# Supplementary material for: A Scaled Proteomic Discovery Study for Prostate Cancer Diagnostic Markers Using ProteographTM and Trapped Ion Mobility Mass Spectrometry
Source: Int J Mol Sci. 2024 Jul 23;25(15):8010. doi: 10.3390/ijms25158010 (PMC11311733; doi:10.3390/ijms25158010)
Supplement: Supplementary file 1 [file ijms-25-08010-s001.zip]

Archive with 8 entries (8 files):
- Changetal_manuscript_submission_20240611_supplemental_figures.pdf
- Supplementary_Table_S1_lm_results_all_subjects.xlsx
- Supplementary_Table_S2_lm_results_PSA4_10.xlsx
- Supplementary_Table_S3_Functional_1Dannotation_enrichment_data_gene.xlsx
- Supplementary_Table_S4_AutoML_OHSU_Summarized_Stats.xlsx
- Supplementary_Table_S5_Withheld_Validation_Results.xlsx
- Supplementary_Table_S6_feature_importance_PSA_bootstrap_CV.xlsx
- Supplementary_Table_S7_feature_importance_all_subjects_bootstrap_CV.xlsx
