# Supplementary material for: A Scaled Proteomic Discovery Study for Prostate Cancer Diagnostic Markers Using ProteographTM and Trapped Ion Mobility Mass Spectrometry
Source: Int J Mol Sci. 2024 Jul 23;25(15):8010. doi: 10.3390/ijms25158010 (PMC11311733; doi:10.3390/ijms25158010)
Supplement: Supplementary file 1 [file ijms-25-08010-s001.zip › Supplementary_Table_S1_lm_results_all_subjects.xlsx]

## Sheet: lm_results_all_subjects
Table S1. Differential abundance results from the linear mixed model on all subjects in the study.
Coefficient	pVal	Protein.Group	Variable	warning	BH adj Pval	diff	Genes
-0.0273704	0.3790070470201039	A0A024R0T9	CASE_STATUSCase	NA	0.567097	Not significant	APOC4-APOC2
-0.0254834	0.37877362944687654	A0A024R0T9;K7ER74	CASE_STATUSCase	NA	0.5668613209640807	Not significant	APOC4-APOC2
0.0834506	0.0147954	A0A024R571	CASE_STATUSCase	NA	0.046060195030495715	Up	EHD1
-0.00669894	0.881227	A0A075B6H7	CASE_STATUSCase	NA	0.9374389596936399	Not significant	IGKV3-7
0.0768193	0.5883671749367472	A0A075B6I0	CASE_STATUSCase	boundary (singular) fit: see help('isSingular')	0.7465804720698505	Not significant	IGLV8-61
0.0186651	0.9295373100788267	A0A075B6I9	CASE_STATUSCase	NA	0.9635297731217146	Not significant	IGLV7-46
9.966328353353633e-4	0.9850604844717685	A0A075B6I9;P04211	CASE_STATUSCase	NA	0.9927069358839997	Not significant	IGLV7-43;IGLV7-46
0.096724	0.4998996965504944	A0A075B6J9	CASE_STATUSCase	boundary (singular) fit: see help('isSingular')	0.6764321272646413	Not significant	IGLV2-18
-0.099082	0.2994653415955336	A0A075B6K0	CASE_STATUSCase	Model failed to converge with max|grad| = 0.00352558 (tol = 0.002, component 1)	0.4836364996428852	Not significant	IGLV3-16
0.0889196	0.2605296703334195	A0A075B6K0;P01717;P01718	CASE_STATUSCase	boundary (singular) fit: see help('isSingular')	0.4391004656100913	Not significant	IGLV3-16;IGLV3-25;IGLV3-27
-0.0738457	0.23280752709722125	A0A075B6K2;A0A075B6K5;P80748	CASE_STATUSCase	NA	0.40589452729949616	Not significant	IGLV3-12;IGLV3-21;IGLV3-9
0.0257246	0.8439306564545906	A0A075B6K5	CASE_STATUSCase	NA	0.9167604383152204	Not significant	IGLV3-9
-0.0257094	0.6792674038087676	A0A075B6K5;P80748	CASE_STATUSCase	NA	0.8125121256829176	Not significant	IGLV3-21;IGLV3-9
0.041146206655755184	0.706707	A0A075B6P5;A0A087WW87;P01614;P01615	CASE_STATUSCase	boundary (singular) fit: see help('isSingular')	0.8323109864477707	Not significant	IGKV2-28;IGKV2-40;IGKV2D-28;IGKV2D-40
0.0660457	0.22023048513961782	A0A075B6P5;P01615	CASE_STATUSCase	NA	0.3906871248386414	Not significant	IGKV2-28;IGKV2D-28
0.10635711700692768	0.0577047	A0A075B6Q5	CASE_STATUSCase	NA	0.14136955268048088	Not significant	IGHV3-64
0.0387551	0.44550491579804785	A0A075B6R2;A0A087WSY4;P0DP08	CASE_STATUSCase	NA	0.6300432742374622	Not significant	IGHV4-30-2;IGHV4-38-2;IGHV4-4
-0.00616781	0.9638574118476317	A0A075B6S2	CASE_STATUSCase	NA	0.9818031713234716	Not significant	IGKV2D-29
0.13402827791892147	0.19196127466525928	A0A075B6S2;A2NJV5	CASE_STATUSCase	boundary (singular) fit: see help('isSingular')	0.3543906550567044	Not significant	IGKV2-29;IGKV2D-29
0.0582857	0.1580776897397405	A0A075B6S2;A2NJV5;P06310	CASE_STATUSCase	Model failed to converge with max|grad| = 0.0129584 (tol = 0.002, component 1)	0.30780054740459717	Not significant	IGKV2-29;IGKV2-30;IGKV2D-29
0.0418906	0.3763129157991205	A0A075B7B8	CASE_STATUSCase	NA	0.5643977969909465	Not significant	IGHV3OR16-12
-0.188178	0.031361554684272326	A0A075B7C0;K7EIV0;S4R3F9	CASE_STATUSCase	boundary (singular) fit: see help('isSingular')	0.0862821	Not significant	CAPNS1
-0.0850672	0.5358895611232147	A0A075B7D0	CASE_STATUSCase	boundary (singular) fit: see help('isSingular')	0.7058654283974607	Not significant	IGHV1OR15-1
-0.060441	0.4236864251799244	A0A075B7D8	CASE_STATUSCase	NA	0.6099968244074077	Not significant	IGHV3OR15-7
-0.0729116	0.2969314511319759	A0A087WSY5	CASE_STATUSCase	NA	0.48079913113939043	Not significant	CPB2
0.0579177	0.20863235054152732	A0A087WSY6	CASE_STATUSCase	boundary (singular) fit: see help('isSingular')	0.37588025828180677	Not significant	IGKV3D-15
-0.0302553	0.7075724680854409	A0A087WTT1;E7EQV3	CASE_STATUSCase	NA	0.8328935610943091	Not significant	PABPC1
0.012606369627859033	0.8219334745423279	A0A087WTT1;E7EQV3;H0Y5F5	CASE_STATUSCase	NA	0.9037655216064946	Not significant	PABPC1;PABPC4
0.16286580517930976	0.0590368	A0A087WU27;A0A087WUS4	CASE_STATUSCase	NA	0.14394717256042613	Not significant	RNPEP
-0.0679872	0.2334018593949081	A0A087WUE5	CASE_STATUSCase	NA	0.40656247707731985	Not significant	CCL16
-0.0514658	0.18140673957269646	A0A087WUM5;Q5VZR0	CASE_STATUSCase	NA	0.34041354482625025	Not significant	GLIPR2
0.17584634214832834	0.093144	A0A087WVD0	CASE_STATUSCase	NA	0.20592015036715103	Not significant	NCAM1
0.029284872675756645	0.6654506302850018	A0A087WVN8	CASE_STATUSCase	NA	0.8032353504303755	Not significant	STK4
-0.151808	0.0318445	A0A087WVQ6	CASE_STATUSCase	NA	0.0873851	Not significant	CLTC
-0.253403	0.23407352279853927	A0A087WW46;A0A0G2JP90	CASE_STATUSCase	NA	0.407368	Not significant	NOMO1
0.0218627	0.8198264081421286	A0A087WW87;P01614	CASE_STATUSCase	boundary (singular) fit: see help('isSingular')	0.9027658091431136	Not significant	IGKV2-40;IGKV2D-40
0.0930014	0.038376864248349324	A0A087WWA5	CASE_STATUSCase	NA	0.10180037682793651	Not significant	TNXB
0.0752535	0.24461974650069754	A0A087WWA5;A0A140T8Z8	CASE_STATUSCase	boundary (singular) fit: see help('isSingular')	0.4199942995273712	Not significant	TNXB
0.042233642714296867	0.6142814711926745	A0A087WXI5	CASE_STATUSCase	Model failed to converge with max|grad| = 0.00648986 (tol = 0.002, component 1)	0.7655137890004532	Not significant	CDH1
0.010589438395560577	0.9136061503254627	A0A087WXP0	CASE_STATUSCase	NA	0.9549378962829336	Not significant	AZU1
-0.0529606	0.36081503956074423	A0A087WXR9	CASE_STATUSCase	NA	0.5487716200280307	Not significant	WNT1
0.00369117	0.9435036987358935	A0A087WXS7	CASE_STATUSCase	NA	0.9711665993367884	Not significant	ASNA1
0.0878618	0.3662253592770418	A0A087WYW6	CASE_STATUSCase	NA	0.5542110065697506	Not significant	CCDC47
0.14369946344429804	0.17149900211472927	A0A087WZ54	CASE_STATUSCase	NA	0.32686139260568325	Not significant	TMEM154
-0.0535504	0.5025584637776046	A0A087WZP6	CASE_STATUSCase	boundary (singular) fit: see help('isSingular')	0.6786511863663456	Not significant	NID2
-0.0488091	0.6012787430968594	A0A087WZR4;H0Y755;M9MML0	CASE_STATUSCase	NA	0.7559932470765499	Not significant	FCGR3A;FCGR3B
0.16328236302937169	0.3035648980410269	A0A087X0D5;A0A3B3IRM7	CASE_STATUSCase	NA	0.48827375619955865	Not significant	CTSH
-0.233102	0.16794051737123947	A0A087X1U5	CASE_STATUSCase	NA	0.3216968815739206	Not significant	RPS6KC1
0.0993305	0.22560144010165364	A0A087X208	CASE_STATUSCase	NA	0.3969481257542177	Not significant	AGRN
0.040140955524572614	0.3482089131048808	A0A087X232;F8WCZ6	CASE_STATUSCase	NA	0.5362640280505421	Not significant	C1S
0.021145728340040235	0.343981	A0A087X232;F8WCZ6;H0Y5D1	CASE_STATUSCase	NA	0.5318216114381282	Not significant	C1S
-0.0619796	0.3596376803810021	A0A087X2I1	CASE_STATUSCase	NA	0.5475734951776463	Not significant	PSMC6
0.018038645447066397	0.847725	A0A096LNH6	CASE_STATUSCase	NA	0.9186613086611092	Not significant	DOCK1
-0.0136776	0.7623096593513662	A0A096LPE2	CASE_STATUSCase	NA	0.8683211210084718	Not significant	SAA2-SAA4
0.041316955050736306	0.11227597944133064	A0A0A0MRJ7	CASE_STATUSCase	NA	0.23822492435663514	Not significant	F5
0.0106478	0.8373035927122927	A0A0A0MRZ8;P04433	CASE_STATUSCase	NA	0.9130060859224388	Not significant	IGKV3-11;IGKV3D-11
0.0491299	0.3114603030911656	A0A0A0MS07	CASE_STATUSCase	NA	0.49720921798769946	Not significant	IGHG1
-0.080188	0.42558842083998005	A0A0A0MS14	CASE_STATUSCase	NA	0.6118891726509854	Not significant	IGHV1-45
0.0447737	0.38278947022266985	A0A0A0MS15	CASE_STATUSCase	NA	0.5707609159943628	Not significant	IGHV3-49
0.1714760807782005	0.1519685648819587	A0A0A0MS15;A0A0B4J1V0;A0A0B4J1V6;A0A0B4J1Y9	CASE_STATUSCase	NA	0.298907	Not significant	IGHV3-15;IGHV3-49;IGHV3-72;IGHV3-73
0.0847047	0.11337844726904092	A0A0A0MS15;A0A0B4J1V6	CASE_STATUSCase	boundary (singular) fit: see help('isSingular')	0.2400369202157477	Not significant	IGHV3-49;IGHV3-73
-0.0582758	0.3800422057593301	A0A0A0MSW0	CASE_STATUSCase	NA	0.5679521394231405	Not significant	UBR4
0.0623185	0.0165165	A0A0A0MT01	CASE_STATUSCase	NA	0.0505925	Not significant	GSN
-0.0936874	0.16526815287637683	A0A0A0MT66	CASE_STATUSCase	Model failed to converge with max|grad| = 0.00550956 (tol = 0.002, component 1)	0.3180216473011059	Not significant	CHGB
0.062634	0.6756358673297166	A0A0A0MT89	CASE_STATUSCase	NA	0.8103571827544369	Not significant	IGKJ1
0.031382443712299306	0.7322570820270642	A0A0A6YY92	CASE_STATUSCase	NA	0.8493899493717192	Not significant	ADSL
0.034826494988662984	0.6932166394115418	A0A0B4J1U3	CASE_STATUSCase	boundary (singular) fit: see help('isSingular')	0.8228108846707699	Not significant	IGLV1-36
-0.0884265	0.1396410240740691	A0A0B4J1U7	CASE_STATUSCase	boundary (singular) fit: see help('isSingular')	0.28078248445410875	Not significant	IGHV6-1
0.0424295	0.45158102770595765	A0A0B4J1V0	CASE_STATUSCase	NA	0.6352744032129891	Not significant	IGHV3-15
0.00398995	0.9729166249051069	A0A0B4J1V0;A0A0B4J1V6;A0A0B4J1Y9	CASE_STATUSCase	NA	0.986584	Not significant	IGHV3-15;IGHV3-72;IGHV3-73
0.0629144	0.5251359960885187	A0A0B4J1V2	CASE_STATUSCase	boundary (singular) fit: see help('isSingular')	0.6973922737022908	Not significant	IGHV2-26
-0.0289765	0.6571031012140927	A0A0B4J1V6	CASE_STATUSCase	NA	0.7970595611545738	Not significant	IGHV3-73
0.053814164177068524	0.15739129582966613	A0A0B4J1X5	CASE_STATUSCase	NA	0.3067712159144888	Not significant	IGHV3-74
0.13751148517006395	0.021139995971886125	A0A0B4J1X5;P01762;P01780	CASE_STATUSCase	Model failed to converge with max|grad| = 0.00859389 (tol = 0.002, component 1)	0.0622686	Not significant	IGHV3-11;IGHV3-7;IGHV3-74
0.23746393874601815	0.0261084	A0A0B4J1X8	CASE_STATUSCase	boundary (singular) fit: see help('isSingular')	0.0741301	Not significant	IGHV3-43
0.0420853	0.29833631170399494	A0A0B4J1X8;A0A0C4DH32;P01762;P01766;P01780	CASE_STATUSCase	boundary (singular) fit: see help('isSingular')	0.48230961697519054	Not significant	IGHV3-11;IGHV3-13;IGHV3-20;IGHV3-43;IGHV3-7
0.082886	0.5661533973315664	A0A0B4J1Y8	CASE_STATUSCase	NA	0.7295286725533525	Not significant	IGLV9-49
-0.187858	0.0988091	A0A0B4J1Y9	CASE_STATUSCase	boundary (singular) fit: see help('isSingular')	0.2157198008496721	Not significant	IGHV3-72
-0.0479139	0.2128348108981557	A0A0B4J2B5	CASE_STATUSCase	NA	0.38122657311600205	Not significant	IGHV3OR16-9
0.029526287672613193	0.638956	A0A0C4DFP7	CASE_STATUSCase	NA	0.7839417910298322	Not significant	C1QTNF1
0.044336086586485746	0.5192874729914595	A0A0C4DGH5	CASE_STATUSCase	NA	0.6928532033514223	Not significant	CAND1
0.11237092745292211	0.042025643429264146	A0A0C4DGP4;K7ELL7	CASE_STATUSCase	boundary (singular) fit: see help('isSingular')	0.1094762014312912	Not significant	PRKCSH
0.24473189810184853	0.0876568	A0A0C4DH24	CASE_STATUSCase	boundary (singular) fit: see help('isSingular')	0.19638336138501142	Not significant	IGKV6-21
0.0368475	0.57964	A0A0C4DH25	CASE_STATUSCase	NA	0.7400102949836954	Not significant	IGKV3D-20
-0.00408159	0.9318877745667111	A0A0C4DH25;P01619	CASE_STATUSCase	NA	0.9647061168075771	Not significant	IGKV3-20;IGKV3D-20
0.20957330154729123	0.301004	A0A0C4DH26	CASE_STATUSCase	NA	0.4854116449229854	Not significant	IGKV6D-41
0.11476734868220502	0.33235697909531514	A0A0C4DH29	CASE_STATUSCase	boundary (singular) fit: see help('isSingular')	0.5198708036945395	Not significant	IGHV1-3
0.14778854454010767	0.43590950347215385	A0A0C4DH29;P01742;P01743;P0DP01	CASE_STATUSCase	boundary (singular) fit: see help('isSingular')	0.6211711552075639	Not significant	IGHV1-3;IGHV1-46;IGHV1-69;IGHV1-8
0.0181803	0.8126699994527469	A0A0C4DH31	CASE_STATUSCase	NA	0.8984111924073882	Not significant	IGHV1-18
0.11170917526763827	0.3257694467711716	A0A0C4DH32;P01762;P01780	CASE_STATUSCase	NA	0.5126594713970778	Not significant	IGHV3-11;IGHV3-20;IGHV3-7
0.0343695	0.6999946269629933	A0A0C4DH33	CASE_STATUSCase	boundary (singular) fit: see help('isSingular')	0.8279058492904899	Not significant	IGHV1-24
0.030607660336540502	0.5824391377723065	A0A0C4DH34	CASE_STATUSCase	NA	0.7422698837956492	Not significant	IGHV4-28
0.0666298	0.21611579783552337	A0A0C4DH35	CASE_STATUSCase	NA	0.385452	Not significant	IGHV3-35
0.0802199	0.12310546990152271	A0A0C4DH36	CASE_STATUSCase	NA	0.2555353371241549	Not significant	IGHV3-38
0.0711859	0.15596534808043172	A0A0C4DH38	CASE_STATUSCase	NA	0.3047489107624592	Not significant	IGHV5-51
-0.0358453	0.48255032627101957	A0A0C4DH38;A0A0J9YXX1	CASE_STATUSCase	NA	0.6615800178551698	Not significant	IGHV5-10-1;IGHV5-51
-0.0766148	0.658942	A0A0C4DH43	CASE_STATUSCase	NA	0.7983962417499815	Not significant	IGHV2-70D
0.019545712964543074	0.6943033751083579	A0A0C4DH67	CASE_STATUSCase	NA	0.8236	Not significant	IGKV1-8
0.012946696446602594	0.800991	A0A0C4DH68	CASE_STATUSCase	NA	0.8918816902465931	Not significant	IGKV2-24
0.0922526	0.058763787770025146	A0A0C4DH72;A0A0C4DH73;P01597;P01611;P04432	CASE_STATUSCase	NA	0.14339864731636703	Not significant	IGKV1-12;IGKV1-39;IGKV1-6;IGKV1D-12;IGKV1D-39
-0.060015	0.41114874973777704	A0A0D9SF98	CASE_STATUSCase	NA	0.5982084234298567	Not significant	NCAM1
0.0404586	0.6355743455445558	A0A0D9SG74;A6NL68	CASE_STATUSCase	NA	0.7815517777379506	Not significant	SLC2A1
0.0802824	0.3237591362484281	A0A0G2JMB2	CASE_STATUSCase	NA	0.5104927681548016	Not significant	IGHA2
0.0641903	0.5619310955466773	A0A0G2JS06	CASE_STATUSCase	boundary (singular) fit: see help('isSingular')	0.7263027386782641	Not significant	IGLV5-39
0.0895677	0.19122064177797515	A0A0J9YW51	CASE_STATUSCase	NA	0.3533880089054146	Not significant	PCSK6
0.0947046	0.1501365077306445	A0A0J9YX35	CASE_STATUSCase	boundary (singular) fit: see help('isSingular')	0.2963765501402721	Not significant	IGHV3-64D
-0.032738	0.5798127255744797	A0A0J9YXB8	CASE_STATUSCase	NA	0.7401878797149322	Not significant	PSAP
-0.067098	0.5578598504046315	A0A0J9YXX1	CASE_STATUSCase	boundary (singular) fit: see help('isSingular')	0.7231232138579317	Not significant	IGHV5-10-1
0.3085112742505341	0.022250577914973563	A0A0J9YY99	CASE_STATUSCase	NA	0.0649559	Not significant
0.00587398	0.7880241533312625	A0A0S2Z4L3;A0A3B3ISJ1;G5E9F8	CASE_STATUSCase	NA	0.883694	Not significant	PROS1
0.11447587690780743	0.20027550729228596	A0A0U1RQT3	CASE_STATUSCase	boundary (singular) fit: see help('isSingular')	0.3652769783723795	Not significant	HSPG2
0.00820656	0.9276425171391103	A0A140T8Z8	CASE_STATUSCase	NA	0.9624400750851514	Not significant	TNXB
0.132323	0.00948228	A0A140T8Z8;A0A140T902;A0A140T9C0;A0A3B3ISX9	CASE_STATUSCase	NA	0.031528877940616255	Up	TNXB
0.0840959	0.0323896	A0A140T8Z8;A0A3B3ISX9	CASE_STATUSCase	NA	0.0885954	Not significant	TNXB
0.048948578275669674	0.6066752015145789	A0A140T902;A0A140T9C0	CASE_STATUSCase	boundary (singular) fit: see help('isSingular')	0.760288	Not significant	TNXB
-0.0634748	0.3137067527532375	A0A140T936	CASE_STATUSCase	boundary (singular) fit: see help('isSingular')	0.4995828487916305	Not significant	VARS
-0.166979	0.2692437026726091	A0A140T953;A0A140T9D4;F6U0H7	CASE_STATUSCase	NA	0.4491998359426445	Not significant	HLA-B
-0.0215406	0.5693105623655067	A0A140TA29;A0A3B3ISA6	CASE_STATUSCase	NA	0.7321098607454761	Not significant	C4B
0.0506671	0.5557701945799441	A0A1B0GTB0;A0A1B0GTU8;H7C240	CASE_STATUSCase	boundary (singular) fit: see help('isSingular')	0.7214599954311754	Not significant	ATP6AP2
0.023375043758198266	0.616714	A0A1B0GTC6	CASE_STATUSCase	boundary (singular) fit: see help('isSingular')	0.7672572838806991	Not significant	C3orf85
0.021906867261896553	0.6677598155364225	A0A1B0GVU7	CASE_STATUSCase	Model failed to converge with max|grad| = 0.00832666 (tol = 0.002, component 1)	0.804861	Not significant	TLN2
0.074684	0.6209347201606099	A0A1C7CYX9	CASE_STATUSCase	NA	0.7703979515974057	Not significant	DPYSL2
0.00988969	0.903199	A0A1R3UHJ7	CASE_STATUSCase	NA	0.9494224874312941	Not significant	KLK14
0.0046818	0.8946241296272761	A0A1W2PNV4	CASE_STATUSCase	NA	0.9445734008922764	Not significant
0.041801155038506406	0.3255691641158539	A0A2Q2TTZ9	CASE_STATUSCase	NA	0.512452	Not significant	IGKV1D-33
-0.0136267	0.867254	A0A2R8Y3T0	CASE_STATUSCase	NA	0.9296913658204607	Not significant	COCH
0.057485312756674525	0.4017398291422767	A0A2R8Y3T0;A0A2U3TZE7;G3V4C4	CASE_STATUSCase	boundary (singular) fit: see help('isSingular')	0.5891297273341176	Not significant	COCH
0.0168608	0.8121725680133117	A0A2R8Y478;A6NNI4;G8JLH6	CASE_STATUSCase	boundary (singular) fit: see help('isSingular')	0.8981509027445591	Not significant	CD9
-0.117196	0.2087280188107439	A0A2R8Y6B6	CASE_STATUSCase	boundary (singular) fit: see help('isSingular')	0.3759710286472219	Not significant	GPX1
0.0680633	0.3937913700018185	A0A2R8Y793	CASE_STATUSCase	NA	0.5813989708292785	Not significant	ACTB
-0.170677	0.2065559083269402	A0A2R8Y8A0	CASE_STATUSCase	boundary (singular) fit: see help('isSingular')	0.37313919979316035	Not significant	RPS24
0.00865396	0.9210861430261387	A0A2R8YFB7	CASE_STATUSCase	NA	0.9587501802933357	Not significant
0.00946394	0.8055498615086156	A0A2R8YFG2;A0A2R8YGL3	CASE_STATUSCase	NA	0.8943747613350942	Not significant	NMNAT3
0.0394895	0.4360970467449393	A0A2U3TZU2	CASE_STATUSCase	NA	0.6213365652864921	Not significant	GPI
0.012595846646158003	0.9090960137547464	A0A3B3IQ51	CASE_STATUSCase	NA	0.9524988688636126	Not significant	CFHR2
0.019294852966981225	0.8143830895280227	A0A3B3IQ51;A0A3B3IS00	CASE_STATUSCase	NA	0.8994402755649595	Not significant	CFHR2
0.019189667375017427	0.6283965340176965	A0A3B3IRN5	CASE_STATUSCase	boundary (singular) fit: see help('isSingular')	0.7760498953194482	Not significant	FMOD
-0.00950393	0.7470063142156875	A0A3B3ISA6	CASE_STATUSCase	NA	0.8588210735514017	Not significant	C4B
0.12360425888124411	0.2439824897153266	A0A3B3ISB1	CASE_STATUSCase	NA	0.4192614151657118	Not significant	DOCK2
0.025151023649827426	0.6841606612752704	A0A3B3ISC6	CASE_STATUSCase	NA	0.8159249430787506	Not significant	COPA
0.053025566697743345	0.6618730554853517	A0A3B3ISX9	CASE_STATUSCase	boundary (singular) fit: see help('isSingular')	0.8005374116118329	Not significant	TNXB
0.0509337	0.32484254334245843	A0A3B3IT11	CASE_STATUSCase	boundary (singular) fit: see help('isSingular')	0.5116869266202283	Not significant	HSPG2
0.019475651825154056	0.8266351685964489	A0A3B3ITJ4	CASE_STATUSCase	NA	0.9065043813280846	Not significant	HNRNPL
0.0177012	0.5573612415857601	A0A3B3ITU4;B4DPQ0;F5H2D0	CASE_STATUSCase	NA	0.7227701628009429	Not significant	C1R
0.0444972	0.26343658888660954	A0A3B3IU24	CASE_STATUSCase	NA	0.4426525731338352	Not significant	HTRA1
0.027786355721622538	0.5909218041141482	A0A3B3IU79	CASE_STATUSCase	boundary (singular) fit: see help('isSingular')	0.7484148359736587	Not significant	ITGA2B
0.0327925	0.2625932615926584	A0A3B3IUC4	CASE_STATUSCase	NA	0.44167137846382787	Not significant	GLA
0.00104246	0.9708514261273204	A0A3B3IUE0	CASE_STATUSCase	NA	0.9854821732040672	Not significant	IGFBP6
-0.129782	0.13479069327341917	A0A494BZS1	CASE_STATUSCase	NA	0.27351649230374775	Not significant	NCF4
0.0539292	0.2096117758054036	A0A494C0L6;C9JGI3	CASE_STATUSCase	NA	0.37712243746315927	Not significant	TYMP
-0.112136	0.0658124	A0A494C0X7;D3DSM0	CASE_STATUSCase	NA	0.15701791312128766	Not significant	ITGB2
0.12773076498907898	0.2021393637326809	A0A494C139	CASE_STATUSCase	boundary (singular) fit: see help('isSingular')	0.3676195198920058	Not significant	LAMA4
0.0473075	0.5275881921155305	A0A5B9;P01850	CASE_STATUSCase	NA	0.6992660105311118	Not significant	TRBC1;TRBC2
-0.084087	0.2841313135096593	A0AVT1	CASE_STATUSCase	NA	0.466404	Not significant	UBA6
0.13121604224145406	0.22253683165695207	A0FGR8-2;A0FGR8-6	CASE_STATUSCase	NA	0.3934376405371911	Not significant	ESYT2
0.019991661068232105	0.8057032054745736	A0M8Q6	CASE_STATUSCase	NA	0.8944418029235752	Not significant	IGLC7
0.021123710618689003	0.6270038906102653	A0M8Q6;P0CF74	CASE_STATUSCase	NA	0.7749739328421393	Not significant	IGLC6;IGLC7
-0.016144	0.5557622510420315	A0M8Q6;P0CF74;P0CG04	CASE_STATUSCase	NA	0.7214599954311754	Not significant	IGLC1;IGLC6;IGLC7
0.0661799	0.033960070381501915	A1L4H1	CASE_STATUSCase	NA	0.0921613	Not significant	SSC5D
0.0508547	0.5988750441838631	A2RUB6;A2RUB6-3	CASE_STATUSCase	NA	0.7541264545962773	Not significant	CCDC66
-0.0466795	0.17893368902962237	A2VEC9	CASE_STATUSCase	NA	0.33705973305184095	Not significant	SSPO
-0.0748939	0.11148087500943081	A4D1B5	CASE_STATUSCase	boundary (singular) fit: see help('isSingular')	0.23694255262067163	Not significant	GSAP
0.014609304807579245	0.5779943248938497	A4UGR9;A4UGR9-2;A4UGR9-3	CASE_STATUSCase	NA	0.7386891509159015	Not significant	XIRP2
-0.00800721	0.8071839188012702	A4UGR9;A4UGR9-3	CASE_STATUSCase	NA	0.8952301891100423	Not significant	XIRP2
-0.593817	0.0276965	A5A3E0	CASE_STATUSCase	NA	0.0778315	Not significant	POTEF
0.010010423786992115	0.8500660606308044	A5A3E0;P0CG38	CASE_STATUSCase	NA	0.9200940093829464	Not significant	POTEF;POTEI
-0.0189665	0.7335728100892885	A5A3E0;P0CG38;P60709;P63261	CASE_STATUSCase	NA	0.8502443219037732	Not significant	ACTB;ACTG1;POTEF;POTEI
0.037381464394625384	0.5409590225589513	A5A3E0;P0CG38;P60709;P63261;P63267;P63267-2	CASE_STATUSCase	NA	0.710119	Not significant	ACTB;ACTG1;ACTG2;POTEF;POTEI
-0.0111608	0.8058360150682399	A5A3E0;P63267-2	CASE_STATUSCase	NA	0.8945043275992266	Not significant	ACTG2;POTEF
0.074924	0.38704919863084886	A6NH11	CASE_STATUSCase	NA	0.5750274117510157	Not significant	GLTPD2
0.2008137143385422	0.10377548800064035	A6NHR9	CASE_STATUSCase	Model failed to converge with max|grad| = 0.00442413 (tol = 0.002, component 1)	0.22394435361408122	Not significant	SMCHD1
-0.0988987	0.057560454218903906	A6NMD0	CASE_STATUSCase	NA	0.14110119566678417	Not significant	IFITM10
0.00838677	0.8079196386905211	A6PVI2	CASE_STATUSCase	NA	0.8955748395918844	Not significant	PLG
-0.0880484	0.35774827451366975	A6PVX3	CASE_STATUSCase	NA	0.5456430388212289	Not significant	PSMD4
0.0678582	0.5063631523485267	A6XMV9	CASE_STATUSCase	NA	0.6821002345879121	Not significant	PRSS2
-0.00400005	0.852975	A6XND1	CASE_STATUSCase	NA	0.9216373245668409	Not significant	IGFBP3
-0.0308897	0.5393183898998353	A7E2Y1;P12882;P12883;P13533;P35579;P35579-2;P35580;P35580-4;P35749;P35749-2;P35749-3;P35749-4;Q9UKX2;Q9UKX3	CASE_STATUSCase	NA	0.708681	Not significant	MYH1;MYH10;MYH11;MYH13;MYH2;MYH6;MYH7;MYH7B;MYH9
0.10305703556860654	0.0159374	A8K7Q2;E9PKE3	CASE_STATUSCase	NA	0.049106	Up	HSPA8
-0.0747079	0.22732027861070944	A8MS87	CASE_STATUSCase	Model failed to converge with max|grad| = 0.0108915 (tol = 0.002, component 1)	0.3992185754452421	Not significant	AGER
-0.11326	0.064352	A8MVU1	CASE_STATUSCase	NA	0.15423713012999277	Not significant	NCF1C
-0.0743739	0.0785799	A8MVU1;P14598	CASE_STATUSCase	NA	0.1804289706250787	Not significant	NCF1;NCF1C
-0.227582	0.0341785	A8MWD9;P62308	CASE_STATUSCase	NA	0.0926254	Not significant	SNRPG;SNRPGP15
0.050431316123748314	0.46831949374010373	A8MXH2	CASE_STATUSCase	boundary (singular) fit: see help('isSingular')	0.6497368943614928	Not significant	NAP1L4
-0.12742	0.0898241	B0I1T2	CASE_STATUSCase	NA	0.2002683978819284	Not significant	MYO1G
0.0241651	0.37051776565728367	B0YIW2	CASE_STATUSCase	NA	0.5587499854684069	Not significant	APOC3
-0.0703981	0.0971108	B1AH77;B1AH80	CASE_STATUSCase	NA	0.21271827879792699	Not significant	RAC2
-0.0377075	0.5558283635718617	B1AHL2	CASE_STATUSCase	boundary (singular) fit: see help('isSingular')	0.7215040940575101	Not significant	FBLN1
0.043959026564688114	0.4531206731681209	B1AK85;B1AK87;B1AK88	CASE_STATUSCase	boundary (singular) fit: see help('isSingular')	0.6366693508668972	Not significant	CAPZB
0.029531092668052393	0.5765551675577097	B1AM21	CASE_STATUSCase	NA	0.7376478350896993	Not significant	GNAQ
0.00679913	0.8657257717111577	B1AP58	CASE_STATUSCase	NA	0.9288805907061033	Not significant	CPN1
0.19627507505003688	0.10649292941891098	B1B0D4	CASE_STATUSCase	NA	0.22850750921202265	Not significant	ADAMTSL2
-0.079137	0.2088590577906422	B1B0G8	CASE_STATUSCase	boundary (singular) fit: see help('isSingular')	0.37613889386484417	Not significant	F8
-0.000486702	0.9906764938581176	B4DEK9	CASE_STATUSCase	NA	0.9951984244388048	Not significant	SEMA3B
-0.0112446	0.8895849796176193	B4DJC3	CASE_STATUSCase	NA	0.9417636332378163	Not significant	H2AFY
0.00231661	0.9248457579639239	B4DPQ0;F5H2D0	CASE_STATUSCase	NA	0.9608633639949474	Not significant	C1R
-0.0097446	0.8202735887892147	B4DTQ9;E7ERK4	CASE_STATUSCase	NA	0.9030132173594252	Not significant	ANGPT1
-0.0167574	0.7276407606185218	B4DTR8;J3QQQ0	CASE_STATUSCase	NA	0.8463469525294754	Not significant	LIPG
0.0396855	0.42730069481655153	B4DXW1;F8WDR7	CASE_STATUSCase	NA	0.6132797501980062	Not significant	ACTR3
-0.0997731	0.00784364	B4DY09	CASE_STATUSCase	NA	0.0267924	Down	ILF2
-0.152898	0.0893494	B4E3Q4	CASE_STATUSCase	boundary (singular) fit: see help('isSingular')	0.19940246103769171	Not significant	ADA2
-0.0387354	0.12195231103311945	B5MCW2;G5E9G0	CASE_STATUSCase	NA	0.25371867012239874	Not significant	RPL3
-0.063748	0.5204298288501692	B5MD45	CASE_STATUSCase	NA	0.6937480965599996	Not significant	VIT
0.0503324	0.4787000045258383	B7Z4L4	CASE_STATUSCase	boundary (singular) fit: see help('isSingular')	0.6583392245601131	Not significant	RPN1
0.0474956	0.24129726972381385	B7Z9C2;F8VUX1;F8VV59;F8VXI6;F8W020;F8W0J6;F8W118;H0YHC3	CASE_STATUSCase	boundary (singular) fit: see help('isSingular')	0.4160057200060741	Not significant	NAP1L1
0.0464024	0.0924129	B7ZKJ8	CASE_STATUSCase	NA	0.2046882754471773	Not significant	ITIH4
0.055847338845244766	0.6302746163695793	B8ZZ54	CASE_STATUSCase	boundary (singular) fit: see help('isSingular')	0.7774676195857253	Not significant	HSPE1
3.5515835762942033e-4	0.9934736006282279	B9A064	CASE_STATUSCase	Model failed to converge with max|grad| = 0.00282842 (tol = 0.002, component 1)	0.9964479057241289	Not significant	IGLL5
-0.000444976	0.987577	B9A064;P0CF74;P0CG04	CASE_STATUSCase	NA	0.993832	Not significant	IGLC1;IGLC6;IGLL5
0.010008388443724153	0.7529590200755298	B9A064;P0CG04	CASE_STATUSCase	NA	0.862527	Not significant	IGLC1;IGLL5
-0.0361625	0.7055256619683288	C9J0G0	CASE_STATUSCase	NA	0.8315120553258629	Not significant	ACOX2
-0.147871	0.12220677078687707	C9J3K5;C9JIF3	CASE_STATUSCase	NA	0.2541357615401068	Not significant	RETREG2
-0.0236999	0.7543806068815126	C9J3N8	CASE_STATUSCase	NA	0.8633709317734756	Not significant	HSPB1
-0.0153092	0.9206851890492648	C9J6H2	CASE_STATUSCase	boundary (singular) fit: see help('isSingular')	0.9585732475769241	Not significant	IGFBP1
-0.0312934	0.5815774488577806	C9J6K0	CASE_STATUSCase	NA	0.7415520761810397	Not significant	SPP2
-0.0485337	0.1314296328272173	C9J7V5	CASE_STATUSCase	NA	0.26846568145040284	Not significant	CFP
-0.0107809	0.8008145735901369	C9J9W2	CASE_STATUSCase	NA	0.8917323989498038	Not significant	LASP1
0.059399350792770624	0.43575628544129275	C9JAK5	CASE_STATUSCase	boundary (singular) fit: see help('isSingular')	0.6210509501405889	Not significant	ARF4
0.00579569	0.8877664322513803	C9JC84;C9JEU5	CASE_STATUSCase	NA	0.9406622526046667	Not significant	FGG
0.15745990650914668	0.0851274	C9JDE9	CASE_STATUSCase	boundary (singular) fit: see help('isSingular')	0.1920030132757889	Not significant	ACAA1
-0.0233336	0.5626867076202546	C9JF17	CASE_STATUSCase	NA	0.7268205920091231	Not significant	APOD
-0.0304038	0.6681576760093647	C9JGV6;C9JXG8;F6WQW2	CASE_STATUSCase	NA	0.8051881945792996	Not significant	RANBP1
0.00652119	0.8837817103922602	C9JH19;F8W787	CASE_STATUSCase	NA	0.9385990541337972	Not significant	CTSD
0.0241234	0.6910735883701756	C9JL25	CASE_STATUSCase	boundary (singular) fit: see help('isSingular')	0.8214275792932324	Not significant	HSPD1
0.0415384	0.4616723442924353	C9JMY1	CASE_STATUSCase	NA	0.6439913794242326	Not significant	IGFBP2
-0.0190743	0.8620732704999147	C9JPQ9;C9JU00	CASE_STATUSCase	NA	0.9269422352097051	Not significant	FGG
-0.00956329	0.6111037360548959	C9JV37	CASE_STATUSCase	Model failed to converge with max|grad| = 0.00231493 (tol = 0.002, component 1)	0.7633106627496891	Not significant	F2
-0.036049	0.264286	C9JXX4	CASE_STATUSCase	NA	0.44354763345771875	Not significant	IGFBP5
-0.0835445	0.18577072710170134	D3YTG3	CASE_STATUSCase	NA	0.34616985478505896	Not significant	ABI3BP
0.0862183	0.19263378839942696	D6RBE9	CASE_STATUSCase	boundary (singular) fit: see help('isSingular')	0.35531	Not significant	ANXA5
-0.0920442	0.18843257491134438	D6RC73	CASE_STATUSCase	boundary (singular) fit: see help('isSingular')	0.3496731287641797	Not significant	CCL28
-0.010206	0.7842546212823771	D6RD58	CASE_STATUSCase	NA	0.8815906798692367	Not significant	LECT2
0.3426481168937486	0.00381198	D6RE86	CASE_STATUSCase	boundary (singular) fit: see help('isSingular')	0.014221185221089136	Up	CP
-0.0466338	0.5624051843745449	D6REL8	CASE_STATUSCase	NA	0.7266180995599015	Not significant	FGB
-0.0741623	0.29298657520145716	D6RF86	CASE_STATUSCase	NA	0.47645073540650734	Not significant	CDH6
0.00239911	0.919616	D6RHD5;H0YA55	CASE_STATUSCase	NA	0.9580112875784955	Not significant	ALB
-0.0822807	0.263261	E5RHH5	CASE_STATUSCase	NA	0.4424698730457573	Not significant	COPS5
0.029545884036736324	0.731356	E5RJG7	CASE_STATUSCase	NA	0.8488144122813432	Not significant	DECR1
-0.0370408	0.23487904868089488	E5RK62;F5GY03	CASE_STATUSCase	NA	0.4083959744291194	Not significant	SPARC
-0.171858	0.053259	E7EMG9	CASE_STATUSCase	NA	0.1325511273736008	Not significant	LSP1
-0.0253424	0.4064555904303262	E7END6	CASE_STATUSCase	NA	0.5936976855270771	Not significant	PROC
-0.0538022	0.3892597097664372	E7EP32;F6X3N5	CASE_STATUSCase	NA	0.5770227041845418	Not significant	GNB1;GNB2
-0.0389199	0.2593725121691129	E7EPG1	CASE_STATUSCase	NA	0.43779742071397876	Not significant	MMRN1
0.00619301	0.9339263909134514	E7EQ64	CASE_STATUSCase	NA	0.965755	Not significant	PRSS1
-0.0112473	0.7331628870470308	E7ES19	CASE_STATUSCase	NA	0.8500129054650339	Not significant	THBS4
0.018212258969059484	0.7317182124788764	E7ES33;G3V1Q4	CASE_STATUSCase	boundary (singular) fit: see help('isSingular')	0.8490801715776598	Not significant	SEPTIN7
0.0542181	0.49684851453850765	E7ESF6	CASE_STATUSCase	boundary (singular) fit: see help('isSingular')	0.6738090849551155	Not significant	LCP2
0.015209715440793537	0.7760789678230778	E7ET33	CASE_STATUSCase	NA	0.8770611068940926	Not significant	ITIH3
0.032521389565806164	0.24354484105186996	E7ETH0	CASE_STATUSCase	NA	0.4187184983487693	Not significant	CFI
-0.0699169	0.0316041	E7EUT5	CASE_STATUSCase	NA	0.0868134	Not significant	GAPDH
0.0712214	0.28855587204283845	E7EVJ5	CASE_STATUSCase	NA	0.47167229052193593	Not significant	CYFIP2
-0.140135	0.00967667	E7EW14	CASE_STATUSCase	NA	0.0320798	Down	LPL
-0.0598101	0.0433633	E7EWP9	CASE_STATUSCase	NA	0.11228060113051638	Not significant	SPINK5
-0.070029	0.15147469843620578	E9PAV3	CASE_STATUSCase	Model failed to converge with max|grad| = 0.00571635 (tol = 0.002, component 1)	0.29816279240187943	Not significant	NACA
-0.131258	0.0341947	E9PAV3-2	CASE_STATUSCase	NA	0.092663	Not significant	NACA
-0.0653887	0.2500291837180442	E9PAV3;E9PAV3-2	CASE_STATUSCase	NA	0.42667400171348213	Not significant	NACA
0.0709133	0.00918997	E9PBC5	CASE_STATUSCase	NA	0.0306978	Up	KLKB1
0.069344	0.00477619	E9PBC5;H0YAC1	CASE_STATUSCase	NA	0.0173516	Up	KLKB1
0.00326945	0.9747434400073249	E9PBP6	CASE_STATUSCase	NA	0.9875392727142548	Not significant	MTTP
0.027003915697171452	0.5316038349594507	E9PF17	CASE_STATUSCase	boundary (singular) fit: see help('isSingular')	0.7023508660806285	Not significant	VCAN
-0.00201749	0.9693875653557383	E9PGM4	CASE_STATUSCase	NA	0.984619	Not significant	GBE1
0.010762055304521083	0.8302060395485679	E9PGN7	CASE_STATUSCase	NA	0.9086557560293754	Not significant	SERPING1
-0.011664	0.861809	E9PGX9	CASE_STATUSCase	NA	0.926763	Not significant	SSB
0.014519064965995783	0.4161195633630046	E9PHK0	CASE_STATUSCase	NA	0.6026355216573407	Not significant	CLEC3B
0.0191652	0.6950046798407883	E9PHY3	CASE_STATUSCase	boundary (singular) fit: see help('isSingular')	0.8240989579062548	Not significant	DKK3
-0.0119218	0.8126779566512177	E9PI65	CASE_STATUSCase	NA	0.8984111924073882	Not significant	HSPA8
-0.0240817	0.39986654599797633	E9PIT3	CASE_STATUSCase	NA	0.587344	Not significant	F2
0.00155533	0.9826686584885984	E9PK25;E9PQB7;G3V1A4	CASE_STATUSCase	NA	0.9914023087884904	Not significant	CFL1
0.00674503	0.921775	E9PLD0	CASE_STATUSCase	NA	0.9591215170899224	Not significant	RAB1B
0.021754988525131413	0.8488263460686482	E9PLT1	CASE_STATUSCase	NA	0.9194085544947578	Not significant	CD36
0.030682933082149637	0.6690258644031077	E9PP11	CASE_STATUSCase	NA	0.8057893516838746	Not significant	NPEPPS
-0.137434	0.0970175	E9PQW1	CASE_STATUSCase	NA	0.21254509750795764	Not significant	CARD16
0.0030928	0.9149355781554189	F5GY80	CASE_STATUSCase	NA	0.9555616363212047	Not significant	C8B
0.0741161	0.3440986703654243	F5GYN4;F5H6Q1	CASE_STATUSCase	NA	0.5319304932978571	Not significant	OTUB1
-0.0322101	0.6839239797093686	F5GYR5	CASE_STATUSCase	NA	0.815768	Not significant	SLC2A3
0.034371345602761776	0.5884182224330328	F5GZG1	CASE_STATUSCase	NA	0.7466346548923297	Not significant	RAP1B
0.010166050200532278	0.7070591650503313	F5H2D0	CASE_STATUSCase	NA	0.8325288406287228	Not significant	C1R
-0.119301	0.0735266	F5H4Z8;Q2HIZ1	CASE_STATUSCase	NA	0.17112789761166425	Not significant	THBS3
-0.0216588	0.8160522180313635	F5H5D3	CASE_STATUSCase	boundary (singular) fit: see help('isSingular')	0.9004498914823166	Not significant	TUBA1C
-0.0164615	0.44434723864603665	F5H6X6	CASE_STATUSCase	unable to evaluate scaled gradient;Model failed to converge: degenerate Hessian with 1 negative eigenvalues	0.6288861190609154	Not significant	GANAB
0.00963019	0.6724319637908523	F5H7G1	CASE_STATUSCase	NA	0.808176	Not significant	C8B
0.0959092	0.4212870075411751	F6RGN5	CASE_STATUSCase	NA	0.6075386082251902	Not significant	SLC25A10
-0.119108	0.31294438438685634	F6SYF8	CASE_STATUSCase	NA	0.4987683554879249	Not significant	DKK3
0.0443636	0.28771968622532257	F6VDH7;H7C3I1	CASE_STATUSCase	NA	0.4706925259309979	Not significant	ST13
-0.022032	0.7543449296570417	F8VNP4	CASE_STATUSCase	NA	0.8633411461266729	Not significant	INHBE
-0.0432807	0.4540576571474758	F8W0A3	CASE_STATUSCase	boundary (singular) fit: see help('isSingular')	0.6374969176440094	Not significant	PA2G4
-0.0437385	0.5770553229822355	F8W0P7;H0YI37	CASE_STATUSCase	NA	0.738048	Not significant	ATP5F1B
-0.0921544	0.17218987741483313	F8W1B7	CASE_STATUSCase	NA	0.32784284146265136	Not significant	MMP14
0.0628284	0.011270016163567162	F8W696	CASE_STATUSCase	NA	0.036529439643116376	Up	APOA1
0.026415425223285313	0.42177574720737143	F8W785	CASE_STATUSCase	NA	0.6080232165624395	Not significant	GOLIM4
-0.000671178	0.9794357760245629	F8WCZ6	CASE_STATUSCase	NA	0.9899383076507288	Not significant	C1S
-0.0867823	0.46179254734483144	F8WE98	CASE_STATUSCase	NA	0.6441188735380504	Not significant	FLNA
0.0649306	0.17871333863103928	F8WE98;Q60FE5	CASE_STATUSCase	NA	0.33672974976927295	Not significant	FLNA
0.13240702459742143	0.1350095589443869	G3V0E5	CASE_STATUSCase	NA	0.27383375056895526	Not significant	TFRC
-0.0698761	0.27870307000576766	G3V1N2	CASE_STATUSCase	NA	0.4603026146974874	Not significant	HBA2
0.073131	0.0679753	G3V1Q4	CASE_STATUSCase	Model failed to converge with max|grad| = 0.00210996 (tol = 0.002, component 1)	0.16101451094510918	Not significant	SEPTIN7
-0.0753344	0.4960275729512883	G3V1V8	CASE_STATUSCase	NA	0.6730426915917229	Not significant	MYL2
0.0496378	0.21427314931595895	G3V2B9	CASE_STATUSCase	NA	0.3830588617457936	Not significant	SERPINA1
-0.00494374	0.9561278651010878	G3V2M8;G3V363;H0YJS6	CASE_STATUSCase	NA	0.977932	Not significant	SCFD1
-0.0733423	0.19265631468653605	G3V2N0;G3V3J9	CASE_STATUSCase	NA	0.355336	Not significant	GNG2
0.014117230551354476	0.8382539444308225	G3V2N5	CASE_STATUSCase	boundary (singular) fit: see help('isSingular')	0.9135518959883601	Not significant	ACTN1
0.010507602219076255	0.6637246567416935	G3V2W1	CASE_STATUSCase	NA	0.8019026534389098	Not significant	SERPINA10
-0.00318579	0.9538705186583054	G3V357	CASE_STATUSCase	NA	0.9766238341458394	Not significant	RNASE1
-0.0443514	0.1935560135029032	G3V3A0	CASE_STATUSCase	Model failed to converge with max|grad| = 0.00482804 (tol = 0.002, component 1)	0.35646665447466935	Not significant	SERPINA3
-0.0632863	0.5459347992379995	G3V489	CASE_STATUSCase	NA	0.7141751410079127	Not significant	TNNI1
-0.0160241	0.618059	G3V5I3	CASE_STATUSCase	NA	0.7683434943094072	Not significant
0.0169837	0.8638378786894034	G3XA98	CASE_STATUSCase	NA	0.927837	Not significant	FBLN5
-0.0525231	0.3604644883854963	G3XAD2	CASE_STATUSCase	NA	0.548432	Not significant	FUT8
0.122381	0.11618238120282422	G3XAI2	CASE_STATUSCase	NA	0.24457002326483482	Not significant	LAMB1
0.0507235	0.33309709924643094	G3XAK1	CASE_STATUSCase	NA	0.5206362636405792	Not significant	MST1
0.012678410814320177	0.6799737960469776	G3XAP6	CASE_STATUSCase	NA	0.8130038160863506	Not significant	COMP
-0.0233259	0.7692499571766731	G5E968	CASE_STATUSCase	boundary (singular) fit: see help('isSingular')	0.8724080544742397	Not significant	CHGA
-0.0523147	0.42352346606396973	G5EA09	CASE_STATUSCase	NA	0.609825	Not significant	SDCBP
0.0293468	0.5069084069686822	H0Y300;H3BS21;J3QLC9	CASE_STATUSCase	NA	0.6825982959240764	Not significant	HP
-0.021517	0.7737243599960619	H0Y351	CASE_STATUSCase	boundary (singular) fit: see help('isSingular')	0.875462	Not significant	LAMA4
0.0128638	0.7888573358086386	H0Y4A0	CASE_STATUSCase	Model failed to converge with max|grad| = 0.0200724 (tol = 0.002, component 1)	0.8842184966490323	Not significant	NRP1
-0.0646134	0.4060285762523418	H0Y4Q3	CASE_STATUSCase	NA	0.5932680725527582	Not significant	RANGAP1
-0.0378764	0.7225523537001722	H0Y4R1	CASE_STATUSCase	boundary (singular) fit: see help('isSingular')	0.8430055245650689	Not significant	IMPDH2
-0.0575036	0.6132293857950828	H0Y5D1	CASE_STATUSCase	NA	0.7649499072921614	Not significant	C1S
-0.163394	0.15933996175775214	H0Y6P3	CASE_STATUSCase	boundary (singular) fit: see help('isSingular')	0.3095374099646208	Not significant	MNDA
0.11892880963628788	0.37896268178141657	H0Y7G1	CASE_STATUSCase	NA	0.5670588649082071	Not significant	PDZD7
0.034930774644616046	0.3097688744016204	H0Y7G9	CASE_STATUSCase	NA	0.49526034559278154	Not significant	HTRA1
0.0081936	0.8707188111329459	H0Y7L5	CASE_STATUSCase	NA	0.9318265995047296	Not significant	APOE
0.019929653380798013	0.4181746939398916	H0Y8L3	CASE_STATUSCase	NA	0.6045404654326455	Not significant	TGFBI
0.00533794	0.8342291394045753	H0Y8L3;H0Y9D7	CASE_STATUSCase	NA	0.9112331821535854	Not significant	TGFBI
0.12199319861001573	0.0754532	H0Y8M8	CASE_STATUSCase	NA	0.17463499034730487	Not significant	TGFBI
-0.0484884	0.24628115231340264	H0Y9D7	CASE_STATUSCase	NA	0.4219630913736183	Not significant	TGFBI
0.023951712883425885	0.7522818488906777	H0Y9N2	CASE_STATUSCase	boundary (singular) fit: see help('isSingular')	0.8622044868830065	Not significant	PDGFC
0.0662659	0.00352004	H0YAC1	CASE_STATUSCase	boundary (singular) fit: see help('isSingular')	0.013266842582014382	Up	KLKB1
-0.0722643	0.2781616642833212	H0YAF9	CASE_STATUSCase	boundary (singular) fit: see help('isSingular')	0.45973099423788993	Not significant	FST
-0.00655553	0.8737584388902631	H0YB00	CASE_STATUSCase	NA	0.9333220431475243	Not significant	XYLT2
-0.0790274	0.1440147959480634	H0YBE4	CASE_STATUSCase	boundary (singular) fit: see help('isSingular')	0.2871820116716292	Not significant	GPX3
-0.0204886	0.8045158706110808	H0YC24	CASE_STATUSCase	boundary (singular) fit: see help('isSingular')	0.8938511726806321	Not significant	ANTXR1
-0.00215389	0.9519746091998461	H0YCR7	CASE_STATUSCase	NA	0.9756542672684866	Not significant	RNH1
-0.0464224	0.1539659255403629	H0YCY8	CASE_STATUSCase	NA	0.30190389845204657	Not significant	CTSC
-0.0662204	0.15473249730257385	H0YD18	CASE_STATUSCase	boundary (singular) fit: see help('isSingular')	0.30304829838227426	Not significant	NUCB2
-0.107734	0.3768372370210731	H0YD37	CASE_STATUSCase	boundary (singular) fit: see help('isSingular')	0.5649584733752262	Not significant	PDGFD
-0.0646794	0.18595266810293087	H0YDD8	CASE_STATUSCase	NA	0.3464222880726266	Not significant	RPLP2
-0.0599107	0.13639196911442758	H0YEG8;Q2L696	CASE_STATUSCase	NA	0.27586174732703717	Not significant	NUCB2
-0.206368	0.0181261	H0YEM4	CASE_STATUSCase	boundary (singular) fit: see help('isSingular')	0.054754	Not significant	VWA3B
-0.00674791	0.9417774617874499	H0YGX7	CASE_STATUSCase	NA	0.9701945635942346	Not significant	ARHGDIB
-0.0334613	0.6126584820998647	H0YH81	CASE_STATUSCase	NA	0.7644770418747441	Not significant	ATP5F1B
0.040292440684045965	0.6074866716441752	H0YJ11;H0YJW3	CASE_STATUSCase	boundary (singular) fit: see help('isSingular')	0.7607722958905102	Not significant	ACTN1
0.0635131	0.5003703341801744	H0YJ73	CASE_STATUSCase	NA	0.6767770366556395	Not significant	TC2N
0.0991721	0.2770399161446543	H0YJE6	CASE_STATUSCase	NA	0.45855483696272026	Not significant	SPTB
0.020114202975174748	0.8325784128342524	H0YJN6	CASE_STATUSCase	boundary (singular) fit: see help('isSingular')	0.9101636300400107	Not significant	PPP4R3A
-0.0379371	0.6925006947780671	H0YJS4	CASE_STATUSCase	NA	0.8222825246628007	Not significant	EIF2S1
-0.00357175	0.8660712795030282	H0YJW9	CASE_STATUSCase	NA	0.9290898516440558	Not significant
-0.0290241	0.7126407387799572	H0YK43	CASE_STATUSCase	NA	0.8364371820848325	Not significant	SNX1
-0.0999971	0.19563922016675206	H0YKA5	CASE_STATUSCase	NA	0.3592086753133538	Not significant	IQGAP1
-0.0343228	0.7441306734638613	H0YKT8;H0YN18	CASE_STATUSCase	boundary (singular) fit: see help('isSingular')	0.8569137420516034	Not significant	PSMA4
-0.0601384	0.4148778405461443	H0YKU1;H0YNJ8	CASE_STATUSCase	boundary (singular) fit: see help('isSingular')	0.6016182675991344	Not significant	TMOD3
-0.224105	0.015739	H0YLE8	CASE_STATUSCase	NA	0.048592	Down	IQGAP1
0.019643437932340264	0.44949867953217537	H0YND0	CASE_STATUSCase	NA	0.6334707726895811	Not significant	FBN1
0.0483469	0.40876770002196516	H3BM21	CASE_STATUSCase	boundary (singular) fit: see help('isSingular')	0.5959752048338243	Not significant
-0.0174065	0.7981773153532907	H3BMY1	CASE_STATUSCase	boundary (singular) fit: see help('isSingular')	0.8900395977408048	Not significant	CTRB2
-0.0572616	0.0928349	H3BP20	CASE_STATUSCase	NA	0.2053990926787975	Not significant	HEXA
0.0588939	0.37643728189581016	H3BPL6;H3BRT0	CASE_STATUSCase	boundary (singular) fit: see help('isSingular')	0.564489	Not significant	SULT1A3;SULT1A4
-0.027956	0.6929541379160675	H3BQX5	CASE_STATUSCase	NA	0.8226331003251172	Not significant	SULT1A1
-0.040899	0.49420073087086314	H3BRD8	CASE_STATUSCase	NA	0.6714092340091844	Not significant	GLG1
-0.00984387	0.8887679762928993	H3BRJ9	CASE_STATUSCase	NA	0.9412973146533381	Not significant	CETP
0.00517602	0.9648663616044444	H3BRM6	CASE_STATUSCase	boundary (singular) fit: see help('isSingular')	0.9824393403018503	Not significant	GSTM1
0.030120611968742515	0.6511939846900688	H3BRQ4;K4DIB9	CASE_STATUSCase	NA	0.7926477054516671	Not significant
0.0481209	0.43619366957832695	H3BRU6	CASE_STATUSCase	NA	0.6214366856270721	Not significant	PCBP2
0.0624213	0.4763054852806279	H3BT58	CASE_STATUSCase	boundary (singular) fit: see help('isSingular')	0.6564482900294752	Not significant	COTL1
0.13007856311884758	0.453486	H3BTU6	CASE_STATUSCase	boundary (singular) fit: see help('isSingular')	0.637039	Not significant	CORO1A
-0.0391523	0.6947836510970431	H3BU78	CASE_STATUSCase	NA	0.8239324078355871	Not significant	ALDOA
-0.0384917	0.5916057481393732	H3BV55	CASE_STATUSCase	NA	0.748994	Not significant	PMM2
0.00518938	0.9471875012897242	H3BV99	CASE_STATUSCase	boundary (singular) fit: see help('isSingular')	0.9732948173200953	Not significant	SNAP23
-0.0993194	0.18165579742974614	H7BXD5;H7C2Z6	CASE_STATUSCase	NA	0.34074512585198197	Not significant	GCA
0.11054484429517467	0.35438622802997355	H7BXS3	CASE_STATUSCase	boundary (singular) fit: see help('isSingular')	0.5423505636928114	Not significant	PIP4K2A
0.0915176	0.2853687330702974	H7BY64	CASE_STATUSCase	NA	0.46790763597789536	Not significant	ZNF511-PRAP1
0.0592186	0.12580066235927684	H7BYD9	CASE_STATUSCase	NA	0.259744	Not significant	PAM
-0.159602	0.0498734	H7BZ18	CASE_STATUSCase	boundary (singular) fit: see help('isSingular')	0.12564912565286449	Not significant	MCFD2
0.0446691	0.8128316746840392	H7BZ72	CASE_STATUSCase	NA	0.898526	Not significant	NOP58
0.0050832	0.8241926989433556	H7BZ94	CASE_STATUSCase	NA	0.9050447086323568	Not significant	P4HB
-0.0324412	0.3058873326168846	H7BZI1	CASE_STATUSCase	NA	0.4908618618381172	Not significant	NUCB1
-0.0478011	0.22933986352720767	H7BZJ3	CASE_STATUSCase	NA	0.4017321216588412	Not significant	PDIA3
0.016852848228899254	0.8108926136549642	H7BZR6	CASE_STATUSCase	NA	0.8974325417205483	Not significant	PSMD1
-0.00173811	0.9715571847021338	H7C0L5	CASE_STATUSCase	boundary (singular) fit: see help('isSingular')	0.9859636065439782	Not significant	ITIH4
-0.0604807	0.0791014	H7C0V9	CASE_STATUSCase	NA	0.18135649775619378	Not significant	APP
-0.078127	0.15663357470522138	H7C1W1	CASE_STATUSCase	boundary (singular) fit: see help('isSingular')	0.30571401390752895	Not significant	PXDN
0.0944094	0.18746264059993226	H7C2D6	CASE_STATUSCase	NA	0.3483509760597465	Not significant	MANF
-0.109034	0.3317554994987567	H7C2K7	CASE_STATUSCase	boundary (singular) fit: see help('isSingular')	0.5191823336390244	Not significant	SUSD5
-0.149378	0.00525291	H7C300	CASE_STATUSCase	NA	0.018864339226101638	Down	PXDN
0.10529641711521073	0.580638	H7C3A3	CASE_STATUSCase	NA	0.7407983104756352	Not significant	TTC27
-0.0868594	0.5154990449011287	H7C3K3	CASE_STATUSCase	boundary (singular) fit: see help('isSingular')	0.689753	Not significant	ACAP2
0.0702243	0.10192840176565612	H7C4X4	CASE_STATUSCase	boundary (singular) fit: see help('isSingular')	0.22089631830255457	Not significant	ABI3BP
0.0518157	0.035620444833217746	H7C5E8	CASE_STATUSCase	NA	0.0958263	Not significant	TF
-0.0220849	0.33609445846081687	H7C5H1	CASE_STATUSCase	NA	0.5237569566083636	Not significant	CFB
0.1269148588758334	0.2902664091746589	H7C5M9	CASE_STATUSCase	boundary (singular) fit: see help('isSingular')	0.4735547420762799	Not significant	PDCD10
0.043076591978935756	0.0989839	H7C5R1	CASE_STATUSCase	NA	0.21600130746589977	Not significant	CP
0.0414575	0.5582891799626586	H7C5W8	CASE_STATUSCase	boundary (singular) fit: see help('isSingular')	0.7234002461089357	Not significant	ACTN1
0.021408515530714083	0.7565914289538305	H9KV28	CASE_STATUSCase	NA	0.8647836455860686	Not significant	DIAPH1
-0.127882	0.0784456	I3L2G4	CASE_STATUSCase	NA	0.1801761198297769	Not significant	MTSS2
-0.0418917	0.6061041112509091	I3L3E9	CASE_STATUSCase	NA	0.7598280766245823	Not significant	FEN1
0.0469374	0.10543017152782203	I3L3P5	CASE_STATUSCase	Model failed to converge with max|grad| = 0.00239772 (tol = 0.002, component 1)	0.22666525053533843	Not significant	P4HB
0.023953615993240404	0.49902321258785753	I3L4N7	CASE_STATUSCase	NA	0.6757338454991652	Not significant	SERPINF1
0.0407594	0.11727459238601136	I3L4Z0	CASE_STATUSCase	NA	0.24639949943460132	Not significant	SERPINF1
-0.071987	0.30617258178966955	I3L4Z3;I3L506	CASE_STATUSCase	NA	0.4911874283244425	Not significant	SCPEP1
-0.0568502	0.3475046753600959	I3L4Z9	CASE_STATUSCase	NA	0.5355113739268955	Not significant	SCPEP1
-0.0260112	0.720355	I3L532	CASE_STATUSCase	NA	0.8417140929883992	Not significant	MYL4
-0.162508	0.020079549196921065	I6L8B7	CASE_STATUSCase	NA	0.0596558	Not significant	FABP5
-0.0509533	0.14686399078469434	J3KNB4	CASE_STATUSCase	NA	0.29154573767188996	Not significant	CAMP
-0.208078	0.0363187	J3KNI6	CASE_STATUSCase	NA	0.0972987	Not significant	ITGB2
-0.0311269	0.528635	J3KPY9	CASE_STATUSCase	NA	0.6999840356595564	Not significant	ANTXR2
0.00983826	0.8565809641428596	J3KQE5	CASE_STATUSCase	NA	0.9236738833916001	Not significant	RAN
0.3143947006625044	7.739974927580925e-4	J3KRP0	CASE_STATUSCase	NA	0.00339349	Up	CNDP1
0.0629555	0.14836225803028263	J3KTB5	CASE_STATUSCase	boundary (singular) fit: see help('isSingular')	0.29372325219797224	Not significant	EIF4A1
0.057088381972512356	0.2680267651839654	J3KTH7	CASE_STATUSCase	Model failed to converge with max|grad| = 0.00212584 (tol = 0.002, component 1)	0.44782795860816677	Not significant	FHOD1
-0.175697	0.057045361651759344	J3QLI9	CASE_STATUSCase	NA	0.1401303784190112	Not significant	SNRPD1
0.0540958	0.1386086956914172	J3QSE5	CASE_STATUSCase	boundary (singular) fit: see help('isSingular')	0.27919564120026924	Not significant	LCAT
-0.0273285	0.6322571343587886	K7EIG3	CASE_STATUSCase	NA	0.7790643946936887	Not significant	NOTUM
0.015342783768616938	0.7233134141632327	K7EJ44	CASE_STATUSCase	NA	0.8434293376952403	Not significant	PFN1
-0.0207808	0.48598919807143903	K7EJB9	CASE_STATUSCase	NA	0.6643092615640555	Not significant	CALR
-0.145569	0.0039061	K7EJT5;K7ELC4;K7EMH1;K7EP65;K7ERI7	CASE_STATUSCase	NA	0.014533532694502204	Down	RPL22
-0.000910803	0.9908409823331246	K7EKF6	CASE_STATUSCase	boundary (singular) fit: see help('isSingular')	0.9952300238638769	Not significant	ANGPTL6
-0.0660639	0.16785615869914997	K7EL96;K7ERZ3	CASE_STATUSCase	NA	0.3216179371455278	Not significant	PLIN3
-0.00919152	0.8668230068736582	K7EM16	CASE_STATUSCase	NA	0.9294922974963584	Not significant	VASP
0.043857464457531865	0.6014650085746072	K7ENN9	CASE_STATUSCase	NA	0.7560770795289101	Not significant	ALOX12
-0.00925557	0.8584300002154187	K7EPF6	CASE_STATUSCase	NA	0.9248161909606186	Not significant	PGD
-0.115763	0.15946411940758426	K7EQ02	CASE_STATUSCase	NA	0.30971134012959034	Not significant	DAZAP1
0.079441	0.2961887139398581	K7EQ12	CASE_STATUSCase	boundary (singular) fit: see help('isSingular')	0.47998261643393425	Not significant	UBE2O
0.0342673	0.5406435418018718	K7EQ37	CASE_STATUSCase	NA	0.7098902708909846	Not significant	UNC13D
-0.0148161	0.8354739044246188	K7EQR9	CASE_STATUSCase	NA	0.9119580801335255	Not significant	ILF3
-0.00493246	0.8515222983112394	K7ER74	CASE_STATUSCase	NA	0.9208456596540011	Not significant	APOC4-APOC2
0.020191790310931136	0.7953708376861273	K7ES11	CASE_STATUSCase	boundary (singular) fit: see help('isSingular')	0.8884577715605296	Not significant	UBE2O
-0.0913625	0.1906130447708729	K7ESM5	CASE_STATUSCase	NA	0.35265857646137544	Not significant	TUBB6
-0.0308302	0.2165394303794432	M0QXZ3	CASE_STATUSCase	NA	0.38593791439071484	Not significant	C3
-0.0722422	0.162932	M0QYC8	CASE_STATUSCase	NA	0.31464942928981654	Not significant	C3
-0.128327	0.0760062	M0QYE0;M0R0I3	CASE_STATUSCase	boundary (singular) fit: see help('isSingular')	0.1756941813828416	Not significant	SH3GL1
0.18085068637822743	0.00919852	M0QZ54;M0R118	CASE_STATUSCase	boundary (singular) fit: see help('isSingular')	0.030720120252314666	Up	STXBP2
-0.142194	0.028268087544282814	M0QZN2;M0R0R2	CASE_STATUSCase	boundary (singular) fit: see help('isSingular')	0.0791666	Not significant	RPS5
0.039219886041400365	0.12221770473233388	M0R009	CASE_STATUSCase	NA	0.2541466823578962	Not significant	A1BG
-0.0641773	0.0967505	M0R058	CASE_STATUSCase	NA	0.2120899811367015	Not significant	NAPA
-0.127737	0.0437917	M0R0H0;M0R220	CASE_STATUSCase	boundary (singular) fit: see help('isSingular')	0.11313776775430572	Not significant	FCGRT
-0.173095	0.027612669901144284	M0R0P7;M0R1A7;M0R3D6	CASE_STATUSCase	NA	0.0776443	Not significant	RPL18A
-0.0193695	0.47589633004638676	M0R0Q9	CASE_STATUSCase	NA	0.6562088234826343	Not significant	C3
-0.0309114	0.6469941224668976	M0R0W6	CASE_STATUSCase	NA	0.7896847224564245	Not significant	AXL
-0.0480028	0.0338236	M0R1Q1	CASE_STATUSCase	NA	0.091855	Not significant	C3
0.026672290246955367	0.4288778084105911	M0R2W8	CASE_STATUSCase	NA	0.6148034417591207	Not significant	PGLYRP2
-0.0352895	0.485785	O00139-5	CASE_STATUSCase	boundary (singular) fit: see help('isSingular')	0.6641400061942525	Not significant	KIF2A
-0.00659647	0.8950613751235046	O00139;O00139-5	CASE_STATUSCase	boundary (singular) fit: see help('isSingular')	0.9447866326831299	Not significant	KIF2A
-0.00757145	0.9123002448444412	O00151	CASE_STATUSCase	NA	0.954258	Not significant	PDLIM1
0.00436463	0.948975	O00159;O00159-3	CASE_STATUSCase	boundary (singular) fit: see help('isSingular')	0.9741534311696652	Not significant	MYO1C
-0.211572	0.00948965	O00160	CASE_STATUSCase	NA	0.0315487	Down	MYO1F
-0.0806749	0.36258574597201054	O00160;Q12965	CASE_STATUSCase	boundary (singular) fit: see help('isSingular')	0.5506782175186571	Not significant	MYO1E;MYO1F
0.00679357	0.8861072846688387	O00161	CASE_STATUSCase	unable to evaluate scaled gradient;Model failed to converge: degenerate Hessian with 1 negative eigenvalues	0.9398204629365002	Not significant	SNAP23
-0.0190544	0.7962627510259852	O00178	CASE_STATUSCase	boundary (singular) fit: see help('isSingular')	0.8889767112152167	Not significant	GTPBP1
0.023302260109133555	0.6897128051873356	O00186	CASE_STATUSCase	boundary (singular) fit: see help('isSingular')	0.8203551681936994	Not significant	STXBP3
0.0503801	0.26899392506542147	O00187	CASE_STATUSCase	NA	0.4489757164707783	Not significant	MASP2
0.10091537524090838	0.1848441442562211	O00194	CASE_STATUSCase	NA	0.34493416764484974	Not significant	RAB27B
0.0416272	0.5355662464532085	O00194;P51159	CASE_STATUSCase	boundary (singular) fit: see help('isSingular')	0.7055931018636484	Not significant	RAB27A;RAB27B
0.0903866	0.28330961802411286	O00203-3	CASE_STATUSCase	NA	0.46543574295211754	Not significant	AP3B1
0.0569734	0.41061322814473145	O00203;O00203-3	CASE_STATUSCase	boundary (singular) fit: see help('isSingular')	0.5977209272330913	Not significant	AP3B1
-0.0916498	0.14942014221520863	O00231;O00231-2	CASE_STATUSCase	NA	0.29527402548176696	Not significant	PSMD11
-0.170939	0.013764035480788606	O00232	CASE_STATUSCase	NA	0.0433553	Down	PSMD12
0.0605882	0.3397336613186903	O00233	CASE_STATUSCase	NA	0.5274319174307628	Not significant	PSMD9
-0.0371553	0.6061374229263699	O00244	CASE_STATUSCase	NA	0.7598485387255802	Not significant	ATOX1
0.00911674	0.9104302214335277	O00264	CASE_STATUSCase	NA	0.9532380146691448	Not significant	PGRMC1
0.0600377	0.42751102817645203	O00264;O15173	CASE_STATUSCase	NA	0.6134938539752464	Not significant	PGRMC1;PGRMC2
0.0777016	0.17114905471318417	O00292-2	CASE_STATUSCase	NA	0.3264020913326901	Not significant	LEFTY2
-0.071299	0.2296923857449676	O00292;O00292-2;O75610	CASE_STATUSCase	NA	0.40213700588912843	Not significant	LEFTY1;LEFTY2
0.0504287	0.1327933669037488	O00299	CASE_STATUSCase	NA	0.27046247894945885	Not significant	CLIC1
-0.0414476	0.16747128059108227	O00339-2;O00339-3	CASE_STATUSCase	NA	0.3211241595614667	Not significant	MATN2
0.048013	0.016682843092372217	O00391	CASE_STATUSCase	NA	0.051012898321973636	Not significant	QSOX1
-0.0269094	0.404126	O00399	CASE_STATUSCase	Model failed to converge with max|grad| = 0.00657764 (tol = 0.002, component 1)	0.5914734764888953	Not significant	DCTN6
-0.0407543	0.568168	O00410	CASE_STATUSCase	boundary (singular) fit: see help('isSingular')	0.731195	Not significant	IPO5
0.0458333	0.5447085097162242	O00410-3	CASE_STATUSCase	NA	0.7131028172481779	Not significant	IPO5
0.0791088	0.095837	O00410;O00410-3	CASE_STATUSCase	NA	0.21054144463540053	Not significant	IPO5
0.057396981230499876	0.3389978581136599	O00429-6	CASE_STATUSCase	boundary (singular) fit: see help('isSingular')	0.526776	Not significant	DNM1L
0.052932895833498306	0.39774475047068625	O00429;O00429-6	CASE_STATUSCase	boundary (singular) fit: see help('isSingular')	0.5853161704166818	Not significant	DNM1L
-0.131903	0.0742307	O00442;O00442-2	CASE_STATUSCase	NA	0.17245687956215236	Not significant	RTCA
-0.0411894	0.5791776606275768	O00451;O00451-3	CASE_STATUSCase	NA	0.7396564440745562	Not significant	GFRA2
0.021922	0.48106596571622984	O00461	CASE_STATUSCase	NA	0.6603918316953429	Not significant	GOLIM4
-0.0957532	0.19535552874137818	O00462	CASE_STATUSCase	NA	0.35884247583868156	Not significant	MANBA
0.0397663	0.3391909358724219	O00468-2	CASE_STATUSCase	boundary (singular) fit: see help('isSingular')	0.5269574519997245	Not significant	AGRN
0.0737512	0.020250057693668094	O00468-2;O00468-6	CASE_STATUSCase	boundary (singular) fit: see help('isSingular')	0.0600891	Not significant	AGRN
0.0611936	0.1494825651879942	O00468-6	CASE_STATUSCase	boundary (singular) fit: see help('isSingular')	0.2953267836395901	Not significant	AGRN
-0.0792196	0.3023113959087058	O00483	CASE_STATUSCase	NA	0.4869142078980452	Not significant	NDUFA4
-0.0295705	0.7295816677456279	O00487	CASE_STATUSCase	NA	0.8477006232282027	Not significant	PSMD14
0.0476598	0.5606119022411825	O00499-11;O00499-3;Q9UBW5	CASE_STATUSCase	boundary (singular) fit: see help('isSingular')	0.7253821864160337	Not significant	BIN1;BIN2
0.0959811	0.19774319583128672	O00499-3	CASE_STATUSCase	NA	0.36185697787404514	Not significant	BIN1
-0.0524282	0.3517667730012364	O00501	CASE_STATUSCase	boundary (singular) fit: see help('isSingular')	0.5397639222053451	Not significant	CLDN5
-0.029748	0.5506072200644778	O00560;O00560-3	CASE_STATUSCase	NA	0.7177978259057445	Not significant	SDCBP
-0.083336	0.04969	O00571	CASE_STATUSCase	NA	0.1252858607494237	Not significant	DDX3X
-0.00439404	0.9458982442125783	O00571-2	CASE_STATUSCase	boundary (singular) fit: see help('isSingular')	0.9725776923594337	Not significant	DDX3X
-0.109345	0.0184796	O00571-2;O15523;P17844;Q92841;Q92841-1;Q92841-2;Q92841-3	CASE_STATUSCase	NA	0.055628622046120076	Not significant	DDX17;DDX3X;DDX3Y;DDX5
-0.105135	0.021207288717259055	O00571;O00571-2;O15523	CASE_STATUSCase	NA	0.0624257	Not significant	DDX3X;DDX3Y
-0.0472053	0.3269135363529304	O00571;O15523	CASE_STATUSCase	NA	0.513899	Not significant	DDX3X;DDX3Y
0.0780501	0.39767802595691715	O00584	CASE_STATUSCase	NA	0.5852632349760816	Not significant	RNASET2
-0.033911	0.42187189710839224	O00585	CASE_STATUSCase	NA	0.6081520232767511	Not significant	CCL21
0.00483803	0.9244289912947284	O00592	CASE_STATUSCase	NA	0.9605865649583943	Not significant	PODXL
-0.00324893	0.9397900936777527	O00602	CASE_STATUSCase	NA	0.9689882486130389	Not significant	FCN1
0.025061180693412156	0.733134	O00743	CASE_STATUSCase	NA	0.8499947119042331	Not significant	PPP6C
-0.0644126	0.372746	O00743;O00743-2;O00743-3	CASE_STATUSCase	NA	0.56106	Not significant	PPP6C
-0.157001	0.1903906427068745	O14556	CASE_STATUSCase	NA	0.352356	Not significant	GAPDHS
-0.176586	0.00781125	O14579	CASE_STATUSCase	boundary (singular) fit: see help('isSingular')	0.0266991	Down	COPE
0.0922362	0.029986969626735676	O14594	CASE_STATUSCase	NA	0.0831829	Not significant	NCAN
0.00566048	0.9646651785479265	O14602	CASE_STATUSCase	NA	0.9823366920500907	Not significant	EIF1AY
-0.0376017	0.5041343991989631	O14602;P47813	CASE_STATUSCase	NA	0.6800093796026125	Not significant	EIF1AX;EIF1AY
0.0636823	0.24407995990018205	O14617;O14617-5	CASE_STATUSCase	Model failed to converge with max|grad| = 0.00221259 (tol = 0.002, component 1)	0.41934029411449697	Not significant	AP3D1
0.0222813	0.7995926644549516	O14618	CASE_STATUSCase	NA	0.8909851144889129	Not significant	CCS
-0.0363574	0.5201523759761065	O14639;O14639-2	CASE_STATUSCase	NA	0.6935933638094083	Not significant	ABLIM1
0.0738102	0.29457817548667664	O14656	CASE_STATUSCase	boundary (singular) fit: see help('isSingular')	0.47820438091690365	Not significant	TOR1A
0.0413584	0.15737909625647173	O14672	CASE_STATUSCase	NA	0.30676080626138885	Not significant	ADAM10
-0.113038	0.046177	O14727-2;O14727-4	CASE_STATUSCase	NA	0.1181266080706479	Not significant	APAF1
-0.0100137	0.8976020844380574	O14745;O14745-2	CASE_STATUSCase	NA	0.9463979166527291	Not significant	SLC9A3R1
-0.0201138	0.7366379136832834	O14773;O14773-2	CASE_STATUSCase	NA	0.8521765945556491	Not significant	TPP1
0.012141871827099459	0.6762430426903778	O14786	CASE_STATUSCase	NA	0.8106461802113167	Not significant	NRP1
-0.000823107	0.9903410620396391	O14787-2;Q92973-3	CASE_STATUSCase	NA	0.995084	Not significant	TNPO1;TNPO2
-0.0813738	0.0859511	O14791	CASE_STATUSCase	NA	0.19340737121443932	Not significant	APOL1
-0.0469886	0.22025398966193574	O14791-2	CASE_STATUSCase	NA	0.39072107280779295	Not significant	APOL1
-0.0420023	0.16054690539873206	O14791;O14791-2	CASE_STATUSCase	NA	0.31125350348298547	Not significant	APOL1
-0.038226	0.6312357485321982	O14818	CASE_STATUSCase	NA	0.7782663822142398	Not significant	PSMA7
-0.160635	0.0242801	O14818-2	CASE_STATUSCase	NA	0.069848	Not significant	PSMA7
-0.0615769	0.5719346715438044	O14818;O14818-2	CASE_STATUSCase	NA	0.734087	Not significant	PSMA7
-0.0255076	0.5356126028130443	O14960	CASE_STATUSCase	NA	0.7056149180639893	Not significant	LECT2
-0.0393348	0.5123589036567922	O14974-2	CASE_STATUSCase	NA	0.6872582540878154	Not significant	PPP1R12A
-0.0259775	0.7187886135574435	O14974-2;O14974-5	CASE_STATUSCase	boundary (singular) fit: see help('isSingular')	0.8405538027860864	Not significant	PPP1R12A
-0.0253626	0.6213853019354997	O14974-5	CASE_STATUSCase	NA	0.7708392340736601	Not significant	PPP1R12A
-0.00256566	0.9735090528934065	O14979	CASE_STATUSCase	NA	0.9869366878754571	Not significant	HNRNPDL
-0.0514998	0.5384548459037253	O14979;Q14103;Q14103-3	CASE_STATUSCase	boundary (singular) fit: see help('isSingular')	0.7080870020447836	Not significant	HNRNPD;HNRNPDL
-0.119207	0.021258848539760244	O14979;Q99729-2;Q99729-3	CASE_STATUSCase	NA	0.0625528	Not significant	HNRNPAB;HNRNPDL
0.24087890861663486	0.10779700750710199	O15021	CASE_STATUSCase	NA	0.23069699551427786	Not significant	MAST4
-0.0149642	0.8314751995713586	O15027;O15027-2;O15027-3;O15027-4;O15027-5	CASE_STATUSCase	NA	0.9093779607397552	Not significant	SEC16A
0.016708381184780376	0.8597960644815802	O15084-2;Q8N8A2-4	CASE_STATUSCase	NA	0.9256858559257292	Not significant	ANKRD28;ANKRD44
0.0222338	0.7376546866519583	O15117-2;O15117-3	CASE_STATUSCase	boundary (singular) fit: see help('isSingular')	0.8528378513489597	Not significant	FYB1
0.018788428668630137	0.7140804363901495	O15117-3	CASE_STATUSCase	NA	0.8374730550761761	Not significant	FYB1
-0.0226348	0.4111004563400792	O15143	CASE_STATUSCase	NA	0.5981868077499444	Not significant	ARPC1B
0.0273657	0.6610409178904506	O15144	CASE_STATUSCase	boundary (singular) fit: see help('isSingular')	0.7998878577073549	Not significant	ARPC2
0.031883	0.3507871329957305	O15145	CASE_STATUSCase	NA	0.5387875450130172	Not significant	ARPC3
0.00314277	0.922209	O15204	CASE_STATUSCase	Model failed to converge with max|grad| = 0.0063551 (tol = 0.002, component 1)	0.9592696211305997	Not significant	ADAMDEC1
-0.0231235	0.6972661762831565	O15204-2	CASE_STATUSCase	NA	0.8256960431089946	Not significant	ADAMDEC1
0.0355069	0.3135849090302498	O15204;O15204-2	CASE_STATUSCase	NA	0.4994777348734103	Not significant	ADAMDEC1
-0.0610848	0.5475050225311937	O15230	CASE_STATUSCase	boundary (singular) fit: see help('isSingular')	0.7153911973893817	Not significant	LAMA5
-0.0412576	0.5660164746875584	O15231-5;O15231-6;O15231-7	CASE_STATUSCase	NA	0.7294047751977599	Not significant	ZNF185
-0.0435296	0.15510513936511575	O15335	CASE_STATUSCase	NA	0.30351894984160493	Not significant	CHAD
-0.0308267	0.8063500731594907	O15347	CASE_STATUSCase	NA	0.894777	Not significant	HMGB3
-0.0222728	0.5803230119320135	O15371;O15371-3	CASE_STATUSCase	NA	0.740618	Not significant	EIF3D
0.015184032788893269	0.7509378329155391	O15400;O15400-2	CASE_STATUSCase	NA	0.8615140524348777	Not significant	STX7
0.0594906	0.5448664537152559	O15427	CASE_STATUSCase	NA	0.7132260815808831	Not significant	SLC16A3
0.1013338919178933	0.14274173109263844	O15439;O15439-2;O15439-4	CASE_STATUSCase	NA	0.2854132655185199	Not significant	ABCC4
-0.0112252	0.8539999314336146	O15467	CASE_STATUSCase	NA	0.9222316721404388	Not significant	CCL16
0.0736209	0.41148743316822256	O15498	CASE_STATUSCase	boundary (singular) fit: see help('isSingular')	0.5985528392357387	Not significant	YKT6
0.0239223	0.6100495948304552	O15511	CASE_STATUSCase	boundary (singular) fit: see help('isSingular')	0.7625539903699157	Not significant	ARPC5
-0.197245	0.12718823937016668	O43149	CASE_STATUSCase	NA	0.261899	Not significant	ZZEF1
0.0797564	0.0990416	O43150	CASE_STATUSCase	NA	0.2161060689766316	Not significant	ASAP2
0.0536554	0.2648515076182052	O43157-2	CASE_STATUSCase	NA	0.44411681457049446	Not significant	PLXNB1
-0.00619195	0.9246796462256426	O43182	CASE_STATUSCase	boundary (singular) fit: see help('isSingular')	0.9607563469721127	Not significant	ARHGAP6
0.0918687	0.17440199843286933	O43182;O43182-4	CASE_STATUSCase	boundary (singular) fit: see help('isSingular')	0.3308995388656308	Not significant	ARHGAP6
-0.0232305	0.6822948084787275	O43236-3	CASE_STATUSCase	boundary (singular) fit: see help('isSingular')	0.8146206164929697	Not significant	SEPT4
-0.0145147	0.8777755880063941	O43242-2	CASE_STATUSCase	NA	0.9354032496000666	Not significant	PSMD3
-0.0113124	0.8793021466231365	O43242;O43242-2	CASE_STATUSCase	boundary (singular) fit: see help('isSingular')	0.9362183618463976	Not significant	PSMD3
-0.0190559	0.7717106528160753	O43264;O43264-2	CASE_STATUSCase	NA	0.8741011737628265	Not significant	ZW10
-0.00868225	0.8227105217853041	O43286	CASE_STATUSCase	NA	0.9042442769370579	Not significant	B4GALT5
0.1984549585081956	0.0373585	O43312;O43312-4	CASE_STATUSCase	NA	0.0995387	Not significant	MTSS1
-0.0251058	0.7007821473001259	O43390;O43390-3;O43390-4	CASE_STATUSCase	NA	0.8282954392431551	Not significant	HNRNPR
-0.110223	0.0805426	O43390;O43390-3;O43390-4;O60506;O60506-3;O60506-5	CASE_STATUSCase	boundary (singular) fit: see help('isSingular')	0.18381719909475946	Not significant	HNRNPR;SYNCRIP
-0.11387	0.11353067840606958	O43390;O43390-3;O60506;O60506-3	CASE_STATUSCase	NA	0.24028329487892677	Not significant	HNRNPR;SYNCRIP
0.012847570489734344	0.8398921043032436	O43396	CASE_STATUSCase	NA	0.9145487258353842	Not significant	TXNL1
0.00965549	0.8075217020111036	O43405	CASE_STATUSCase	NA	0.8954111348071553	Not significant	COCH
-0.0845071	0.2410953184846825	O43432-3	CASE_STATUSCase	NA	0.4157465217643236	Not significant	EIF4G3
-0.0227593	0.7586664582045837	O43432-3;O43432-4	CASE_STATUSCase	boundary (singular) fit: see help('isSingular')	0.8661169345166694	Not significant	EIF4G3
0.00760302	0.9393941241045161	O43432-4;Q04637-3;Q04637-8	CASE_STATUSCase	NA	0.968763	Not significant	EIF4G1;EIF4G3
-0.00486256	0.9001304259806477	O43488	CASE_STATUSCase	NA	0.9478124379513706	Not significant	AKR7A2
-0.0165386	0.5900399875440203	O43491-4	CASE_STATUSCase	NA	0.7477590480117396	Not significant	EPB41L2
0.011583466790407913	0.8373322220763912	O43493;O43493-2;O43493-3;O43493-5	CASE_STATUSCase	NA	0.9130060859224388	Not significant	TGOLN2
-0.0493948	0.46022432658369583	O43504	CASE_STATUSCase	boundary (singular) fit: see help('isSingular')	0.6427132019751388	Not significant	LAMTOR5
-0.0933526	0.2887471564077048	O43505	CASE_STATUSCase	Model failed to converge with max|grad| = 0.0022072 (tol = 0.002, component 1)	0.4718509534989207	Not significant	B4GAT1
-0.0711028	0.0898693	O43508-2;O75888-2	CASE_STATUSCase	NA	0.20034873270739875	Not significant	TNFSF12;TNFSF13
-0.0603396	0.17815502109857556	O43508-2;O75888;O75888-2;O75888-3	CASE_STATUSCase	NA	0.3360245996260956	Not significant	TNFSF12;TNFSF13
-0.0945545	0.0368665	O43516;O43516-3	CASE_STATUSCase	NA	0.0984683	Not significant	WIPF1
0.10325531898423237	0.11452500981206985	O43583	CASE_STATUSCase	NA	0.2419066337888365	Not significant	DENR
0.15866583330832426	0.0698094	O43633	CASE_STATUSCase	NA	0.16436229673329644	Not significant	CHMP2A
-0.0130129	0.8627257655878287	O43639	CASE_STATUSCase	boundary (singular) fit: see help('isSingular')	0.9272823556436651	Not significant	NCK2
0.00938078	0.9067285335552777	O43665-2	CASE_STATUSCase	NA	0.9513444059177713	Not significant	RGS10
0.18096198160234864	0.0236607	O43665;O43665-2	CASE_STATUSCase	NA	0.0684028	Not significant	RGS10
0.00727438	0.8835050019346562	O43681	CASE_STATUSCase	NA	0.9385	Not significant	ASNA1
-0.00293825	0.9683346402830992	O43707	CASE_STATUSCase	boundary (singular) fit: see help('isSingular')	0.9841225837719861	Not significant	ACTN4
0.0846438	0.21586030762387975	O43707-2;O43707-3	CASE_STATUSCase	NA	0.38511886464997996	Not significant	ACTN4
0.030056154049008573	0.6633732218027046	O43707-2;P12814-3;P12814-4	CASE_STATUSCase	NA	0.8016256391966271	Not significant	ACTN1;ACTN4
0.10935939075772703	0.1374550450661228	O43707-2;P12814-3;P12814-4;P35609;Q08043	CASE_STATUSCase	NA	0.27749111424687273	Not significant	ACTN1;ACTN2;ACTN3;ACTN4
0.028793256575814212	0.6851633268220488	O43707-3	CASE_STATUSCase	NA	0.8167467528116348	Not significant	ACTN4
0.060982	0.3360461661047792	O43707;O43707-2	CASE_STATUSCase	boundary (singular) fit: see help('isSingular')	0.5237105351512086	Not significant	ACTN4
-0.0135005	0.8359030523766332	O43707;O43707-2;O43707-3	CASE_STATUSCase	NA	0.9121593719207759	Not significant	ACTN4
-0.01118	0.8810575690962328	O43707;O43707-2;O43707-3;P12814-3;P12814-4	CASE_STATUSCase	NA	0.9373175813282195	Not significant	ACTN1;ACTN4
0.0341715	0.6479971281866199	O43707;O43707-2;P12814-3;P12814-4	CASE_STATUSCase	boundary (singular) fit: see help('isSingular')	0.790347	Not significant	ACTN1;ACTN4
0.0407631	0.526464	O43707;O43707-3	CASE_STATUSCase	boundary (singular) fit: see help('isSingular')	0.698282	Not significant	ACTN4
0.2361997904186579	0.27954682378955226	O43707;P12814-3	CASE_STATUSCase	NA	0.46122776700129947	Not significant	ACTN1;ACTN4
0.039255079232535454	0.5632807646211039	O43707;P12814-3;P12814-4;P35609	CASE_STATUSCase	boundary (singular) fit: see help('isSingular')	0.7272436030462079	Not significant	ACTN1;ACTN2;ACTN4
0.0489373	0.43235919044377336	O43707;P12814-3;P12814-4;P35609;Q08043	CASE_STATUSCase	NA	0.6179379384733862	Not significant	ACTN1;ACTN2;ACTN3;ACTN4
0.027865272521501158	0.6609038926778743	O43707;Q9H254;Q9H254-4	CASE_STATUSCase	boundary (singular) fit: see help('isSingular')	0.7998086071844126	Not significant	ACTN4;SPTBN4
-0.00930792	0.8847838481937007	O43765	CASE_STATUSCase	NA	0.939082	Not significant	SGTA
0.012892454280399795	0.8297190821326057	O43768;O43768-2;P56211-2	CASE_STATUSCase	NA	0.9083366609972289	Not significant	ARPP19;ENSA
0.0382317	0.572882	O43776	CASE_STATUSCase	boundary (singular) fit: see help('isSingular')	0.7347247010571741	Not significant	NARS
0.00612444	0.9466796783717448	O43790;O95678;P02538;P04259;P05787;P05787-2;P08670;P13647;P48668;P78385;P78386;Q5XKE5;Q8N1N4;Q8N1N4-2;Q9NSB2	CASE_STATUSCase	NA	0.9730365400104405	Not significant	KRT5;KRT6A;KRT6B;KRT6C;KRT75;KRT78;KRT79;KRT8;KRT83;KRT84;KRT85;KRT86;VIM
0.0530445	0.15829365965760853	O43852-15	CASE_STATUSCase	NA	0.3081070558006154	Not significant	CALU
0.010370720812168662	0.7413272595510693	O43852-15;O43852-3	CASE_STATUSCase	NA	0.8552378684332844	Not significant	CALU
0.030871031089774872	0.500898	O43852-15;O43852-8	CASE_STATUSCase	boundary (singular) fit: see help('isSingular')	0.6771701084877022	Not significant	CALU
0.015427317235147356	0.5902465746511558	O43852-3	CASE_STATUSCase	unable to evaluate scaled gradient;Model failed to converge: degenerate Hessian with 1 negative eigenvalues	0.7478831109771926	Not significant	CALU
0.0342063	0.34024666193744046	O43852-3;O43852-8	CASE_STATUSCase	NA	0.5279374127964761	Not significant	CALU
-0.00527197	0.8792953941516173	O43866	CASE_STATUSCase	NA	0.9362183618463976	Not significant	CD5L
0.0658518	0.018686063378627587	O43897	CASE_STATUSCase	unable to evaluate scaled gradient;Model failed to converge: degenerate Hessian with 1 negative eigenvalues	0.0561423	Not significant	TLL1
-0.106021	0.12238484121383324	O43915	CASE_STATUSCase	NA	0.2544192187949697	Not significant	VEGFD
0.0661226	0.29523310035226197	O60229;O60229-6	CASE_STATUSCase	NA	0.4789025247807528	Not significant	KALRN
-0.196885	0.00682342	O60231	CASE_STATUSCase	NA	0.023721525656590997	Down	DHX16
0.029059922229226418	0.55917	O60234	CASE_STATUSCase	NA	0.7241708302884106	Not significant	GMFG
0.0826517	0.010164598421515908	O60234;P60983	CASE_STATUSCase	NA	0.033422413204109616	Up	GMFB;GMFG
-0.0291955	0.6801297792026502	O60240	CASE_STATUSCase	boundary (singular) fit: see help('isSingular')	0.8130929264331384	Not significant	PLIN1
-0.0389423	0.6552813317231114	O60256;O60256-4	CASE_STATUSCase	NA	0.7957820047331865	Not significant	PRPSAP2
-0.140006	0.2968979995750073	O60264	CASE_STATUSCase	NA	0.48077492463629684	Not significant	SMARCA5
0.11430634438170514	0.2233222703313526	O60268;O60268-3	CASE_STATUSCase	NA	0.3943229167860583	Not significant	KIAA0513
-0.0287977	0.41362785508738387	O60279	CASE_STATUSCase	NA	0.600555	Not significant	SUSD5
-0.0270535	0.6581425877823082	O60313-13;O60313-2	CASE_STATUSCase	boundary (singular) fit: see help('isSingular')	0.7978287826465835	Not significant	OPA1
0.00772672	0.9187452110685023	O60361	CASE_STATUSCase	NA	0.9576246212555317	Not significant	NME2P1
-0.0966325	0.33193118550819667	O60361;P22392-2	CASE_STATUSCase	NA	0.519347	Not significant	NME2;NME2P1
0.00894725	0.8038074814875962	O60462	CASE_STATUSCase	boundary (singular) fit: see help('isSingular')	0.8935189851876558	Not significant	NRP2
0.019542541352999654	0.8073800555314697	O60476	CASE_STATUSCase	NA	0.8953206630874984	Not significant	MAN1A2
-0.0477227	0.44909598431406916	O60476;P33908	CASE_STATUSCase	NA	0.6331925633544044	Not significant	MAN1A1;MAN1A2
-0.085928	0.6809082720631847	O60486	CASE_STATUSCase	NA	0.8136512046556864	Not significant	PLXNC1
-0.0515742	0.31166486603359944	O60488-2	CASE_STATUSCase	boundary (singular) fit: see help('isSingular')	0.49742037374131015	Not significant	ACSL4
-0.0282949	0.6424084554954135	O60493;O60493-4	CASE_STATUSCase	NA	0.7862763754096677	Not significant	SNX3
-0.00762328	0.940335	O60494	CASE_STATUSCase	boundary (singular) fit: see help('isSingular')	0.9693332478252925	Not significant	CUBN
0.058515	0.3452592846248269	O60496	CASE_STATUSCase	NA	0.5331073692788104	Not significant	DOK2
-0.0073349	0.764972	O60499	CASE_STATUSCase	NA	0.869836	Not significant	STX10
-0.082336	0.0913738	O60506;O60506-3;O60506-5	CASE_STATUSCase	NA	0.20291427588130678	Not significant	SYNCRIP
0.00343427	0.9373957381179894	O60610	CASE_STATUSCase	NA	0.9676025822019522	Not significant	DIAPH1
0.0357622	0.7137445134752882	O60610-2	CASE_STATUSCase	boundary (singular) fit: see help('isSingular')	0.8372163803189767	Not significant	DIAPH1
-0.013336	0.7830245177251745	O60610;O60610-2	CASE_STATUSCase	NA	0.8808373443479616	Not significant	DIAPH1
-0.0605446	0.32872893273490267	O60613	CASE_STATUSCase	NA	0.5158661720878706	Not significant	SELENOF
-0.0496034	0.21578396964997668	O60664	CASE_STATUSCase	NA	0.385029	Not significant	PLIN3
-0.0856093	0.16107431369679676	O60684;P52294	CASE_STATUSCase	unable to evaluate scaled gradient;Model failed to converge: degenerate Hessian with 1 negative eigenvalues	0.3120662196269974	Not significant	KPNA1;KPNA6
-0.0224807	0.6281177306517373	O60749-2	CASE_STATUSCase	NA	0.775813	Not significant	SNX2
-0.0107807	0.9031868318898111	O60763;O60763-2	CASE_STATUSCase	NA	0.9494224874312941	Not significant	USO1
0.17650120199297661	0.16597283831641196	O60832	CASE_STATUSCase	NA	0.3190276428443152	Not significant	DKC1
0.0775371	0.0692448	O60844	CASE_STATUSCase	NA	0.1634028785885103	Not significant	ZG16
-0.121493	0.0739141	O60884	CASE_STATUSCase	NA	0.17185980554205518	Not significant	DNAJA2
-0.0754448	0.0635287	O60888-3	CASE_STATUSCase	NA	0.15261557085356497	Not significant	CUTA
-0.141201	0.15885549608932664	O75015	CASE_STATUSCase	boundary (singular) fit: see help('isSingular')	0.30887801332906417	Not significant	FCGR3B
-0.00109837	0.9724278617727924	O75083	CASE_STATUSCase	boundary (singular) fit: see help('isSingular')	0.9863394661140621	Not significant	WDR1
0.011655970054270435	0.7514608261507986	O75083-3	CASE_STATUSCase	NA	0.8617714217844734	Not significant	WDR1
0.0329682	0.3931635412690725	O75083;O75083-3	CASE_STATUSCase	Model failed to converge with max|grad| = 0.00416736 (tol = 0.002, component 1)	0.5807932601905256	Not significant	WDR1
0.0100011	0.907136	O75094;O75094-4	CASE_STATUSCase	NA	0.9515238534589169	Not significant	SLIT3
0.0865192	0.0799854	O75116	CASE_STATUSCase	NA	0.18288580485710962	Not significant	ROCK2
0.020991336750028157	0.6419657765985635	O75116;Q13464	CASE_STATUSCase	NA	0.7859918845674302	Not significant	ROCK1;ROCK2
-0.0045451	0.953476	O75122;O75122-2;O75122-3	CASE_STATUSCase	NA	0.9764433008258429	Not significant	CLASP2
-0.102182	0.11059370414143553	O75131	CASE_STATUSCase	boundary (singular) fit: see help('isSingular')	0.23540790272377413	Not significant	CPNE3
0.00886825	0.8567714218976064	O75175	CASE_STATUSCase	NA	0.9237859197543532	Not significant	CNOT3
-0.0478999	0.5700614141040996	O75326;O75326-2	CASE_STATUSCase	NA	0.7326225322779764	Not significant	SEMA7A
0.0712461	0.0203013	O75339	CASE_STATUSCase	boundary (singular) fit: see help('isSingular')	0.060224513931275384	Not significant	CILP
-0.0433384	0.47772488395863955	O75340;O75340-2	CASE_STATUSCase	NA	0.6575848034916334	Not significant	PDCD6
0.0568854	0.5060844052622063	O75351	CASE_STATUSCase	NA	0.6818890469769289	Not significant	VPS4B
-0.116331	0.241507	O75351;Q9UN37	CASE_STATUSCase	NA	0.41624699836015755	Not significant	VPS4A;VPS4B
0.028159620313499303	0.7230385471960079	O75367;O75367-2;O75367-3	CASE_STATUSCase	NA	0.8432307437637927	Not significant	H2AFY
0.060087384467980495	0.25750155772501754	O75369-8;P21333;P21333-2	CASE_STATUSCase	boundary (singular) fit: see help('isSingular')	0.4354687761309688	Not significant	FLNA;FLNB
0.0713516	0.16457521638211478	O75369-8;P21333;P21333-2;Q14315;Q14315-2	CASE_STATUSCase	NA	0.31702242022095284	Not significant	FLNA;FLNB;FLNC
-0.0300431	0.6194902049016939	O75390	CASE_STATUSCase	boundary (singular) fit: see help('isSingular')	0.7692993131909389	Not significant	CS
-0.0607015	0.0696484	O75439	CASE_STATUSCase	NA	0.16411698627265736	Not significant	PMPCB
0.061044196350513016	0.2912161504344833	O75531	CASE_STATUSCase	NA	0.4745725023932325	Not significant	BANF1
-0.00429739	0.9294053519638303	O75558	CASE_STATUSCase	boundary (singular) fit: see help('isSingular')	0.9634631551683274	Not significant	STX11
0.0622932	0.027480008606602924	O75563	CASE_STATUSCase	NA	0.0773297	Not significant	SKAP2
-0.0287366	0.7211418907951697	O75594	CASE_STATUSCase	NA	0.842227	Not significant	PGLYRP1
-0.0266777	0.6921692191722063	O75608	CASE_STATUSCase	NA	0.8221399388513173	Not significant	LYPLA1
0.0741188	0.28125326153663366	O75608-2	CASE_STATUSCase	boundary (singular) fit: see help('isSingular')	0.4631819312165966	Not significant	LYPLA1
0.0327375	0.3379619966720405	O75636	CASE_STATUSCase	NA	0.5257520943036416	Not significant	FCN3
-0.0226687	0.6964493091495493	O75688	CASE_STATUSCase	boundary (singular) fit: see help('isSingular')	0.8251310026943998	Not significant	PPM1B
-0.109967	0.23045742364369712	O75688;O75688-3	CASE_STATUSCase	NA	0.40299108990270066	Not significant	PPM1B
-0.0729432	0.3600034100300733	O75688;P35813;P35813-3	CASE_STATUSCase	boundary (singular) fit: see help('isSingular')	0.5479378088683011	Not significant	PPM1A;PPM1B
-0.0315665	0.5604160847839444	O75695	CASE_STATUSCase	boundary (singular) fit: see help('isSingular')	0.7252596071112695	Not significant	RP2
-0.0786692	0.5939088689578634	O75718	CASE_STATUSCase	boundary (singular) fit: see help('isSingular')	0.7505118345057675	Not significant	CRTAP
-0.066309	0.0413277	O75787	CASE_STATUSCase	NA	0.1080230269896612	Not significant	ATP6AP2
0.00664636	0.875939	O75787-2	CASE_STATUSCase	NA	0.9345088260663942	Not significant	ATP6AP2
-0.0107599	0.7543197506490269	O75787;O75787-2	CASE_STATUSCase	NA	0.8633411461266729	Not significant	ATP6AP2
-0.0346653	0.4789695209665047	O75821	CASE_STATUSCase	NA	0.6585886133128454	Not significant	EIF3G
0.027292596371014426	0.37543658732653307	O75822	CASE_STATUSCase	NA	0.5635967771331949	Not significant	EIF3J
-0.163132	0.24882451243927248	O75828	CASE_STATUSCase	NA	0.42518057304372514	Not significant	CBR3
0.0228185	0.6355743866343408	O75874	CASE_STATUSCase	NA	0.7815517777379506	Not significant	IDH1
0.043085939142626005	0.49716210241971137	O75882-3	CASE_STATUSCase	boundary (singular) fit: see help('isSingular')	0.6740912411979552	Not significant	ATRN
-0.0452932	0.21258328650419347	O75888;O75888-2;O75888-3	CASE_STATUSCase	NA	0.3809268516667847	Not significant	TNFSF13
0.1131925278765215	0.20487107197184715	O75914-3;Q13153;Q13177	CASE_STATUSCase	NA	0.3709659390259459	Not significant	PAK1;PAK2;PAK3
0.022761063062606317	0.691992	O75915	CASE_STATUSCase	NA	0.8219795445097138	Not significant	ARL6IP5
-0.0286223	0.6784831374794766	O75947;O75947-2	CASE_STATUSCase	NA	0.8120522877737613	Not significant	ATP5PD
0.00734353	0.9190865450639669	O75954	CASE_STATUSCase	NA	0.9577497309699843	Not significant	TSPAN9
-0.0824424	0.10597765399102725	O75955;O75955-2	CASE_STATUSCase	NA	0.22759294030292393	Not significant	FLOT1
8.619639697270646e-4	0.9907128702642949	O75964	CASE_STATUSCase	NA	0.9952077156204789	Not significant	ATP5MG
-0.0934197	0.3159898744623733	O75995	CASE_STATUSCase	NA	0.5021878108834511	Not significant	SASH3
-0.0503148	0.0425661	O76003	CASE_STATUSCase	NA	0.11063280281178174	Not significant	GLRX3
0.039851229546894046	0.8550287516124837	O76013;P02533;P08727;P08779;P13645;P13646;P13646-2;P13646-3;Q04695;Q14525;Q15323	CASE_STATUSCase	NA	0.9228152484809331	Not significant	KRT10;KRT13;KRT14;KRT16;KRT17;KRT19;KRT31;KRT33B;KRT36
0.012440053582156798	0.8032431746068552	O76061	CASE_STATUSCase	NA	0.8932024958489228	Not significant	STC2
0.11255934983278557	0.10757398886336986	O76074-2	CASE_STATUSCase	boundary (singular) fit: see help('isSingular')	0.23034646679342258	Not significant	PDE5A
0.10173844340883968	0.26103549063714077	O76074;O76074-2	CASE_STATUSCase	boundary (singular) fit: see help('isSingular')	0.4396961015065696	Not significant	PDE5A
0.00594222	0.8571109240179323	O76076	CASE_STATUSCase	NA	0.924024	Not significant	WISP2
-0.0128941	0.6346864754122061	O94769	CASE_STATUSCase	NA	0.7808549865569919	Not significant	ECM2
-0.0298346	0.2414156181466253	O94769-2	CASE_STATUSCase	NA	0.4161536112854952	Not significant	ECM2
-0.0172075	0.5045098961157874	O94769;O94769-2	CASE_STATUSCase	boundary (singular) fit: see help('isSingular')	0.6803772180444925	Not significant	ECM2
-0.100591	0.2161306275462296	O94804	CASE_STATUSCase	boundary (singular) fit: see help('isSingular')	0.38546275813000175	Not significant	STK10
-0.149036	0.17268949885975626	O94832	CASE_STATUSCase	NA	0.3285337216846014	Not significant	MYO1D
-0.129721	0.0723111	O94886	CASE_STATUSCase	boundary (singular) fit: see help('isSingular')	0.16894519080260606	Not significant	TMEM63A
-0.0364565	0.25715466503467177	O94907	CASE_STATUSCase	boundary (singular) fit: see help('isSingular')	0.4351174650023908	Not significant	DKK1
-0.177642	0.2370295349882075	O94907;Q9UBU2	CASE_STATUSCase	NA	0.41108973792800785	Not significant	DKK1;DKK2
0.025527774307042242	0.5030672865581176	O94921;O94921-3;P24941;Q00535;Q00536-2;Q00537;Q00537-2;Q9NYV4;Q9NYV4-2;Q9NYV4-3	CASE_STATUSCase	NA	0.6790205653693665	Not significant	CDK12;CDK14;CDK16;CDK17;CDK2;CDK5
-0.250394	0.16129692169114954	O94929;O94929-2;O94929-3	CASE_STATUSCase	NA	0.3123892444739385	Not significant	ABLIM3
-0.000990653	0.973183	O94985-2	CASE_STATUSCase	NA	0.9867067235536133	Not significant	CLSTN1
-0.000822744	0.9762011104467623	O94985;O94985-2	CASE_STATUSCase	NA	0.9882414404843566	Not significant	CLSTN1
-0.0290512	0.7866921945654182	O95081;O95081-2	CASE_STATUSCase	NA	0.882743	Not significant	AGFG2
0.0487201	0.3532285542051783	O95155;O95155-3	CASE_STATUSCase	NA	0.5412177830361973	Not significant	UBE4B
-0.0333064	0.7808884409519645	O95197-3;O95197-7	CASE_STATUSCase	NA	0.879531	Not significant	RTN3
0.00300317	0.9773783719259848	O95347;O95347-2	CASE_STATUSCase	NA	0.9888513796258144	Not significant	SMC2
-0.207487	0.014453595747763781	O95352-2;O95352-3	CASE_STATUSCase	NA	0.0451612	Down	ATG7
0.016713804602305593	0.8641692094410375	O95372	CASE_STATUSCase	NA	0.9280149801251056	Not significant	LYPLA2
-0.0602476	0.3689946469863815	O95373	CASE_STATUSCase	NA	0.5571951849845843	Not significant	IPO7
0.029730129414269543	0.47769588922241757	O95393	CASE_STATUSCase	NA	0.6575651302044451	Not significant	BMP10
-0.00288174	0.9588717667606079	O95394;O95394-3;O95394-4	CASE_STATUSCase	NA	0.9794126057589739	Not significant	PGM3
-0.0327751	0.7378065987937857	O95433	CASE_STATUSCase	boundary (singular) fit: see help('isSingular')	0.8529268464245043	Not significant	AHSA1
-0.0217502	0.33896542263738105	O95445	CASE_STATUSCase	NA	0.5267396955986553	Not significant	APOM
-0.0316623	0.13783944701130288	O95445;O95445-2	CASE_STATUSCase	NA	0.2780286949548119	Not significant	APOM
-0.0946275	0.0975829	O95466-2	CASE_STATUSCase	boundary (singular) fit: see help('isSingular')	0.2135117720980289	Not significant	FMNL1
-0.0139642	0.8071136863459184	O95487-2;O95487-3	CASE_STATUSCase	Model failed to converge with max|grad| = 0.0025161 (tol = 0.002, component 1)	0.8951917474939851	Not significant	SEC24B
0.14817546636330958	0.0787532	O95497	CASE_STATUSCase	NA	0.18072951500563117	Not significant	VNN1
-0.0236018	0.7376897187425789	O95498-6	CASE_STATUSCase	boundary (singular) fit: see help('isSingular')	0.8528673302510493	Not significant	VNN2
0.0675739	0.6312554060217431	O95678;P02538;P04259;P13647;P35908;P48668;Q8N1N4-2	CASE_STATUSCase	NA	0.7782663822142398	Not significant	KRT2;KRT5;KRT6A;KRT6B;KRT6C;KRT75;KRT78
0.0999375	0.36913847122716137	O95678;P02538;P04259;P13647;P48668;Q5XKE5	CASE_STATUSCase	boundary (singular) fit: see help('isSingular')	0.5573182819597546	Not significant	KRT5;KRT6A;KRT6B;KRT6C;KRT75;KRT79
-0.038469	0.8122167401878415	O95714	CASE_STATUSCase	NA	0.8981677266634001	Not significant	HERC2
-0.0115214	0.8815888408796191	O95716	CASE_STATUSCase	boundary (singular) fit: see help('isSingular')	0.9376257326092702	Not significant	RAB3D
-0.017441	0.7299189531568608	O95716;P20338;P61018-2;P61106;P62820;Q6IQ22;Q96AX2;Q96E17	CASE_STATUSCase	boundary (singular) fit: see help('isSingular')	0.8479052810914017	Not significant	RAB12;RAB14;RAB1A;RAB37;RAB3C;RAB3D;RAB4A;RAB4B
0.00353457	0.9670082170465268	O95716;P61224-2	CASE_STATUSCase	NA	0.9834152758252123	Not significant	RAB3D;RAP1B
-0.0419583	0.5732126413180192	O95716;Q96E17	CASE_STATUSCase	boundary (singular) fit: see help('isSingular')	0.7348985346982487	Not significant	RAB3C;RAB3D
-0.0774767	0.11537515875820285	O95747	CASE_STATUSCase	Model failed to converge with max|grad| = 0.00207415 (tol = 0.002, component 1)	0.24331167368260198	Not significant	OXSR1
-0.0352696	0.6871118552924478	O95758-4;P26599;P26599-3	CASE_STATUSCase	NA	0.8182952397271929	Not significant	PTBP1;PTBP3
-0.00499826	0.9124653710740264	O95793-3	CASE_STATUSCase	boundary (singular) fit: see help('isSingular')	0.9543411568847898	Not significant	STAU1
-0.00539829	0.9258110783027433	O95793;O95793-3	CASE_STATUSCase	NA	0.9614138462987452	Not significant	STAU1
-0.0311311	0.6162089299321716	O95810	CASE_STATUSCase	Model failed to converge with max|grad| = 0.00789908 (tol = 0.002, component 1)	0.7669494327517115	Not significant	CAVIN2
0.0094785	0.8356583683925333	O95819-3;O95819-4;Q8N4C8-2;Q8N4C8-4;Q9UKE5-4	CASE_STATUSCase	boundary (singular) fit: see help('isSingular')	0.912077	Not significant	MAP4K4;MINK1;TNIK
0.012006859746215143	0.8508105351740336	O95866;O95866-5	CASE_STATUSCase	NA	0.9204765647232378	Not significant	MPIG6B
-0.0308177	0.6712622747449057	O95870-2	CASE_STATUSCase	boundary (singular) fit: see help('isSingular')	0.8074175860479023	Not significant	ABHD16A
0.00879163	0.9430274944487771	O95965	CASE_STATUSCase	NA	0.9709343958660103	Not significant	ITGBL1
0.0644924	0.15931746164771113	O95965-2;O95965-3	CASE_STATUSCase	NA	0.30950714413143426	Not significant	ITGBL1
0.0944161	0.1698357047954004	O95965;O95965-2	CASE_STATUSCase	NA	0.3244863897208032	Not significant	ITGBL1
0.014485405040752729	0.8342572943009718	O95965;O95965-2;O95965-3	CASE_STATUSCase	NA	0.9112445324702488	Not significant	ITGBL1
0.0649418	0.29099701514435083	O95965;O95965-3	CASE_STATUSCase	NA	0.47435366484422825	Not significant	ITGBL1
0.021205292380409614	0.5944861334128569	O95967	CASE_STATUSCase	NA	0.7508512133769175	Not significant	EFEMP2
0.19717230286440598	0.10383768823883374	O95980	CASE_STATUSCase	NA	0.2240515537669741	Not significant	RECK
-0.000477265	0.9965154114839448	O95994	CASE_STATUSCase	NA	0.9980886983085565	Not significant	AGR2
0.19241309104793633	0.075096	P00167;P00167-2	CASE_STATUSCase	NA	0.17397475926356842	Not significant	CYB5A
0.18132408979281062	0.057535478563645506	P00325	CASE_STATUSCase	NA	0.14105929991827026	Not significant	ADH1B
0.2574323284963596	0.00946817	P00325-2	CASE_STATUSCase	NA	0.031489	Up	ADH1B
0.3150740956391921	0.022148019042952435	P00325;P00325-2;P00326	CASE_STATUSCase	NA	0.0646903	Not significant	ADH1B;ADH1C
0.22315264603833726	0.026416814861388277	P00325;P00325-2;P00326;P07327	CASE_STATUSCase	boundary (singular) fit: see help('isSingular')	0.0748609	Not significant	ADH1A;ADH1B;ADH1C
0.18371208582493032	0.047746881582106736	P00325;P00325-2;P08319;P08319-2	CASE_STATUSCase	Model failed to converge with max|grad| = 0.00347251 (tol = 0.002, component 1)	0.12136508077404586	Not significant	ADH1B;ADH4
0.1858835298297072	0.16007727817086917	P00325;P00326;P07327	CASE_STATUSCase	NA	0.3106054779259056	Not significant	ADH1A;ADH1B;ADH1C
0.23722532606058785	0.00789436	P00325;P07327	CASE_STATUSCase	boundary (singular) fit: see help('isSingular')	0.026938943763430208	Up	ADH1A;ADH1B
0.20885277141182831	0.0485649	P00326;P07327	CASE_STATUSCase	NA	0.12304807434452864	Not significant	ADH1A;ADH1C
0.16567762204671138	0.1905143617018914	P00338	CASE_STATUSCase	NA	0.3525270402812144	Not significant	LDHA
0.14656505625009622	0.00434987	P00338-3	CASE_STATUSCase	Model failed to converge with max|grad| = 0.0173562 (tol = 0.002, component 1)	0.015978954168340217	Up	LDHA
0.1399617014070641	0.00461765	P00338;P00338-3	CASE_STATUSCase	Model failed to converge with max|grad| = 0.560705 (tol = 0.002, component 1)	0.0168289	Up	LDHA
0.0759987	0.19510826611473558	P00338;P00338-3;P07195	CASE_STATUSCase	NA	0.35848882837504925	Not significant	LDHA;LDHB
0.0809034	0.27788946210110793	P00352	CASE_STATUSCase	NA	0.4594508961765573	Not significant	ALDH1A1
0.0829254	0.16245397922208296	P00367	CASE_STATUSCase	NA	0.31400467698291457	Not significant	GLUD1
0.0456709	0.5201369575446452	P00367-2	CASE_STATUSCase	NA	0.6935933638094083	Not significant	GLUD1
0.0699191	0.30810818426895936	P00367;P00367-2	CASE_STATUSCase	Model failed to converge with max|grad| = 0.00836596 (tol = 0.002, component 1)	0.4933547622372306	Not significant	GLUD1
-0.0486176	0.3240023890033772	P00387	CASE_STATUSCase	NA	0.5107085933021478	Not significant	CYB5R3
-0.000929437	0.9906912849220864	P00387-2	CASE_STATUSCase	NA	0.9951984244388048	Not significant	CYB5R3
0.0439672	0.19449925815598043	P00387;P00387-2	CASE_STATUSCase	NA	0.3576614418282367	Not significant	CYB5R3
0.0581676	0.44331222270174653	P00390-2;P00390-4	CASE_STATUSCase	NA	0.6280373506599815	Not significant	GSR
0.0832832	0.11595773901919355	P00390-4	CASE_STATUSCase	boundary (singular) fit: see help('isSingular')	0.24422933259399257	Not significant	GSR
-0.0830125	0.33313269807268875	P00403	CASE_STATUSCase	NA	0.5206653592850505	Not significant	MT-CO2
0.0894263	0.22108420060072617	P00441	CASE_STATUSCase	boundary (singular) fit: see help('isSingular')	0.3917509903475556	Not significant	SOD1
0.0351448	0.16268662491663372	P00450	CASE_STATUSCase	NA	0.3143014125913057	Not significant	CP
-0.018595	0.49874273908206224	P00451	CASE_STATUSCase	boundary (singular) fit: see help('isSingular')	0.6754941913335096	Not significant	F8
0.0484933	0.21295225924722827	P00451-2	CASE_STATUSCase	NA	0.38139582967631547	Not significant	F8
0.0667553	0.0682413	P00451;P00451-2	CASE_STATUSCase	NA	0.16149924402906654	Not significant	F8
0.018430568737416962	0.7616236108937919	P00488	CASE_STATUSCase	NA	0.8678849396729813	Not significant	F13A1
-0.0559029	0.3569647790813908	P00491	CASE_STATUSCase	NA	0.5449271208611429	Not significant	PNP
0.062492700487023566	0.21104696287781013	P00492	CASE_STATUSCase	NA	0.3789956200321238	Not significant	HPRT1
0.0223843	0.5152226285754677	P00558	CASE_STATUSCase	NA	0.6894884499803507	Not significant	PGK1
0.051299421286885576	0.11966596475766832	P00558-2	CASE_STATUSCase	NA	0.25022489474901655	Not significant	PGK1
0.0427817	0.12684928239598825	P00558;P00558-2	CASE_STATUSCase	NA	0.2613957867287401	Not significant	PGK1
0.0458553	0.1320056613907434	P00558;P00558-2;P07205	CASE_STATUSCase	NA	0.2693163582565915	Not significant	PGK1;PGK2
0.012106035338473943	0.7284503279857149	P00558;P07205	CASE_STATUSCase	NA	0.8469141625506537	Not significant	PGK1;PGK2
0.055881856721685115	0.31427599017819013	P00568	CASE_STATUSCase	NA	0.5003023192995036	Not significant	AK1
-0.0265122	0.055635563729125315	P00734	CASE_STATUSCase	NA	0.13736133523517138	Not significant	F2
0.020845264993688616	0.21025644943225058	P00736	CASE_STATUSCase	NA	0.37798579901752144	Not significant	C1R
0.0495094	0.465591	P00736;Q9NZP8	CASE_STATUSCase	NA	0.6472277771065951	Not significant	C1R;C1RL
-0.00211898	0.9585785828567962	P00738	CASE_STATUSCase	NA	0.9792808761696733	Not significant	HP
0.00690613	0.8469215710444413	P00738;P00739	CASE_STATUSCase	NA	0.9182961774790627	Not significant	HP;HPR
-0.0165104	0.6202761856260273	P00738;P00739;P00739-2	CASE_STATUSCase	NA	0.7698799023734271	Not significant	HP;HPR
-0.0825731	0.21983923376236553	P00739	CASE_STATUSCase	NA	0.3902871779308047	Not significant	HPR
-0.0256829	0.5304558720854191	P00739-2	CASE_STATUSCase	NA	0.7013936106140538	Not significant	HPR
-0.026934	0.5915707192275934	P00739;P00739-2	CASE_STATUSCase	NA	0.7489773794413134	Not significant	HPR
-0.0021475	0.921022	P00740	CASE_STATUSCase	NA	0.9587060699431662	Not significant	F9
-0.00907689	0.6833002378606341	P00740-2	CASE_STATUSCase	NA	0.8152627728314714	Not significant	F9
0.00531225	0.7854729031288954	P00740;P00740-2	CASE_STATUSCase	NA	0.8820726022038544	Not significant	F9
-0.00446631	0.8294390875695407	P00742	CASE_STATUSCase	NA	0.908098	Not significant	F10
-0.030658	0.3508758960550853	P00746	CASE_STATUSCase	NA	0.5388313573363442	Not significant	CFD
-0.00780166	0.5969318503256775	P00747	CASE_STATUSCase	NA	0.752654	Not significant	PLG
0.058231144758628964	0.0490355	P00748	CASE_STATUSCase	NA	0.12398879944329236	Not significant	F12
0.2537556689984027	0.00271077	P00750	CASE_STATUSCase	NA	0.010505555902622582	Up	PLAT
0.0806677	0.407392	P00750-3	CASE_STATUSCase	NA	0.5946566250809686	Not significant	PLAT
0.12388095631559286	0.026633842196524114	P00750;P00750-3	CASE_STATUSCase	NA	0.0753708	Not significant	PLAT
-0.0129471	0.4909123153561653	P00751	CASE_STATUSCase	Model failed to converge with max|grad| = 0.00573032 (tol = 0.002, component 1)	0.6685715694495942	Not significant	CFB
0.0583713	0.4565596847462807	P00813	CASE_STATUSCase	NA	0.6396426425760774	Not significant	ADA
-0.036306	0.5647244577522662	P00846	CASE_STATUSCase	NA	0.7283800876610512	Not significant	MT-ATP6
-0.0576607	0.3494486175116299	P00915	CASE_STATUSCase	NA	0.537415	Not significant	CA1
0.00976903	0.8928425953107901	P00918	CASE_STATUSCase	NA	0.9435707299128103	Not significant	CA2
0.014762696125602565	0.5810387084086244	P00966	CASE_STATUSCase	NA	0.7411186879486582	Not significant	ASS1
-0.0426843	0.13602725088493417	P01008	CASE_STATUSCase	NA	0.27531576018442616	Not significant	SERPINC1
0.040544321728974965	0.3193044195718353	P01009	CASE_STATUSCase	NA	0.5057778387260836	Not significant	SERPINA1
-0.0185343	0.449009	P01011	CASE_STATUSCase	NA	0.6331153619928072	Not significant	SERPINA3
0.0548427	0.0858077	P01019	CASE_STATUSCase	NA	0.19313315355832508	Not significant	AGT
0.0859057	0.0978851	P01023	CASE_STATUSCase	NA	0.21407050268988181	Not significant	A2M
0.082282	0.11393783949796268	P01023;P20742;P20742-2	CASE_STATUSCase	NA	0.24090530286703454	Not significant	A2M;PZP
-0.037664	0.0242346	P01024	CASE_STATUSCase	NA	0.0697462	Not significant	C3
-0.0128529	0.621965	P01031	CASE_STATUSCase	NA	0.7711944270661747	Not significant	C5
6.349367698653516e-4	0.9882376185748909	P01033	CASE_STATUSCase	NA	0.9941261972463796	Not significant	TIMP1
0.0044733	0.8651683681363981	P01034	CASE_STATUSCase	NA	0.9285345054946892	Not significant	CST3
-0.012332	0.5877780178963157	P01042	CASE_STATUSCase	NA	0.7461494801163087	Not significant	KNG1
0.00504398	0.8194421680949318	P01042-2;P01042-3	CASE_STATUSCase	NA	0.9025093507035676	Not significant	KNG1
-0.00163128	0.9069523465470133	P01042-3	CASE_STATUSCase	NA	0.9514645755067609	Not significant	KNG1
-0.000785625	0.944906	P01042;P01042-2	CASE_STATUSCase	NA	0.9720019596026261	Not significant	KNG1
-0.000500034	0.9628590104292989	P01042;P01042-2;P01042-3	CASE_STATUSCase	NA	0.9813449379923749	Not significant	KNG1
-0.0138604	0.7637443417345526	P01111;P01116-2	CASE_STATUSCase	NA	0.8691500390340671	Not significant	KRAS;NRAS
-0.00535775	0.913549	P01116-2	CASE_STATUSCase	NA	0.9549163411468395	Not significant	KRAS
-0.0572435	0.37264968496368023	P01127	CASE_STATUSCase	NA	0.5609700524705438	Not significant	PDGFB
-0.023899	0.5250877631389137	P01127;P01127-2	CASE_STATUSCase	NA	0.6973692050937962	Not significant	PDGFB
-0.0450434	0.1283484608712342	P01137	CASE_STATUSCase	NA	0.26364088972677563	Not significant	TGFB1
0.021665106735734845	0.7743391613157427	P01160	CASE_STATUSCase	NA	0.8758251096091364	Not significant	NPPA
-0.0570932	0.3065858977323909	P01210	CASE_STATUSCase	NA	0.4916022293579585	Not significant	PENK
0.013321685142957134	0.8058490645457731	P01275	CASE_STATUSCase	boundary (singular) fit: see help('isSingular')	0.8945043275992266	Not significant	GCG
0.015980551864622283	0.4342668020248951	P01344	CASE_STATUSCase	NA	0.6196191769464504	Not significant	IGF2
0.00891983	0.8528506127417428	P01591	CASE_STATUSCase	NA	0.9215690663173337	Not significant	JCHAIN
0.100902	0.12733066929397976	P01593	CASE_STATUSCase	NA	0.2621039781002529	Not significant	IGKV1D-33
-0.00989483	0.9302189099629343	P01599	CASE_STATUSCase	boundary (singular) fit: see help('isSingular')	0.9638861698701772	Not significant	IGKV1-17
0.0900339	0.10203741907581912	P01602	CASE_STATUSCase	boundary (singular) fit: see help('isSingular')	0.2210897254640414	Not significant	IGKV1-5
0.0521614	0.2842106955671165	P01619	CASE_STATUSCase	NA	0.4664877008051409	Not significant	IGKV3-20
0.0514693	0.2675089712233586	P01700	CASE_STATUSCase	boundary (singular) fit: see help('isSingular')	0.4472578338257646	Not significant	IGLV1-47
0.0328054	0.7079465965313927	P01701	CASE_STATUSCase	boundary (singular) fit: see help('isSingular')	0.8331468142791953	Not significant	IGLV1-51
-0.089192	0.21324487378808774	P01703	CASE_STATUSCase	NA	0.38180816189964667	Not significant	IGLV1-40
0.0049426	0.9619230137955871	P01704	CASE_STATUSCase	NA	0.9808044590554358	Not significant	IGLV2-14
-0.0843032	0.22467379641336876	P01706	CASE_STATUSCase	boundary (singular) fit: see help('isSingular')	0.3958219596263626	Not significant	IGLV2-11
0.1786214657329779	0.29174941487159706	P01706;P01709	CASE_STATUSCase	NA	0.47506936013442475	Not significant	IGLV2-11;IGLV2-8
0.0624292	0.2980491981346716	P01709	CASE_STATUSCase	NA	0.4819988234505632	Not significant	IGLV2-8
0.055867740567383174	0.37674674231363225	P01714	CASE_STATUSCase	boundary (singular) fit: see help('isSingular')	0.5648485820112367	Not significant	IGLV3-19
-0.00854418	0.9069600726121798	P01715	CASE_STATUSCase	boundary (singular) fit: see help('isSingular')	0.9514645755067609	Not significant	IGLV3-1
-0.027734	0.5903265810796441	P01717	CASE_STATUSCase	NA	0.7479315119838836	Not significant	IGLV3-25
0.14147984567016997	0.0826411	P01718	CASE_STATUSCase	boundary (singular) fit: see help('isSingular')	0.18748715384085998	Not significant	IGLV3-27
-0.070563	0.5363716845226524	P01732;P01732-2	CASE_STATUSCase	NA	0.7062648164433316	Not significant	CD8A
-0.186391	0.14383920807579964	P01742	CASE_STATUSCase	NA	0.2869790150863246	Not significant	IGHV1-69
-0.0486563	0.5355463025299414	P01743	CASE_STATUSCase	NA	0.7055882008804275	Not significant	IGHV1-46
0.0824143	0.0591762	P01764;P01768;P0DP03	CASE_STATUSCase	NA	0.14420438683477108	Not significant	IGHV3-23;IGHV3-30;IGHV3-30-5
-0.00202578	0.9749797404025454	P01766	CASE_STATUSCase	NA	0.9876329246580867	Not significant	IGHV3-13
0.16672726957282547	0.00351751	P01768;P0DP03	CASE_STATUSCase	NA	0.013258669457200582	Up	IGHV3-30;IGHV3-30-5
0.039923322383362804	0.386286	P01780	CASE_STATUSCase	NA	0.5742800328524174	Not significant	IGHV3-7
-0.0367068	0.7202575458148652	P01817	CASE_STATUSCase	boundary (singular) fit: see help('isSingular')	0.8416444038869181	Not significant	IGHV2-5
-0.010024	0.8690448688457966	P01833	CASE_STATUSCase	boundary (singular) fit: see help('isSingular')	0.9308259015752818	Not significant	PIGR
0.0176018	0.49180487091929515	P01834	CASE_STATUSCase	NA	0.6693355238661343	Not significant	IGKC
0.0302048	0.1975764440754802	P01857	CASE_STATUSCase	NA	0.36162986070577036	Not significant	IGHG1
0.0258056	0.4827048754931068	P01857;P01859;P01860	CASE_STATUSCase	NA	0.661718	Not significant	IGHG1;IGHG2;IGHG3
0.026819759611679546	0.4956674884951232	P01857;P01859;P01861	CASE_STATUSCase	NA	0.6727275835023407	Not significant	IGHG1;IGHG2;IGHG4
0.031388452258507483	0.2794768096140477	P01857;P01860	CASE_STATUSCase	NA	0.4611707202112558	Not significant	IGHG1;IGHG3
0.012214923519571857	0.6592619575054002	P01857;P01861	CASE_STATUSCase	NA	0.7985916944029449	Not significant	IGHG1;IGHG4
-0.0115345	0.7981070137247654	P01859	CASE_STATUSCase	NA	0.8900026476385702	Not significant	IGHG2
-0.0207142	0.6958102589242918	P01859;P01860	CASE_STATUSCase	NA	0.824669	Not significant	IGHG2;IGHG3
-0.0063166	0.8557250409060335	P01859;P01860;P01861	CASE_STATUSCase	NA	0.923203	Not significant	IGHG2;IGHG3;IGHG4
-0.0328593	0.39680453265300664	P01859;P01861	CASE_STATUSCase	boundary (singular) fit: see help('isSingular')	0.5844007745951568	Not significant	IGHG2;IGHG4
-0.0154464	0.7585123254884911	P01860	CASE_STATUSCase	NA	0.8660054311581238	Not significant	IGHG3
-0.104004	0.21729353623360803	P01861	CASE_STATUSCase	NA	0.38692731648079465	Not significant	IGHG4
-0.0308057	0.5216826012560852	P01871;P01871-2	CASE_STATUSCase	NA	0.6947845375849685	Not significant	IGHM
0.069185150601031975	0.1526248198616072	P01876	CASE_STATUSCase	NA	0.29990532350557453	Not significant	IGHA1
0.0509282	0.2807008284060272	P01876;P01877	CASE_STATUSCase	NA	0.4625856979848401	Not significant	IGHA1;IGHA2
0.0759951	0.13428223444890866	P01877	CASE_STATUSCase	NA	0.2728036763900722	Not significant	IGHA2
0.19056594184646888	0.15505961478771535	P01880	CASE_STATUSCase	boundary (singular) fit: see help('isSingular')	0.3034630583022172	Not significant	IGHD
0.014863904816707005	0.8287392900422599	P01889;P01891;P01892;P04439;P05534;P10316;P10319;P16188;P16189;P30443;P30455;P30456;P30466;P30479;P30481;P30483;P30486;P30492;Q29718;Q31610	CASE_STATUSCase	NA	0.9076603080330243	Not significant	HLA-A;HLA-B
-0.0846359	0.24055453728631798	P01889;P01891;P10316;P30466;P30479;P30481;P30483;P30486;Q29718;Q31610;Q31612	CASE_STATUSCase	boundary (singular) fit: see help('isSingular')	0.4151971721679433	Not significant	HLA-A;HLA-B
0.012337056648400554	0.7547240270792632	P01889;P04222;P04439;P05534;P10319;P13747;P16188;P17693;P17693-5;P30443;P30455;P30466;P30479;P30481;P30483;P30492;P30504;P30508;Q07000;Q29718;Q29960-2	CASE_STATUSCase	NA	0.8636092747050107	Not significant	HLA-A;HLA-B;HLA-C;HLA-E;HLA-G
-0.0261333	0.6025991388220399	P01889;P04222;P04439;P10321;P16188;P16189;P30443;P30455;P30456;P30479;P30486;P30504;P30508;Q07000;Q09160;Q31610;Q31612;Q95604	CASE_STATUSCase	NA	0.7570596528265631	Not significant	HLA-A;HLA-B;HLA-C
-0.0133168	0.8564662119261717	P01889;P04222;P10321;P30479;P30504;P30508;Q07000;Q31612	CASE_STATUSCase	Model failed to converge with max|grad| = 0.00327162 (tol = 0.002, component 1)	0.9236015655205196	Not significant	HLA-B;HLA-C
0.0600304	0.23996752469779406	P01889;P10319;P30466;P30479;P30481;P30483;P30486;P30492;Q29718;Q31610	CASE_STATUSCase	NA	0.41448009353938514	Not significant	HLA-B
0.00590011	0.96647	P01889;P10321;P13747;P30486;Q29718;Q31610	CASE_STATUSCase	NA	0.9831765181243713	Not significant	HLA-B;HLA-C;HLA-E
0.0548767	0.5380099412343301	P01889;P13747;P30466;P30479;P30483;P30486;P30492;Q29718;Q31610;Q31612	CASE_STATUSCase	boundary (singular) fit: see help('isSingular')	0.7076930732727057	Not significant	HLA-B;HLA-E
-0.0076684	0.9404519108063589	P01891;P01892;P04439;P05534;P10316;P10319;P16188;P16189;P30443;P30455;P30456;P30492;P30504;P30508;Q29960-2;Q95604	CASE_STATUSCase	NA	0.9693983961745215	Not significant	HLA-A;HLA-B;HLA-C
0.2419247786530691	0.15004604138763394	P01891;P01892;P10316	CASE_STATUSCase	NA	0.2962437293542545	Not significant	HLA-A
-0.0698544	0.436524	P01891;P01892;P10316;P10321;P16188;P16189;P30466;P30479;P30492;P30504;P30508;Q07000;Q29960-2	CASE_STATUSCase	NA	0.6216863942812003	Not significant	HLA-A;HLA-B;HLA-C
-0.0145905	0.8906514841425626	P01891;P01892;P10316;P16189;P30456	CASE_STATUSCase	NA	0.9423796458073364	Not significant	HLA-A
0.23138282682610736	0.0984107	P01892;P10316	CASE_STATUSCase	boundary (singular) fit: see help('isSingular')	0.21503474679302778	Not significant	HLA-A
0.2838515369431819	0.15615762576780895	P01892;P10316;P10321;Q31612;Q95604	CASE_STATUSCase	NA	0.3050313284766342	Not significant	HLA-A;HLA-B;HLA-C
0.00459993	0.9463999084622201	P01903	CASE_STATUSCase	boundary (singular) fit: see help('isSingular')	0.972854	Not significant	HLA-DRA
0.011346526388800989	0.8947039304873401	P02008;P69905	CASE_STATUSCase	boundary (singular) fit: see help('isSingular')	0.9446226713182084	Not significant	HBA2;HBZ
-0.0282129	0.6433939840322292	P02042	CASE_STATUSCase	NA	0.7870841339125124	Not significant	HBD
-0.0638013	0.31580407811582073	P02042;P02100;P68871;P69892	CASE_STATUSCase	NA	0.5020737023222693	Not significant	HBB;HBD;HBE1;HBG2
-0.0706629	0.27537342959292027	P02042;P68871	CASE_STATUSCase	NA	0.456596	Not significant	HBB;HBD
-0.19755	0.031274856512183036	P02144	CASE_STATUSCase	NA	0.0860807	Not significant	MB
0.12753980677130944	0.021127	P02452	CASE_STATUSCase	NA	0.0622343	Not significant	COL1A1
-0.0049802	0.9539061853814212	P02458	CASE_STATUSCase	NA	0.9766491728269041	Not significant	COL2A1
-0.14779	0.28916722454088584	P02533;P08727;P08779;P13645;P35527;Q04695	CASE_STATUSCase	boundary (singular) fit: see help('isSingular')	0.4723522321983608	Not significant	KRT10;KRT14;KRT16;KRT17;KRT19;KRT9
0.1045290783186963	0.3172236430255852	P02533;Q04695	CASE_STATUSCase	boundary (singular) fit: see help('isSingular')	0.5035519310862024	Not significant	KRT14;KRT17
0.0944081	0.3384251895485101	P02538;P04259;P04264;P05787-2;P13647;P35908;P48668;Q7Z794	CASE_STATUSCase	boundary (singular) fit: see help('isSingular')	0.5261881977562397	Not significant	KRT1;KRT2;KRT5;KRT6A;KRT6B;KRT6C;KRT77;KRT8
-0.0560552	0.6413670280302912	P02538;P04259;P19013;P48668	CASE_STATUSCase	boundary (singular) fit: see help('isSingular')	0.7855068823225471	Not significant	KRT4;KRT6A;KRT6B;KRT6C
-0.135698	0.016165	P02545	CASE_STATUSCase	NA	0.0496767	Down	LMNA
-0.0606037	0.1573697574161152	P02545-5	CASE_STATUSCase	NA	0.3067559720384298	Not significant	LMNA
-0.0903908	0.0811204	P02545;P02545-5	CASE_STATUSCase	NA	0.18486716947082688	Not significant	LMNA
0.020929321457219898	0.7951613503221509	P02549	CASE_STATUSCase	NA	0.8883347003336713	Not significant	SPTA1
0.0633554	0.00399622	P02647	CASE_STATUSCase	NA	0.014839833853427123	Up	APOA1
0.007229	0.87501	P02649	CASE_STATUSCase	NA	0.933882	Not significant	APOE
0.023880885955665083	0.3291607736936112	P02652	CASE_STATUSCase	NA	0.5163521308774424	Not significant	APOA2
0.00119072	0.9651855087799119	P02654	CASE_STATUSCase	NA	0.9825862155824107	Not significant	APOC1
0.0036752	0.8724819727270428	P02656	CASE_STATUSCase	NA	0.9327203812512277	Not significant	APOC3
-0.0152666	0.6700854292448069	P02671	CASE_STATUSCase	NA	0.8065767987559104	Not significant	FGA
-0.0401734	0.4036523641273768	P02671;P02671-2	CASE_STATUSCase	NA	0.5910218027105654	Not significant	FGA
-0.0323052	0.7117428817950235	P02675	CASE_STATUSCase	Model failed to converge with max|grad| = 0.00429723 (tol = 0.002, component 1)	0.8358439887167333	Not significant	FGB
-0.037243	0.5950803095547309	P02679;P02679-2	CASE_STATUSCase	NA	0.7513364530561728	Not significant	FGG
0.0420686	0.6524223094424668	P02730	CASE_STATUSCase	NA	0.7936244724230457	Not significant	SLC4A1
0.096213	0.42223173064121955	P02730-2	CASE_STATUSCase	NA	0.6084459447672222	Not significant	SLC4A1
-0.00499306	0.9489121102431949	P02730;P02730-2	CASE_STATUSCase	NA	0.9741339575969631	Not significant	SLC4A1
-0.122472	0.0762888	P02741	CASE_STATUSCase	NA	0.17624052065562174	Not significant	CRP
-0.00812283	0.7297425244737749	P02743	CASE_STATUSCase	NA	0.847821	Not significant	APCS
0.030006091759696776	0.26535127092212085	P02745	CASE_STATUSCase	NA	0.44470474732985554	Not significant	C1QA
0.0533313	0.0394872	P02746	CASE_STATUSCase	NA	0.10419302303900398	Not significant	C1QB
0.0628154	0.042501139290738274	P02747	CASE_STATUSCase	NA	0.11049604457235769	Not significant	C1QC
-0.00819244	0.744305	P02748	CASE_STATUSCase	NA	0.8569602313704268	Not significant	C9
0.031720672064529123	0.0972951	P02749	CASE_STATUSCase	NA	0.21299668007907233	Not significant	APOH
-0.0534957	0.40222118254705375	P02750	CASE_STATUSCase	boundary (singular) fit: see help('isSingular')	0.5895954080336976	Not significant	LRG1
0.017280845923983722	0.8294398631101331	P02751-12;P02751-3	CASE_STATUSCase	NA	0.908098	Not significant	FN1
0.00685467	0.9398048574250731	P02751-12;P02751-7	CASE_STATUSCase	NA	0.9689882486130389	Not significant	FN1
0.014410031972915068	0.8553458842733304	P02751-2	CASE_STATUSCase	NA	0.9229818612247415	Not significant	FN1
0.00897625	0.9231660977176361	P02751-7	CASE_STATUSCase	NA	0.9597882774772272	Not significant	FN1
0.00151121	0.9845434962467894	P02751;P02751-12;P02751-2;P02751-3;P02751-7	CASE_STATUSCase	NA	0.9924465638467587	Not significant	FN1
0.00831552	0.919969	P02751;P02751-12;P02751-3	CASE_STATUSCase	NA	0.9581491679911086	Not significant	FN1
0.00469748	0.9576045742297663	P02751;P02751-12;P02751-3;P02751-7	CASE_STATUSCase	Model failed to converge with max|grad| = 0.00433927 (tol = 0.002, component 1)	0.9787888699505518	Not significant	FN1
9.175262048036529e-4	0.9927028346206249	P02751;P02751-12;P02751-7	CASE_STATUSCase	NA	0.9960657396331372	Not significant	FN1
0.00547278	0.9518836750794581	P02751;P02751-3	CASE_STATUSCase	NA	0.9755946048840178	Not significant	FN1
0.00933	0.9158459753002264	P02751;P02751-3;P02751-7	CASE_STATUSCase	NA	0.9560955004047227	Not significant	FN1
0.0628041	0.017189366686369258	P02753	CASE_STATUSCase	NA	0.0523239	Not significant	RBP4
-0.00536227	0.7489475237505578	P02760	CASE_STATUSCase	boundary (singular) fit: see help('isSingular')	0.8600138129282832	Not significant	AMBP
-0.0917805	0.022798	P02763	CASE_STATUSCase	NA	0.0663059	Not significant	ORM1
-0.00386564	0.8834300231266434	P02763;P19652	CASE_STATUSCase	NA	0.9385	Not significant	ORM1;ORM2
-0.0122298	0.6279758623034613	P02765	CASE_STATUSCase	NA	0.7757140645479441	Not significant	AHSG
0.037550246225331735	0.2545577062142754	P02766	CASE_STATUSCase	NA	0.4320515583012218	Not significant	TTR
0.010641871622447233	0.49923771436220743	P02768	CASE_STATUSCase	NA	0.6759424446719864	Not significant	ALB
0.014085990331612785	0.4985518700157465	P02768-2	CASE_STATUSCase	NA	0.6753102771614174	Not significant	ALB
0.011650170175422947	0.485077	P02768;P02768-2	CASE_STATUSCase	NA	0.6635689790262649	Not significant	ALB
0.022324163498246476	0.44437123558960245	P02774	CASE_STATUSCase	NA	0.6289101312198779	Not significant	GC
0.0479349	0.047993128701031125	P02774-3	CASE_STATUSCase	NA	0.12186633441131048	Not significant	GC
0.021362006132717742	0.3570133204235424	P02774;P02774-3	CASE_STATUSCase	NA	0.5449634633734773	Not significant	GC
-0.042809	0.038985729934192144	P02775	CASE_STATUSCase	NA	0.10308532745908798	Not significant	PPBP
-0.0234851	0.5583999451881594	P02776	CASE_STATUSCase	NA	0.7234878126433011	Not significant	PF4
-0.0371056	0.015460833466828987	P02776;P10720	CASE_STATUSCase	NA	0.047855342870267235	Down	PF4;PF4V1
-0.0805955	0.21497119793015648	P02778	CASE_STATUSCase	NA	0.38395378888328136	Not significant	CXCL10
0.0129868	0.8583886905372278	P02786	CASE_STATUSCase	boundary (singular) fit: see help('isSingular')	0.9248051016374994	Not significant	TFRC
0.052443432663560274	0.020584	P02787	CASE_STATUSCase	NA	0.0609277	Not significant	TF
-0.0329179	0.44641192022801823	P02788	CASE_STATUSCase	NA	0.6308500468323838	Not significant	LTF
-0.046053	0.32821091632941957	P02788-2	CASE_STATUSCase	NA	0.5152512072378432	Not significant	LTF
-0.0534501	0.23591268397851684	P02788;P02788-2	CASE_STATUSCase	NA	0.40968833325682713	Not significant	LTF
0.0181758	0.40971182380494076	P02790	CASE_STATUSCase	NA	0.59688	Not significant	HPX
-0.0364418	0.6675479308415322	P02792	CASE_STATUSCase	NA	0.8047195419433855	Not significant	FTL
-0.0480036	0.6569801870097998	P02794	CASE_STATUSCase	boundary (singular) fit: see help('isSingular')	0.7970186516850747	Not significant	FTH1
-0.0499834	0.5517791285460801	P02812	CASE_STATUSCase	NA	0.7185105185163971	Not significant	PRB2
-0.0925166	0.2264608267151723	P02812;P04280	CASE_STATUSCase	NA	0.39808436406225994	Not significant	PRB1;PRB2
-0.153005	0.1297838658525137	P02818	CASE_STATUSCase	boundary (singular) fit: see help('isSingular')	0.265875	Not significant	BGLAP
-0.0187101	0.4385810783573816	P03950	CASE_STATUSCase	unable to evaluate scaled gradient;Model failed to converge: degenerate Hessian with 1 negative eigenvalues	0.6235921685359181	Not significant	ANG
0.0380108	0.11783734918502592	P03951	CASE_STATUSCase	NA	0.24727404895020924	Not significant	F11
0.0560304	0.024252785941447388	P03951-2	CASE_STATUSCase	NA	0.0697905	Not significant	F11
0.0463282	0.044313	P03951;P03951-2	CASE_STATUSCase	NA	0.11426660523107462	Not significant	F11
0.0900273	1.4828628048881614e-4	P03951;P03951-2;P03952	CASE_STATUSCase	NA	7.454733765933009e-4	Up	F11;KLKB1
0.0802875	1.5839249910423785e-4	P03952	CASE_STATUSCase	NA	7.931151502952348e-4	Up	KLKB1
0.0627025	0.3041580905363171	P03956	CASE_STATUSCase	NA	0.48894653868294086	Not significant	MMP1
-0.0315393	0.19796718678118141	P03973	CASE_STATUSCase	NA	0.3621597852089471	Not significant	SLPI
-0.00293977	0.8986456219144348	P04003	CASE_STATUSCase	NA	0.9470405033076048	Not significant	C4BPA
-0.00760959	0.5347556190277737	P04004	CASE_STATUSCase	NA	0.7050570444259531	Not significant	VTN
-0.0251098	0.5973536717641322	P04040	CASE_STATUSCase	NA	0.7529271849376842	Not significant	CAT
-0.113193	0.0564256	P04066	CASE_STATUSCase	NA	0.1389130574579905	Not significant	FUCA1
-0.0147302	0.5499919667331672	P04070-2	CASE_STATUSCase	NA	0.7172901777929026	Not significant	PROC
-0.00470077	0.9359408933589215	P04075	CASE_STATUSCase	NA	0.9668626094444803	Not significant	ALDOA
0.0275162	0.5517000834348997	P04075;P04075-2	CASE_STATUSCase	NA	0.7184734367725334	Not significant	ALDOA
-0.153178	0.0484285	P04083	CASE_STATUSCase	NA	0.12278366265890443	Not significant	ANXA1
-0.0386264	0.26277651620624526	P04085;P04085-2	CASE_STATUSCase	NA	0.44183836866573883	Not significant	PDGFA
0.012838254426064982	0.7686211760184212	P04114	CASE_STATUSCase	NA	0.8720884342129358	Not significant	APOB
-0.0416651	0.35487516101143723	P04156	CASE_STATUSCase	NA	0.5428779137632319	Not significant	PRNP
0.0406658	0.6799382634358904	P04179-2	CASE_STATUSCase	NA	0.8129923642531104	Not significant	SOD2
-0.0907499	0.20414564355337833	P04179-2;P04179-4	CASE_STATUSCase	boundary (singular) fit: see help('isSingular')	0.3700494015005915	Not significant	SOD2
9.361731766434285e-4	0.9874368814689878	P04179-4	CASE_STATUSCase	NA	0.993781	Not significant	SOD2
0.0258261	0.3239622981634128	P04180	CASE_STATUSCase	NA	0.5107050786140298	Not significant	LCAT
-0.019369	0.2816922145680098	P04196	CASE_STATUSCase	NA	0.4636471606577941	Not significant	HRG
-0.191083	0.22243	P04211	CASE_STATUSCase	NA	0.39335589521617353	Not significant	IGLV7-43
0.0349647	0.0765275	P04217	CASE_STATUSCase	NA	0.17666418584082924	Not significant	A1BG
-0.0640867	0.5789471435337967	P04222;P10319;P30504;P30508;Q07000;Q95604	CASE_STATUSCase	boundary (singular) fit: see help('isSingular')	0.7395038319209501	Not significant	HLA-B;HLA-C
0.0982071	0.19509810715111084	P04222;P10321;P30492;P30508;Q07000;Q29960-2;Q95604	CASE_STATUSCase	NA	0.3584800477520822	Not significant	HLA-B;HLA-C
0.0555072	0.7274266002876528	P04222;P30456;P30466;P30479;P30481	CASE_STATUSCase	NA	0.8462561699863489	Not significant	HLA-A;HLA-B;HLA-C
-0.0745493	0.0319954	P04233-2	CASE_STATUSCase	NA	0.0877104	Not significant	CD74
0.12463687674520355	0.16995258464802396	P04264	CASE_STATUSCase	Model failed to converge with max|grad| = 0.00343028 (tol = 0.002, component 1)	0.32464729102367745	Not significant	KRT1
0.0100575	0.9557161973329036	P04264;P35908	CASE_STATUSCase	boundary (singular) fit: see help('isSingular')	0.9777676620071903	Not significant	KRT1;KRT2
-0.0521873	0.6140702235662885	P04264;P35908;Q7Z794	CASE_STATUSCase	Model failed to converge with max|grad| = 0.00761251 (tol = 0.002, component 1)	0.7653951299101861	Not significant	KRT1;KRT2;KRT77
-0.0365997	0.4672695058930433	P04275	CASE_STATUSCase	NA	0.6487867098656558	Not significant	VWF
-0.0994583	0.22290366877877715	P04275-2	CASE_STATUSCase	NA	0.3939059854648863	Not significant	VWF
-0.0254559	0.5094494054477596	P04275;P04275-2	CASE_STATUSCase	boundary (singular) fit: see help('isSingular')	0.6849064299586999	Not significant	VWF
2.991227177942991e-4	0.9970460058982877	P04278-2	CASE_STATUSCase	NA	0.9983795548512658	Not significant	SHBG
0.027354022494144915	0.6918401498368958	P04278;P04278-2	CASE_STATUSCase	boundary (singular) fit: see help('isSingular')	0.821902	Not significant	SHBG
0.00216045	0.9719040150050143	P04278;P04278-2;P04278-5	CASE_STATUSCase	boundary (singular) fit: see help('isSingular')	0.9861389084358326	Not significant	SHBG
0.1070181147284231	0.13759972615638355	P04278;P04278-5	CASE_STATUSCase	NA	0.2776809440373645	Not significant	SHBG
-0.311548	0.036087044670600636	P04280	CASE_STATUSCase	NA	0.0968076	Not significant	PRB1
-0.0793261	0.015991784118649027	P04406	CASE_STATUSCase	NA	0.049248264456832454	Down	GAPDH
-0.0754536	0.022939415855602087	P04406-2	CASE_STATUSCase	NA	0.0666406	Not significant	GAPDH
-0.0814	0.015318337074746093	P04406;P04406-2	CASE_STATUSCase	NA	0.0474816	Down	GAPDH
0.050474720067620334	0.5455696399790075	P04430	CASE_STATUSCase	NA	0.7138436062272867	Not significant	IGKV1-16
0.0739466	0.6468168493918578	P04439;P05534;P30443;P30455;Q09160	CASE_STATUSCase	boundary (singular) fit: see help('isSingular')	0.7895861872205905	Not significant	HLA-A
-0.020878	0.36125811819464815	P04632	CASE_STATUSCase	NA	0.5492213857353584	Not significant	CAPNS1
-0.0295623	0.1072453089566155	P04632;Q96L46	CASE_STATUSCase	NA	0.22982422285448975	Not significant	CAPNS1;CAPNS2
0.0473951	0.28810497094416343	P04792	CASE_STATUSCase	NA	0.47110742831207464	Not significant	HSPB1
-0.112591	0.10025126008085936	P04839	CASE_STATUSCase	NA	0.2180753195261027	Not significant	CYBB
-0.0100594	0.8415383481933822	P04843	CASE_STATUSCase	NA	0.9152921811448779	Not significant	RPN1
0.0190078	0.7366317345735092	P04844-2	CASE_STATUSCase	boundary (singular) fit: see help('isSingular')	0.8521765945556491	Not significant	RPN2
0.00408906	0.9531576749807988	P04844;P04844-2	CASE_STATUSCase	NA	0.976363	Not significant	RPN2
-0.0531431	0.13566575113891896	P04899	CASE_STATUSCase	NA	0.2748216916768871	Not significant	GNAI2
-0.0693754	0.0658901	P04899-3	CASE_STATUSCase	NA	0.15716144999359208	Not significant	GNAI2
-0.0746037	0.0727798	P04899;P04899-3	CASE_STATUSCase	NA	0.16976580012105416	Not significant	GNAI2
-0.0398047	0.19371264940296717	P04899;P04899-3;P08754;P63096;P63096-2	CASE_STATUSCase	boundary (singular) fit: see help('isSingular')	0.3566963746777433	Not significant	GNAI1;GNAI2;GNAI3
-0.0547752	0.18615426903925358	P04899;P04899-3;P63096-2	CASE_STATUSCase	boundary (singular) fit: see help('isSingular')	0.34666790259948854	Not significant	GNAI1;GNAI2
-0.0606141	0.13840336051667815	P04899;P04899-3;P63096;P63096-2	CASE_STATUSCase	NA	0.27885825059895597	Not significant	GNAI1;GNAI2
-0.0923782	0.0170874	P04899;P08754;P63092;P63092-4;P63096	CASE_STATUSCase	NA	0.0520701	Not significant	GNAI1;GNAI2;GNAI3;GNAS
-0.00258889	0.9530628294654958	P04899;P08754;P63096;P63096-2	CASE_STATUSCase	NA	0.9763221073957398	Not significant	GNAI1;GNAI2;GNAI3
0.058483136794325326	0.38937987742475366	P04908;P0C0S5;P0C0S8;P20671;Q16777;Q6FI13;Q71UI9;Q7L7L0;Q93077;Q96KK5;Q99878;Q9BTM1	CASE_STATUSCase	Model failed to converge with max|grad| = 0.00278465 (tol = 0.002, component 1)	0.5771452843553527	Not significant	H2AFJ;H2AFV;H2AFZ;HIST1H2AC;HIST1H2AD;HIST1H2AE;HIST1H2AH;HIST1H2AJ;HIST1H2AM;HIST2H2AA4;HIST2H2AC;HIST3H2A
0.0983654	0.18933981687160253	P04908;P0C0S8;P20671;Q16777;Q6FI13;Q7L7L0;Q93077;Q96KK5;Q99878;Q9BTM1	CASE_STATUSCase	NA	0.35086899977553027	Not significant	H2AFJ;HIST1H2AC;HIST1H2AD;HIST1H2AE;HIST1H2AH;HIST1H2AJ;HIST1H2AM;HIST2H2AA4;HIST2H2AC;HIST3H2A
-0.100613	0.00112707	P05019	CASE_STATUSCase	NA	0.00477827	Down	IGF1
-0.0154611	0.7782941959489764	P05023;P05023-3;P05023-4	CASE_STATUSCase	boundary (singular) fit: see help('isSingular')	0.8782990925600305	Not significant	ATP1A1
-0.0159059	0.6756923073308715	P05060	CASE_STATUSCase	NA	0.8103814125302877	Not significant	CHGB
-0.00233499	0.9400573899255782	P05067-11	CASE_STATUSCase	Model failed to converge with max|grad| = 0.00241824 (tol = 0.002, component 1)	0.9691319473266308	Not significant	APP
-0.00366302	0.890693	P05067;P05067-11;P05067-9	CASE_STATUSCase	NA	0.942413	Not significant	APP
0.00149149	0.9604684418378918	P05067;P05067-11;P05067-9;Q06481;Q06481-6	CASE_STATUSCase	NA	0.9800810123098475	Not significant	APLP2;APP
-0.0143612	0.6082322349750825	P05067;P05067-9	CASE_STATUSCase	boundary (singular) fit: see help('isSingular')	0.7613435778749406	Not significant	APP
-0.028761	0.4822788601147019	P05090	CASE_STATUSCase	NA	0.66143	Not significant	APOD
0.0188386	0.727035	P05106	CASE_STATUSCase	boundary (singular) fit: see help('isSingular')	0.8459608514148695	Not significant	ITGB3
-0.110701	0.056259167399034256	P05107	CASE_STATUSCase	NA	0.1386025813551728	Not significant	ITGB2
-0.0819089	0.12260332818336295	P05109	CASE_STATUSCase	NA	0.25475313493929747	Not significant	S100A8
-0.135443	0.047271601686166946	P05114	CASE_STATUSCase	NA	0.12040333639419214	Not significant	HMGN1
0.0202383	0.6015053535535839	P05121	CASE_STATUSCase	boundary (singular) fit: see help('isSingular')	0.7560868704556938	Not significant	SERPINE1
0.0311367	0.4958930790514283	P05121-2	CASE_STATUSCase	NA	0.6729214466632827	Not significant	SERPINE1
0.0269567	0.4929352997014643	P05121;P05121-2	CASE_STATUSCase	boundary (singular) fit: see help('isSingular')	0.6703013237967606	Not significant	SERPINE1
0.0276818	0.6861297226541049	P05141	CASE_STATUSCase	NA	0.8175441293228699	Not significant	SLC25A5
0.0475499	0.4899382809449294	P05141;P12236	CASE_STATUSCase	boundary (singular) fit: see help('isSingular')	0.6678092073222696	Not significant	SLC25A5;SLC25A6
-0.0403154	0.12117293419003555	P05154	CASE_STATUSCase	NA	0.2525318367069425	Not significant	SERPINA5
0.0542074	7.762328313917128e-4	P05155	CASE_STATUSCase	NA	0.00340196	Up	SERPING1
-0.0231019	0.5867357736867991	P05155-2	CASE_STATUSCase	NA	0.7453675379081944	Not significant	SERPING1
0.064379	2.232992961835338e-4	P05155;P05155-2	CASE_STATUSCase	NA	0.00108875	Up	SERPING1
0.029055864592375635	0.14612759413610465	P05156	CASE_STATUSCase	NA	0.29048209465919733	Not significant	CFI
0.00945443	0.7423715930719819	P05160	CASE_STATUSCase	NA	0.8558466168357879	Not significant	F13B
-0.026432	0.6073444112498438	P05164	CASE_STATUSCase	NA	0.7606473857676701	Not significant	MPO
-0.0200774	0.6396400535604342	P05164-2	CASE_STATUSCase	NA	0.7844336060404014	Not significant	MPO
0.013202039239450339	0.8059661559772937	P05164-2;P11678	CASE_STATUSCase	NA	0.8945734291124074	Not significant	EPX;MPO
-0.0258038	0.5706819130236468	P05164;P05164-2	CASE_STATUSCase	NA	0.733178	Not significant	MPO
-0.11373	0.3313140740856061	P05164;P05164-2;P11678	CASE_STATUSCase	NA	0.5187111689529433	Not significant	EPX;MPO
-0.0248098	0.6754196661444013	P05164;P11678	CASE_STATUSCase	NA	0.8102271425902232	Not significant	EPX;MPO
-0.0660865	0.0853316	P05198	CASE_STATUSCase	NA	0.19233267494132733	Not significant	EIF2S1
-0.0817998	0.25878786180766994	P05204	CASE_STATUSCase	NA	0.437087	Not significant	HMGN2
0.0437004	0.6163406640298614	P05362	CASE_STATUSCase	NA	0.7670439813060563	Not significant	ICAM1
-0.0767203	0.04471	P05386	CASE_STATUSCase	NA	0.11510120659524152	Not significant	RPLP1
-0.11862	0.0197997	P05387	CASE_STATUSCase	NA	0.058937900819500004	Not significant	RPLP2
-0.109196	0.0170969	P05388	CASE_STATUSCase	NA	0.0520937	Not significant	RPLP0
-0.141624	0.10961768295790278	P05408;P05408-2	CASE_STATUSCase	NA	0.23373225288037003	Not significant	SCG5
0.0168096	0.3450399319194959	P05452	CASE_STATUSCase	NA	0.5329066563678242	Not significant	CLEC3B
-0.0899489	0.0776215	P05455	CASE_STATUSCase	NA	0.1786274028605883	Not significant	SSB
-0.0349318	0.4055633791347161	P05543	CASE_STATUSCase	NA	0.5928662518312141	Not significant	SERPINA7
-0.0290078	0.4056281801165461	P05546	CASE_STATUSCase	NA	0.5929151190689607	Not significant	SERPIND1
0.0815813	0.0665724	P05556;P05556-2;P05556-3;P05556-4;P05556-5	CASE_STATUSCase	NA	0.158398	Not significant	ITGB1
-0.0303931	0.6348508454894932	P05771;P05771-2	CASE_STATUSCase	boundary (singular) fit: see help('isSingular')	0.7809693886876691	Not significant	PRKCB
-0.0252632	0.697654	P05771;P05771-2;P17252	CASE_STATUSCase	NA	0.8259788233999763	Not significant	PRKCA;PRKCB
0.024978503957011625	0.7300921856472409	P05771;P05771-2;Q04759;Q05655;Q05655-2	CASE_STATUSCase	boundary (singular) fit: see help('isSingular')	0.8479633583430157	Not significant	PRKCB;PRKCD;PRKCQ
-0.0766389	0.4019464568821618	P05976	CASE_STATUSCase	NA	0.5893084343002575	Not significant	MYL1
-0.151188	0.1790883063049429	P05976-2	CASE_STATUSCase	NA	0.3372444579898769	Not significant	MYL1
-0.123654	0.16523631393466162	P05976;P05976-2	CASE_STATUSCase	NA	0.3179809018857941	Not significant	MYL1
-0.0409957	0.27973969301640617	P05976;P05976-2;P08590	CASE_STATUSCase	NA	0.4614438479045039	Not significant	MYL1;MYL3
-0.213043	0.0394465	P05976;P05976-2;P12829	CASE_STATUSCase	NA	0.10411281199450258	Not significant	MYL1;MYL4
0.046556	0.5439126330099187	P05997	CASE_STATUSCase	boundary (singular) fit: see help('isSingular')	0.712468	Not significant	COL5A2
0.11517328660640073	0.15214580523629193	P06132	CASE_STATUSCase	NA	0.2991875281038145	Not significant	UROD
0.11830816133458029	0.277832	P06239;P06241-2	CASE_STATUSCase	boundary (singular) fit: see help('isSingular')	0.4593814327502786	Not significant	FYN;LCK
0.056335894602287474	0.25893984431774975	P06241;P06241-2;P06241-3	CASE_STATUSCase	NA	0.4372943356093929	Not significant	FYN
-0.0233832	0.7228833362653261	P06241;P06241-2;P06241-3;P07947;P12931	CASE_STATUSCase	boundary (singular) fit: see help('isSingular')	0.8431231435519443	Not significant	FYN;SRC;YES1
0.1308356653889743	0.19424556615373165	P06276	CASE_STATUSCase	boundary (singular) fit: see help('isSingular')	0.35737604418954105	Not significant	BCHE
0.0422288	0.10939336873575858	P06280	CASE_STATUSCase	boundary (singular) fit: see help('isSingular')	0.23332626337482965	Not significant	GLA
0.038242746786828805	0.40302445328987313	P06312	CASE_STATUSCase	Model failed to converge with max|grad| = 0.0218655 (tol = 0.002, component 1)	0.590344	Not significant	IGKV4-1
0.012668882172273872	0.7962561940335043	P06331;P0DP08	CASE_STATUSCase	NA	0.8889767112152167	Not significant	IGHV4-34;IGHV4-38-2
0.0501129	0.010250823122819447	P06396	CASE_STATUSCase	NA	0.033666328694969876	Up	GSN
0.0384731	0.033649506057274854	P06396-4	CASE_STATUSCase	NA	0.0914934	Not significant	GSN
0.0492694	0.00926941	P06396;P06396-4	CASE_STATUSCase	unable to evaluate scaled gradient;Model failed to converge: degenerate Hessian with 1 negative eigenvalues	0.030909552307369813	Up	GSN
-0.0255251	0.5781908405863665	P06576	CASE_STATUSCase	NA	0.7388864783756054	Not significant	ATP5F1B
0.0528687	0.0254244	P06681	CASE_STATUSCase	NA	0.0725171	Not significant	C2
0.026560913835155086	0.29547965446398144	P06681-3	CASE_STATUSCase	NA	0.47912000528964266	Not significant	C2
0.0270157	0.31168308275178314	P06681;P06681-3	CASE_STATUSCase	NA	0.49744057223664073	Not significant	C2
-0.075968	0.16470469766299942	P06702	CASE_STATUSCase	NA	0.31718304389664576	Not significant	S100A9
-0.0189562	0.7516929783960842	P06703	CASE_STATUSCase	NA	0.8618719081911137	Not significant	S100A6
-0.0421538	0.14383365723977423	P06727	CASE_STATUSCase	NA	0.28697434122404936	Not significant	APOA4
0.019562495640319102	0.7300172279899653	P06730;P06730-3	CASE_STATUSCase	boundary (singular) fit: see help('isSingular')	0.8479203376577986	Not significant	EIF4E
-0.0659299	0.30471358447727165	P06732	CASE_STATUSCase	NA	0.48958436102764263	Not significant	CKM
-0.0787071	0.2649886500388898	P06732;P12277	CASE_STATUSCase	NA	0.444297	Not significant	CKB;CKM
0.0736577	0.010037524383267549	P06733	CASE_STATUSCase	NA	0.033071441161121304	Up	ENO1
0.057488722096808796	0.0560826	P06733-2	CASE_STATUSCase	NA	0.1382400424242404	Not significant	ENO1
0.0489673	0.1267653142183188	P06733;P06733-2	CASE_STATUSCase	NA	0.26130703223553065	Not significant	ENO1
0.061026889481009684	0.15600512244870005	P06733;P06733-2;P09104;P09104-2;P13929;P13929-3	CASE_STATUSCase	NA	0.30480665333616314	Not significant	ENO1;ENO2;ENO3
0.0345403	0.23112106905286312	P06733;P09104;P09104-2;P13929;P13929-3	CASE_STATUSCase	NA	0.4037295609346106	Not significant	ENO1;ENO2;ENO3
-0.136078	0.0875236	P06734	CASE_STATUSCase	NA	0.1961659477069225	Not significant	FCER2
0.1243707371916494	0.17599169736716322	P06737;P06737-2;P11216;P11217;P11217-2	CASE_STATUSCase	NA	0.33303273385853077	Not significant	PYGB;PYGL;PYGM
-0.0243412	0.7231513430102908	P06744-2	CASE_STATUSCase	NA	0.8433073154588425	Not significant	GPI
0.00242708	0.9581881045262213	P06744;P06744-2	CASE_STATUSCase	NA	0.9791279795957194	Not significant	GPI
-0.0599381	0.3569593941535687	P06748-2	CASE_STATUSCase	NA	0.5449271208611429	Not significant	NPM1
0.11679266752357714	0.37741878961636643	P06753-2	CASE_STATUSCase	boundary (singular) fit: see help('isSingular')	0.5655149373711679	Not significant	TPM3
0.020365803707814423	0.5087286345552587	P06753-2;P06753-5	CASE_STATUSCase	NA	0.6842665197204321	Not significant	TPM3
0.0398687	0.2177382981409136	P06753;P06753-2;P06753-5	CASE_STATUSCase	NA	0.387501	Not significant	TPM3
0.12604667201212064	0.012036440452097546	P06753;P06753-2;P06753-5;P07951;P07951-2;P07951-3;P67936;P67936-2	CASE_STATUSCase	NA	0.0386273	Up	TPM2;TPM3;TPM4
0.0490294	0.18608756487724895	P06753;P07951;P07951-2;P09493;P09493-8;P67936-2	CASE_STATUSCase	NA	0.3465797592710485	Not significant	TPM1;TPM2;TPM3;TPM4
-0.122152	0.0118207	P06858	CASE_STATUSCase	Model failed to converge with max|grad| = 0.00263864 (tol = 0.002, component 1)	0.0380264	Down	LPL
-0.0215364	0.48206624133082043	P06865	CASE_STATUSCase	Model failed to converge with max|grad| = 0.00447186 (tol = 0.002, component 1)	0.6613014950624465	Not significant	HEXA
-0.0867445	0.10889020973745064	P07093	CASE_STATUSCase	NA	0.23251364877933114	Not significant	SERPINE2
-0.0834737	0.0691725	P07093-3	CASE_STATUSCase	NA	0.16326224981678733	Not significant	SERPINE2
-0.083304	0.0595387	P07093;P07093-3	CASE_STATUSCase	NA	0.14491812237980634	Not significant	SERPINE2
0.0637742	0.1725995610204735	P07195	CASE_STATUSCase	NA	0.32839219664953745	Not significant	LDHB
-0.0245602	0.45232435169440255	P07203	CASE_STATUSCase	NA	0.6359600329932618	Not significant	GPX1
-0.000350986	0.9863231768283054	P07225	CASE_STATUSCase	NA	0.9932632498428585	Not significant	PROS1
0.019265369864786816	0.3752138014656482	P07237	CASE_STATUSCase	boundary (singular) fit: see help('isSingular')	0.5633623361941424	Not significant	P4HB
-0.064107	0.5593196097863509	P07305-2	CASE_STATUSCase	boundary (singular) fit: see help('isSingular')	0.7242907960678253	Not significant	H1F0
-0.152555	0.0745164	P07307	CASE_STATUSCase	boundary (singular) fit: see help('isSingular')	0.1729567185536679	Not significant	ASGR2
-0.148336	0.028937208253518667	P07307;P07307-3	CASE_STATUSCase	NA	0.0807447	Not significant	ASGR2
-0.0672971	0.4047700069520075	P07332;P07332-3	CASE_STATUSCase	NA	0.5921112294860038	Not significant	FES
0.0392716	0.3593896315682882	P07339	CASE_STATUSCase	Model failed to converge with max|grad| = 0.00630732 (tol = 0.002, component 1)	0.5473761713567746	Not significant	CTSD
-0.00812828	0.9187988154928997	P07355	CASE_STATUSCase	NA	0.9576572112375988	Not significant	ANXA2
0.0310351	0.5802022009646262	P07355-2	CASE_STATUSCase	NA	0.7405057625814829	Not significant	ANXA2
-0.0931502	0.21924175430280474	P07355;P07355-2	CASE_STATUSCase	NA	0.3894330809383689	Not significant	ANXA2
-0.00794395	0.7221588007625851	P07357	CASE_STATUSCase	NA	0.8427981202960786	Not significant	C8A
2.5355032001582033e-4	0.9906924952951747	P07358	CASE_STATUSCase	NA	0.9951984244388048	Not significant	C8B
0.074001	0.0807691	P07359	CASE_STATUSCase	boundary (singular) fit: see help('isSingular')	0.1842307818130005	Not significant	GP1BA
-0.00346589	0.8840423936341938	P07360	CASE_STATUSCase	NA	0.9386679548399609	Not significant	C8G
-0.0162791	0.43956291075810505	P07384	CASE_STATUSCase	NA	0.6245457520698979	Not significant	CAPN1
-0.0227473	0.5232289522697717	P07437	CASE_STATUSCase	NA	0.696005	Not significant	TUBB
-0.00315394	0.9145329372487111	P07437;P68371	CASE_STATUSCase	NA	0.955465	Not significant	TUBB;TUBB4B
-0.0231691	0.5918397995865238	P07437;P68371;Q13509;Q13509-2	CASE_STATUSCase	NA	0.7491264445133554	Not significant	TUBB;TUBB3;TUBB4B
-0.120646	0.3321514262298343	P07437;P68371;Q13509;Q13509-2;Q13885	CASE_STATUSCase	NA	0.5196219713221637	Not significant	TUBB;TUBB2A;TUBB3;TUBB4B
-0.07756	0.3006071511204092	P07437;P68371;Q13509;Q13509-2;Q13885;Q3ZCM7;Q9BUF5;Q9H4B7	CASE_STATUSCase	NA	0.48495231546301465	Not significant	TUBB;TUBB1;TUBB2A;TUBB3;TUBB4B;TUBB6;TUBB8
0.012485	0.7279619307146915	P07437;P68371;Q13509;Q13509-2;Q13885;Q9BUF5	CASE_STATUSCase	NA	0.8465443929072952	Not significant	TUBB;TUBB2A;TUBB3;TUBB4B;TUBB6
-0.00221371	0.9532525214449308	P07437;P68371;Q13509;Q13885;Q3ZCM7;Q9BUF5;Q9H4B7	CASE_STATUSCase	NA	0.976382	Not significant	TUBB;TUBB1;TUBB2A;TUBB3;TUBB4B;TUBB6;TUBB8
0.0223302	0.5243224090442538	P07437;P68371;Q13885	CASE_STATUSCase	NA	0.6968477280549225	Not significant	TUBB;TUBB2A;TUBB4B
-0.132043	0.10252579222088717	P07437;P68371;Q13885;Q3ZCM7	CASE_STATUSCase	NA	0.2218738112488111	Not significant	TUBB;TUBB2A;TUBB4B;TUBB8
0.0344573	0.34826193544323425	P07437;P68371;Q13885;Q3ZCM7;Q9BUF5	CASE_STATUSCase	NA	0.5362947008880792	Not significant	TUBB;TUBB2A;TUBB4B;TUBB6;TUBB8
-0.0908867	0.16027634683238423	P07437;P68371;Q13885;Q3ZCM7;Q9H4B7	CASE_STATUSCase	NA	0.310864	Not significant	TUBB;TUBB1;TUBB2A;TUBB4B;TUBB8
0.00904394	0.8234286006422703	P07437;Q13509;Q13885	CASE_STATUSCase	NA	0.904584	Not significant	TUBB;TUBB2A;TUBB3
0.038780638795045605	0.4689932190774472	P07477	CASE_STATUSCase	NA	0.6502184386998815	Not significant	PRSS1
-0.104713	0.1912602245540705	P07477;P07478	CASE_STATUSCase	boundary (singular) fit: see help('isSingular')	0.353439	Not significant	PRSS1;PRSS2
0.11226068023029083	0.12114190605391768	P07478	CASE_STATUSCase	NA	0.2525024699178128	Not significant	PRSS2
0.012057	0.8821773689424751	P07478;P35030-2;P35030-4	CASE_STATUSCase	NA	0.93782	Not significant	PRSS2;PRSS3
0.0298213	0.28028097959552967	P07585	CASE_STATUSCase	boundary (singular) fit: see help('isSingular')	0.4621395873745831	Not significant	DCN
0.00398778	0.9213485895764968	P07585;P21810	CASE_STATUSCase	NA	0.9588783038501628	Not significant	BGN;DCN
0.15578251508552002	0.10901515053930695	P07602-3	CASE_STATUSCase	boundary (singular) fit: see help('isSingular')	0.23274709921333284	Not significant	PSAP
-0.0225383	0.42062330866034925	P07686	CASE_STATUSCase	NA	0.6068802516197275	Not significant	HEXB
-0.0172672	0.5254657113202903	P07711	CASE_STATUSCase	NA	0.69768949864344465	Not significant	CTSL
0.0253589	0.5413773257516756	P07737	CASE_STATUSCase	boundary (singular) fit: see help('isSingular')	0.7104319445948071	Not significant	PFN1
0.016222873783593668	0.7442098668724909	P07741;P07741-2	CASE_STATUSCase	NA	0.8569339200630773	Not significant	APRT
0.0407155	0.4824478923349268	P07814	CASE_STATUSCase	NA	0.6615367079862353	Not significant	EPRS
-0.0188871	0.5892314685831308	P07858	CASE_STATUSCase	NA	0.747287	Not significant	CTSB
-0.0190026	0.3796266238330549	P07900-2	CASE_STATUSCase	boundary (singular) fit: see help('isSingular')	0.5676345469445992	Not significant	HSP90AA1
0.0060926	0.7929833281898041	P07900-2;P08238	CASE_STATUSCase	NA	0.8868651142968703	Not significant	HSP90AA1;HSP90AB1
-0.00607722	0.7690235061042017	P07900-2;P08238;Q14568	CASE_STATUSCase	NA	0.8723150495338147	Not significant	HSP90AA1;HSP90AA2P;HSP90AB1
-0.00668494	0.9014655609253932	P07900-2;P08238;Q14568;Q58FG1	CASE_STATUSCase	NA	0.9486599344091343	Not significant	HSP90AA1;HSP90AA2P;HSP90AA4P;HSP90AB1
-0.0058349	0.8402625843199295	P07900-2;P08238;Q58FF6	CASE_STATUSCase	boundary (singular) fit: see help('isSingular')	0.9147481130323898	Not significant	HSP90AA1;HSP90AB1;HSP90AB4P
-0.0134536	0.6257800132098905	P07900-2;Q14568	CASE_STATUSCase	NA	0.774031	Not significant	HSP90AA1;HSP90AA2P
-0.0185871	0.6627348284029071	P07900-2;Q58FF6	CASE_STATUSCase	Model failed to converge with max|grad| = 0.00550525 (tol = 0.002, component 1)	0.8011353183466033	Not significant	HSP90AA1;HSP90AB4P
-0.0335968	0.2669958278650562	P07900-2;Q58FG1	CASE_STATUSCase	NA	0.4466157419827822	Not significant	HSP90AA1;HSP90AA4P
-0.0400228	0.40543249714140095	P07910	CASE_STATUSCase	NA	0.5927162564851162	Not significant	HNRNPC
0.0461303	0.27886897904930114	P07942	CASE_STATUSCase	NA	0.46050860611357236	Not significant	LAMB1
0.035874419777062426	0.4471981730590219	P07947;P12931	CASE_STATUSCase	boundary (singular) fit: see help('isSingular')	0.6315899012267502	Not significant	SRC;YES1
0.014917768263445569	0.6185265601754245	P07948	CASE_STATUSCase	NA	0.7687002543618163	Not significant	LYN
0.036744828686911646	0.40789074540463854	P07948-2	CASE_STATUSCase	NA	0.5952108056647729	Not significant	LYN
-0.00268482	0.9548320647062903	P07948;P07948-2	CASE_STATUSCase	NA	0.9771511521587556	Not significant	LYN
-0.0508297	0.43247656695807357	P07948;P07948-2;P08631;P08631-2;P08631-3;P08631-4	CASE_STATUSCase	NA	0.6179815798079791	Not significant	HCK;LYN
0.1439057287845438	0.1853884490118629	P07951-3;P09493-8	CASE_STATUSCase	NA	0.345659	Not significant	TPM1;TPM2
0.021722317393951925	0.7344261097421885	P07951;P07951-2	CASE_STATUSCase	NA	0.8508151550663815	Not significant	TPM2
0.076727	0.13908213364227762	P07951;P07951-2;P07951-3	CASE_STATUSCase	boundary (singular) fit: see help('isSingular')	0.2799229784515735	Not significant	TPM2
0.0792361	0.153563	P07951;P07951-2;P07951-3;P67936;P67936-2	CASE_STATUSCase	boundary (singular) fit: see help('isSingular')	0.30133273206148486	Not significant	TPM2;TPM4
0.0396893	0.6847366981934256	P07951;P07951-2;P09493	CASE_STATUSCase	boundary (singular) fit: see help('isSingular')	0.8163578617769623	Not significant	TPM1;TPM2
0.17713743113413719	0.0120673	P07951;P07951-2;P67936-2	CASE_STATUSCase	boundary (singular) fit: see help('isSingular')	0.0387082	Up	TPM2;TPM4
0.2206867835202161	0.0122543	P07951;P67936;P67936-2	CASE_STATUSCase	NA	0.0392323	Up	TPM2;TPM4
-0.0020738	0.981192	P07988	CASE_STATUSCase	NA	0.9906949228118297	Not significant	SFTPB
8.781318800800284e-5	0.9975827180519359	P07996	CASE_STATUSCase	Model failed to converge with max|grad| = 0.0020116 (tol = 0.002, component 1)	0.9986656757998686	Not significant	THBS1
-0.000701609	0.9833737981431968	P07996-2	CASE_STATUSCase	NA	0.9918211130213349	Not significant	THBS1
9.84945738110476e-4	0.9763066178511504	P07996;P07996-2	CASE_STATUSCase	NA	0.9882719450336143	Not significant	THBS1
0.00878755	0.8116874605229409	P07996;P07996-2;P35442	CASE_STATUSCase	NA	0.8979265554085144	Not significant	THBS1;THBS2
0.011274429979517758	0.7586777673238582	P07996;P07996-2;P35442;P49746	CASE_STATUSCase	NA	0.8661169345166694	Not significant	THBS1;THBS2;THBS3
-0.0174304	0.5631424381590635	P07998	CASE_STATUSCase	NA	0.7271664280085012	Not significant	RNASE1
0.16301470154455305	0.3307808954793898	P08069	CASE_STATUSCase	NA	0.518139	Not significant	IGF1R
0.19560164558207913	0.0748671	P08123	CASE_STATUSCase	NA	0.1735779928723661	Not significant	COL1A2
-0.135138	0.040903	P08133	CASE_STATUSCase	NA	0.10713829754377781	Not significant	ANXA6
-0.0248504	0.6977438457014867	P08133-2	CASE_STATUSCase	Model failed to converge with max|grad| = 0.0020147 (tol = 0.002, component 1)	0.8260513803404816	Not significant	ANXA6
-0.105527	0.066869	P08133;P08133-2	CASE_STATUSCase	NA	0.15900869594634623	Not significant	ANXA6
0.00501354	0.8407642427194935	P08134;P61586	CASE_STATUSCase	NA	0.9149415011467272	Not significant	RHOA;RHOC
0.00976262	0.8638671820179293	P08174;P08174-2;P08174-3;P08174-4;P08174-5;P08174-6;P08174-7	CASE_STATUSCase	Model failed to converge with max|grad| = 0.0037623 (tol = 0.002, component 1)	0.9278418107047305	Not significant	CD55
-0.00753021	0.8355036402617277	P08185	CASE_STATUSCase	NA	0.9119691066479816	Not significant	SERPINA6
-0.171394	0.0950233	P08237-2;P08237-3	CASE_STATUSCase	NA	0.2092278026987754	Not significant	PFKM
0.034011	0.44456222427487213	P08237-2;P08237-3;P17858;P17858-2;Q01813;Q01813-2	CASE_STATUSCase	NA	0.629071	Not significant	PFKL;PFKM;PFKP
-0.0187151	0.8073484959808291	P08237-3;P17858-2	CASE_STATUSCase	boundary (singular) fit: see help('isSingular')	0.8953078644899106	Not significant	PFKL;PFKM
2.2161695297542842e-4	0.993376	P08238	CASE_STATUSCase	NA	0.996383	Not significant	HSP90AB1
-0.0154959	0.6399568037550205	P08238;P14625	CASE_STATUSCase	NA	0.7845639035660072	Not significant	HSP90AB1;HSP90B1
-0.119958	0.0916615	P08246	CASE_STATUSCase	NA	0.20341184752772584	Not significant	ELANE
0.00276883	0.9717636971649544	P08253;P08253-2;P08253-3	CASE_STATUSCase	NA	0.9860834969236288	Not significant	MMP2
0.0213361	0.7693851466749385	P08254	CASE_STATUSCase	boundary (singular) fit: see help('isSingular')	0.8724835366388596	Not significant	MMP3
0.0454452	0.14585969381227448	P08294	CASE_STATUSCase	NA	0.29004623105413047	Not significant	SOD3
-0.101301	0.1711200490933947	P08311	CASE_STATUSCase	NA	0.32636166374713027	Not significant	CTSG
0.14833584475455197	0.0713152	P08319	CASE_STATUSCase	NA	0.16707631832874612	Not significant	ADH4
0.0925109	0.27913435807828263	P08319-2	CASE_STATUSCase	boundary (singular) fit: see help('isSingular')	0.4608022207271824	Not significant	ADH4
0.13188382555034112	0.131034	P08319;P08319-2	CASE_STATUSCase	boundary (singular) fit: see help('isSingular')	0.267878	Not significant	ADH4
-0.0531019	0.47370915637711286	P08476	CASE_STATUSCase	NA	0.6544008553773706	Not significant	INHBA
-0.110929	0.010997688372116154	P08493;P08493-2	CASE_STATUSCase	NA	0.0357716	Down	MGP
0.0467907	0.35900535536674183	P08514	CASE_STATUSCase	NA	0.5470517024557094	Not significant	ITGA2B
-0.0034151	0.9759021755146788	P08519	CASE_STATUSCase	boundary (singular) fit: see help('isSingular')	0.9882067676272346	Not significant	LPA
0.027468498637831556	0.6662718860351657	P08567	CASE_STATUSCase	NA	0.8037494296135614	Not significant	PLEK
-0.00761045	0.7730362375158675	P08571	CASE_STATUSCase	NA	0.8749973812744454	Not significant	CD14
0.023099151127387293	0.5084170700255121	P08572	CASE_STATUSCase	NA	0.6839856711477098	Not significant	COL4A2
-0.0819833	0.10912156569231014	P08575-7	CASE_STATUSCase	NA	0.23290202937669155	Not significant	PTPRC
-0.0995794	0.00629905	P08575-7;P08575-9	CASE_STATUSCase	NA	0.0221232	Down	PTPRC
-0.0328947	0.5127370843162338	P08575-9	CASE_STATUSCase	NA	0.687549	Not significant	PTPRC
0.029455438157314648	0.7387406345437384	P08581;P08581-2;P12931	CASE_STATUSCase	boundary (singular) fit: see help('isSingular')	0.8535858652707795	Not significant	MET;SRC
-0.112391	0.2749331174578814	P08590	CASE_STATUSCase	NA	0.45610633694354663	Not significant	MYL3
-0.0289187	0.7366239832381103	P08590;P12829	CASE_STATUSCase	Model failed to converge with max|grad| = 0.00218512 (tol = 0.002, component 1)	0.8521765945556491	Not significant	MYL3;MYL4
0.00631726	0.711563	P08603	CASE_STATUSCase	NA	0.835704	Not significant	CFH
0.0452233	0.20107527547383475	P08603;P36980;P36980-2;Q03591	CASE_STATUSCase	NA	0.36627262230958574	Not significant	CFH;CFHR1;CFHR2
-0.0363108	0.4881028257630806	P08603;Q02985;Q02985-2	CASE_STATUSCase	NA	0.666249	Not significant	CFH;CFHR3
0.020184468844894672	0.5139650319014777	P08603;Q03591	CASE_STATUSCase	NA	0.6884834686651968	Not significant	CFH;CFHR1
-0.0318537	0.7182963978561749	P08631;P08631-2;P08631-3;P08631-4	CASE_STATUSCase	NA	0.8402186832222361	Not significant	HCK
-0.0330196	0.7701799097156958	P08637	CASE_STATUSCase	NA	0.8730638193877631	Not significant	FCGR3A
-0.0533105	0.3341486079054663	P08670	CASE_STATUSCase	NA	0.5216971179226775	Not significant	VIM
-0.0587429	0.37628984499473306	P08670;P17661	CASE_STATUSCase	NA	0.5643977969909465	Not significant	DES;VIM
-0.0257292	0.24536960953210193	P08697	CASE_STATUSCase	NA	0.4209133566377228	Not significant	SERPINF2
-0.0175057	0.41619098348977757	P08697;P08697-2	CASE_STATUSCase	NA	0.6026835390609402	Not significant	SERPINF2
-0.125573	0.125098	P08708	CASE_STATUSCase	NA	0.25868087080235724	Not significant	RPS17
-0.0211418	0.46088765992593106	P08709	CASE_STATUSCase	boundary (singular) fit: see help('isSingular')	0.6433081248400488	Not significant	F7
0.0045037	0.9152038824898766	P08709-2	CASE_STATUSCase	NA	0.9557302647620096	Not significant	F7
0.00642324	0.8387572437126803	P08709;P08709-2	CASE_STATUSCase	NA	0.9138157530029893	Not significant	F7
-0.0860362	0.19747781397117228	P08754	CASE_STATUSCase	NA	0.36151591133644473	Not significant	GNAI3
0.010957255815255884	0.8219682032104687	P08758	CASE_STATUSCase	NA	0.9037891604038797	Not significant	ANXA5
0.0321865	0.7892769088198034	P08833	CASE_STATUSCase	boundary (singular) fit: see help('isSingular')	0.8844629643433604	Not significant	IGFBP1
-0.0198218	0.6421510177748455	P08865	CASE_STATUSCase	NA	0.786112	Not significant	RPSA
-0.031152	0.5280226779478268	P08962-2;P08962-3	CASE_STATUSCase	boundary (singular) fit: see help('isSingular')	0.6995230238974347	Not significant	CD63
0.1229339293573665	0.16042663586905204	P09110	CASE_STATUSCase	NA	0.3110823544822882	Not significant	ACAA1
-0.0891221	0.46544256099493353	P09172	CASE_STATUSCase	NA	0.6471695303759296	Not significant	DBH
-0.0185102	0.617113	P09211	CASE_STATUSCase	boundary (singular) fit: see help('isSingular')	0.7675514314430054	Not significant	GSTP1
-0.166888	0.0672931	P09341	CASE_STATUSCase	NA	0.15976667913883988	Not significant	CXCL1
-0.073089	0.3727002081211902	P09341;P19875;P19876	CASE_STATUSCase	NA	0.5610102417575172	Not significant	CXCL1;CXCL2;CXCL3
-0.00572024	0.8580397287716814	P09382	CASE_STATUSCase	NA	0.9245727183531313	Not significant	LGALS1
-0.0500122	0.5198255693251934	P09417-2	CASE_STATUSCase	NA	0.6933746466073956	Not significant	QDPR
-0.012788	0.9060463393909579	P09417;P09417-2	CASE_STATUSCase	NA	0.951041	Not significant	QDPR
-0.158597	0.050145983021048494	P09429	CASE_STATUSCase	NA	0.12623285251400876	Not significant	HMGB1
-0.125784	0.11492792525146478	P09429;P26583	CASE_STATUSCase	NA	0.24259729360353793	Not significant	HMGB1;HMGB2
-0.019074	0.4372838283303855	P09486	CASE_STATUSCase	NA	0.622496	Not significant	SPARC
0.017348129010173994	0.7107975414819101	P09493-5	CASE_STATUSCase	NA	0.8352492063471382	Not significant	TPM1
0.0824474	0.23394081104350586	P09493-8	CASE_STATUSCase	boundary (singular) fit: see help('isSingular')	0.40715959475398866	Not significant	TPM1
0.0177955	0.7362823212178634	P09493;P09493-5;P09493-8	CASE_STATUSCase	NA	0.8519805019988926	Not significant	TPM1
0.029021285356819266	0.7263158652697967	P09496;P09496-2;P09496-3;P09496-4	CASE_STATUSCase	NA	0.8454325367077872	Not significant	CLTA
-0.0287702	0.67481	P09497	CASE_STATUSCase	NA	0.8098330017395704	Not significant	CLTB
0.0754365	0.2763782784019945	P09525	CASE_STATUSCase	NA	0.4577815903092069	Not significant	ANXA4
0.0384395	0.3676486092576403	P09529	CASE_STATUSCase	NA	0.5557255031193864	Not significant	INHBB
0.00355212	0.9471693959794827	P09543;P09543-2	CASE_STATUSCase	NA	0.9732943798362385	Not significant	CNP
-0.0298561	0.4044482530683168	P09603	CASE_STATUSCase	NA	0.5917495246579768	Not significant	CSF1
0.0381138	0.6478752885508114	P09619;P27361;P28482;P28482-2;P35916;P35968	CASE_STATUSCase	boundary (singular) fit: see help('isSingular')	0.7902433568366551	Not significant	FLT4;KDR;MAPK1;MAPK3;PDGFRB
-0.0945357	0.34918606659703166	P09651;P09651-2	CASE_STATUSCase	NA	0.5372062843564237	Not significant	HNRNPA1
-0.0106801	0.7899282180603926	P09668	CASE_STATUSCase	NA	0.8848422654248591	Not significant	CTSH
0.1411260758485676	0.21516640583069083	P09681	CASE_STATUSCase	NA	0.38422923360458955	Not significant	GIP
-0.0691303	0.33614455053164627	P09769	CASE_STATUSCase	NA	0.5237985165677611	Not significant	FGR
0.00871097	0.6159119127064855	P09871	CASE_STATUSCase	unable to evaluate scaled gradient;Model failed to converge: degenerate Hessian with 1 negative eigenvalues	0.7667149357291492	Not significant	C1S
0.0602967	0.16993856381879907	P09871;P48740-4	CASE_STATUSCase	NA	0.32463437338156065	Not significant	C1S;MASP1
0.00268983	0.9155645986754928	P0C0L4	CASE_STATUSCase	NA	0.9559172368690948	Not significant	C4A
-0.0181371	0.6437790445588161	P0C0L4-2	CASE_STATUSCase	NA	0.7873290703680029	Not significant	C4A
0.00618282	0.8260322696365304	P0C0L4;P0C0L4-2	CASE_STATUSCase	NA	0.9060858954834347	Not significant	C4A
-0.00375547	0.9642205816474099	P0C0S5;Q71UI9	CASE_STATUSCase	NA	0.9820178904486906	Not significant	H2AFV;H2AFZ
-0.0123811	0.8900836190640093	P0CG04	CASE_STATUSCase	boundary (singular) fit: see help('isSingular')	0.942035	Not significant	IGLC1
-0.0338297	0.6215486134661614	P0CG38	CASE_STATUSCase	NA	0.7709268210561786	Not significant	POTEI
-0.0194942	0.4084032427490618	P0CG47;P0CG48	CASE_STATUSCase	NA	0.5956283397605086	Not significant	UBB;UBC
-0.0375486	0.3602913550008977	P0DJD1	CASE_STATUSCase	NA	0.548255	Not significant	RGPD2
-0.0984302	0.2911206228532717	P0DJD7;P0DJD8;P0DJD9	CASE_STATUSCase	NA	0.4744859829128886	Not significant	PGA3;PGA4;PGA5
-0.0711818	0.7255846225737462	P0DJI8	CASE_STATUSCase	NA	0.8449894376312459	Not significant	SAA1
-0.132318	0.028691197040466732	P0DJI8;P0DJI9	CASE_STATUSCase	NA	0.0801808	Not significant	SAA1;SAA2
-0.324075	0.0755146	P0DJI9	CASE_STATUSCase	NA	0.17476085679579068	Not significant	SAA2
-0.012136	0.8789029469361176	P0DMM9;P0DMM9-3;P0DMN0	CASE_STATUSCase	NA	0.9360718754501973	Not significant	SULT1A3;SULT1A4
0.0154628	0.8351286260673012	P0DMV8-2	CASE_STATUSCase	NA	0.9117035722777267	Not significant	HSPA1A
0.017258258446455826	0.6689607672338782	P0DMV8-2;P34931	CASE_STATUSCase	NA	0.8057434946350287	Not significant	HSPA1A;HSPA1L
0.0360798	0.6309853218651882	P0DMV8;P0DMV8-2	CASE_STATUSCase	boundary (singular) fit: see help('isSingular')	0.7780867814670879	Not significant	HSPA1A
0.043265669379449846	0.029023	P0DMV8;P0DMV8-2;P11021;P11142;P34931;P54652	CASE_STATUSCase	NA	0.0809342	Not significant	HSPA1A;HSPA1L;HSPA2;HSPA5;HSPA8
-0.0239537	0.4894946483873778	P0DMV8;P0DMV8-2;P11142;P34931;P54652	CASE_STATUSCase	NA	0.6673977425578597	Not significant	HSPA1A;HSPA1L;HSPA2;HSPA8
-0.0311681	0.616047	P0DMV8;P0DMV8-2;P34931	CASE_STATUSCase	NA	0.7668199710227398	Not significant	HSPA1A;HSPA1L
-0.00402962	0.9652540500627194	P0DMV8;P34931	CASE_STATUSCase	NA	0.9826041995727872	Not significant	HSPA1A;HSPA1L
-0.0055893	0.8639116893913648	P0DOY2;P0DOY3	CASE_STATUSCase	NA	0.9278498260939122	Not significant	IGLC2;IGLC3
0.0388249	0.5758590980068227	P0DP01	CASE_STATUSCase	boundary (singular) fit: see help('isSingular')	0.7371531258681718	Not significant	IGHV1-8
0.0797801	0.17373315873533876	P0DP04	CASE_STATUSCase	boundary (singular) fit: see help('isSingular')	0.32995246287343794	Not significant	IGHV3-43D
0.00334612	0.8997028152884917	P0DP23;P0DP24;P0DP25	CASE_STATUSCase	NA	0.9475852681921063	Not significant	CALM1;CALM2;CALM3
0.0706321	0.39706786537335514	P10114;P61225;Q9Y3L5	CASE_STATUSCase	NA	0.584654	Not significant	RAP2A;RAP2B;RAP2C
-0.0436966	0.22520756631858901	P10124	CASE_STATUSCase	NA	0.39644709135796313	Not significant	SRGN
-0.0787994	0.42446844189086996	P10153	CASE_STATUSCase	NA	0.6107821112331999	Not significant	RNASE2
-0.0925832	0.0832965	P10155	CASE_STATUSCase	NA	0.18862020505042562	Not significant	RO60
0.1243879756709904	0.18344399751171306	P10253	CASE_STATUSCase	NA	0.3431299867947185	Not significant	GAA
0.17723938987071355	0.00976691	P10301	CASE_STATUSCase	boundary (singular) fit: see help('isSingular')	0.0323299	Up	RRAS
0.0553618	0.63887	P10319;P30483;P30508;Q07000;Q95604	CASE_STATUSCase	boundary (singular) fit: see help('isSingular')	0.7838869063758223	Not significant	HLA-B;HLA-C
0.14774146571560237	0.3234671729632972	P10321;P30508;Q29960-2	CASE_STATUSCase	NA	0.510176	Not significant	HLA-C
-0.0278374	0.7033023828841192	P10412;P16403	CASE_STATUSCase	NA	0.8298211120796768	Not significant	HIST1H1C;HIST1H1E
0.012600270168445804	0.8350741354842661	P10451-3	CASE_STATUSCase	NA	0.9116774650214515	Not significant	SPP1
-0.0441002	0.3488565577820171	P10451;P10451-3;P10451-4	CASE_STATUSCase	boundary (singular) fit: see help('isSingular')	0.5369378855343777	Not significant	SPP1
-0.0305126	0.46936111798405944	P10451;P10451-4	CASE_STATUSCase	NA	0.6505671651611391	Not significant	SPP1
-0.189181	0.1379575186061532	P10586;P10586-2	CASE_STATUSCase	boundary (singular) fit: see help('isSingular')	0.2782103895599334	Not significant	PTPRF
0.00844351	0.8159440390869781	P10599	CASE_STATUSCase	NA	0.9003749512265944	Not significant	TXN
-0.0445232	0.25183008411869284	P10619	CASE_STATUSCase	NA	0.42882545258741817	Not significant	CTSA
-0.132204	0.0532954	P10619-2	CASE_STATUSCase	NA	0.13261943455714909	Not significant	CTSA
-0.0205615	0.3968977340058516	P10619;P10619-2	CASE_STATUSCase	NA	0.5844995440701913	Not significant	CTSA
0.10083048835949125	0.4093101638912563	P10636	CASE_STATUSCase	boundary (singular) fit: see help('isSingular')	0.5964938768340318	Not significant	MAPT
-0.0171828	0.5591006413140586	P10643	CASE_STATUSCase	boundary (singular) fit: see help('isSingular')	0.7241019932173475	Not significant	C7
0.11540188891996551	0.0920381	P10644	CASE_STATUSCase	NA	0.20400972039828458	Not significant	PRKAR1A
0.15301528872827586	0.044375	P10644;P31321	CASE_STATUSCase	boundary (singular) fit: see help('isSingular')	0.11440676232131712	Not significant	PRKAR1A;PRKAR1B
-0.0251391	0.6742111250001397	P10645	CASE_STATUSCase	NA	0.8094431033428818	Not significant	CHGA
0.019379190199418778	0.5848085486265768	P10646	CASE_STATUSCase	NA	0.7439539881198507	Not significant	TFPI
-0.00783597	0.7501529714980686	P10646;P10646-2	CASE_STATUSCase	NA	0.8609117459200718	Not significant	TFPI
-0.0875589	0.0811095	P10720	CASE_STATUSCase	NA	0.18484704370134022	Not significant	PF4V1
-0.0210223	0.5466192621547814	P10768	CASE_STATUSCase	NA	0.7146942584813809	Not significant	ESD
0.0177287	0.7364601386628126	P10809	CASE_STATUSCase	boundary (singular) fit: see help('isSingular')	0.8520832832323159	Not significant	HSPD1
0.0432185	0.7462681448264918	P10909-2	CASE_STATUSCase	NA	0.8582812892759939	Not significant	CLU
-0.0219236	0.31725453174235063	P10909-2;P10909-3	CASE_STATUSCase	NA	0.5035920262697555	Not significant	CLU
-0.0151594	0.409715	P10909-2;P10909-3;P10909-6	CASE_STATUSCase	NA	0.59688	Not significant	CLU
-0.0205743	0.25189277770450325	P10909-2;P10909-6	CASE_STATUSCase	NA	0.4288668956882221	Not significant	CLU
-0.00416256	0.8865661703536627	P10909-3	CASE_STATUSCase	NA	0.9400944455523279	Not significant	CLU
-0.0234825	0.3538409370504496	P10909-3;P10909-6	CASE_STATUSCase	NA	0.5417941392211904	Not significant	CLU
-0.0061954	0.8170273534568573	P10909-6	CASE_STATUSCase	NA	0.9009812829527939	Not significant	CLU
-0.122182	0.13945089861695117	P10915	CASE_STATUSCase	boundary (singular) fit: see help('isSingular')	0.2804884619825122	Not significant	HAPLN1
-0.0254377	0.7780625342565511	P10916	CASE_STATUSCase	NA	0.8781821744466828	Not significant	MYL2
0.046869	0.00477646	P11021	CASE_STATUSCase	NA	0.017351850940441154	Up	HSPA5
0.0333865	0.33896635698778255	P11047	CASE_STATUSCase	boundary (singular) fit: see help('isSingular')	0.5267396955986553	Not significant	LAMC1
-0.21194	0.00293403	P11049;P11049-2	CASE_STATUSCase	NA	0.011279869522627006	Down	CD37
-0.00824347	0.7586649169413814	P11142	CASE_STATUSCase	NA	0.8661169345166694	Not significant	HSPA8
0.00831474	0.8642903571474547	P11142;P54652	CASE_STATUSCase	NA	0.928074	Not significant	HSPA2;HSPA8
0.0806225	0.3001885876875679	P11150	CASE_STATUSCase	boundary (singular) fit: see help('isSingular')	0.4844625829157164	Not significant	LIPC
0.0354439	0.611464	P11166	CASE_STATUSCase	NA	0.763604	Not significant	SLC2A1
-0.0142094	0.8003575120602784	P11169;Q8TDB8-4	CASE_STATUSCase	boundary (singular) fit: see help('isSingular')	0.8914402648529923	Not significant	SLC2A14;SLC2A3
0.049032433039115926	0.46187666382010784	P11171	CASE_STATUSCase	NA	0.6441924898700628	Not significant	EPB41
0.0318623	0.6977216478871988	P11171-3;Q9Y2J2;Q9Y2J2-2;Q9Y2J2-4	CASE_STATUSCase	Model failed to converge with max|grad| = 0.0058576 (tol = 0.002, component 1)	0.826037	Not significant	EPB41;EPB41L3
0.00616633	0.9290574433728417	P11171;P11171-3	CASE_STATUSCase	NA	0.9632476187736968	Not significant	EPB41
0.15044838384024553	0.19103175103574482	P11171;P11171-3;Q9Y2J2;Q9Y2J2-2;Q9Y2J2-4	CASE_STATUSCase	NA	0.3531650949009104	Not significant	EPB41;EPB41L3
-0.101012	0.0881073	P11215;P11215-2	CASE_STATUSCase	NA	0.19720737831898402	Not significant	ITGAM
-0.107246	0.15572778990687605	P11215;P11215-2;P20702	CASE_STATUSCase	NA	0.3044409277098192	Not significant	ITGAM;ITGAX
0.0651859	0.25409021042310714	P11216	CASE_STATUSCase	boundary (singular) fit: see help('isSingular')	0.4314660738392006	Not significant	PYGB
0.0019352	0.9561998165692395	P11217;P11217-2	CASE_STATUSCase	NA	0.9779676601849835	Not significant	PYGM
0.0080946	0.8811197946636137	P11226	CASE_STATUSCase	boundary (singular) fit: see help('isSingular')	0.9373391881151244	Not significant	MBL2
0.018877	0.5452773856101866	P11233;P11234;P11234-2	CASE_STATUSCase	NA	0.7136073466398125	Not significant	RALA;RALB
-0.0343	0.40332016466656495	P11234	CASE_STATUSCase	NA	0.5906707608209868	Not significant	RALB
0.0206565	0.5815515295691066	P11234-2	CASE_STATUSCase	Model failed to converge with max|grad| = 0.0127499 (tol = 0.002, component 1)	0.74153	Not significant	RALB
0.0015177	0.9843985919358109	P11234;P11234-2	CASE_STATUSCase	NA	0.9923332664393657	Not significant	RALB
-0.0426552	0.5301300655482052	P11277;P11277-2	CASE_STATUSCase	Model failed to converge with max|grad| = 0.00232972 (tol = 0.002, component 1)	0.7011597398129105	Not significant	SPTB
0.11081446634229206	0.23273235445977458	P11277;P11277-2;Q01082;Q01082-3	CASE_STATUSCase	NA	0.40579294694945023	Not significant	SPTB;SPTBN1
-0.00117811	0.988294	P11279;P11279-2	CASE_STATUSCase	NA	0.9941292361553107	Not significant	LAMP1
-0.123709	0.015971573526972316	P11362-11;P11362-19;P11362-20;P11362-4	CASE_STATUSCase	NA	0.0491945	Down	FGFR1
-0.0876014	0.40375548295971775	P11362-11;P11362-20;P11362-4	CASE_STATUSCase	NA	0.5911437589122965	Not significant	FGFR1
-0.109228	0.0869859	P11362-11;P11362-4	CASE_STATUSCase	NA	0.19517601295285447	Not significant	FGFR1
-0.0553468	0.28526432845026334	P11362-19;P11362-20	CASE_STATUSCase	NA	0.4677964723976764	Not significant	FGFR1
-0.0522738	0.6135044449379733	P11362-20	CASE_STATUSCase	NA	0.7650887937996219	Not significant	FGFR1
0.039562966252918046	0.44750789988145045	P11413	CASE_STATUSCase	NA	0.6318398466457642	Not significant	G6PD
0.080192	0.12600750594027083	P11413;P11413-3	CASE_STATUSCase	NA	0.2600805622400024	Not significant	G6PD
-0.00783523	0.8294504530844894	P11586	CASE_STATUSCase	NA	0.908098	Not significant	MTHFD1
0.024775243517594553	0.5491177140425249	P11597	CASE_STATUSCase	NA	0.7166567833610638	Not significant	CETP
-0.02991	0.6784591555886188	P11678	CASE_STATUSCase	NA	0.8120448446832401	Not significant	EPX
0.017012415459416067	0.7664208016586459	P11766	CASE_STATUSCase	NA	0.8706409374515265	Not significant	ADH5
-0.158974	0.024165872674398355	P11908;P11908-2;P60891	CASE_STATUSCase	NA	0.0695758	Not significant	PRPS1;PRPS2
-0.000803465	0.9896679290999898	P11908;P11908-2;P60891;P60891-2	CASE_STATUSCase	NA	0.9947853178122227	Not significant	PRPS1;PRPS2
-0.0169141	0.6336547891900846	P11940;P11940-2	CASE_STATUSCase	NA	0.7800773588364033	Not significant	PABPC1
-0.00745464	0.8668621893795732	P11940;P11940-2;Q13310;Q13310-2;Q13310-3	CASE_STATUSCase	boundary (singular) fit: see help('isSingular')	0.9294939487604327	Not significant	PABPC1;PABPC4
-0.00364537	0.9304819274209908	P12109	CASE_STATUSCase	NA	0.964043	Not significant	COL6A1
0.00145389	0.9731517248460018	P12110	CASE_STATUSCase	NA	0.9867009609973311	Not significant	COL6A2
-0.0194244	0.7615197453291147	P12111	CASE_STATUSCase	NA	0.867833	Not significant	COL6A3
0.00672981	0.843512	P12111-2	CASE_STATUSCase	NA	0.9165151838759571	Not significant	COL6A3
0.0367669	0.16747066823402063	P12111-2;P12111-4	CASE_STATUSCase	NA	0.3211241595614667	Not significant	COL6A3
0.039671811247477096	0.218394	P12111;P12111-2	CASE_STATUSCase	NA	0.38841510365577087	Not significant	COL6A3
0.024906	0.381967	P12111;P12111-2;P12111-4	CASE_STATUSCase	NA	0.5699380151770422	Not significant	COL6A3
0.0366041	0.2161448124354528	P12111;P12111-4	CASE_STATUSCase	NA	0.38548037069047075	Not significant	COL6A3
0.012670063233154415	0.5310658097334406	P12259	CASE_STATUSCase	NA	0.701914	Not significant	F5
-0.13741	0.11199538999410258	P12268	CASE_STATUSCase	NA	0.2377987949813064	Not significant	IMPDH2
-0.00227681	0.9726149650739322	P12277	CASE_STATUSCase	NA	0.9864551122610493	Not significant	CKB
-0.0977111	0.12583887842634142	P12429	CASE_STATUSCase	NA	0.25979845535661916	Not significant	ANXA3
-0.0875977	0.31005427633684923	P12724	CASE_STATUSCase	NA	0.49557492349244453	Not significant	RNASE3
-0.00630936	0.936637	P12814-3	CASE_STATUSCase	NA	0.9672156380592936	Not significant	ACTN1
0.010654280141449396	0.8478944918081525	P12814-3;P12814-4	CASE_STATUSCase	boundary (singular) fit: see help('isSingular')	0.9188101939123079	Not significant	ACTN1
0.0843587	0.22862953034175848	P12814-3;P12814-4;P35609;Q08043	CASE_STATUSCase	NA	0.4007860836237736	Not significant	ACTN1;ACTN2;ACTN3
0.014728900504676866	0.8350516793978068	P12814-3;P12814-4;Q08043	CASE_STATUSCase	boundary (singular) fit: see help('isSingular')	0.9116752028771886	Not significant	ACTN1;ACTN3
0.2194324820884291	0.00344427	P12814-4	CASE_STATUSCase	NA	0.013013299583143645	Up	ACTN1
0.0768448	0.4696654154293596	P12829	CASE_STATUSCase	NA	0.650843	Not significant	MYL4
-0.00775255	0.7467344936277595	P12830	CASE_STATUSCase	NA	0.8586189224747807	Not significant	CDH1
-0.0765884	0.5705628100783038	P12883;P13533	CASE_STATUSCase	boundary (singular) fit: see help('isSingular')	0.7330667953850746	Not significant	MYH6;MYH7
0.00983396	0.8467954287135928	P12931	CASE_STATUSCase	NA	0.9182847289090508	Not significant	SRC
-0.0445594	0.6075967932789853	P12956	CASE_STATUSCase	NA	0.7608995514196847	Not significant	XRCC6
-0.112735	0.12284362923681132	P12956;P12956-2	CASE_STATUSCase	NA	0.25515168892473816	Not significant	XRCC6
-0.0377471	0.7007613398889402	P13010	CASE_STATUSCase	NA	0.8282954392431551	Not significant	XRCC5
0.0192437	0.791662	P13073	CASE_STATUSCase	boundary (singular) fit: see help('isSingular')	0.8858746418222485	Not significant	COX4I1
0.0389586	0.4727544423604365	P13224-2	CASE_STATUSCase	NA	0.6536649226886533	Not significant	GP1BB
0.023278108245987594	0.5232675127407171	P13489	CASE_STATUSCase	NA	0.6960455493956095	Not significant	RNH1
0.0357315	0.11716816885384948	P13497	CASE_STATUSCase	NA	0.24622795028725092	Not significant	BMP1
-0.245728	0.010125491410796597	P13498	CASE_STATUSCase	NA	0.0333159	Down	CYBA
-0.0549233	0.24111867060259268	P13501	CASE_STATUSCase	NA	0.41576849424483947	Not significant	CCL5
0.048827238077490016	0.517637	P13521	CASE_STATUSCase	NA	0.6914859795116356	Not significant	SCG2
0.0698703	0.3691869784036437	P13591	CASE_STATUSCase	NA	0.5573490222121745	Not significant	NCAM1
0.12096143217930022	0.21972173081577145	P13591-1;P13591-4	CASE_STATUSCase	boundary (singular) fit: see help('isSingular')	0.3901095417214973	Not significant	NCAM1
0.0652627	0.13360438414172202	P13591;P13591-1;P13591-4	CASE_STATUSCase	NA	0.27172897754660047	Not significant	NCAM1
-0.0847972	0.26100446956613654	P13598	CASE_STATUSCase	NA	0.43966046105026013	Not significant	ICAM2
0.0231971	0.4562399479001614	P13611-2	CASE_STATUSCase	unable to evaluate scaled gradient;Model failed to converge: degenerate Hessian with 1 negative eigenvalues	0.6393953682317017	Not significant	VCAN
0.0202812	0.48095476245145596	P13611-2;P13611-5	CASE_STATUSCase	NA	0.6603119734680072	Not significant	VCAN
-0.0445949	0.25332107275423865	P13611-5	CASE_STATUSCase	NA	0.4305692887275856	Not significant	VCAN
0.15745868864601464	0.028985667526744273	P13639	CASE_STATUSCase	NA	0.0808558	Not significant	EEF2
0.022950470458341553	0.7840416782123544	P13645	CASE_STATUSCase	NA	0.8815048782817383	Not significant	KRT10
-0.0818943	0.5893860167914566	P13645;P13646;P13646-2;P13646-3	CASE_STATUSCase	boundary (singular) fit: see help('isSingular')	0.7473598497133428	Not significant	KRT10;KRT13
-0.00886465	0.9233581326770453	P13645;Q7Z3Y8;Q7Z3Z0	CASE_STATUSCase	boundary (singular) fit: see help('isSingular')	0.9599198652762189	Not significant	KRT10;KRT25;KRT27
0.0776024	0.40132828446891033	P13646;P13646-2;P13646-3	CASE_STATUSCase	NA	0.5887561702233742	Not significant	KRT13
0.025693163865476272	0.6366848132900795	P13646;P13646-3	CASE_STATUSCase	boundary (singular) fit: see help('isSingular')	0.7822679910003382	Not significant	KRT13
0.10948363133379856	0.4560868401065439	P13647	CASE_STATUSCase	boundary (singular) fit: see help('isSingular')	0.6393086493158866	Not significant	KRT5
0.00242399	0.8857270475910866	P13667	CASE_STATUSCase	NA	0.9395698070184372	Not significant	PDIA4
-0.0164153	0.5545602619862045	P13671	CASE_STATUSCase	NA	0.7205479107122927	Not significant	C6
-0.00568444	0.891431	P13674	CASE_STATUSCase	NA	0.9428988467482701	Not significant	P4HA1
0.0857572	0.0576447	P13686	CASE_STATUSCase	NA	0.14126890638019995	Not significant	ACP5
-0.256028	0.023895876336839244	P13688;P13688-10;P13688-2;P13688-8;P31997	CASE_STATUSCase	boundary (singular) fit: see help('isSingular')	0.06894	Not significant	CEACAM1;CEACAM8
0.0497767	0.2826049029168518	P13693	CASE_STATUSCase	NA	0.4646620327171736	Not significant	TPT1
-0.0156438	0.8434373229297063	P13693-2	CASE_STATUSCase	boundary (singular) fit: see help('isSingular')	0.9164961397162915	Not significant	TPT1
0.0696726	0.11552858630467779	P13727	CASE_STATUSCase	NA	0.24354336455866865	Not significant	PRG2
-0.027027	0.3177543801215802	P13796	CASE_STATUSCase	NA	0.5041260229842562	Not significant	LCP1
0.0593853	0.39242216473543134	P13796-2	CASE_STATUSCase	NA	0.5799869423664422	Not significant	LCP1
-0.0116724	0.7973760831697043	P13796;P13796-2	CASE_STATUSCase	boundary (singular) fit: see help('isSingular')	0.8896949734804728	Not significant	LCP1
-0.029145	0.6987439840246021	P13796;P13797	CASE_STATUSCase	NA	0.8268749337999003	Not significant	LCP1;PLS3
0.0976936	0.3085169961528931	P13796;P13797-2	CASE_STATUSCase	boundary (singular) fit: see help('isSingular')	0.49383079955281334	Not significant	LCP1;PLS3
-0.0684637	0.0723346	P13796;P13797;P13797-2	CASE_STATUSCase	boundary (singular) fit: see help('isSingular')	0.16898217114150538	Not significant	LCP1;PLS3
-0.0100613	0.9018645846468855	P13798	CASE_STATUSCase	NA	0.9488760337418621	Not significant	APEH
0.013583811418559012	0.8406661585629296	P13804;P13804-2	CASE_STATUSCase	NA	0.9149038551303408	Not significant	ETFA
-0.0835272	0.23988913130012285	P13807-2	CASE_STATUSCase	NA	0.41439509175479977	Not significant	GYS1
0.016630964801148018	0.7939531408454129	P13861;P13861-2	CASE_STATUSCase	NA	0.887495	Not significant	PRKAR2A
0.0427727	0.39924350946856135	P13861;P13861-2;P31323	CASE_STATUSCase	boundary (singular) fit: see help('isSingular')	0.5866984051579237	Not significant	PRKAR2A;PRKAR2B
-0.0827675	0.038637717751117615	P13987;P13987-2	CASE_STATUSCase	NA	0.10234967581252875	Not significant	CD59
-0.0991038	0.3510541934902246	P14151-2	CASE_STATUSCase	NA	0.53903	Not significant	SELL
0.047238356752489684	0.44175945378067183	P14174	CASE_STATUSCase	boundary (singular) fit: see help('isSingular')	0.6266613245267154	Not significant	MIF
-0.0204101	0.5446111121732011	P14209;P14209-3	CASE_STATUSCase	NA	0.7130500972233099	Not significant	CD99
0.0324454	0.19227408564052806	P14314;P14314-2	CASE_STATUSCase	NA	0.3547924119264221	Not significant	PRKCSH
-0.133996	0.0197656	P14317	CASE_STATUSCase	NA	0.0588462	Not significant	HCLS1
-0.0178633	0.5785982749169221	P14324-2	CASE_STATUSCase	boundary (singular) fit: see help('isSingular')	0.7392286531261149	Not significant	FDPS
-0.0571399	0.3570886139044753	P14406	CASE_STATUSCase	NA	0.5449898917894344	Not significant	COX7A2
0.00144761	0.960079	P14543	CASE_STATUSCase	NA	0.9798719044230773	Not significant	NID1
-0.0297123	0.2831488053457675	P14543-2	CASE_STATUSCase	NA	0.46527691483945743	Not significant	NID1
0.00956225	0.770616	P14543-2;Q14112	CASE_STATUSCase	NA	0.8733261630365391	Not significant	NID1;NID2
-0.0469653	0.140964	P14543;P14543-2	CASE_STATUSCase	boundary (singular) fit: see help('isSingular')	0.28275032888140067	Not significant	NID1
-0.0637053	0.18900935745381134	P14550	CASE_STATUSCase	boundary (singular) fit: see help('isSingular')	0.3504308548738429	Not significant	AKR1A1
-0.0445266	0.28664628804963355	P14555	CASE_STATUSCase	NA	0.4694602498496754	Not significant	PLA2G2A
-0.119875	0.0450981	P14598	CASE_STATUSCase	NA	0.11587684642620182	Not significant	NCF1
0.0957384	0.20129073449726814	P14618-2	CASE_STATUSCase	NA	0.36653074262642776	Not significant	PKM
0.00526907	0.8466894565688019	P14618-3	CASE_STATUSCase	NA	0.9182447674136378	Not significant	PKM
-0.00828153	0.7550693805862788	P14618-3;P30613;P30613-2	CASE_STATUSCase	NA	0.8638055517769874	Not significant	PKLR;PKM
0.0229806	0.3743308618466964	P14618;P14618-2	CASE_STATUSCase	boundary (singular) fit: see help('isSingular')	0.5624992959864765	Not significant	PKM
0.0215328	0.4270655545937089	P14618;P14618-2;P14618-3	CASE_STATUSCase	boundary (singular) fit: see help('isSingular')	0.6131882350985932	Not significant	PKM
0.019781003720330738	0.5104432841030919	P14618;P14618-3	CASE_STATUSCase	NA	0.6856861007527005	Not significant	PKM
-0.0162767	0.49848476590443036	P14625	CASE_STATUSCase	NA	0.67526	Not significant	HSP90B1
0.017729242579091482	0.6240653033596435	P14625;Q58FF3	CASE_STATUSCase	NA	0.7727814577983292	Not significant	HSP90B1;HSP90B2P
-0.02833	0.44855684911847604	P14649;P60660;P60660-2	CASE_STATUSCase	NA	0.6328087978509052	Not significant	MYL6;MYL6B
-0.198369	0.032520488213014925	P14678;P63162-2	CASE_STATUSCase	NA	0.0888856	Not significant	SNRPB;SNRPN
-0.00178621	0.9807960308261219	P14770	CASE_STATUSCase	NA	0.9905294010079508	Not significant	GP9
-0.127218	0.0675806	P14780	CASE_STATUSCase	NA	0.16031298981771916	Not significant	MMP9
-0.124305	0.028515290291891825	P14866	CASE_STATUSCase	NA	0.0797565	Not significant	HNRNPL
-0.150212	0.00349005	P14866;P14866-2	CASE_STATUSCase	NA	0.0131685	Down	HNRNPL
-0.124557	0.4239082057096196	P14866;P14866-2;Q8WVV9-4	CASE_STATUSCase	NA	0.6102311768585136	Not significant	HNRNPL;HNRNPLL
0.0142567	0.8597612576213126	P14868-2	CASE_STATUSCase	boundary (singular) fit: see help('isSingular')	0.9256793405166557	Not significant	DARS
0.0292991	0.6798295627016284	P14868;P14868-2	CASE_STATUSCase	boundary (singular) fit: see help('isSingular')	0.8129127928730404	Not significant	DARS
-0.0516478	0.5673626728481944	P15085	CASE_STATUSCase	boundary (singular) fit: see help('isSingular')	0.7304870973194817	Not significant	CPA1
-0.037978	0.6324259837768231	P15144	CASE_STATUSCase	NA	0.7791329244953906	Not significant	ANPEP
-0.075837	0.11683980334642378	P15153	CASE_STATUSCase	NA	0.2456879665562803	Not significant	RAC2
-0.0338794	0.2852147156216015	P15153;P60953;P63000;P63000-2;P84095	CASE_STATUSCase	NA	0.46774941445010826	Not significant	CDC42;RAC1;RAC2;RHOG
-0.0215135	0.4967850051061391	P15153;P63000	CASE_STATUSCase	NA	0.6737433850861808	Not significant	RAC1;RAC2
-0.0284235	0.3934740107702347	P15153;P63000;P63000-2	CASE_STATUSCase	NA	0.5811126564531427	Not significant	RAC1;RAC2
-0.0263309	0.4532599374172541	P15169	CASE_STATUSCase	NA	0.6368342263657315	Not significant	CPN1
-0.0246486	0.7314459426106664	P15170	CASE_STATUSCase	NA	0.8488853657674228	Not significant	GSPT1
-0.021352	0.6729512309874383	P15170;P15170-2	CASE_STATUSCase	NA	0.8085031847182296	Not significant	GSPT1
0.0249519	0.5845839954903409	P15291	CASE_STATUSCase	Model failed to converge with max|grad| = 0.00263655 (tol = 0.002, component 1)	0.7437952633118216	Not significant	B4GALT1
0.0222284	0.49747797547787254	P15311	CASE_STATUSCase	boundary (singular) fit: see help('isSingular')	0.6744036734081166	Not significant	EZR
0.0423705	0.174081	P15311;P26038;P35241;P35241-3;P35241-5	CASE_STATUSCase	NA	0.3304377260002445	Not significant	EZR;MSN;RDX
0.00979592	0.7261307937090097	P15311;P26038;P35241;P35241-4;P35241-5	CASE_STATUSCase	NA	0.8453027281146342	Not significant	EZR;MSN;RDX
0.026070643126084873	0.5021641098966911	P15311;P26038;P35241;P35241-5	CASE_STATUSCase	boundary (singular) fit: see help('isSingular')	0.6783029752991305	Not significant	EZR;MSN;RDX
-0.0646949	0.27487614041398956	P15498	CASE_STATUSCase	boundary (singular) fit: see help('isSingular')	0.45602816848176575	Not significant	VAV1
-0.0399945	0.4399516770332291	P15498;P15498-2	CASE_STATUSCase	NA	0.6249229090664542	Not significant	VAV1
-0.0385417	0.466216	P15502-1;P15502-2;P15502-4	CASE_STATUSCase	NA	0.6477735451681894	Not significant	ELN
-0.121449	0.0624268	P15502-1;P15502-2;P15502-4;P15502-7;P15502-8	CASE_STATUSCase	NA	0.1504411672081137	Not significant	ELN
-0.131416	0.18764892144731543	P15502-7	CASE_STATUSCase	boundary (singular) fit: see help('isSingular')	0.34858772270024846	Not significant	ELN
0.0939413	0.3617747111947103	P15531	CASE_STATUSCase	NA	0.5497918436351824	Not significant	NME1
0.034171580970813645	0.4631388579242929	P15531;P15531-2	CASE_STATUSCase	NA	0.6450837293343099	Not significant	NME1
-0.0182262	0.7609404552730924	P15586	CASE_STATUSCase	NA	0.8675485447523276	Not significant	GNS
0.102577	0.0260017	P15848;P15848-2	CASE_STATUSCase	NA	0.0738672	Not significant	ARSB
-0.146061	0.023252135629014428	P15880	CASE_STATUSCase	NA	0.0674264	Not significant	RPS2
-0.0138423	0.5641687724498541	P15907	CASE_STATUSCase	NA	0.7279008987059012	Not significant	ST6GAL1
-0.0264616	0.34741185212652903	P15907-2	CASE_STATUSCase	NA	0.5353953044582885	Not significant	ST6GAL1
0.027392309336902378	0.6074465505076243	P15907;P15907-2	CASE_STATUSCase	NA	0.7607540034569191	Not significant	ST6GAL1
-0.0228081	0.7638913705073758	P16050;P16050-2	CASE_STATUSCase	NA	0.8692067762159055	Not significant	ALOX15
0.0173859	0.6900069960389994	P16070-18;P16070-4;P16070-6	CASE_STATUSCase	NA	0.8206177894205589	Not significant	CD44
0.00906952	0.8401315643697447	P16109	CASE_STATUSCase	boundary (singular) fit: see help('isSingular')	0.9146541596626665	Not significant	SELP
0.0861203	0.030192628134806773	P16112;P16112-2	CASE_STATUSCase	NA	0.0836295	Not significant	ACAN
-0.0272209	0.751882	P16150	CASE_STATUSCase	NA	0.861988	Not significant	SPN
0.1367980164267232	0.0950957	P16152	CASE_STATUSCase	boundary (singular) fit: see help('isSingular')	0.20932436253397138	Not significant	CBR1
0.015614102082229674	0.843524	P16157-12;P16157-14;P16157-16	CASE_STATUSCase	NA	0.9165179815324798	Not significant	ANK1
0.018489	0.80781	P16157-12;P16157-14;P16157-16;P16157-21	CASE_STATUSCase	NA	0.8955501985555151	Not significant	ANK1
-0.0700125	0.4346291834894418	P16157-12;P16157-14;P16157-16;P16157-21;Q01484;Q01484-5	CASE_STATUSCase	NA	0.6200076622778179	Not significant	ANK1;ANK2
0.0802925	0.43161931370244266	P16157-21	CASE_STATUSCase	NA	0.6172046752255614	Not significant	ANK1
-0.0294509	0.7742932081824245	P16188;P16189;P30456	CASE_STATUSCase	NA	0.8758064726728948	Not significant	HLA-A
-0.00951431	0.7673247657226262	P16219	CASE_STATUSCase	Model failed to converge with max|grad| = 0.00301206 (tol = 0.002, component 1)	0.8711741822113916	Not significant	ACADS
0.029714564869795398	0.5707097090755298	P16278	CASE_STATUSCase	boundary (singular) fit: see help('isSingular')	0.7331917386372734	Not significant	GLB1
0.0445723	0.5241596299632076	P16278-3	CASE_STATUSCase	NA	0.696734	Not significant	GLB1
0.017932049460737908	0.7323332821808164	P16278;P16278-3	CASE_STATUSCase	boundary (singular) fit: see help('isSingular')	0.8494353546319516	Not significant	GLB1
0.0446601	0.4165822269683632	P16284;P16284-6	CASE_STATUSCase	boundary (singular) fit: see help('isSingular')	0.6030437629842065	Not significant	PECAM1
0.00931615	0.9054514323872733	P16401	CASE_STATUSCase	NA	0.9506809280079012	Not significant	HIST1H1B
0.0684827	0.47323512815157986	P16452-2	CASE_STATUSCase	boundary (singular) fit: see help('isSingular')	0.6540214172974294	Not significant	EPB42
-0.0757897	0.3354766709097189	P16519-2	CASE_STATUSCase	boundary (singular) fit: see help('isSingular')	0.5231770321990717	Not significant	PCSK2
-0.000513993	0.9925195774026649	P16615-4	CASE_STATUSCase	NA	0.9959824117240308	Not significant	ATP2A2
-0.10007	0.2746800064720969	P16615;P16615-2;P16615-3;P16615-4;P16615-5	CASE_STATUSCase	NA	0.4558465042472925	Not significant	ATP2A2
0.020781547814453592	0.8029403781976855	P16615;P16615-2;P16615-3;P16615-4;P16615-5;Q93084;Q93084-2;Q93084-3;Q93084-4;Q93084-5;Q93084-6;Q93084-7	CASE_STATUSCase	boundary (singular) fit: see help('isSingular')	0.8930901935251019	Not significant	ATP2A2;ATP2A3
-0.0369863	0.5472277145005445	P16615;P16615-2;P16615-3;P16615-5;Q93084;Q93084-2;Q93084-3;Q93084-4;Q93084-5;Q93084-6;Q93084-7	CASE_STATUSCase	NA	0.7152065245907235	Not significant	ATP2A2;ATP2A3
0.0801939	0.162436	P16671	CASE_STATUSCase	boundary (singular) fit: see help('isSingular')	0.31397598726740455	Not significant	CD36
-0.0200018	0.6688810689079885	P16870	CASE_STATUSCase	boundary (singular) fit: see help('isSingular')	0.8056893806754323	Not significant	CPE
-0.0749707	0.0438418	P16870-2	CASE_STATUSCase	NA	0.11324099271550683	Not significant	CPE
-0.0189379	0.6619709602625496	P16870;P16870-2	CASE_STATUSCase	boundary (singular) fit: see help('isSingular')	0.8006356795894697	Not significant	CPE
0.0287453	0.638832	P16871;P16871-2;P16871-3;P16871-4	CASE_STATUSCase	NA	0.7838612985530288	Not significant	IL7R
0.043562233231240366	0.5004722291139075	P16885	CASE_STATUSCase	NA	0.6768557740284099	Not significant	PLCG2
-0.00233698	0.9635623292772758	P17050	CASE_STATUSCase	NA	0.981631	Not significant	NAGA
0.013419638882568403	0.8621971207713778	P17213	CASE_STATUSCase	NA	0.9270191368144027	Not significant	BPI
-0.00915517	0.8507153223640539	P17252	CASE_STATUSCase	NA	0.920469	Not significant	PRKCA
0.0698545	0.2369689774034548	P17301	CASE_STATUSCase	NA	0.4110311233030644	Not significant	ITGA2
-0.031561	0.6473970122019699	P17612;P17612-2	CASE_STATUSCase	boundary (singular) fit: see help('isSingular')	0.78991	Not significant	PRKACA
-0.0577159	0.5176169616420006	P17612;P17612-2;P22694;P22694-5	CASE_STATUSCase	NA	0.6914700898876486	Not significant	PRKACA;PRKACB
-0.0418576	0.17454474038687642	P17655	CASE_STATUSCase	NA	0.3310872757966921	Not significant	CAPN2
-0.0181136	0.6077272789966868	P17655-2	CASE_STATUSCase	NA	0.7609883825331228	Not significant	CAPN2
-0.0438619	0.11136874688333881	P17655;P17655-2	CASE_STATUSCase	NA	0.23675486390937228	Not significant	CAPN2
-0.0759684	0.26032557781465304	P17812	CASE_STATUSCase	boundary (singular) fit: see help('isSingular')	0.4388522831164547	Not significant	CTPS1
-0.0873339	0.1769876308591105	P17812;P17812-2	CASE_STATUSCase	boundary (singular) fit: see help('isSingular')	0.33443625798190535	Not significant	CTPS1
-0.0966254	0.14922478106479328	P17812;Q9NRF8	CASE_STATUSCase	boundary (singular) fit: see help('isSingular')	0.29498184006369366	Not significant	CTPS1;CTPS2
-0.079632	0.1362891356115548	P17844;P17844-2;Q92841;Q92841-1;Q92841-2;Q92841-3	CASE_STATUSCase	NA	0.2757285742175234	Not significant	DDX17;DDX5
0.061090189726358025	0.4515150912153213	P17858-2	CASE_STATUSCase	boundary (singular) fit: see help('isSingular')	0.6352322276610809	Not significant	PFKL
0.013139208148428795	0.8482142941113535	P17858;P17858-2	CASE_STATUSCase	boundary (singular) fit: see help('isSingular')	0.9190683505131256	Not significant	PFKL
0.00221827	0.9652589560722235	P17858;Q01813	CASE_STATUSCase	NA	0.9826041995727872	Not significant	PFKL;PFKP
-0.0375066	0.47838939739909914	P17927	CASE_STATUSCase	NA	0.6580978391088596	Not significant	CR1
-0.0054948	0.7610164064459712	P17936	CASE_STATUSCase	NA	0.8675916288329654	Not significant	IGFBP3
-0.0318149	0.6132839548055762	P17980	CASE_STATUSCase	boundary (singular) fit: see help('isSingular')	0.7649883418094862	Not significant	PSMC3
0.0410059	0.3714927545961444	P17987	CASE_STATUSCase	NA	0.5597678503196458	Not significant	TCP1
-0.0530772	0.4997755190163662	P18031	CASE_STATUSCase	NA	0.6763430085027377	Not significant	PTPN1
-0.00271898	0.9671630578449485	P18054	CASE_STATUSCase	boundary (singular) fit: see help('isSingular')	0.9834854008157512	Not significant	ALOX12
0.022354130027794336	0.6543979937593523	P18065	CASE_STATUSCase	boundary (singular) fit: see help('isSingular')	0.7951278459263843	Not significant	IGFBP2
0.0635731	0.45201480990692344	P18085	CASE_STATUSCase	boundary (singular) fit: see help('isSingular')	0.6357	Not significant	ARF4
0.08616	0.15676327667334236	P18085;P61204;P61204-2;P84085	CASE_STATUSCase	NA	0.30587575085551016	Not significant	ARF3;ARF4;ARF5
0.0961224	0.14484946821551448	P18085;P61204;P84085	CASE_STATUSCase	NA	0.28840923610189806	Not significant	ARF3;ARF4;ARF5
-0.186074	0.00423866	P18124	CASE_STATUSCase	boundary (singular) fit: see help('isSingular')	0.015615660217577166	Down	RPL7
-0.0104804	0.8702247284309197	P18206-3	CASE_STATUSCase	NA	0.9315342303328908	Not significant	VCL
0.013878316069496091	0.7842233603261546	P18206;P18206-2	CASE_STATUSCase	NA	0.8815761773133077	Not significant	VCL
0.00636956	0.9034630288294161	P18206;P18206-2;P18206-3	CASE_STATUSCase	NA	0.9495108554468379	Not significant	VCL
-0.0269066	0.40933747636318707	P18428	CASE_STATUSCase	NA	0.5964948074528719	Not significant	LBP
0.0640952	0.48332130816973107	P18433	CASE_STATUSCase	NA	0.66212273445582015	Not significant	PTPRA
-0.0427055	0.5467564867257089	P18621-2	CASE_STATUSCase	NA	0.7148214346543308	Not significant	RPL17
-0.00120611	0.9869150513211693	P18621;P18621-2;P18621-3	CASE_STATUSCase	boundary (singular) fit: see help('isSingular')	0.9935684611391947	Not significant	RPL17
0.1330888557446183	0.2473204028336846	P18627	CASE_STATUSCase	NA	0.4232896455203024	Not significant	LAG3
0.041278744061127054	0.5743829427197875	P18669	CASE_STATUSCase	NA	0.7359016599852002	Not significant	PGAM1
-0.00476662	0.9241216374366313	P18827	CASE_STATUSCase	boundary (singular) fit: see help('isSingular')	0.9603787537172711	Not significant	SDC1
0.00462427	0.9049163847997678	P19021-2	CASE_STATUSCase	NA	0.9503898450002487	Not significant	PAM
-0.0131651	0.5987240338889497	P19021;P19021-2;P19021-3;P19021-5	CASE_STATUSCase	NA	0.7540105990787654	Not significant	PAM
-0.00937257	0.7278855907425992	P19021;P19021-3;P19021-5	CASE_STATUSCase	NA	0.8464952729633263	Not significant	PAM
0.0970184	0.21267276374126878	P19022	CASE_STATUSCase	boundary (singular) fit: see help('isSingular')	0.38103550688331717	Not significant	CDH2
0.0737361	0.4411664140946303	P19022;P19022-2	CASE_STATUSCase	NA	0.6261452010562791	Not significant	CDH2
0.010342353574855833	0.877025	P19086	CASE_STATUSCase	boundary (singular) fit: see help('isSingular')	0.9350887498441858	Not significant	GNAZ
-0.0510076	0.14395277005838344	P19105	CASE_STATUSCase	NA	0.28713990632832803	Not significant	MYL12A
-0.00914656	0.7520706956060617	P19105;P24844	CASE_STATUSCase	NA	0.8621267093963964	Not significant	MYL12A;MYL9
-0.296324	0.0449699	P19237	CASE_STATUSCase	NA	0.11563048316354525	Not significant	TNNI1
-0.0212829	0.8037426153655547	P19320	CASE_STATUSCase	NA	0.8935023978978036	Not significant	VCAM1
-0.134624	0.0254842	P19338	CASE_STATUSCase	boundary (singular) fit: see help('isSingular')	0.0726623	Not significant	NCL
-0.0487734	0.4938974650992116	P19367-3;P19367-4	CASE_STATUSCase	NA	0.6711607540941447	Not significant	HK1
-0.0338639	0.6164851592579657	P19367-4	CASE_STATUSCase	boundary (singular) fit: see help('isSingular')	0.7671118570541574	Not significant	HK1
-0.202085	0.0322412	P19474	CASE_STATUSCase	boundary (singular) fit: see help('isSingular')	0.0882613	Not significant	TRIM21
0.00791402	0.8973516772049447	P19525;P19525-2	CASE_STATUSCase	NA	0.946299	Not significant	EIF2AK2
0.026831993979262333	0.35111518547469056	P19652	CASE_STATUSCase	NA	0.5390729084115805	Not significant	ORM2
-0.0336429	0.6401019250698292	P19784	CASE_STATUSCase	NA	0.7846665368986738	Not significant	CSNK2A2
0.0386653	0.0686662	P19823	CASE_STATUSCase	unable to evaluate scaled gradient;Model failed to converge: degenerate Hessian with 1 negative eigenvalues	0.16229	Not significant	ITIH2
0.0438492	0.0400315	P19827	CASE_STATUSCase	NA	0.10530883188434408	Not significant	ITIH1
0.027953588115979935	0.20016017261626695	P19827-2	CASE_STATUSCase	NA	0.36517	Not significant	ITIH1
0.0463561	0.036418858095364624	P19827;P19827-2	CASE_STATUSCase	NA	0.0975174	Not significant	ITIH1
-0.292951	0.046393393693101095	P19838;P19838-2	CASE_STATUSCase	NA	0.11858858849653921	Not significant	NFKB1
-0.22494	0.0735358	P19875	CASE_STATUSCase	NA	0.17114028186253896	Not significant	CXCL2
-0.122679	0.13314786027560205	P19875;P19876	CASE_STATUSCase	NA	0.2710223256719218	Not significant	CXCL2;CXCL3
-0.181919	0.0516336	P19876	CASE_STATUSCase	boundary (singular) fit: see help('isSingular')	0.129218	Not significant	CXCL3
-0.0779762	0.37150321924137253	P19878	CASE_STATUSCase	NA	0.5597736538556518	Not significant	NCF2
-0.120023	0.22266219551826866	P19878-3	CASE_STATUSCase	NA	0.39358812325328296	Not significant	NCF2
-0.156659	0.0394905	P19878;P19878-3	CASE_STATUSCase	NA	0.10419302303900398	Not significant	NCF2
-0.0884813	0.16919330071497699	P19883;P19883-2	CASE_STATUSCase	boundary (singular) fit: see help('isSingular')	0.3235216064334051	Not significant	FST
0.0805592	0.31980154173542896	P19957	CASE_STATUSCase	NA	0.5062604709005242	Not significant	PI3
0.00750591	0.9065770508303892	P19971	CASE_STATUSCase	NA	0.9512970519887186	Not significant	TYMP
-0.00475899	0.913899	P20042	CASE_STATUSCase	NA	0.9550696531786018	Not significant	EIF2S2
0.0702256	0.1306194131300684	P20062-2	CASE_STATUSCase	NA	0.2672195248487014	Not significant	TCN2
0.0369621	0.4346563461054651	P20062;P20062-2	CASE_STATUSCase	NA	0.620027	Not significant	TCN2
0.0818067	0.12383769888066859	P20073	CASE_STATUSCase	NA	0.2567097440354987	Not significant	ANXA7
0.11120981017543206	0.2810073781632844	P20073-2	CASE_STATUSCase	NA	0.4629257775962834	Not significant	ANXA7
0.040165	0.448729	P20073;P20073-2	CASE_STATUSCase	NA	0.6329582130048651	Not significant	ANXA7
-0.0824675	0.4437002338389774	P20142	CASE_STATUSCase	NA	0.6283581514002902	Not significant	PGC
-0.0519411	0.4929873496247392	P20160	CASE_STATUSCase	NA	0.6703447696790306	Not significant	AZU1
0.14968204604319488	0.0276142	P20339-2;P51148;P61020	CASE_STATUSCase	boundary (singular) fit: see help('isSingular')	0.0776443	Not significant	RAB5A;RAB5B;RAB5C
0.037961486652694915	0.5670914502131725	P20340-4;Q9NRW1-2	CASE_STATUSCase	boundary (singular) fit: see help('isSingular')	0.7302223035434472	Not significant	RAB6A;RAB6B
0.011430685123282899	0.8501784278026732	P20340;P20340-2;Q9NRW1	CASE_STATUSCase	NA	0.9201488283678869	Not significant	RAB6A;RAB6B
0.16964350160158975	0.15381551611936617	P20340;P20340-2;Q9NRW1;Q9NRW1-2	CASE_STATUSCase	boundary (singular) fit: see help('isSingular')	0.3016883286602049	Not significant	RAB6A;RAB6B
-0.133045	0.0845207	P20618	CASE_STATUSCase	boundary (singular) fit: see help('isSingular')	0.19095710568094798	Not significant	PSMB1
0.026990297178982024	0.648397	P20700	CASE_STATUSCase	NA	0.7905972832561741	Not significant	LMNB1
0.0486641	0.4197172010557906	P20742-2	CASE_STATUSCase	NA	0.6059746011309187	Not significant	PZP
-0.0503626	0.1958952543465516	P20774	CASE_STATUSCase	NA	0.3595459311658536	Not significant	OGN
0.013081697334129368	0.6213800511018017	P20851;P20851-2	CASE_STATUSCase	NA	0.7708392340736601	Not significant	C4BPB
0.033551	0.18470254808167202	P20908;P20908-2	CASE_STATUSCase	NA	0.3447849849637515	Not significant	COL5A1
0.0588032	0.26622301568125367	P20936;P20936-2;P20936-4	CASE_STATUSCase	NA	0.44568974476779666	Not significant	RASA1
0.024179891854270105	0.22124007880543345	P20962	CASE_STATUSCase	NA	0.3919519531573586	Not significant	PTMS
0.3017227168947047	0.016948625103775608	P21283	CASE_STATUSCase	NA	0.051696542182643516	Not significant	ATP6V1C1
0.10374165931702951	0.0670706	P21291	CASE_STATUSCase	NA	0.15937381834926112	Not significant	CSRP1
0.0902756	0.20272544265152004	P21333	CASE_STATUSCase	boundary (singular) fit: see help('isSingular')	0.3683483819861561	Not significant	FLNA
0.091114	0.10719663908646461	P21333-2	CASE_STATUSCase	boundary (singular) fit: see help('isSingular')	0.22973643601236907	Not significant	FLNA
0.029163193826589957	0.5499789975054528	P21333;P21333-2	CASE_STATUSCase	boundary (singular) fit: see help('isSingular')	0.7172837215592504	Not significant	FLNA
0.0435028	0.506035	P21333;P21333-2;Q14315;Q14315-2	CASE_STATUSCase	NA	0.681833	Not significant	FLNA;FLNC
-0.0616085	0.11434256087520739	P21399	CASE_STATUSCase	NA	0.2415840061952264	Not significant	ACO1
-0.026892	0.7056507334202902	P21589;P21589-2	CASE_STATUSCase	NA	0.8316265889913697	Not significant	NT5E
-0.0917211	0.10085272103649055	P21741	CASE_STATUSCase	NA	0.21905871246452527	Not significant	MDK
-0.011583	0.8700509788740526	P21796	CASE_STATUSCase	boundary (singular) fit: see help('isSingular')	0.9314282884900063	Not significant	VDAC1
0.010896620454766743	0.704483	P21810	CASE_STATUSCase	boundary (singular) fit: see help('isSingular')	0.8306567739826267	Not significant	BGN
0.0524071	0.3058781925732081	P21926	CASE_STATUSCase	Model failed to converge with max|grad| = 0.00242208 (tol = 0.002, component 1)	0.49085600053234535	Not significant	CD9
-0.0344792	0.5915296597641594	P21964	CASE_STATUSCase	NA	0.7489442560345653	Not significant	COMT
0.0304823	0.6959354757147023	P21964-2	CASE_STATUSCase	NA	0.8247716724897238	Not significant	COMT
0.0929461	0.1609236799125716	P21964;P21964-2	CASE_STATUSCase	NA	0.31182165734851564	Not significant	COMT
0.0740897	0.0965906	P22061;P22061-2	CASE_STATUSCase	boundary (singular) fit: see help('isSingular')	0.21181212187306828	Not significant	PCMT1
-0.14579	0.0518316	P22090;P62701	CASE_STATUSCase	NA	0.1296552189838462	Not significant	RPS4X;RPS4Y1
0.0675104	0.14785154305784204	P22105-1	CASE_STATUSCase	NA	0.2929759020683187	Not significant	TNXB
0.041063016548710946	0.19441	P22105-1;P22105-2;P22105-4	CASE_STATUSCase	NA	0.3575774076870013	Not significant	TNXB
0.0598421	0.0171795	P22105-1;P22105-4	CASE_STATUSCase	NA	0.0522991	Not significant	TNXB
0.00930011	0.8414000711073013	P22105-2	CASE_STATUSCase	NA	0.9152217835191545	Not significant	TNXB
0.10861278232164238	0.00787893	P22105-4	CASE_STATUSCase	NA	0.0268952	Up	TNXB
0.00731383	0.9300759629048749	P22304	CASE_STATUSCase	boundary (singular) fit: see help('isSingular')	0.9638344113192194	Not significant	IDS
-0.0311848	0.6118284534370582	P22314	CASE_STATUSCase	boundary (singular) fit: see help('isSingular')	0.7638453279472532	Not significant	UBA1
-0.0102587	0.84258	P22314-2	CASE_STATUSCase	NA	0.9159146346749071	Not significant	UBA1
-0.00730826	0.8122787230652962	P22314;P22314-2	CASE_STATUSCase	NA	0.8982140604533299	Not significant	UBA1
-0.0237276	0.5195217839354909	P22352	CASE_STATUSCase	NA	0.6931037998602443	Not significant	GPX3
0.11602490484396187	0.15369481005966143	P22392-2	CASE_STATUSCase	NA	0.30150555306899973	Not significant	NME2
0.031304696750110876	0.7544331784286241	P22466	CASE_STATUSCase	NA	0.8634172330321541	Not significant	GAL
-0.160163	0.0947349	P22626;P22626-2	CASE_STATUSCase	NA	0.2087560723059741	Not significant	HNRNPA2B1
0.019030186453292568	0.4766911308248243	P22692	CASE_STATUSCase	NA	0.6567423527558112	Not significant	IGFBP4
0.00690198	0.8053353567687839	P22692-2	CASE_STATUSCase	NA	0.8942520402145124	Not significant	IGFBP4
0.0234749	0.3946738682971189	P22692;P22692-2	CASE_STATUSCase	Model failed to converge with max|grad| = 0.00400307 (tol = 0.002, component 1)	0.5823750827973818	Not significant	IGFBP4
-0.0429374	0.414477	P22749;P22749-2	CASE_STATUSCase	boundary (singular) fit: see help('isSingular')	0.6012022532113731	Not significant	GNLY
0.015120656063775877	0.515213	P22792	CASE_STATUSCase	NA	0.6894884499803507	Not significant	CPN2
-0.0409225	0.3746046608475203	P22891-2	CASE_STATUSCase	NA	0.5627600569740273	Not significant	PROZ
0.0194634	0.7671381873044401	P23083	CASE_STATUSCase	NA	0.8710618555228892	Not significant	IGHV1-2
-0.0517348	0.4314320913541472	P23141;P23141-3	CASE_STATUSCase	NA	0.6170472022524139	Not significant	CES1
-0.0307218	0.3247818679842739	P23142	CASE_STATUSCase	NA	0.5116454111620665	Not significant	FBLN1
-0.0157865	0.6873673817300096	P23142-4	CASE_STATUSCase	NA	0.8184553755623163	Not significant	FBLN1
-0.00506407	0.8630606932719815	P23142;P23142-4	CASE_STATUSCase	NA	0.9274787029122834	Not significant	FBLN1
0.00415454	0.9510465123153995	P23219-2	CASE_STATUSCase	NA	0.9751914627113034	Not significant	PTGS1
0.058828332075836196	0.3772555810344185	P23219-2;P23219-3	CASE_STATUSCase	NA	0.5653782883529406	Not significant	PTGS1
0.032633497815211285	0.6301131700351398	P23229-3;P23229-5	CASE_STATUSCase	NA	0.7773390064472732	Not significant	ITGA6
0.0332028	0.5102148258568511	P23229-3;P23229-5;P23229-6	CASE_STATUSCase	NA	0.685441	Not significant	ITGA6
-0.00707836	0.9181126847258237	P23229-6	CASE_STATUSCase	NA	0.9572926558034821	Not significant	ITGA6
-0.146531	0.0603661	P23246	CASE_STATUSCase	boundary (singular) fit: see help('isSingular')	0.14649615347728895	Not significant	SFPQ
0.0409762	0.15215397634393293	P23284	CASE_STATUSCase	NA	0.2991904415028534	Not significant	PPIB
0.0363338	0.6283910483167191	P23327	CASE_STATUSCase	boundary (singular) fit: see help('isSingular')	0.7760498953194482	Not significant	HRC
-0.120218	0.025031	P23352	CASE_STATUSCase	NA	0.0716258	Not significant	ANOS1
-0.0748429	0.24821724381317328	P23368	CASE_STATUSCase	NA	0.4243625830191465	Not significant	ME2
-0.0318366	0.3239941533776589	P23381	CASE_STATUSCase	NA	0.5107085933021478	Not significant	WARS
-0.0228875	0.48247436283517076	P23381-2	CASE_STATUSCase	NA	0.6615367079862353	Not significant	WARS
-0.0213107	0.4809335659597267	P23381;P23381-2	CASE_STATUSCase	NA	0.6602996194364997	Not significant	WARS
-0.21477	0.017255896639758274	P23396	CASE_STATUSCase	boundary (singular) fit: see help('isSingular')	0.0524835	Not significant	RPS3
-0.00171761	0.9730638166163905	P23467-3	CASE_STATUSCase	NA	0.9866524702870676	Not significant	PTPRB
-0.0429448	0.5866546390921916	P23467;P23467-3	CASE_STATUSCase	boundary (singular) fit: see help('isSingular')	0.7453318122723166	Not significant	PTPRB
0.0424055	0.5834736783419397	P23467;P23467-3;Q16827;Q16827-2	CASE_STATUSCase	boundary (singular) fit: see help('isSingular')	0.74297	Not significant	PTPRB;PTPRO
0.17239024859969554	0.00316142	P23470	CASE_STATUSCase	NA	0.012070029435426944	Up	PTPRG
0.044536752831895086	0.17323725184444308	P23471;P23471-2	CASE_STATUSCase	NA	0.32928330168902326	Not significant	PTPRZ1
-0.00849923	0.8994527236041774	P23526	CASE_STATUSCase	NA	0.9474647150619684	Not significant	AHCY
0.029149748366976102	0.4117504759758023	P23528	CASE_STATUSCase	boundary (singular) fit: see help('isSingular')	0.598714	Not significant	CFL1
0.0421698	0.2204079675843219	P23528;Q9Y281	CASE_STATUSCase	NA	0.39089344529646086	Not significant	CFL1;CFL2
-0.0592725	0.16447277172738198	P23560-2	CASE_STATUSCase	NA	0.3168697681831097	Not significant	BDNF
-0.0740541	0.050226	P23560-2;P23560-3;P23560-4	CASE_STATUSCase	boundary (singular) fit: see help('isSingular')	0.12640925482726578	Not significant	BDNF
-0.0688635	0.1227917834273433	P23560-3;P23560-4	CASE_STATUSCase	NA	0.25508794931311246	Not significant	BDNF
-0.0617575	0.4423843452218048	P23588;P23588-2	CASE_STATUSCase	NA	0.627229	Not significant	EIF4B
0.0768993	0.5309338316444479	P24043	CASE_STATUSCase	Model failed to converge with max|grad| = 0.00528798 (tol = 0.002, component 1)	0.7018077350799583	Not significant	LAMA2
0.19652928378126405	0.045311093855363714	P24298	CASE_STATUSCase	NA	0.116321	Not significant	GPT
0.0215815	0.550023	P24387	CASE_STATUSCase	NA	0.7173206580553675	Not significant	CRHBP
0.0225281	0.5428173085773642	P24534	CASE_STATUSCase	NA	0.7116372307232189	Not significant	EEF1B2
0.00443742	0.9162685087953357	P24534;P29692-2;P29692-3	CASE_STATUSCase	NA	0.9562883885876403	Not significant	EEF1B2;EEF1D
0.041722241394179065	0.5263081241262342	P24557-3	CASE_STATUSCase	boundary (singular) fit: see help('isSingular')	0.6982004761092075	Not significant	TBXAS1
0.017984101966425282	0.7748639214456315	P24557;P24557-3	CASE_STATUSCase	NA	0.876191	Not significant	TBXAS1
0.00635128	0.8265650758198381	P24592	CASE_STATUSCase	NA	0.9064931405756127	Not significant	IGFBP6
-0.0281271	0.16860693317288306	P24593	CASE_STATUSCase	NA	0.32268384807333106	Not significant	IGFBP5
0.00916694	0.8836722506629935	P24666-3	CASE_STATUSCase	NA	0.9385699354271624	Not significant	ACP1
-0.029578	0.6082434565830335	P24666;P24666-3;P24666-4	CASE_STATUSCase	NA	0.7613469702968338	Not significant	ACP1
-0.0163818	0.8109669468945214	P24666;P24666-4	CASE_STATUSCase	Model failed to converge with max|grad| = 0.00530032 (tol = 0.002, component 1)	0.8974846697231734	Not significant	ACP1
0.018598357407178755	0.7121658747168187	P24821	CASE_STATUSCase	Model failed to converge with max|grad| = 0.0130492 (tol = 0.002, component 1)	0.8361464223029137	Not significant	TNC
0.0715809	0.2514387619094733	P24821-6	CASE_STATUSCase	NA	0.4283466443103279	Not significant	TNC
0.0213466	0.5803917000580867	P24821;P24821-6	CASE_STATUSCase	NA	0.7406525083129446	Not significant	TNC
0.0196232	0.7123080530823089	P24844	CASE_STATUSCase	boundary (singular) fit: see help('isSingular')	0.836189	Not significant	MYL9
-0.0200436	0.7877753190008053	P25098	CASE_STATUSCase	NA	0.8835149552342997	Not significant	GRK2
0.00673086	0.7826511281324338	P25098;P35626	CASE_STATUSCase	NA	0.8805501969869342	Not significant	GRK2;GRK3
0.00543148	0.8759261449471487	P25311	CASE_STATUSCase	NA	0.9345088260663942	Not significant	AZGP1
-0.124704	0.26853249979855576	P25325	CASE_STATUSCase	NA	0.4484398496561275	Not significant	MPST
0.022688434352935972	0.787138	P25325-2	CASE_STATUSCase	boundary (singular) fit: see help('isSingular')	0.8830875676454834	Not significant	MPST
-0.149614	0.0551587	P25325;P25325-2	CASE_STATUSCase	Model failed to converge with max|grad| = 0.00340123 (tol = 0.002, component 1)	0.13636458089338224	Not significant	MPST
-0.087205	0.22465761507852766	P25398	CASE_STATUSCase	NA	0.39581689321989955	Not significant	RPS12
-0.195572	0.00767001	P25685-2;Q9UDY4	CASE_STATUSCase	boundary (singular) fit: see help('isSingular')	0.026277610028904386	Down	DNAJB1;DNAJB4
-0.212893	0.033253861898560944	P25685;P25685-2	CASE_STATUSCase	boundary (singular) fit: see help('isSingular')	0.0905828	Not significant	DNAJB1
-0.0631673	0.3407509413978018	P25705-2	CASE_STATUSCase	Model failed to converge with max|grad| = 0.00415663 (tol = 0.002, component 1)	0.5284484734098973	Not significant	ATP5F1A
-0.0484652	0.4328013590999804	P25705;P25705-2	CASE_STATUSCase	Model failed to converge with max|grad| = 0.00462476 (tol = 0.002, component 1)	0.6182679076208258	Not significant	ATP5F1A
-0.00375489	0.9063905211165506	P25774	CASE_STATUSCase	NA	0.9512352271288755	Not significant	CTSS
-0.0242686	0.4733257185961661	P25774-2	CASE_STATUSCase	NA	0.6540863954940391	Not significant	CTSS
-0.0118924	0.6605466076889858	P25774;P25774-2	CASE_STATUSCase	NA	0.7995747385351839	Not significant	CTSS
-0.0682372	0.3430201981495822	P25786;P25786-2	CASE_STATUSCase	NA	0.5308963876542976	Not significant	PSMA1
-0.0606867	0.2915193081980013	P25787	CASE_STATUSCase	boundary (singular) fit: see help('isSingular')	0.4748762040776373	Not significant	PSMA2
-0.0176576	0.7772870079070154	P25788;P25788-2	CASE_STATUSCase	boundary (singular) fit: see help('isSingular')	0.8777600502434891	Not significant	PSMA3
-0.113031	0.21127346403870273	P25789-2	CASE_STATUSCase	boundary (singular) fit: see help('isSingular')	0.3792957623334061	Not significant	PSMA4
0.0753142	0.3741120160355774	P25815	CASE_STATUSCase	NA	0.5623252694142937	Not significant	S100P
0.0579166	0.286146	P26022	CASE_STATUSCase	NA	0.46887337579308547	Not significant	PTX3
0.00410687	0.8489997233467768	P26038	CASE_STATUSCase	NA	0.919518	Not significant	MSN
0.010574176449726032	0.7427690834848341	P26038;P35241;P35241-4;P35241-5	CASE_STATUSCase	NA	0.8561223420345144	Not significant	MSN;RDX
-0.0944515	0.25787562567717537	P26368;P26368-2	CASE_STATUSCase	NA	0.4358697115323578	Not significant	U2AF2
-0.119682	0.025977797492413312	P26373	CASE_STATUSCase	NA	0.0738179	Not significant	RPL13
0.00843189	0.7949851422801636	P26447	CASE_STATUSCase	NA	0.8882044037990636	Not significant	S100A4
0.010885881213986232	0.6416129751972401	P26572	CASE_STATUSCase	NA	0.7857435534540831	Not significant	MGAT1
-0.0922713	0.25965280216452485	P26583	CASE_STATUSCase	NA	0.4380671397734946	Not significant	HMGB2
0.0762998	0.4022851127244388	P26599	CASE_STATUSCase	NA	0.5896306570584416	Not significant	PTBP1
0.0349794	0.7643384378143196	P26599-3	CASE_STATUSCase	NA	0.869439	Not significant	PTBP1
-0.00923185	0.8804405321644383	P26599;P26599-3	CASE_STATUSCase	NA	0.9369174332259749	Not significant	PTBP1
-0.0060727	0.9455819940597262	P26639-2	CASE_STATUSCase	boundary (singular) fit: see help('isSingular')	0.9723669253516947	Not significant	TARS
-0.0156298	0.8368533895139216	P26640	CASE_STATUSCase	NA	0.9127398789462682	Not significant	VARS
-0.111716	0.2334704777204341	P26640;P26640-2	CASE_STATUSCase	NA	0.4066344918433902	Not significant	VARS
-0.0632008	0.42049961127531055	P26641-2	CASE_STATUSCase	boundary (singular) fit: see help('isSingular')	0.6067702892172372	Not significant	EEF1G
-0.00966802	0.763963	P26641;P26641-2	CASE_STATUSCase	NA	0.8692556537468872	Not significant	EEF1G
0.1582108321267833	0.055088101172768925	P26885	CASE_STATUSCase	boundary (singular) fit: see help('isSingular')	0.1362248450352342	Not significant	FKBP2
0.0655722	0.057346	P26927	CASE_STATUSCase	NA	0.1406956440062367	Not significant	MST1
0.0889631	0.00983173	P26927;Q2TV78	CASE_STATUSCase	NA	0.0325047	Up	MST1;MST1L
-0.0233201	0.5918810770210943	P27105	CASE_STATUSCase	NA	0.7491264445133554	Not significant	STOM
-0.00894765	0.8656451408512754	P27105-2	CASE_STATUSCase	NA	0.9288639649858038	Not significant	STOM
-0.0451013	0.37226658156984693	P27105;P27105-2	CASE_STATUSCase	boundary (singular) fit: see help('isSingular')	0.5606122381464494	Not significant	STOM
0.025853016168858135	0.3899068332350003	P27169	CASE_STATUSCase	NA	0.5776373612161642	Not significant	PON1
0.030164010397509263	0.6852301702169823	P27338;P27338-2	CASE_STATUSCase	boundary (singular) fit: see help('isSingular')	0.8167937784961631	Not significant	MAOB
0.00512282	0.8888830007376267	P27348	CASE_STATUSCase	NA	0.9413547122558806	Not significant	YWHAQ
0.017228345391695682	0.7147236624590695	P27348;P31946;P31947;P61981;P62258;P63104;Q04917	CASE_STATUSCase	NA	0.8379705647525313	Not significant	SFN;YWHAB;YWHAE;YWHAG;YWHAH;YWHAQ;YWHAZ
-0.0346632	0.4688046337983792	P27348;P31946;P63104	CASE_STATUSCase	NA	0.6500577360254387	Not significant	YWHAB;YWHAQ;YWHAZ
0.24896498674885972	0.029936454958142632	P27448-2;P27448-8	CASE_STATUSCase	boundary (singular) fit: see help('isSingular')	0.0830759	Not significant	MARK3
0.1662509377070839	0.0533975	P27449	CASE_STATUSCase	NA	0.13281802994331776	Not significant	ATP6V0C
0.030058418873036983	0.5866116661019785	P27482	CASE_STATUSCase	NA	0.7453318122723166	Not significant	CALML3
-0.0339014	0.17583221190851353	P27694	CASE_STATUSCase	NA	0.3328377012424581	Not significant	RPA1
-0.0300897	0.7822906038277124	P27695	CASE_STATUSCase	Model failed to converge with max|grad| = 0.00385587 (tol = 0.002, component 1)	0.8803144709562263	Not significant	APEX1
-0.013156	0.8694271986523017	P27701-2	CASE_STATUSCase	NA	0.9310736443411198	Not significant	CD82
0.0175626	0.5409494937713003	P27797	CASE_STATUSCase	NA	0.710119	Not significant	CALR
0.028305620410982387	0.6310137616080023	P27816;P27816-4;P27816-6	CASE_STATUSCase	NA	0.7781003980622793	Not significant	MAP4
-0.00706249	0.8425298086500657	P27824	CASE_STATUSCase	boundary (singular) fit: see help('isSingular')	0.9158711750792758	Not significant	CANX
-0.0235434	0.5546470380949748	P27824-2	CASE_STATUSCase	NA	0.7206	Not significant	CANX
-0.0286762	0.4482666911298375	P27824;P27824-2	CASE_STATUSCase	NA	0.6325406692547999	Not significant	CANX
-0.0607701	0.062072706469263564	P27918	CASE_STATUSCase	NA	0.1497694708730242	Not significant	CFP
-0.188474	0.3318930273755769	P27987	CASE_STATUSCase	boundary (singular) fit: see help('isSingular')	0.5192994682213324	Not significant	ITPKB
-0.0293579	0.606396	P28065;P28065-2	CASE_STATUSCase	NA	0.7600559621733677	Not significant	PSMB9
-0.0319066	0.6616324092405881	P28066	CASE_STATUSCase	NA	0.8003329232240305	Not significant	PSMA5
-0.0476752	0.4925845832843697	P28074	CASE_STATUSCase	NA	0.6700223250269473	Not significant	PSMB5
-0.0481313	0.48375431217799936	P28290-2	CASE_STATUSCase	NA	0.6624285967319633	Not significant	ITPRID2
-0.0738806	0.24168977758104085	P28300	CASE_STATUSCase	NA	0.4164817392865226	Not significant	LOX
-0.189105	0.00511939	P28676	CASE_STATUSCase	NA	0.018433441314621084	Down	GCA
-0.0133966	0.6387601989208594	P28799-2	CASE_STATUSCase	NA	0.7838208069851564	Not significant	GRN
-0.0254323	0.44201558897302995	P28799-2;P28799-3	CASE_STATUSCase	NA	0.6268755459417416	Not significant	GRN
-0.0683957	0.0234981	P29122-2	CASE_STATUSCase	NA	0.0680183	Not significant	PCSK6
-0.0124508	0.6661695473131534	P29122-6	CASE_STATUSCase	NA	0.8037385248325332	Not significant	PCSK6
-0.0361899	0.1723879809482114	P29122;P29122-2;P29122-6;P29122-7	CASE_STATUSCase	NA	0.3281149621808589	Not significant	PCSK6
-0.0255543	0.47812842041911907	P29122;P29122-2;P29122-7	CASE_STATUSCase	NA	0.6579478978891774	Not significant	PCSK6
-0.0603128	0.27599403961144864	P29122;P29122-7	CASE_STATUSCase	NA	0.4573194911696876	Not significant	PCSK6
0.11432924689094996	0.0953806	P29144	CASE_STATUSCase	boundary (singular) fit: see help('isSingular')	0.20978624264289747	Not significant	TPP2
-0.101617	0.0213674	P29279	CASE_STATUSCase	NA	0.0628142	Not significant	CCN2
-0.0753415	0.066363	P29279-2	CASE_STATUSCase	NA	0.15801546476447115	Not significant	CCN2
-0.103606	0.013478989412597418	P29279;P29279-2	CASE_STATUSCase	NA	0.0425935	Down	CCN2
-0.0605361	0.21408117637938365	P29350-2	CASE_STATUSCase	boundary (singular) fit: see help('isSingular')	0.3828304357596983	Not significant	PTPN6
-0.00592196	0.8369990140099262	P29350-2;P29350-3	CASE_STATUSCase	NA	0.9128430564411215	Not significant	PTPN6
-0.0502493	0.1966322203410236	P29350-3	CASE_STATUSCase	boundary (singular) fit: see help('isSingular')	0.36045479362047217	Not significant	PTPN6
-0.0352589	0.6340969428346486	P29401	CASE_STATUSCase	NA	0.7804283488340257	Not significant	TKT
0.017679814194856133	0.8095147836887469	P29401-2	CASE_STATUSCase	NA	0.8965421499748333	Not significant	TKT
-0.0543448	0.4604308559657373	P29401;P29401-2	CASE_STATUSCase	NA	0.6429012529445725	Not significant	TKT
0.0352522	0.0435827	P29622	CASE_STATUSCase	NA	0.11271177053661656	Not significant	SERPINA4
-0.0589847	0.14563182376948883	P29692-2	CASE_STATUSCase	NA	0.28968243002734206	Not significant	EEF1D
-0.0136758	0.7234255634485611	P29692-2;P29692-3	CASE_STATUSCase	NA	0.8434761720101708	Not significant	EEF1D
-0.0767871	0.15750965275859938	P29692-3	CASE_STATUSCase	NA	0.30694883009742835	Not significant	EEF1D
-0.0260033	0.7377452066317024	P29965	CASE_STATUSCase	NA	0.8529094340744169	Not significant	CD40LG
-0.00754682	0.9275925385427289	P29966	CASE_STATUSCase	boundary (singular) fit: see help('isSingular')	0.9624204304762287	Not significant	MARCKS
0.0319134	0.5015611322369462	P29992;P50148	CASE_STATUSCase	boundary (singular) fit: see help('isSingular')	0.6777341200428236	Not significant	GNA11;GNAQ
-0.137013	0.15408177807004655	P30039	CASE_STATUSCase	NA	0.30209133456877224	Not significant	PBLD
0.0137001	0.7753049872001191	P30040	CASE_STATUSCase	NA	0.8765518732153322	Not significant	ERP29
0.0411022	0.27277336355742204	P30041	CASE_STATUSCase	NA	0.45351321595140004	Not significant	PRDX6
0.0347301	0.6220892406745067	P30043	CASE_STATUSCase	NA	0.7713061553584396	Not significant	BLVRB
0.0134598	0.7318334097148669	P30044	CASE_STATUSCase	NA	0.8491477520234894	Not significant	PRDX5
0.057200008569875255	0.3158724274222358	P30044-2	CASE_STATUSCase	NA	0.5021020495249763	Not significant	PRDX5
0.046538128584325135	0.24846558419618514	P30044;P30044-2	CASE_STATUSCase	NA	0.42468894399993806	Not significant	PRDX5
-0.0471747	0.5738452623645522	P30048	CASE_STATUSCase	NA	0.735478	Not significant	PRDX3
-0.0823891	0.21350357276564888	P30048-2	CASE_STATUSCase	NA	0.3821352514802333	Not significant	PRDX3
-0.0912881	0.12859726150794454	P30048;P30048-2	CASE_STATUSCase	NA	0.2640185692094296	Not significant	PRDX3
-0.0164416	0.8468164899356037	P30049	CASE_STATUSCase	NA	0.9182847289090508	Not significant	ATP5F1D
-0.109896	0.00554278	P30050	CASE_STATUSCase	NA	0.0197743	Down	RPL12
0.10470846666509201	0.14140752410927787	P30085	CASE_STATUSCase	NA	0.28343610441156486	Not significant	CMPK1
0.0762159	0.4424255685088575	P30085;P30085-2	CASE_STATUSCase	NA	0.6272580850681116	Not significant	CMPK1
-0.0758124	0.3179974861788417	P30086	CASE_STATUSCase	boundary (singular) fit: see help('isSingular')	0.5044222506906668	Not significant	PEBP1
-0.00649802	0.7521499197784643	P30101	CASE_STATUSCase	NA	0.8621328682776082	Not significant	PDIA3
-8.36925e-05	0.9987246655645585	P30153	CASE_STATUSCase	boundary (singular) fit: see help('isSingular')	0.9992642959633153	Not significant	PPP2R1A
0.0916367	0.3384520000623683	P30153;P30154;P30154-2;P30154-4	CASE_STATUSCase	NA	0.5262024438693441	Not significant	PPP2R1A;PPP2R1B
0.0647263	0.6181818376404931	P30405	CASE_STATUSCase	NA	0.7684426600834101	Not significant	PPIF
0.032827	0.4014615666631146	P30530;P30530-2	CASE_STATUSCase	NA	0.5888743750289528	Not significant	AXL
0.0414169	0.1464346759451972	P30533	CASE_STATUSCase	NA	0.290912	Not significant	LRPAP1
-0.0326066	0.5422959983460135	P30566	CASE_STATUSCase	NA	0.711225	Not significant	ADSL
0.0708449	0.8008718197229395	P30613	CASE_STATUSCase	NA	0.8917739415701954	Not significant	PKLR
0.034295	0.6933322659669521	P30626	CASE_STATUSCase	boundary (singular) fit: see help('isSingular')	0.8228876191269902	Not significant	SRI
0.0933776	0.18084367886305053	P30626-2;P30626-3	CASE_STATUSCase	boundary (singular) fit: see help('isSingular')	0.3396205637987838	Not significant	SRI
0.026136311634651563	0.5287955536054701	P30740	CASE_STATUSCase	boundary (singular) fit: see help('isSingular')	0.7001193331953243	Not significant	SERPINB1
-0.00699748	0.9264440017635706	P30740;P30740-2	CASE_STATUSCase	NA	0.9617977293673705	Not significant	SERPINB1
-0.0303656	0.5090554205199798	P30740;P30740-2;P50452;P50453	CASE_STATUSCase	NA	0.6845516606860127	Not significant	SERPINB1;SERPINB8;SERPINB9
0.00747776	0.9111017030103006	P30990	CASE_STATUSCase	boundary (singular) fit: see help('isSingular')	0.9535361048837354	Not significant	NTS
-0.117333	0.10426374752857268	P31040-2;P31040-3	CASE_STATUSCase	boundary (singular) fit: see help('isSingular')	0.22478650798820982	Not significant	SDHA
-0.0198065	0.4424074822268246	P31146	CASE_STATUSCase	NA	0.627242	Not significant	CORO1A
-0.0416038	0.22391187216194278	P31150	CASE_STATUSCase	NA	0.3949308284508682	Not significant	GDI1
-0.0256812	0.4601990469521051	P31150;P50395	CASE_STATUSCase	NA	0.6426979664303795	Not significant	GDI1;GDI2
-0.0163224	0.8530451290192215	P31323	CASE_STATUSCase	NA	0.9216412042532727	Not significant	PRKAR2B
-0.0636529	0.0710354	P31431;P31431-2	CASE_STATUSCase	NA	0.16659542615921627	Not significant	SDC4
0.010742415229407273	0.8482987551497932	P31645;P31645-2	CASE_STATUSCase	boundary (singular) fit: see help('isSingular')	0.9190743408061307	Not significant	SLC6A4
-0.038937	0.4180090227392226	P31689	CASE_STATUSCase	NA	0.604454	Not significant	DNAJA1
-0.0172755	0.7870444203371408	P31939	CASE_STATUSCase	NA	0.8830322095651489	Not significant	ATIC
-0.0345317	0.6783003394820357	P31942-3	CASE_STATUSCase	NA	0.8120057820654077	Not significant	HNRNPH3
-0.240385	0.00539899	P31943	CASE_STATUSCase	boundary (singular) fit: see help('isSingular')	0.0193099	Down	HNRNPH1
-0.11915	0.0344796	P31943;P52597;P55795	CASE_STATUSCase	NA	0.0932684	Not significant	HNRNPF;HNRNPH1;HNRNPH2
-0.0847419	0.10371016766210257	P31943;P55795	CASE_STATUSCase	NA	0.22386280157758384	Not significant	HNRNPH1;HNRNPH2
0.0250725	0.4126659413701289	P31946	CASE_STATUSCase	NA	0.5996125172308792	Not significant	YWHAB
0.2480194265267334	0.0483519	P31946;P61981	CASE_STATUSCase	NA	0.1226380375703696	Not significant	YWHAB;YWHAG
0.0727291	0.7149497066988229	P31946;P61981;Q04917	CASE_STATUSCase	NA	0.8381574456980866	Not significant	YWHAB;YWHAG;YWHAH
0.033901089195505364	0.8056902894109436	P31947	CASE_STATUSCase	boundary (singular) fit: see help('isSingular')	0.8944418029235752	Not significant	SFN
-0.0204694	0.7148597621991525	P31948	CASE_STATUSCase	NA	0.838095	Not significant	STIP1
0.010520018458741023	0.806951	P31948-2	CASE_STATUSCase	NA	0.8951259394439024	Not significant	STIP1
-0.0041062	0.9182435498621566	P31948;P31948-2	CASE_STATUSCase	NA	0.9573621485537609	Not significant	STIP1
-0.0433175	0.39517557878775644	P31949	CASE_STATUSCase	NA	0.5828745423666676	Not significant	S100A11
-0.0371114	0.31190302925547403	P32004;P32004-2;P32004-3	CASE_STATUSCase	NA	0.49771168058552434	Not significant	L1CAM
0.0516858	0.31590391642006677	P32119	CASE_STATUSCase	NA	0.5021322671373892	Not significant	PRDX2
0.014512256171745366	0.7670880501606545	P32119;Q06830	CASE_STATUSCase	NA	0.8710509612088919	Not significant	PRDX1;PRDX2
-0.128195	0.1250613705106063	P32121;P32121-3	CASE_STATUSCase	boundary (singular) fit: see help('isSingular')	0.25862303993003666	Not significant	ARRB2
-0.120074	0.0753866	P32942	CASE_STATUSCase	boundary (singular) fit: see help('isSingular')	0.1745193427667288	Not significant	ICAM3
0.23240744139696912	0.36466107346993315	P33151;P33151-2	CASE_STATUSCase	boundary (singular) fit: see help('isSingular')	0.5527414810615545	Not significant	CDH5
-0.0413203	0.5441249118012854	P33176	CASE_STATUSCase	NA	0.712635	Not significant	KIF5B
-0.0771953	0.26953059796973383	P33241	CASE_STATUSCase	NA	0.4495527128173166	Not significant	LSP1
-0.135554	0.0447209	P33241;P33241-2;P33241-3	CASE_STATUSCase	NA	0.11512260744293717	Not significant	LSP1
0.015051618541893972	0.538794	P33908	CASE_STATUSCase	NA	0.708293	Not significant	MAN1A1
0.00488265	0.8830950294970146	P33908-2	CASE_STATUSCase	NA	0.9383691140341403	Not significant	MAN1A1
0.021055065015593368	0.39389072246054113	P33908;P33908-2	CASE_STATUSCase	NA	0.5815105488594714	Not significant	MAN1A1
0.016764009423260905	0.8486057023858874	P34059	CASE_STATUSCase	boundary (singular) fit: see help('isSingular')	0.9192586143314274	Not significant	GALNS
0.018031048338478805	0.36035822232704473	P34096	CASE_STATUSCase	NA	0.5483472201135369	Not significant	RNASE4
0.014759376459727988	0.8793953777018586	P34913;P34913-2	CASE_STATUSCase	NA	0.9362507621632419	Not significant	EPHX2
0.10643190874298128	0.31260422241159963	P34913;P34913-2;P34913-3	CASE_STATUSCase	NA	0.49842158380659485	Not significant	EPHX2
-0.0632773	0.35940104897349967	P34932	CASE_STATUSCase	boundary (singular) fit: see help('isSingular')	0.547384	Not significant	HSPA4
-0.208468	0.023494540024917358	P34947;P43250-2	CASE_STATUSCase	NA	0.0680147	Not significant	GRK5;GRK6
-0.0354869	0.4134575687118961	P35030-2;P35030-4	CASE_STATUSCase	NA	0.6004152721931119	Not significant	PRSS3
0.0565795	0.4275394945484817	P35052;P35052-2	CASE_STATUSCase	NA	0.613514	Not significant	GPC1
0.0045739	0.9449731834994972	P35237	CASE_STATUSCase	boundary (singular) fit: see help('isSingular')	0.9720410063395455	Not significant	SERPINB6
0.00277714	0.9008344746882517	P35241-4	CASE_STATUSCase	NA	0.9483528359013289	Not significant	RDX
-0.129582	0.031939196346498604	P35268	CASE_STATUSCase	NA	0.0875751	Not significant	RPL22
-0.0182207	0.8287664131760454	P35442	CASE_STATUSCase	NA	0.9076603080330243	Not significant	THBS2
0.022073366264105554	0.30983196514007466	P35443	CASE_STATUSCase	NA	0.4953163597175597	Not significant	THBS4
-0.0137186	0.7730699357575102	P35443;P49746	CASE_STATUSCase	NA	0.8749981747881725	Not significant	THBS3;THBS4
-0.00577286	0.9086388805830495	P35443;P49747;P49747-2	CASE_STATUSCase	NA	0.9521760528134229	Not significant	COMP;THBS4
-0.0884558	0.5241744160927829	P35475	CASE_STATUSCase	boundary (singular) fit: see help('isSingular')	0.696734	Not significant	IDUA
-0.0710884	0.0871439	P35475;P35475-2	CASE_STATUSCase	NA	0.19544614586521333	Not significant	IDUA
0.0396268	0.7057187716619522	P35527	CASE_STATUSCase	NA	0.8316519876841001	Not significant	KRT9
-0.0388967	0.24391389799896634	P35542	CASE_STATUSCase	NA	0.41919991884272945	Not significant	SAA4
0.00259145	0.896826	P35555	CASE_STATUSCase	NA	0.945892	Not significant	FBN1
-0.0316388	0.32563381562161764	P35555;P35556	CASE_STATUSCase	NA	0.5125091460631611	Not significant	FBN1;FBN2
0.0399601	0.516409	P35555;P35556;P35556-2	CASE_STATUSCase	boundary (singular) fit: see help('isSingular')	0.6904333271443407	Not significant	FBN1;FBN2
-0.0105304	0.7741381074037319	P35579	CASE_STATUSCase	NA	0.8757196260118852	Not significant	MYH9
-0.00492545	0.8847387807388256	P35579-2	CASE_STATUSCase	boundary (singular) fit: see help('isSingular')	0.939082	Not significant	MYH9
-0.048334	0.34346834208455357	P35579-2;P35749;P35749-2;P35749-3;P35749-4	CASE_STATUSCase	NA	0.5312967995858178	Not significant	MYH11;MYH9
-0.0203435	0.5649202851827705	P35579;P35579-2	CASE_STATUSCase	boundary (singular) fit: see help('isSingular')	0.7284959202710131	Not significant	MYH9
-0.00505173	0.8979765626739495	P35579;P35579-2;P35580	CASE_STATUSCase	NA	0.9466700082639135	Not significant	MYH10;MYH9
-0.00120801	0.9737779609625481	P35579;P35579-2;P35580-4	CASE_STATUSCase	NA	0.9870361605885739	Not significant	MYH10;MYH9
-0.000667079	0.986292	P35579;P35579-2;P35580;P35580-4	CASE_STATUSCase	boundary (singular) fit: see help('isSingular')	0.9932608799744341	Not significant	MYH10;MYH9
-0.00416604	0.9203622834869927	P35579;P35579-2;P35580;P35580-4;P35749;P35749-2;P35749-3;P35749-4	CASE_STATUSCase	NA	0.9583758964623814	Not significant	MYH10;MYH11;MYH9
0.022458845024099262	0.6313571751857563	P35579;P35579-2;P35749;P35749-2;P35749-3;P35749-4	CASE_STATUSCase	NA	0.7783374747589242	Not significant	MYH11;MYH9
-0.0346231	0.47702830870577573	P35579;P35580-4	CASE_STATUSCase	NA	0.6570120750198081	Not significant	MYH10;MYH9
-0.0398109	0.3870511397592833	P35579;P35580;P35580-4	CASE_STATUSCase	NA	0.5750274117510157	Not significant	MYH10;MYH9
0.15962307367504192	0.29950064082753264	P35579;P35580;P35580-4;P35749;P35749-2;P35749-3;P35749-4	CASE_STATUSCase	NA	0.4836847750780457	Not significant	MYH10;MYH11;MYH9
-0.0237938	0.6334103592287106	P35579;P35749;P35749-2;P35749-3;P35749-4	CASE_STATUSCase	Model failed to converge with max|grad| = 0.0404368 (tol = 0.002, component 1)	0.7799283771281824	Not significant	MYH11;MYH9
-0.0721336	0.3493761164309518	P35606	CASE_STATUSCase	NA	0.5373807229793063	Not significant	COPB2
-0.105653	0.1912977151706774	P35606-2	CASE_STATUSCase	boundary (singular) fit: see help('isSingular')	0.3534866266323148	Not significant	COPB2
-0.0256545	0.6224905954421812	P35606;P35606-2	CASE_STATUSCase	unable to evaluate scaled gradient;Model failed to converge: degenerate Hessian with 1 negative eigenvalues	0.7716656033408913	Not significant	COPB2
-0.0451035	0.35889211853626823	P35611;P35611-2;P35611-3;P35611-6	CASE_STATUSCase	boundary (singular) fit: see help('isSingular')	0.5469536920821412	Not significant	ADD1
0.0388237	0.3130604618345683	P35613-3;P35613-4	CASE_STATUSCase	NA	0.49891377590755676	Not significant	BSG
0.041081861365145814	0.4379321202186619	P35625	CASE_STATUSCase	Model failed to converge with max|grad| = 0.00214682 (tol = 0.002, component 1)	0.6230203599713612	Not significant	TIMP3
-0.00844172	0.9093919740949696	P35637;P35637-2	CASE_STATUSCase	boundary (singular) fit: see help('isSingular')	0.9526357548755039	Not significant	FUS
0.00167808	0.9829678077848143	P35637;P35637-2;Q92804;Q92804-2	CASE_STATUSCase	NA	0.9915828558454417	Not significant	FUS;TAF15
0.012232165910924898	0.7383565049450542	P35749;P35749-2;P35749-3;P35749-4	CASE_STATUSCase	NA	0.8533404313776387	Not significant	MYH11
-0.00528572	0.9022121755848782	P35813	CASE_STATUSCase	NA	0.9490061044425069	Not significant	PPM1A
-0.0352818	0.2608107160494198	P35813-3	CASE_STATUSCase	NA	0.4394168339979771	Not significant	PPM1A
-0.0739002	0.0531809	P35813;P35813-3	CASE_STATUSCase	boundary (singular) fit: see help('isSingular')	0.13238989071366372	Not significant	PPM1A
-0.0238787	0.5994442410455187	P35858	CASE_STATUSCase	NA	0.754641	Not significant	IGFALS
0.0115794	0.7988771334675582	P35858-2	CASE_STATUSCase	NA	0.8904285146807357	Not significant	IGFALS
-0.0179881	0.6732718585794815	P35858;P35858-2	CASE_STATUSCase	NA	0.8087580440466612	Not significant	IGFALS
0.0519321	0.5811576751304316	P35908	CASE_STATUSCase	NA	0.7412118525563776	Not significant	KRT2
0.015718269115734294	0.8543587510021963	P35998	CASE_STATUSCase	NA	0.9224042119872075	Not significant	PSMC2
-0.00228751	0.9805084137630912	P35998-2	CASE_STATUSCase	NA	0.990329	Not significant	PSMC2
-0.168054	0.11322257738893136	P35998;P35998-2	CASE_STATUSCase	NA	0.23976773170014443	Not significant	PSMC2
0.17109616015133847	0.0851526	P36222	CASE_STATUSCase	boundary (singular) fit: see help('isSingular')	0.19205012852203532	Not significant	CHI3L1
-0.0434909	0.6089464070529286	P36542;P36542-2	CASE_STATUSCase	boundary (singular) fit: see help('isSingular')	0.7619180042351285	Not significant	ATP5F1C
0.044817195424600643	0.27829845800917175	P36543	CASE_STATUSCase	boundary (singular) fit: see help('isSingular')	0.45987110495067063	Not significant	ATP6V1E1
0.11964955489879606	0.12683874075505355	P36575;P36575-2	CASE_STATUSCase	NA	0.2613917311312708	Not significant	ARR3
-0.130716	0.046760708047331824	P36578	CASE_STATUSCase	Model failed to converge with max|grad| = 0.00265903 (tol = 0.002, component 1)	0.11934674393910552	Not significant	RPL4
0.11008433668812803	0.12516849524548349	P36871;P36871-2	CASE_STATUSCase	NA	0.25874903765914997	Not significant	PGM1
0.00753085	0.9092999633937484	P36873;P36873-2;P62136;P62136-2;P62136-3;P62140	CASE_STATUSCase	boundary (singular) fit: see help('isSingular')	0.9526320772670576	Not significant	PPP1CA;PPP1CB;PPP1CC
0.0596196	0.33643634106208975	P36873;P36873-2;P62136;P62140	CASE_STATUSCase	boundary (singular) fit: see help('isSingular')	0.5241345021161664	Not significant	PPP1CA;PPP1CB;PPP1CC
-0.12567	0.17482695842714382	P36915	CASE_STATUSCase	NA	0.33146158613218507	Not significant	GNL1
0.0420856	0.0649283	P36955	CASE_STATUSCase	NA	0.15531476202192884	Not significant	SERPINF1
0.0712809	0.29866489883939734	P36959	CASE_STATUSCase	boundary (singular) fit: see help('isSingular')	0.48268365977423017	Not significant	GMPR
-0.131695	0.0785071	P36959;Q9P2T1;Q9P2T1-3	CASE_STATUSCase	boundary (singular) fit: see help('isSingular')	0.1802895753604672	Not significant	GMPR;GMPR2
0.0947755	0.047277832038536284	P36969	CASE_STATUSCase	NA	0.12041577664712615	Not significant	GPX4
0.032546	0.516847	P36969-2	CASE_STATUSCase	NA	0.6908647371206004	Not significant	GPX4
0.054254715182207904	0.11812519288275003	P36969;P36969-2	CASE_STATUSCase	NA	0.24774439632736203	Not significant	GPX4
-0.0561449	0.2850489512850407	P36980	CASE_STATUSCase	NA	0.4675375658729443	Not significant	CFHR2
-0.0515719	0.3397018118188678	P36980-2	CASE_STATUSCase	NA	0.5274030559263686	Not significant	CFHR2
-0.0549193	0.26133360959533913	P36980;P36980-2	CASE_STATUSCase	NA	0.4401071519966692	Not significant	CFHR2
0.011336850483233454	0.8844084702819679	P36980;P36980-2;Q03591	CASE_STATUSCase	boundary (singular) fit: see help('isSingular')	0.9388306311485458	Not significant	CFHR1;CFHR2
-0.0752152	0.2889037330644504	P37108	CASE_STATUSCase	NA	0.47202525978328136	Not significant	SRP14
0.0458304	0.43925657742773405	P37235	CASE_STATUSCase	NA	0.6242096535270043	Not significant	HPCAL1
0.13954644517595188	0.013965469878370426	P37802	CASE_STATUSCase	NA	0.043889	Up	TAGLN2
0.018533083164657765	0.7187552500600374	P37802-2	CASE_STATUSCase	NA	0.8405531697455437	Not significant	TAGLN2
0.0788016	0.1289446129360368	P37802;P37802-2	CASE_STATUSCase	NA	0.26451518258225126	Not significant	TAGLN2
-0.0223668	0.42521113697759505	P37837	CASE_STATUSCase	NA	0.6114964956399197	Not significant	TALDO1
0.0335417	0.63478	P37840;P37840-2	CASE_STATUSCase	NA	0.780914	Not significant	SNCA
0.0338333	0.6584763239587941	P38117-2	CASE_STATUSCase	NA	0.79798	Not significant	ETFB
-0.00579247	0.9173197042260125	P38571;P38571-2	CASE_STATUSCase	NA	0.9569120053063804	Not significant	LIPA
0.026895635250166326	0.6468053760569115	P38606	CASE_STATUSCase	boundary (singular) fit: see help('isSingular')	0.7895861872205905	Not significant	ATP6V1A
-0.0123164	0.793486	P38606;P38606-2	CASE_STATUSCase	boundary (singular) fit: see help('isSingular')	0.8871385709389401	Not significant	ATP6V1A
0.00137677	0.9805386113143856	P38646	CASE_STATUSCase	NA	0.990345	Not significant	HSPA9
-0.121798	0.099206	P38919;P60842;Q14240;Q14240-2	CASE_STATUSCase	boundary (singular) fit: see help('isSingular')	0.21636980965272923	Not significant	EIF4A1;EIF4A2;EIF4A3
-0.105917	0.3563473697460303	P38935	CASE_STATUSCase	NA	0.5444204379883928	Not significant	IGHMBP2
-0.0739131	0.21243886217893668	P39019	CASE_STATUSCase	NA	0.3807613405315063	Not significant	RPS19
0.0280274	0.5032652343345612	P39059	CASE_STATUSCase	NA	0.6792159571988668	Not significant	COL15A1
0.047840808182501526	0.3445717729949903	P39060	CASE_STATUSCase	NA	0.5324705941688351	Not significant	COL18A1
0.0597565	0.6013308031585956	P39060-1;P39060-2	CASE_STATUSCase	boundary (singular) fit: see help('isSingular')	0.7560355344417957	Not significant	COL18A1
0.038229158397419805	0.11366066538269609	P39060;P39060-1;P39060-2	CASE_STATUSCase	NA	0.2405011713696874	Not significant	COL18A1
-0.0141793	0.7914325614288859	P39656-2;P39656-3	CASE_STATUSCase	boundary (singular) fit: see help('isSingular')	0.8857398421016169	Not significant	DDOST
-0.0508677	0.347712	P39687	CASE_STATUSCase	NA	0.535748	Not significant	ANP32A
-0.114331	0.25373661453759483	P39748	CASE_STATUSCase	NA	0.4310462476571619	Not significant	FEN1
0.0509992	0.4060041248575802	P40197	CASE_STATUSCase	NA	0.5932680725527582	Not significant	GP5
0.033530839346631355	0.5804170372285333	P40227	CASE_STATUSCase	NA	0.7406598273273164	Not significant	CCT6A
-0.00577192	0.9159985886563122	P40227;P40227-2	CASE_STATUSCase	NA	0.9561705867001193	Not significant	CCT6A
-0.158892	0.016852751451950778	P40429	CASE_STATUSCase	boundary (singular) fit: see help('isSingular')	0.051444514806572604	Not significant	RPL13A
-0.0440652	0.5249723646334206	P40925-2	CASE_STATUSCase	NA	0.6973339450839781	Not significant	MDH1
-0.0409461	0.5773240867026697	P40926	CASE_STATUSCase	boundary (singular) fit: see help('isSingular')	0.7381700646886576	Not significant	MDH2
-0.0511273	0.4562473735438016	P40926;P40926-2	CASE_STATUSCase	boundary (singular) fit: see help('isSingular')	0.6393953682317017	Not significant	MDH2
0.0727452	0.5169977775337256	P40939	CASE_STATUSCase	NA	0.6909938021156464	Not significant	HADHA
-0.0516385	0.21348413497237254	P41091	CASE_STATUSCase	Model failed to converge with max|grad| = 0.00523224 (tol = 0.002, component 1)	0.38212182081239693	Not significant	EIF2S3
-0.147247	0.0987094	P41159	CASE_STATUSCase	NA	0.21557575858123337	Not significant	LEP
-0.164349	0.047023055864332704	P41218	CASE_STATUSCase	NA	0.11985218256345806	Not significant	MNDA
0.10986349695136542	0.12994519474004912	P41221;Q9H1J7	CASE_STATUSCase	NA	0.26612628315812425	Not significant	WNT5A;WNT5B
0.0544203	0.6508241787407394	P41222	CASE_STATUSCase	NA	0.7923808736676077	Not significant	PTGDS
0.0754548	0.1581242750086782	P41226	CASE_STATUSCase	boundary (singular) fit: see help('isSingular')	0.3078644494161519	Not significant	UBA7
-0.0551045	0.45961599034106426	P41227;P41227-2	CASE_STATUSCase	NA	0.642154	Not significant	NAA10
0.0676696	0.050126956375200885	P41240	CASE_STATUSCase	NA	0.12618850780293583	Not significant	CSK
0.14206713732093257	0.00290152	P41250	CASE_STATUSCase	boundary (singular) fit: see help('isSingular')	0.011167356740183937	Up	GARS
-0.0114717	0.8750828934924477	P41271-2	CASE_STATUSCase	NA	0.9339046908469251	Not significant	NBL1
0.0479401	0.3795924237127415	P41567	CASE_STATUSCase	NA	0.5676209495693797	Not significant	EIF1
-0.0195326	0.6388962720292983	P42025;P61163	CASE_STATUSCase	boundary (singular) fit: see help('isSingular')	0.7838906458202287	Not significant	ACTR1A;ACTR1B
-0.068661	0.33046904452499226	P42229;P42229-2;P51692	CASE_STATUSCase	NA	0.5178306817208986	Not significant	STAT5A;STAT5B
0.0391551	0.651634	P42330;P52895	CASE_STATUSCase	NA	0.7929563552143716	Not significant	AKR1C2;AKR1C3
-0.060473	0.43135534270250386	P42566;P42566-2	CASE_STATUSCase	NA	0.6170073360795407	Not significant	EPS15
-0.0081643	0.9268910959933598	P42574	CASE_STATUSCase	NA	0.9620686558317455	Not significant	CASP3
-0.0326946	0.2905000523084527	P42768	CASE_STATUSCase	NA	0.4738024896094682	Not significant	WAS
-0.0900066	0.13708023970940864	P42785	CASE_STATUSCase	NA	0.27694552732364314	Not significant	PRCP
-0.0505194	0.672884	P42785-2	CASE_STATUSCase	NA	0.8084878640767086	Not significant	PRCP
-0.033663	0.3231016886492658	P42785;P42785-2	CASE_STATUSCase	NA	0.5097536264598804	Not significant	PRCP
-0.0228674	0.813042	P42830	CASE_STATUSCase	NA	0.8986364744682005	Not significant	CXCL5
0.031992	0.7347177105075395	P42892-2;P42892-3	CASE_STATUSCase	Model failed to converge with max|grad| = 0.00343883 (tol = 0.002, component 1)	0.8510223306344086	Not significant	ECE1
0.0172094	0.7603603315493501	P43034	CASE_STATUSCase	boundary (singular) fit: see help('isSingular')	0.8672750120174391	Not significant	PAFAH1B1
-0.08673	0.12352897444266933	P43250-2	CASE_STATUSCase	boundary (singular) fit: see help('isSingular')	0.25618851322475183	Not significant	GRK6
0.050524	0.40642824865020244	P43251	CASE_STATUSCase	NA	0.5936674424664523	Not significant	BTD
0.0980843	0.037134	P43251-4	CASE_STATUSCase	NA	0.0990411	Not significant	BTD
0.060992807488782455	0.049761030541249154	P43251;P43251-4	CASE_STATUSCase	NA	0.12541557527020195	Not significant	BTD
-0.0402691	0.5433607454812044	P43304;P43304-2	CASE_STATUSCase	NA	0.7119635941713234	Not significant	GPD2
-0.0816287	0.15712437503368554	P43405	CASE_STATUSCase	boundary (singular) fit: see help('isSingular')	0.3063844820866996	Not significant	SYK
-0.0775594	0.20801834919885265	P43405-2	CASE_STATUSCase	NA	0.3750174604639009	Not significant	SYK
-0.070062	0.1967171368560171	P43405;P43405-2	CASE_STATUSCase	NA	0.36052918416970375	Not significant	SYK
0.0708121	0.17106179559352666	P43487;P43487-2	CASE_STATUSCase	NA	0.3262644750600431	Not significant	RANBP1
-0.151192	0.00531089	P43490	CASE_STATUSCase	NA	0.019047319270275434	Down	NAMPT
0.00477193	0.8611436762874912	P43652	CASE_STATUSCase	NA	0.9264199451534644	Not significant	AFM
-0.000791975	0.9915900978010586	P43686	CASE_STATUSCase	NA	0.9955767838737432	Not significant	PSMC4
-0.040765	0.58202	P45880-1;P45880-2	CASE_STATUSCase	boundary (singular) fit: see help('isSingular')	0.7419082925867404	Not significant	VDAC2
0.0212047	0.7203897455688771	P45974-2	CASE_STATUSCase	Model failed to converge with max|grad| = 0.0136662 (tol = 0.002, component 1)	0.8417439028807908	Not significant	USP5
-0.0672176	0.4637482593092178	P46060	CASE_STATUSCase	NA	0.6456888753242981	Not significant	RANGAP1
0.30637105772723994	0.22052643855909093	P46098;P46098-2	CASE_STATUSCase	NA	0.3910415289743421	Not significant	HTR3A
-0.0288276	0.6661965365630509	P46109	CASE_STATUSCase	boundary (singular) fit: see help('isSingular')	0.8037452482474833	Not significant	CRKL
-0.108744	0.17896508196302574	P46459-2	CASE_STATUSCase	NA	0.33709757168170845	Not significant	NSF
-0.0862438	0.0940332	P46459;P46459-2	CASE_STATUSCase	NA	0.20749355258245614	Not significant	NSF
-0.0216104	0.8138856882215119	P46734-2	CASE_STATUSCase	NA	0.8992129000199381	Not significant	MAP2K3
-0.300197	1.9616028068722996e-4	P46776	CASE_STATUSCase	NA	9.657403878844583e-4	Down	RPL27A
-0.0761435	0.2443815800656685	P46777	CASE_STATUSCase	NA	0.4197214457369926	Not significant	RPL5
-0.0967673	0.16888580818544138	P46778	CASE_STATUSCase	boundary (singular) fit: see help('isSingular')	0.3230579432485294	Not significant	RPL21
-0.180489	0.00415861	P46781	CASE_STATUSCase	NA	0.0153549	Down	RPS9
-0.203975	0.00109774	P46783	CASE_STATUSCase	NA	0.00466762	Down	RPS10
-0.0312341	0.41539127597275094	P46939	CASE_STATUSCase	NA	0.6020602377951029	Not significant	UTRN
-0.0805873	0.15612103543098102	P46940	CASE_STATUSCase	NA	0.30498	Not significant	IQGAP1
-0.125623	0.0627931	P46940;Q13576;Q13576-2;Q13576-3	CASE_STATUSCase	NA	0.15115903284499851	Not significant	IQGAP1;IQGAP2
-0.0259321	0.7115673515047874	P46976;P46976-2	CASE_STATUSCase	NA	0.835704	Not significant	GYG1
-0.1553	0.24161027811133884	P46977	CASE_STATUSCase	NA	0.4163688085589192	Not significant	STT3A
0.12162052893493991	0.13638846662139148	P47755	CASE_STATUSCase	NA	0.2758609008317347	Not significant	CAPZA2
-0.00343889	0.8929476921877331	P47755;P52907	CASE_STATUSCase	NA	0.943613	Not significant	CAPZA1;CAPZA2
0.029803515413864605	0.18587104033302432	P47756-2	CASE_STATUSCase	NA	0.3463134945070513	Not significant	CAPZB
-0.0430646	0.5027810386179459	P47813	CASE_STATUSCase	boundary (singular) fit: see help('isSingular')	0.6788575881247197	Not significant	EIF1AX
-0.127519	0.0020904	P47914	CASE_STATUSCase	NA	0.00832532	Down	RPL29
[truncated: 12,314 more rows]

## Sheet: Case Def 1 DE Proteins
Coefficient	pVal	Protein.Group	Variable	warning	BH adj Pval	diff	Genes	Overlap Classifier All
0.2194324820884291	0.00344427	P12814-4	CASE_STATUSCase	NA	0.013013299583143645	Up	ACTN1
0.23722532606058785	0.00789436	P00325;P07327	CASE_STATUSCase	boundary (singular) fit: see help('isSingular')	0.026938943763430208	Up	ADH1A;ADH1B
0.2574323284963596	0.00946817	P00325-2	CASE_STATUSCase	NA	0.031489	Up	ADH1B
0.0628284	0.011270016163567162	F8W696	CASE_STATUSCase	NA	0.036529439643116376	Up	APOA1
0.0633554	0.00399622	P02647	CASE_STATUSCase	NA	0.014839833853427123	Up	APOA1
0.40493873496200317	0.00334601	Q9Y6D6	CASE_STATUSCase	NA	0.012689226855732592	Up	ARFGEF1
-0.224111	6.537778123752551e-4	Q7Z6I6;Q7Z6I6-2	CASE_STATUSCase	NA	0.00291005	Down	ARHGAP30
0.17715394539979853	1.4808777500377123e-4	Q9BXN1	CASE_STATUSCase	NA	7.445591295647989e-4	Up	ASPN
-0.207487	0.014453595747763781	O95352-2;O95352-3	CASE_STATUSCase	NA	0.0451612	Down	ATG7
0.15675507789333556	0.010203167112757674	Q06187-2	CASE_STATUSCase	NA	0.033527	Up	BTK
0.11102689235905422	0.00925267	Q9BXJ4	CASE_STATUSCase	NA	0.030867535109994366	Up	C1QTNF3
-0.180091	0.00474124	Q9H1Z8	CASE_STATUSCase	NA	0.017235234407615898	Down	C2orf40
-0.209863	0.00122886	Q76M96;Q76M96-2	CASE_STATUSCase	NA	0.00516328	Down	CCDC80
-0.103606	0.013478989412597418	P29279;P29279-2	CASE_STATUSCase	NA	0.0425935	Down	CCN2
0.13928089715103897	0.00429786	P78371;P78371-2	CASE_STATUSCase	NA	0.015807707973132516	Up	CCT2
-0.21194	0.00293403	P11049;P11049-2	CASE_STATUSCase	NA	0.011279869522627006	Down	CD37
0.3143947006625044	7.739974927580925e-4	J3KRP0	CASE_STATUSCase	NA	0.00339349	Up	CNDP1
0.27904959025404885	0.00509549	Q96KN2	CASE_STATUSCase	boundary (singular) fit: see help('isSingular')	0.018360167936126444	Up	CNDP1
-0.176586	0.00781125	O14579	CASE_STATUSCase	boundary (singular) fit: see help('isSingular')	0.0266991	Down	COPE
0.3169443524287157	0.00996137	Q9UBF2	CASE_STATUSCase	NA	0.032851997142915854	Up	COPG2
0.3426481168937486	0.00381198	D6RE86	CASE_STATUSCase	boundary (singular) fit: see help('isSingular')	0.014221185221089136	Up	CP
-0.101433	0.00161138	Q96IY4	CASE_STATUSCase	boundary (singular) fit: see help('isSingular')	0.00658917	Down	CPB2	Y
-0.0933112	0.00299167	Q96IY4;Q96IY4-2	CASE_STATUSCase	NA	0.011481240613726887	Down	CPB2
-0.245728	0.010125491410796597	P13498	CASE_STATUSCase	NA	0.0333159	Down	CYBA
-0.196885	0.00682342	O60231	CASE_STATUSCase	NA	0.023721525656590997	Down	DHX16
-0.195572	0.00767001	P25685-2;Q9UDY4	CASE_STATUSCase	boundary (singular) fit: see help('isSingular')	0.026277610028904386	Down	DNAJB1;DNAJB4
-0.132891	0.0034068	P68104	CASE_STATUSCase	NA	0.0128895	Down	EEF1A1
-0.176841	0.00711198	P68104-2	CASE_STATUSCase	NA	0.024608020075940144	Down	EEF1A1
-0.228992	0.016229028153308414	Q8IUX8;Q8IUX8-2	CASE_STATUSCase	boundary (singular) fit: see help('isSingular')	0.0498416	Down	EGFL6
0.0834506	0.0147954	A0A024R571	CASE_STATUSCase	NA	0.046060195030495715	Up	EHD1
0.0721953	0.00924968	Q9H4M9	CASE_STATUSCase	NA	0.030861	Up	EHD1
0.0736577	0.010037524383267549	P06733	CASE_STATUSCase	NA	0.033071441161121304	Up	ENO1	Y
0.0900273	1.4828628048881614e-4	P03951;P03951-2;P03952	CASE_STATUSCase	NA	7.454733765933009e-4	Up	F11;KLKB1
0.0753777	0.012320628355712005	Q53RD9-3;Q53RD9-4	CASE_STATUSCase	NA	0.0394079	Up	FBLN7
-0.123709	0.015971573526972316	P11362-11;P11362-19;P11362-20;P11362-4	CASE_STATUSCase	NA	0.0491945	Down	FGFR1
0.1759815574613137	0.00608926	Q13642-5	CASE_STATUSCase	Model failed to converge with max|grad| = 0.00330913 (tol = 0.002, component 1)	0.021493328505992008	Up	FHL1
-0.119225	0.00635753	Q12841	CASE_STATUSCase	NA	0.0223065	Down	FSTL1
-0.139024	0.015407509838809525	P54710	CASE_STATUSCase	NA	0.0477217	Down	FXYD2
-0.0793261	0.015991784118649027	P04406	CASE_STATUSCase	NA	0.049248264456832454	Down	GAPDH
-0.0814	0.015318337074746093	P04406;P04406-2	CASE_STATUSCase	NA	0.0474816	Down	GAPDH
0.14206713732093257	0.00290152	P41250	CASE_STATUSCase	boundary (singular) fit: see help('isSingular')	0.011167356740183937	Up	GARS
-0.189105	0.00511939	P28676	CASE_STATUSCase	NA	0.018433441314621084	Down	GCA
0.0826517	0.010164598421515908	O60234;P60983	CASE_STATUSCase	NA	0.033422413204109616	Up	GMFB;GMFG
0.0501129	0.010250823122819447	P06396	CASE_STATUSCase	NA	0.033666328694969876	Up	GSN
0.0492694	0.00926941	P06396;P06396-4	CASE_STATUSCase	unable to evaluate scaled gradient;Model failed to converge: degenerate Hessian with 1 negative eigenvalues	0.030909552307369813	Up	GSN
0.13554951433966766	1.5997414733507945e-4	Q04756	CASE_STATUSCase	NA	8.004076227275343e-4	Up	HGFAC
-0.175628	0.011957671569803945	P51991-2	CASE_STATUSCase	NA	0.0384118	Down	HNRNPA3
-0.134991	0.013346959575234772	P52597	CASE_STATUSCase	NA	0.042248657533604544	Down	HNRNPF
-0.240385	0.00539899	P31943	CASE_STATUSCase	boundary (singular) fit: see help('isSingular')	0.0193099	Down	HNRNPH1
-0.150212	0.00349005	P14866;P14866-2	CASE_STATUSCase	NA	0.0131685	Down	HNRNPL
0.046869	0.00477646	P11021	CASE_STATUSCase	NA	0.017351850940441154	Up	HSPA5	Y
0.10305703556860654	0.0159374	A8K7Q2;E9PKE3	CASE_STATUSCase	NA	0.049106	Up	HSPA8	Y
-0.100613	0.00112707	P05019	CASE_STATUSCase	NA	0.00477827	Down	IGF1	Y
0.16672726957282547	0.00351751	P01768;P0DP03	CASE_STATUSCase	NA	0.013258669457200582	Up	IGHV3-30;IGHV3-30-5
-0.0997731	0.00784364	B4DY09	CASE_STATUSCase	NA	0.0267924	Down	ILF2	Y
-0.0946981	0.00178685	Q12905	CASE_STATUSCase	NA	0.00722837	Down	ILF2	Y
-0.18944	0.0037692	Q12906-4;Q12906-6;Q12906-7	CASE_STATUSCase	NA	0.0140792	Down	ILF3
-0.0779358	0.00174526	Q12906;Q12906-2;Q12906-3;Q12906-4;Q12906-5;Q12906-6;Q12906-7	CASE_STATUSCase	NA	0.00707611	Down	ILF3	Y
-0.224105	0.015739	H0YLE8	CASE_STATUSCase	NA	0.048592	Down	IQGAP1
0.0618498	0.0091424	Q5T985;Q5T987	CASE_STATUSCase	NA	0.030571513890122654	Up	ITIH2
0.0542982	0.00675224	Q14624	CASE_STATUSCase	NA	0.023515	Up	ITIH4
0.0642766	1.8851844071624492e-4	Q14624;Q14624-3	CASE_STATUSCase	NA	9.31038787658354e-4	Up	ITIH4
0.3068341749560239	0.00497033	Q86UX2-3	CASE_STATUSCase	NA	0.017968549625080432	Up	ITIH5
0.0709133	0.00918997	E9PBC5	CASE_STATUSCase	NA	0.0306978	Up	KLKB1
0.069344	0.00477619	E9PBC5;H0YAC1	CASE_STATUSCase	NA	0.0173516	Up	KLKB1
0.0662659	0.00352004	H0YAC1	CASE_STATUSCase	boundary (singular) fit: see help('isSingular')	0.013266842582014382	Up	KLKB1
0.0802875	1.5839249910423785e-4	P03952	CASE_STATUSCase	NA	7.931151502952348e-4	Up	KLKB1
0.14656505625009622	0.00434987	P00338-3	CASE_STATUSCase	Model failed to converge with max|grad| = 0.0173562 (tol = 0.002, component 1)	0.015978954168340217	Up	LDHA	Y
0.1399617014070641	0.00461765	P00338;P00338-3	CASE_STATUSCase	Model failed to converge with max|grad| = 0.560705 (tol = 0.002, component 1)	0.0168289	Up	LDHA
-0.135698	0.016165	P02545	CASE_STATUSCase	NA	0.0496767	Down	LMNA
-0.140135	0.00967667	E7EW14	CASE_STATUSCase	NA	0.0320798	Down	LPL
-0.122152	0.0118207	P06858	CASE_STATUSCase	Model failed to converge with max|grad| = 0.00263864 (tol = 0.002, component 1)	0.0380264	Down	LPL
-0.129664	0.00448584	Q14767	CASE_STATUSCase	boundary (singular) fit: see help('isSingular')	0.0164127	Down	LTBP2
0.1545287983906757	0.00446427	P55001-3	CASE_STATUSCase	NA	0.0163458	Up	MFAP2
-0.110929	0.010997688372116154	P08493;P08493-2	CASE_STATUSCase	NA	0.0357716	Down	MGP	Y
0.2101137368464772	2.1652460829498732e-5	Q9UNW1	CASE_STATUSCase	NA	1.2416261434698773e-4	Up	MINPP1
0.15310272199216848	0.00146959	Q9UNW1;Q9UNW1-4	CASE_STATUSCase	boundary (singular) fit: see help('isSingular')	0.00606256	Up	MINPP1	Y
-0.165664	0.015376508774660447	P50281	CASE_STATUSCase	NA	0.0476388	Down	MMP14
0.0889631	0.00983173	P26927;Q2TV78	CASE_STATUSCase	NA	0.0325047	Up	MST1;MST1L
-0.208282	0.00132145	Q12965	CASE_STATUSCase	NA	0.00550682	Down	MYO1E
-0.211572	0.00948965	O00160	CASE_STATUSCase	NA	0.0315487	Down	MYO1F
-0.151192	0.00531089	P43490	CASE_STATUSCase	NA	0.019047319270275434	Down	NAMPT
0.10409403702386855	0.012949405446102792	Q6UXH9-2	CASE_STATUSCase	boundary (singular) fit: see help('isSingular')	0.041179	Up	PAMR1	Y
-0.0371056	0.015460833466828987	P02776;P10720	CASE_STATUSCase	NA	0.047855342870267235	Down	PF4;PF4V1
0.2537556689984027	0.00271077	P00750	CASE_STATUSCase	NA	0.010505555902622582	Up	PLAT
-0.234542	0.010454880506940434	Q05655-2	CASE_STATUSCase	NA	0.0342385	Down	PRKCD
-0.170939	0.013764035480788606	O00232	CASE_STATUSCase	NA	0.0433553	Down	PSMD12
-0.0995794	0.00629905	P08575-7;P08575-9	CASE_STATUSCase	NA	0.0221232	Down	PTPRC
0.17239024859969554	0.00316142	P23470	CASE_STATUSCase	NA	0.012070029435426944	Up	PTPRG	Y
-0.149378	0.00525291	H7C300	CASE_STATUSCase	NA	0.018864339226101638	Down	PXDN
0.16580556655733497	0.0041027	Q16769;Q16769-2	CASE_STATUSCase	Model failed to converge with max|grad| = 0.00574115 (tol = 0.002, component 1)	0.015176023703887083	Up	QPCT
-0.109896	0.00554278	P30050	CASE_STATUSCase	NA	0.0197743	Down	RPL12
-0.156862	0.0158002	P50914	CASE_STATUSCase	NA	0.048747346124584076	Down	RPL14
-0.145569	0.0039061	K7EJT5;K7ELC4;K7EMH1;K7EP65;K7ERI7	CASE_STATUSCase	NA	0.014533532694502204	Down	RPL22
-0.300197	1.9616028068722996e-4	P46776	CASE_STATUSCase	NA	9.657403878844583e-4	Down	RPL27A
-0.127519	0.0020904	P47914	CASE_STATUSCase	NA	0.00832532	Down	RPL29
-0.138565	0.00764406	P62888	CASE_STATUSCase	NA	0.0262007	Down	RPL30
-0.243628	5.111791255621243e-5	P62899;P62899-2;P62899-3	CASE_STATUSCase	NA	2.776258213814938e-4	Down	RPL31
-0.186074	0.00423866	P18124	CASE_STATUSCase	boundary (singular) fit: see help('isSingular')	0.015615660217577166	Down	RPL7
-0.151356	0.00585251	P62424	CASE_STATUSCase	NA	0.0207539	Down	RPL7A	Y
-0.203975	0.00109774	P46783	CASE_STATUSCase	NA	0.00466762	Down	RPS10
-0.200722	5.704034896807884e-4	P62277	CASE_STATUSCase	NA	0.0025695	Down	RPS13	Y
-0.243854	1.1363085357187645e-4	P62249	CASE_STATUSCase	NA	5.819799514459977e-4	Down	RPS16
-0.162243	0.00377367	P62269	CASE_STATUSCase	NA	0.0140924	Down	RPS18	Y
-0.137701	0.00521756	P60866;P60866-2	CASE_STATUSCase	NA	0.018749415928018858	Down	RPS20
-0.183325	0.00150832	P62851	CASE_STATUSCase	NA	0.00620774	Down	RPS25
-0.24107	2.867644987722614e-4	P61247	CASE_STATUSCase	NA	0.0013701	Down	RPS3A
-0.180489	0.00415861	P46781	CASE_STATUSCase	NA	0.0153549	Down	RPS9	Y
0.17723938987071355	0.00976691	P10301	CASE_STATUSCase	boundary (singular) fit: see help('isSingular')	0.0323299	Up	RRAS
0.0542074	7.762328313917128e-4	P05155	CASE_STATUSCase	NA	0.00340196	Up	SERPING1
0.064379	2.232992961835338e-4	P05155;P05155-2	CASE_STATUSCase	NA	0.00108875	Up	SERPING1
-0.149507	0.0156492	P62314	CASE_STATUSCase	boundary (singular) fit: see help('isSingular')	0.0483665	Down	SNRPD1
-0.218086	0.00360554	P62304	CASE_STATUSCase	NA	0.0135545	Down	SNRPE
-0.131393	0.00114471	Q9NQ38-3	CASE_STATUSCase	NA	0.00484525	Down	SPINK5	Y
-0.1151	0.00765316	P78539;P78539-2	CASE_STATUSCase	NA	0.026226913350985884	Down	SRPX
-0.301571	3.2454633595661864e-4	Q96JF0;Q96JF0-2	CASE_STATUSCase	boundary (singular) fit: see help('isSingular')	0.00153407	Down	ST6GAL2	Y
0.18085068637822743	0.00919852	M0QZ54;M0R118	CASE_STATUSCase	boundary (singular) fit: see help('isSingular')	0.030720120252314666	Up	STXBP2
-0.186225	0.00533406	P53999	CASE_STATUSCase	NA	0.019116602537425312	Down	SUB1
0.13954644517595188	0.013965469878370426	P37802	CASE_STATUSCase	NA	0.043889	Up	TAGLN2
-0.0938648	0.00406167	Q9Y4G6	CASE_STATUSCase	NA	0.015049134739012938	Down	TLN2	Y
0.17043241629246567	0.00498042	Q969X1	CASE_STATUSCase	NA	0.018001402418593528	Up	TMBIM1
-0.246435	0.0012557	Q9NYL9	CASE_STATUSCase	NA	0.00526568	Down	TMOD3
0.132323	0.00948228	A0A140T8Z8;A0A140T902;A0A140T9C0;A0A3B3ISX9	CASE_STATUSCase	NA	0.031528877940616255	Up	TNXB	Y
0.10861278232164238	0.00787893	P22105-4	CASE_STATUSCase	NA	0.0268952	Up	TNXB
0.12604667201212064	0.012036440452097546	P06753;P06753-2;P06753-5;P07951;P07951-2;P07951-3;P67936;P67936-2	CASE_STATUSCase	NA	0.0386273	Up	TPM2;TPM3;TPM4
0.17713743113413719	0.0120673	P07951;P07951-2;P67936-2	CASE_STATUSCase	boundary (singular) fit: see help('isSingular')	0.0387082	Up	TPM2;TPM4	Y
0.2206867835202161	0.0122543	P07951;P67936;P67936-2	CASE_STATUSCase	NA	0.0392323	Up	TPM2;TPM4
-0.0813259	0.014189398248323673	Q14134;Q14134-2	CASE_STATUSCase	NA	0.044477053415304786	Down	TRIM29
-0.144772	0.011106658884910968	Q14166	CASE_STATUSCase	boundary (singular) fit: see help('isSingular')	0.036074827373986866	Down	TTLL12
0.21419497611851918	0.00232501	Q96JH7	CASE_STATUSCase	boundary (singular) fit: see help('isSingular')	0.00915571	Up	VCPIP1

## Sheet: Case Def 2 DE Proteins
Coefficient	pVal	Protein.Group	Variable	warning	BH adj Pval	diff	Genes	Overlap Classifier All
0.3049104167488847	0.0118058	A0A0B4J1V2	CASE_STATUS2Case	boundary (singular) fit: see help('isSingular')	0.0379861	Up	IGHV2-26
0.3679428376124706	0.00107511	C9JDE9	CASE_STATUS2Case	boundary (singular) fit: see help('isSingular')	0.00457938	Up	ACAA1
-0.191159	0.014122351862698468	E9PAV3-2	CASE_STATUS2Case	NA	0.0443073	Down	NACA
0.076645	0.013214970067307184	F8W696	CASE_STATUS2Case	NA	0.0418954	Up	APOA1
0.2119015658916458	0.0129665	H0Y8M8	CASE_STATUS2Case	NA	0.041225997775266324	Up	TGFBI
0.3235051082533484	0.00183118	O95497	CASE_STATUS2Case	NA	0.00738966	Up	VNN1
0.20418458051410782	2.1605010697940937e-4	P04792	CASE_STATUS2Case	NA	0.00105593	Up	HSPB1	Y
0.072976	0.012867978758126175	P06681	CASE_STATUS2Case	NA	0.0409594	Up	C2
-0.118975	0.014111176873375784	P10619	CASE_STATUS2Case	NA	0.0442769	Down	CTSA
-0.167301	0.00118503	P11234	CASE_STATUS2Case	NA	0.00499701	Down	RALB
0.26512209982108037	0.00282843	P13639	CASE_STATUS2Case	NA	0.0109133	Up	EEF2	Y
-0.182635	1.1612676141421375e-4	P13796;P13797;P13797-2	CASE_STATUS2Case	boundary (singular) fit: see help('isSingular')	5.938111706683485e-4	Down	LCP1;PLS3	Y
-0.162692	0.011419057079856909	P14866;P14866-2	CASE_STATUS2Case	NA	0.0369456	Down	HNRNPL
-0.218648	0.00625883	P15880	CASE_STATUS2Case	NA	0.022000707794191027	Down	RPS2
-0.0939094	0.014371797779585423	P17655	CASE_STATUS2Case	NA	0.0449518	Down	CAPN2
-0.229895	0.00824685	P18621-2	CASE_STATUS2Case	NA	0.0279637	Down	RPL17
0.17607604366247329	0.015342263499707182	P23470	CASE_STATUS2Case	NA	0.0475459	Up	PTPRG
-0.0684289	0.013216633096587696	P35241-4	CASE_STATUS2Case	NA	0.0418992	Down	RDX
0.1858425968664611	0.00203448	P41250	CASE_STATUS2Case	boundary (singular) fit: see help('isSingular')	0.00812793	Up	GARS
-0.193465	0.012491649894291272	P46783	CASE_STATUS2Case	NA	0.0398893	Down	RPS10
-0.267864	0.014599082878211682	P49189-2;P49189-3	CASE_STATUS2Case	boundary (singular) fit: see help('isSingular')	0.0455346	Down	ALDH9A1
-0.139399	0.00987117	P59665;P59666	CASE_STATUS2Case	NA	0.032608625077059014	Down	DEFA1B;DEFA3
-0.224496	0.015291158649807002	P62263	CASE_STATUS2Case	NA	0.0474057	Down	RPS14
-0.225728	0.00598205	P63167	CASE_STATUS2Case	NA	0.021158346511687128	Down	DYNLL1
-0.151463	0.013402483926702414	P63267	CASE_STATUS2Case	NA	0.042395225519609975	Down	ACTG2
-0.239318	0.00625676	Q01970;Q01970-2	CASE_STATUS2Case	NA	0.021994318170215018	Down	PLCB3
-0.250817	0.00210903	Q12906-4;Q12906-6;Q12906-7	CASE_STATUS2Case	NA	0.00839275	Down	ILF3
0.0818853	0.015249	Q15063-2;Q15063-3;Q15063-6	CASE_STATUS2Case	NA	0.047293	Up	POSTN
-0.241254	0.00419108	Q15796;Q15796-2	CASE_STATUS2Case	boundary (singular) fit: see help('isSingular')	0.0154652	Down	SMAD2
0.12672887889130693	0.014603531740531027	Q6UXH9-2	CASE_STATUS2Case	boundary (singular) fit: see help('isSingular')	0.0455453	Up	PAMR1
-0.214841	0.00789582	Q7Z6I6;Q7Z6I6-2	CASE_STATUS2Case	NA	0.026941872797613762	Down	ARHGAP30
-0.497489	0.0024824	Q8NAA5;Q8NAA5-2	CASE_STATUS2Case	NA	0.0097063	Down	LRRC75A
-0.210518	0.011586021118622183	Q96BJ3;Q96BJ3-2	CASE_STATUS2Case	NA	0.037397863346591884	Down	AIDA
0.11156866932742568	0.014131	Q9BWP8-10;Q9BWP8-5;Q9BWP8-6;Q9BWP8-7	CASE_STATUS2Case	NA	0.044328	Up	COLEC11
1.1041373285028486	0.010437666099151538	Q9C0K7-3	CASE_STATUS2Case	boundary (singular) fit: see help('isSingular')	0.0341883	Up	STRADB
-0.19723	0.0125351	Q9H1Z8	CASE_STATUS2Case	NA	0.0400195	Down	C2orf40
-0.132601	0.00836179	Q9NQ38-3	CASE_STATUS2Case	NA	0.028296538443572068	Down	SPINK5	Y
-0.289263	5.34273773996722e-4	Q9UJC5	CASE_STATUS2Case	NA	0.00241991	Down	SH3BGRL2
