# Supplementary material for: A Scaled Proteomic Discovery Study for Prostate Cancer Diagnostic Markers Using ProteographTM and Trapped Ion Mobility Mass Spectrometry
Source: Int J Mol Sci. 2024 Jul 23;25(15):8010. doi: 10.3390/ijms25158010 (PMC11311733; doi:10.3390/ijms25158010)
Supplement: Supplementary file 1 [file ijms-25-08010-s001.zip › Supplementary_Table_S2_lm_results_PSA4_10.xlsx]

## Sheet: lm_results_PSA
Table S2. Differential expression results from the linear mixed model for subjects with PSA 4-10 ng/mL.
Coefficient	pVal	Protein.Group	Variable	warning	BH adj Pval	diff	Genes
-0.026759	0.5503006155880343	A0A024R0T9	CASE_STATUSCase	Model failed to converge with max|grad| = 0.00226401 (tol = 0.002, component 1)	0.7734885885609255	Not significant	APOC4-APOC2
-0.022647	0.6043092347928001	A0A024R0T9;K7ER74	CASE_STATUSCase	NA	0.8075806635465832	Not significant	APOC4-APOC2
0.0986301	0.0645081	A0A024R571	CASE_STATUSCase	NA	0.21089076855621078	Not significant	EHD1
-0.0627941	0.36714436986650534	A0A075B6H7	CASE_STATUSCase	NA	0.6331926241748915	Not significant	IGKV3-7
-0.251747	0.22517915740359307	A0A075B6I0	CASE_STATUSCase	boundary (singular) fit: see help('isSingular')	0.48095618193252826	Not significant	IGLV8-61
-0.177519	0.5667057932773465	A0A075B6I9	CASE_STATUSCase	NA	0.7842005172727944	Not significant	IGLV7-46
-0.0402388	0.6101260756891319	A0A075B6I9;P04211	CASE_STATUSCase	NA	0.811222	Not significant	IGLV7-43;IGLV7-46
-0.102686	0.6165788523723306	A0A075B6J9	CASE_STATUSCase	boundary (singular) fit: see help('isSingular')	0.8150416171329865	Not significant	IGLV2-18
-0.0235073	0.8482957498855488	A0A075B6K0	CASE_STATUSCase	boundary (singular) fit: see help('isSingular')	0.9374551664313548	Not significant	IGLV3-16
-0.0544593	0.6280182754455617	A0A075B6K0;P01717;P01718	CASE_STATUSCase	Model failed to converge with max|grad| = 0.00791277 (tol = 0.002, component 1)	0.8220129386629249	Not significant	IGLV3-16;IGLV3-25;IGLV3-27
-0.0622976	0.5025414721605255	A0A075B6K2;A0A075B6K5;P80748	CASE_STATUSCase	NA	0.7415780780854061	Not significant	IGLV3-12;IGLV3-21;IGLV3-9
0.11108753075988043	0.5644738571531069	A0A075B6K5	CASE_STATUSCase	boundary (singular) fit: see help('isSingular')	0.7827836014886427	Not significant	IGLV3-9
-0.0580938	0.5285709349905339	A0A075B6K5;P80748	CASE_STATUSCase	NA	0.7590842985111239	Not significant	IGLV3-21;IGLV3-9
-0.0871411	0.6166655223234531	A0A075B6P5;A0A087WW87;P01614;P01615	CASE_STATUSCase	Model failed to converge with max|grad| = 0.00704755 (tol = 0.002, component 1)	0.8150416171329865	Not significant	IGKV2-28;IGKV2-40;IGKV2D-28;IGKV2D-40
-0.00687544	0.9351011780101677	A0A075B6P5;P01615	CASE_STATUSCase	NA	0.9747316000611451	Not significant	IGKV2-28;IGKV2D-28
0.0964817	0.24620401896158206	A0A075B6Q5	CASE_STATUSCase	boundary (singular) fit: see help('isSingular')	0.5063508169217099	Not significant	IGHV3-64
-0.0251006	0.7549586912922641	A0A075B6R2;A0A087WSY4;P0DP08	CASE_STATUSCase	NA	0.8939777888083577	Not significant	IGHV4-30-2;IGHV4-38-2;IGHV4-4
-0.126141	0.5001277755836584	A0A075B6S2	CASE_STATUSCase	NA	0.7399391454913602	Not significant	IGKV2D-29
0.17248872448276592	0.2620045651518947	A0A075B6S2;A2NJV5	CASE_STATUSCase	boundary (singular) fit: see help('isSingular')	0.5253174332946313	Not significant	IGKV2-29;IGKV2D-29
0.0578484	0.32708800105264524	A0A075B6S2;A2NJV5;P06310	CASE_STATUSCase	NA	0.5945632580239635	Not significant	IGKV2-29;IGKV2-30;IGKV2D-29
-0.0832035	0.24684489354851838	A0A075B7B8	CASE_STATUSCase	NA	0.5071812773398393	Not significant	IGHV3OR16-12
-0.0682916	0.506262	A0A075B7C0;K7EIV0;S4R3F9	CASE_STATUSCase	NA	0.7444084704923342	Not significant	CAPNS1
0.00573471	0.9783714401972086	A0A075B7D0	CASE_STATUSCase	boundary (singular) fit: see help('isSingular')	0.9922035376487687	Not significant	IGHV1OR15-1
-0.126678	0.2768463447249702	A0A075B7D8	CASE_STATUSCase	boundary (singular) fit: see help('isSingular')	0.5420501795486312	Not significant	IGHV3OR15-7
-0.0233381	0.8246872277124233	A0A087WSY5	CASE_STATUSCase	NA	0.926764	Not significant	CPB2
-0.0236288	0.728114	A0A087WSY6	CASE_STATUSCase	boundary (singular) fit: see help('isSingular')	0.8798224805795251	Not significant	IGKV3D-15
-0.136523	0.27173619628072326	A0A087WTT1;E7EQV3	CASE_STATUSCase	NA	0.5367012652281385	Not significant	PABPC1
0.0726716	0.40268907505711315	A0A087WTT1;E7EQV3;H0Y5F5	CASE_STATUSCase	boundary (singular) fit: see help('isSingular')	0.6629205373452484	Not significant	PABPC1;PABPC4
0.20776956704069988	0.0920122	A0A087WU27;A0A087WUS4	CASE_STATUSCase	NA	0.2710177833881015	Not significant	RNPEP
-0.0951334	0.2600622586683761	A0A087WUE5	CASE_STATUSCase	boundary (singular) fit: see help('isSingular')	0.5233124246532602	Not significant	CCL16
-0.0686752	0.22752842969034484	A0A087WUM5;Q5VZR0	CASE_STATUSCase	boundary (singular) fit: see help('isSingular')	0.48387141429852204	Not significant	GLIPR2
0.11585934032531467	0.46726599494071086	A0A087WVD0	CASE_STATUSCase	NA	0.7157068649337232	Not significant	NCAM1
-0.0565069	0.5733844921118785	A0A087WVN8	CASE_STATUSCase	NA	0.7882135929899285	Not significant	STK4
-0.0620177	0.5480024320320431	A0A087WVQ6	CASE_STATUSCase	boundary (singular) fit: see help('isSingular')	0.7719171136430256	Not significant	CLTC
-0.183153	0.5475547506466081	A0A087WW46;A0A0G2JP90	CASE_STATUSCase	boundary (singular) fit: see help('isSingular')	0.7715827847801263	Not significant	NOMO1
-0.0848096	0.551075	A0A087WW87;P01614	CASE_STATUSCase	boundary (singular) fit: see help('isSingular')	0.7739919887080136	Not significant	IGKV2-40;IGKV2D-40
0.14236447676470113	0.0334378	A0A087WWA5	CASE_STATUSCase	NA	0.12949236680324397	Not significant	TNXB
0.0915585	0.33637984516293196	A0A087WWA5;A0A140T8Z8	CASE_STATUSCase	NA	0.603506	Not significant	TNXB
0.27470882463795704	0.0335145	A0A087WXI5	CASE_STATUSCase	boundary (singular) fit: see help('isSingular')	0.12972141779582416	Not significant	CDH1
-0.0540528	0.7083402549972065	A0A087WXP0	CASE_STATUSCase	boundary (singular) fit: see help('isSingular')	0.8688316424503754	Not significant	AZU1
-0.0556599	0.5233219565059827	A0A087WXR9	CASE_STATUSCase	NA	0.7554449524157003	Not significant	WNT1
0.0500462	0.5028806403372643	A0A087WXS7	CASE_STATUSCase	NA	0.7418166161012328	Not significant	ASNA1
-0.0274177	0.8576341655696331	A0A087WYW6	CASE_STATUSCase	NA	0.9419748822260388	Not significant	CCDC47
0.17973053492813415	0.2602242877648836	A0A087WZ54	CASE_STATUSCase	NA	0.5234371245661243	Not significant	TMEM154
0.0111332	0.9268707283118833	A0A087WZP6	CASE_STATUSCase	boundary (singular) fit: see help('isSingular')	0.971299	Not significant	NID2
-0.138896	0.2868257534450141	A0A087WZR4;H0Y755;M9MML0	CASE_STATUSCase	boundary (singular) fit: see help('isSingular')	0.5526442408620535	Not significant	FCGR3A;FCGR3B
0.41844	0.0699192	A0A087X0D5;A0A3B3IRM7	CASE_STATUSCase	NA	0.22349529923038436	Not significant	CTSH
-0.268219	0.2916119241634788	A0A087X1U5	CASE_STATUSCase	NA	0.5577864489580089	Not significant	RPS6KC1
-0.0979066	0.4256988539788853	A0A087X208	CASE_STATUSCase	NA	0.6828699543578693	Not significant	AGRN
-0.0239862	0.7064925833482609	A0A087X232;F8WCZ6	CASE_STATUSCase	NA	0.8676320329135994	Not significant	C1S
0.00448451	0.8934445629913024	A0A087X232;F8WCZ6;H0Y5D1	CASE_STATUSCase	NA	0.9576379367584612	Not significant	C1S
-0.0100408	0.9208582656385116	A0A087X2I1	CASE_STATUSCase	NA	0.9687849431536608	Not significant	PSMC6
0.2532674111573873	0.0817218	A0A096LNH6	CASE_STATUSCase	boundary (singular) fit: see help('isSingular')	0.24972345346242122	Not significant	DOCK1
-0.0120624	0.8634383901698789	A0A096LPE2	CASE_STATUSCase	NA	0.9446907231918708	Not significant	SAA2-SAA4
-0.0147417	0.7018367901149942	A0A0A0MRJ7	CASE_STATUSCase	NA	0.8656075521662994	Not significant	F5
-0.0552403	0.47954059451839615	A0A0A0MRZ8;P04433	CASE_STATUSCase	Model failed to converge with max|grad| = 0.00848093 (tol = 0.002, component 1)	0.724747	Not significant	IGKV3-11;IGKV3D-11
1.1707152066132857e-5	0.9998787728653916	A0A0A0MS07	CASE_STATUSCase	NA	0.999972	Not significant	IGHG1
-0.140986	0.3457546121585675	A0A0A0MS14	CASE_STATUSCase	boundary (singular) fit: see help('isSingular')	0.6123558336065746	Not significant	IGHV1-45
-0.0467995	0.5231582627330156	A0A0A0MS15	CASE_STATUSCase	NA	0.7553874665761946	Not significant	IGHV3-49
0.200986	0.26501949537632236	A0A0A0MS15;A0A0B4J1V0;A0A0B4J1V6;A0A0B4J1Y9	CASE_STATUSCase	NA	0.5286481648878438	Not significant	IGHV3-15;IGHV3-49;IGHV3-72;IGHV3-73
-0.00410914	0.9607548673779538	A0A0A0MS15;A0A0B4J1V6	CASE_STATUSCase	boundary (singular) fit: see help('isSingular')	0.9850337465084995	Not significant	IGHV3-49;IGHV3-73
-0.0947432	0.32428277764011637	A0A0A0MSW0	CASE_STATUSCase	NA	0.5916636479320039	Not significant	UBR4
0.0742135	0.0561419	A0A0A0MT01	CASE_STATUSCase	NA	0.19032583768435765	Not significant	GSN
0.0992679	0.3020905891779748	A0A0A0MT66	CASE_STATUSCase	NA	0.5688183359997864	Not significant	CHGB
0.103787	0.6309823159881441	A0A0A0MT89	CASE_STATUSCase	NA	0.8236611470961629	Not significant	IGKJ1
0.14966220242589812	0.2807722561432952	A0A0A6YY92	CASE_STATUSCase	boundary (singular) fit: see help('isSingular')	0.5459868399230423	Not significant	ADSL
0.3047457129967643	0.0980779	A0A0B4J1U3	CASE_STATUSCase	boundary (singular) fit: see help('isSingular')	0.28349624527962336	Not significant	IGLV1-36
-0.139573	0.11438591816787298	A0A0B4J1U7	CASE_STATUSCase	NA	0.3142480373681326	Not significant	IGHV6-1
-0.11684	0.18126039299721733	A0A0B4J1V0	CASE_STATUSCase	NA	0.4226663137946932	Not significant	IGHV3-15
-0.0572747	0.7503109529984773	A0A0B4J1V0;A0A0B4J1V6;A0A0B4J1Y9	CASE_STATUSCase	boundary (singular) fit: see help('isSingular')	0.891947	Not significant	IGHV3-15;IGHV3-72;IGHV3-73
0.083818	0.579094	A0A0B4J1V2	CASE_STATUSCase	NA	0.791558	Not significant	IGHV2-26
-0.134125	0.18249011085168426	A0A0B4J1V6	CASE_STATUSCase	boundary (singular) fit: see help('isSingular')	0.42429439026706983	Not significant	IGHV3-73
0.0696751	0.22327531485911256	A0A0B4J1X5	CASE_STATUSCase	NA	0.4786829766200141	Not significant	IGHV3-74
0.0418365	0.658271	A0A0B4J1X5;P01762;P01780	CASE_STATUSCase	NA	0.8403537025447736	Not significant	IGHV3-11;IGHV3-7;IGHV3-74
0.34882226561244895	0.0227314	A0A0B4J1X8	CASE_STATUSCase	NA	0.0962618	Not significant	IGHV3-43
-0.0262391	0.6604247496943947	A0A0B4J1X8;A0A0C4DH32;P01762;P01766;P01780	CASE_STATUSCase	NA	0.8416956265850014	Not significant	IGHV3-11;IGHV3-13;IGHV3-20;IGHV3-43;IGHV3-7
-0.240093	0.2723957406096821	A0A0B4J1Y8	CASE_STATUSCase	NA	0.5374577980815545	Not significant	IGLV9-49
-0.234718	0.1620735212026221	A0A0B4J1Y9	CASE_STATUSCase	boundary (singular) fit: see help('isSingular')	0.39496617469309747	Not significant	IGHV3-72
-0.0905802	0.10176683650319386	A0A0B4J2B5	CASE_STATUSCase	NA	0.29062403806383247	Not significant	IGHV3OR16-9
0.0957705	0.24596606521919104	A0A0C4DFP7	CASE_STATUSCase	NA	0.5060217895130659	Not significant	C1QTNF1
0.15704037330352283	0.1253044986546955	A0A0C4DGH5	CASE_STATUSCase	boundary (singular) fit: see help('isSingular')	0.3340815277586768	Not significant	CAND1
0.0500064	0.5617245379984267	A0A0C4DGP4;K7ELL7	CASE_STATUSCase	boundary (singular) fit: see help('isSingular')	0.7808577321421794	Not significant	PRKCSH
0.31390168092060056	0.13996219287371367	A0A0C4DH24	CASE_STATUSCase	boundary (singular) fit: see help('isSingular')	0.359748	Not significant	IGKV6-21
0.0386598	0.7226856033204885	A0A0C4DH25	CASE_STATUSCase	NA	0.8769146010231467	Not significant	IGKV3D-20
0.0587753	0.4021248297953781	A0A0C4DH25;P01619	CASE_STATUSCase	NA	0.6625449864088894	Not significant	IGKV3-20;IGKV3D-20
0.11739223230606408	0.688441	A0A0C4DH26	CASE_STATUSCase	NA	0.8575427480955577	Not significant	IGKV6D-41
-0.0391012	0.8142534897464226	A0A0C4DH29	CASE_STATUSCase	boundary (singular) fit: see help('isSingular')	0.921935	Not significant	IGHV1-3
-0.0129938	0.9627535942710268	A0A0C4DH29;P01742;P01743;P0DP01	CASE_STATUSCase	boundary (singular) fit: see help('isSingular')	0.9857386668585028	Not significant	IGHV1-3;IGHV1-46;IGHV1-69;IGHV1-8
-0.0555639	0.6204439911444273	A0A0C4DH31	CASE_STATUSCase	NA	0.8172522862382898	Not significant	IGHV1-18
0.0665635	0.7352838060408713	A0A0C4DH32;P01762;P01780	CASE_STATUSCase	NA	0.8837272518113733	Not significant	IGHV3-11;IGHV3-20;IGHV3-7
-0.0980766	0.4363643768314638	A0A0C4DH33	CASE_STATUSCase	NA	0.6922315044356909	Not significant	IGHV1-24
-0.0824483	0.2940969317659828	A0A0C4DH34	CASE_STATUSCase	NA	0.560679	Not significant	IGHV4-28
0.12672281895036433	0.10905971304145903	A0A0C4DH35	CASE_STATUSCase	boundary (singular) fit: see help('isSingular')	0.3043759566955463	Not significant	IGHV3-35
0.1353974001980321	0.0660461	A0A0C4DH36	CASE_STATUSCase	boundary (singular) fit: see help('isSingular')	0.21445069212010393	Not significant	IGHV3-38
0.0567726	0.440589	A0A0C4DH38	CASE_STATUSCase	NA	0.6956213107252377	Not significant	IGHV5-51
-0.130417	0.0829208	A0A0C4DH38;A0A0J9YXX1	CASE_STATUSCase	NA	0.25224266143922847	Not significant	IGHV5-10-1;IGHV5-51
-0.661325	0.015620660386475093	A0A0C4DH43	CASE_STATUSCase	boundary (singular) fit: see help('isSingular')	0.0712408	Not significant	IGHV2-70D
-0.13899	0.0644927	A0A0C4DH67	CASE_STATUSCase	boundary (singular) fit: see help('isSingular')	0.21086250726479988	Not significant	IGKV1-8
-0.0377452	0.6221657756084547	A0A0C4DH68	CASE_STATUSCase	NA	0.8184880706174814	Not significant	IGKV2-24
-0.00375001	0.9589697552038421	A0A0C4DH72;A0A0C4DH73;P01597;P01611;P04432	CASE_STATUSCase	NA	0.9843629085920157	Not significant	IGKV1-12;IGKV1-39;IGKV1-6;IGKV1D-12;IGKV1D-39
0.015428796924902306	0.8853836967706107	A0A0D9SF98	CASE_STATUSCase	NA	0.954379	Not significant	NCAM1
0.0939549	0.45653952671080433	A0A0D9SG74;A6NL68	CASE_STATUSCase	NA	0.7075647032952457	Not significant	SLC2A1
0.21855351282700855	0.0715455	A0A0G2JMB2	CASE_STATUSCase	NA	0.22721620713739415	Not significant	IGHA2
0.028255153175734807	0.8516886504249621	A0A0G2JS06	CASE_STATUSCase	NA	0.9391767687098027	Not significant	IGLV5-39
0.11096790571196201	0.26376686574277786	A0A0J9YW51	CASE_STATUSCase	boundary (singular) fit: see help('isSingular')	0.5271675819810595	Not significant	PCSK6
0.12676092557113394	0.17313635188312015	A0A0J9YX35	CASE_STATUSCase	boundary (singular) fit: see help('isSingular')	0.4110336292797738	Not significant	IGHV3-64D
-0.0340549	0.677297	A0A0J9YXB8	CASE_STATUSCase	boundary (singular) fit: see help('isSingular')	0.8511926102396383	Not significant	PSAP
-0.324074	0.0634791	A0A0J9YXX1	CASE_STATUSCase	boundary (singular) fit: see help('isSingular')	0.20837330526885328	Not significant	IGHV5-10-1
0.11047574658176437	0.5801204540086002	A0A0J9YY99	CASE_STATUSCase	NA	0.7922943090172073	Not significant
-0.00999468	0.7561489518378813	A0A0S2Z4L3;A0A3B3ISJ1;G5E9F8	CASE_STATUSCase	NA	0.8945588929288295	Not significant	PROS1
0.2338466703816656	0.0796293	A0A0U1RQT3	CASE_STATUSCase	NA	0.24515100520178063	Not significant	HSPG2
0.00670718	0.9580009718426042	A0A140T8Z8	CASE_STATUSCase	NA	0.9841130115622116	Not significant	TNXB
0.21780500715500667	0.00367672	A0A140T8Z8;A0A140T902;A0A140T9C0;A0A3B3ISX9	CASE_STATUSCase	NA	0.021101294377947367	Up	TNXB
0.13975058069786725	0.0228359	A0A140T8Z8;A0A3B3ISX9	CASE_STATUSCase	NA	0.0966516	Not significant	TNXB
0.0274412	0.8398533692665611	A0A140T902;A0A140T9C0	CASE_STATUSCase	NA	0.9333972285577734	Not significant	TNXB
-0.0535494	0.8164207917519724	A0A140T953;A0A140T9D4;F6U0H7	CASE_STATUSCase	NA	0.9228217939123947	Not significant	HLA-B
-0.129036	0.024020601747734294	A0A140TA29;A0A3B3ISA6	CASE_STATUSCase	NA	0.10046015634806925	Not significant	C4B
-0.264294	0.0392385	A0A1B0GTB0;A0A1B0GTU8;H7C240	CASE_STATUSCase	boundary (singular) fit: see help('isSingular')	0.14604732987500849	Not significant	ATP6AP2
0.00773463	0.9125077831704983	A0A1B0GTC6	CASE_STATUSCase	boundary (singular) fit: see help('isSingular')	0.9653362236016257	Not significant	C3orf85
-0.0215648	0.7786813573429251	A0A1B0GVU7	CASE_STATUSCase	NA	0.9049451446727045	Not significant	TLN2
0.27978251370425455	0.18661907930641675	A0A1C7CYX9	CASE_STATUSCase	boundary (singular) fit: see help('isSingular')	0.43023955461846763	Not significant	DPYSL2
-0.0197353	0.8631252689173394	A0A1R3UHJ7	CASE_STATUSCase	boundary (singular) fit: see help('isSingular')	0.9445298848959165	Not significant	KLK14
-0.0189623	0.7281901639397382	A0A1W2PNV4	CASE_STATUSCase	NA	0.8798224805795251	Not significant
0.043494744871814456	0.4845374607989269	A0A2Q2TTZ9	CASE_STATUSCase	NA	0.7286037403268202	Not significant	IGKV1D-33
0.12252265520681584	0.2952445903738453	A0A2R8Y3T0	CASE_STATUSCase	NA	0.561853	Not significant	COCH
0.0581227	0.5282637533974304	A0A2R8Y3T0;A0A2U3TZE7;G3V4C4	CASE_STATUSCase	boundary (singular) fit: see help('isSingular')	0.7589282476241829	Not significant	COCH
-0.0118218	0.9175845178480805	A0A2R8Y478;A6NNI4;G8JLH6	CASE_STATUSCase	boundary (singular) fit: see help('isSingular')	0.9674430465075599	Not significant	CD9
-0.09605	0.47671649152306506	A0A2R8Y6B6	CASE_STATUSCase	boundary (singular) fit: see help('isSingular')	0.722683	Not significant	GPX1
0.12987345514902032	0.2896300883076019	A0A2R8Y793	CASE_STATUSCase	NA	0.5555882775135579	Not significant	ACTB
-0.397474	0.044892172067237425	A0A2R8Y8A0	CASE_STATUSCase	boundary (singular) fit: see help('isSingular')	0.16129912263372181	Not significant	RPS24
0.0376503	0.5185515575375489	A0A2R8YFG2;A0A2R8YGL3	CASE_STATUSCase	NA	0.7524966132162332	Not significant	NMNAT3
-0.0450038	0.5769039070734261	A0A2U3TZU2	CASE_STATUSCase	NA	0.7904850706130504	Not significant	GPI
-0.206447	0.21116086038961418	A0A3B3IQ51	CASE_STATUSCase	NA	0.46327665835876847	Not significant	CFHR2
-0.12875	0.29437940446803346	A0A3B3IQ51;A0A3B3IS00	CASE_STATUSCase	boundary (singular) fit: see help('isSingular')	0.560993	Not significant	CFHR2
-0.00115169	0.9839195433849214	A0A3B3IRN5	CASE_STATUSCase	boundary (singular) fit: see help('isSingular')	0.9943764230597827	Not significant	FMOD
-0.0794587	0.060759212887159325	A0A3B3ISA6	CASE_STATUSCase	NA	0.20176399464858477	Not significant	C4B
0.0624875	0.6848268638045569	A0A3B3ISB1	CASE_STATUSCase	NA	0.855393	Not significant	DOCK2
-0.0811745	0.3538743751671616	A0A3B3ISC6	CASE_STATUSCase	NA	0.6205426461119391	Not significant	COPA
-0.0502332	0.7461520115540603	A0A3B3ISX9	CASE_STATUSCase	NA	0.8896383821243398	Not significant	TNXB
0.0720065	0.3158765320971537	A0A3B3IT11	CASE_STATUSCase	boundary (singular) fit: see help('isSingular')	0.5833226399943161	Not significant	HSPG2
-0.0443272	0.7204960341034607	A0A3B3ITJ4	CASE_STATUSCase	NA	0.8757379244599295	Not significant	HNRNPL
0.041092	0.3616608974056388	A0A3B3ITU4;B4DPQ0;F5H2D0	CASE_STATUSCase	NA	0.6280451256956522	Not significant	C1R
0.058512	0.3443642089935176	A0A3B3IU24	CASE_STATUSCase	NA	0.6111305553841386	Not significant	HTRA1
0.0782595	0.3154224000748862	A0A3B3IU79	CASE_STATUSCase	boundary (singular) fit: see help('isSingular')	0.5828570961649127	Not significant	ITGA2B
0.052816639643331324	0.2210543895515897	A0A3B3IUC4	CASE_STATUSCase	boundary (singular) fit: see help('isSingular')	0.47587788628674255	Not significant	GLA
0.00717403	0.8704077377791389	A0A3B3IUE0	CASE_STATUSCase	NA	0.947847	Not significant	IGFBP6
-0.123474	0.30892701054144056	A0A494BZS1	CASE_STATUSCase	NA	0.5761351659773808	Not significant	NCF4
0.11183147538571218	0.0738367	A0A494C0L6;C9JGI3	CASE_STATUSCase	boundary (singular) fit: see help('isSingular')	0.23251521211228937	Not significant	TYMP
-0.138373	0.10943639604883003	A0A494C0X7;D3DSM0	CASE_STATUSCase	boundary (singular) fit: see help('isSingular')	0.3050401776904536	Not significant	ITGB2
0.15041098520151464	0.32080525465769383	A0A494C139	CASE_STATUSCase	NA	0.5881934014620603	Not significant	LAMA4
-0.186338	0.0761241	A0A5B9;P01850	CASE_STATUSCase	boundary (singular) fit: see help('isSingular')	0.23768792280519543	Not significant	TRBC1;TRBC2
-0.0415462	0.7002731967889367	A0AVT1	CASE_STATUSCase	boundary (singular) fit: see help('isSingular')	0.8647376536677374	Not significant	UBA6
0.0957029	0.4179365214525417	A0M8Q6	CASE_STATUSCase	boundary (singular) fit: see help('isSingular')	0.6761858887111255	Not significant	IGLC7
-0.00871603	0.8863075140306804	A0M8Q6;P0CF74	CASE_STATUSCase	NA	0.9547263103616548	Not significant	IGLC6;IGLC7
-0.0230765	0.566233	A0M8Q6;P0CF74;P0CG04	CASE_STATUSCase	NA	0.7838813796918912	Not significant	IGLC1;IGLC6;IGLC7
0.0804793	0.0690792	A1L4H1	CASE_STATUSCase	boundary (singular) fit: see help('isSingular')	0.22173018495880265	Not significant	SSC5D
0.18414254220657386	0.19583500402601417	A2RUB6;A2RUB6-3	CASE_STATUSCase	boundary (singular) fit: see help('isSingular')	0.44324208641397467	Not significant	CCDC66
-0.0607101	0.25267396599390535	A2VEC9	CASE_STATUSCase	NA	0.5144078612704006	Not significant	SSPO
-0.179346	0.00618281	A4D1B5	CASE_STATUSCase	boundary (singular) fit: see help('isSingular')	0.0329256	Down	GSAP
0.015646526514639755	0.6869201397101343	A4UGR9;A4UGR9-2;A4UGR9-3	CASE_STATUSCase	NA	0.8565095267412522	Not significant	XIRP2
-0.0224587	0.6587034750384988	A4UGR9;A4UGR9-3	CASE_STATUSCase	NA	0.8406661144127406	Not significant	XIRP2
-0.629942	0.1223424150937098	A5A3E0	CASE_STATUSCase	NA	0.32861201127130213	Not significant	POTEF
0.11106601541581812	0.18109665993503649	A5A3E0;P0CG38	CASE_STATUSCase	NA	0.42248477471205664	Not significant	POTEF;POTEI
0.028804719007573074	0.7400957834750237	A5A3E0;P0CG38;P60709;P63261	CASE_STATUSCase	boundary (singular) fit: see help('isSingular')	0.8864337994244378	Not significant	ACTB;ACTG1;POTEF;POTEI
0.0849843	0.3666786457144139	A5A3E0;P0CG38;P60709;P63261;P63267;P63267-2	CASE_STATUSCase	NA	0.6327686829434352	Not significant	ACTB;ACTG1;ACTG2;POTEF;POTEI
0.0624313	0.3775929279487791	A5A3E0;P63267-2	CASE_STATUSCase	NA	0.6418173722112354	Not significant	ACTG2;POTEF
-0.071855	0.5849526663415316	A6NH11	CASE_STATUSCase	boundary (singular) fit: see help('isSingular')	0.795574	Not significant	GLTPD2
0.0630472	0.7207244972710855	A6NHR9	CASE_STATUSCase	NA	0.875833	Not significant	SMCHD1
-0.109013	0.1780123369925829	A6NMD0	CASE_STATUSCase	NA	0.4182326553840628	Not significant	IFITM10
-0.0206607	0.6998822212940292	A6PVI2	CASE_STATUSCase	NA	0.8644920129429787	Not significant	PLG
-0.0301988	0.8323228985074738	A6PVX3	CASE_STATUSCase	NA	0.9301031029874783	Not significant	PSMD4
0.0799164	0.5874766619392157	A6XMV9	CASE_STATUSCase	NA	0.7972191786042051	Not significant	PRSS2
0.0138264	0.6719680299482934	A6XND1	CASE_STATUSCase	NA	0.8482775711732882	Not significant	IGFBP3
0.0186987	0.8203030215133345	A7E2Y1;P12882;P12883;P13533;P35579;P35579-2;P35580;P35580-4;P35749;P35749-2;P35749-3;P35749-4;Q9UKX2;Q9UKX3	CASE_STATUSCase	NA	0.9246193251479773	Not significant	MYH1;MYH10;MYH11;MYH13;MYH2;MYH6;MYH7;MYH7B;MYH9
0.0974073	0.146841	A8K7Q2;E9PKE3	CASE_STATUSCase	NA	0.3710720379350424	Not significant	HSPA8
-0.0305963	0.7406501045852749	A8MS87	CASE_STATUSCase	NA	0.8867127706182459	Not significant	AGER
-0.0874108	0.3487119959081981	A8MVU1	CASE_STATUSCase	NA	0.6154016229220552	Not significant	NCF1C
-0.107823	0.0870004	A8MVU1;P14598	CASE_STATUSCase	NA	0.26076	Not significant	NCF1;NCF1C
-0.0991132	0.5120775242875569	A8MWD9;P62308	CASE_STATUSCase	NA	0.7482412631787734	Not significant	SNRPG;SNRPGP15
0.0228462	0.8223465327296979	A8MXH2	CASE_STATUSCase	boundary (singular) fit: see help('isSingular')	0.9256905012267846	Not significant	NAP1L4
-0.0866608	0.4531185068765211	B0I1T2	CASE_STATUSCase	boundary (singular) fit: see help('isSingular')	0.704962	Not significant	MYO1G
-0.0014095	0.9729178590381748	B0YIW2	CASE_STATUSCase	NA	0.9901463562984817	Not significant	APOC3
-0.0693372	0.2867944513034529	B1AH77;B1AH80	CASE_STATUSCase	NA	0.5526212785339147	Not significant	RAC2
0.0546505	0.5763980079645685	B1AHL2	CASE_STATUSCase	boundary (singular) fit: see help('isSingular')	0.7900956778992791	Not significant	FBLN1
-0.0497823	0.6531522947163539	B1AK85;B1AK87;B1AK88	CASE_STATUSCase	NA	0.8369669773997809	Not significant	CAPZB
0.14050820158197727	0.0732257	B1AM21	CASE_STATUSCase	NA	0.2311531138999407	Not significant	GNAQ
0.030776230982920167	0.603811	B1AP58	CASE_STATUSCase	NA	0.8073012693688646	Not significant	CPN1
0.0629646	0.7282377188893101	B1B0D4	CASE_STATUSCase	NA	0.8798224805795251	Not significant	ADAMTSL2
-0.0858463	0.34507975186313444	B1B0G8	CASE_STATUSCase	boundary (singular) fit: see help('isSingular')	0.6117112021222867	Not significant	F8
-0.0547372	0.3597424726995676	B4DEK9	CASE_STATUSCase	boundary (singular) fit: see help('isSingular')	0.6261517738403186	Not significant	SEMA3B
0.1277296144644537	0.2860896868596628	B4DJC3	CASE_STATUSCase	boundary (singular) fit: see help('isSingular')	0.551826	Not significant	H2AFY
-0.0472756	0.17999438528478567	B4DPQ0;F5H2D0	CASE_STATUSCase	Model failed to converge with max|grad| = 0.0033499 (tol = 0.002, component 1)	0.4208776192443486	Not significant	C1R
0.015971691851291894	0.7870376146073326	B4DTQ9;E7ERK4	CASE_STATUSCase	NA	0.9094623184761514	Not significant	ANGPT1
-0.150935	0.029084908052554634	B4DTR8;J3QQQ0	CASE_STATUSCase	NA	0.11646627779730008	Not significant	LIPG
0.0185988	0.8249314411522805	B4DXW1;F8WDR7	CASE_STATUSCase	NA	0.9268801269679812	Not significant	ACTR3
-0.149607	0.00504804	B4DY09	CASE_STATUSCase	NA	0.027676981089663627	Down	ILF2
-0.250964	0.1401776946870622	B4E3Q4	CASE_STATUSCase	NA	0.36011827034667016	Not significant	ADA2
-0.0178756	0.6337272632697115	B5MCW2;G5E9G0	CASE_STATUSCase	NA	0.825213	Not significant	RPL3
-0.048683	0.7492212556817189	B5MD45	CASE_STATUSCase	NA	0.8914079997752631	Not significant	VIT
0.16944837438301336	0.10031964683585505	B7Z4L4	CASE_STATUSCase	NA	0.28780778221584324	Not significant	RPN1
0.039242050500715615	0.5074748294951318	B7Z9C2;F8VUX1;F8VV59;F8VXI6;F8W020;F8W0J6;F8W118;H0YHC3	CASE_STATUSCase	boundary (singular) fit: see help('isSingular')	0.7454108867991939	Not significant	NAP1L1
-0.0249437	0.558311	B7ZKJ8	CASE_STATUSCase	NA	0.7786690059790624	Not significant	ITIH4
-0.0318343	0.8511068789629985	B8ZZ54	CASE_STATUSCase	NA	0.938861	Not significant	HSPE1
-0.0713225	0.2776955395938195	B9A064	CASE_STATUSCase	NA	0.5428777401283134	Not significant	IGLL5
9.971874445047718e-4	0.9803052134677019	B9A064;P0CF74;P0CG04	CASE_STATUSCase	boundary (singular) fit: see help('isSingular')	0.9929817931186983	Not significant	IGLC1;IGLC6;IGLL5
0.0016161	0.9730825210020505	B9A064;P0CG04	CASE_STATUSCase	NA	0.9902299106265811	Not significant	IGLC1;IGLL5
0.0882839	0.5384542857503107	C9J0G0	CASE_STATUSCase	NA	0.7659394673171058	Not significant	ACOX2
-0.114711	0.4213038751574544	C9J3K5;C9JIF3	CASE_STATUSCase	boundary (singular) fit: see help('isSingular')	0.6793494206685888	Not significant	RETREG2
0.0170289	0.8821230934425537	C9J3N8	CASE_STATUSCase	NA	0.9529795311961499	Not significant	HSPB1
-0.0789756	0.7159211035571422	C9J6H2	CASE_STATUSCase	boundary (singular) fit: see help('isSingular')	0.873355	Not significant	IGFBP1
-0.16538	0.0506396	C9J6K0	CASE_STATUSCase	NA	0.1762126148517486	Not significant	SPP2
-0.0954918	0.047539108905880166	C9J7V5	CASE_STATUSCase	NA	0.1682369466286838	Not significant	CFP
-0.0188625	0.7860770260217383	C9J9W2	CASE_STATUSCase	NA	0.908882	Not significant	LASP1
0.3911190546125453	0.00110036	C9JAK5	CASE_STATUSCase	boundary (singular) fit: see help('isSingular')	0.00733215	Up	ARF4
0.024226693050587198	0.6962886069175885	C9JC84;C9JEU5	CASE_STATUSCase	NA	0.8624197408635302	Not significant	FGG
0.32823089304721237	0.011633577964426661	C9JDE9	CASE_STATUSCase	boundary (singular) fit: see help('isSingular')	0.0561016	Not significant	ACAA1
0.0124817	0.8323464536961295	C9JF17	CASE_STATUSCase	NA	0.9301031029874783	Not significant	APOD
-0.126786	0.23734567672610038	C9JGV6;C9JXG8;F6WQW2	CASE_STATUSCase	NA	0.4959319098482748	Not significant	RANBP1
0.0951774	0.16906742953471224	C9JH19;F8W787	CASE_STATUSCase	NA	0.4053194248192238	Not significant	CTSD
0.2792242908632904	0.00363122	C9JL25	CASE_STATUSCase	boundary (singular) fit: see help('isSingular')	0.020882206808433793	Up	HSPD1
0.019687617847732763	0.8229647382228648	C9JMY1	CASE_STATUSCase	NA	0.9259591674885613	Not significant	IGFBP2
-0.180877	0.3225671784992358	C9JPQ9;C9JU00	CASE_STATUSCase	NA	0.5899441426158959	Not significant	FGG
-0.0199727	0.4570453474208912	C9JV37	CASE_STATUSCase	NA	0.7079261731246967	Not significant	F2
-0.0276035	0.5801861390605868	C9JXX4	CASE_STATUSCase	NA	0.7923167251050934	Not significant	IGFBP5
-0.0616364	0.4590878797318154	D3YTG3	CASE_STATUSCase	NA	0.7093674961890427	Not significant	ABI3BP
0.0634887	0.5045587562501512	D6RBE9	CASE_STATUSCase	boundary (singular) fit: see help('isSingular')	0.7430199175758163	Not significant	ANXA5
0.011994499695849281	0.90652	D6RC73	CASE_STATUSCase	Model failed to converge with max|grad| = 0.00753252 (tol = 0.002, component 1)	0.9629628370890462	Not significant	CCL28
-0.0500015	0.3439772328823276	D6RD58	CASE_STATUSCase	NA	0.6107382931400085	Not significant	LECT2
0.5892416419193135	7.567402421997207e-4	D6RE86	CASE_STATUSCase	boundary (singular) fit: see help('isSingular')	0.00522915	Up	CP
-0.0323759	0.781287	D6REL8	CASE_STATUSCase	NA	0.9063181885228427	Not significant	FGB
0.00198241	0.9858546574612295	D6RF86	CASE_STATUSCase	NA	0.995093	Not significant	CDH6
-0.00635185	0.8633618113229109	D6RHD5;H0YA55	CASE_STATUSCase	NA	0.944644	Not significant	ALB
-0.0764872	0.14931747228628608	E5RK62;F5GY03	CASE_STATUSCase	NA	0.3749291290757523	Not significant	SPARC
-0.288007	0.0290278	E7EMG9	CASE_STATUSCase	NA	0.11633031105972963	Not significant	LSP1
-0.0207272	0.6508850169673739	E7END6	CASE_STATUSCase	NA	0.8353758583990073	Not significant	PROC
0.013708619335515303	0.8804016260276757	E7EP32;F6X3N5	CASE_STATUSCase	NA	0.95213	Not significant	GNB1;GNB2
-0.0094635	0.8485248199261363	E7EPG1	CASE_STATUSCase	NA	0.9375616607131869	Not significant	MMRN1
-0.052718	0.6282687472146473	E7EQ64	CASE_STATUSCase	NA	0.8221867801404246	Not significant	PRSS1
3.0109601518076435e-4	0.9951336253433367	E7ES19	CASE_STATUSCase	NA	0.998419	Not significant	THBS4
-0.0466388	0.5732790949929701	E7ES33;G3V1Q4	CASE_STATUSCase	boundary (singular) fit: see help('isSingular')	0.7881573848905892	Not significant	SEPTIN7
0.0948452	0.4289184617369326	E7ESF6	CASE_STATUSCase	boundary (singular) fit: see help('isSingular')	0.685925	Not significant	LCP2
-0.0324825	0.6917173637649054	E7ET33	CASE_STATUSCase	NA	0.8594565812042756	Not significant	ITIH3
0.018870504238085378	0.6331234088124236	E7ETH0	CASE_STATUSCase	NA	0.8249271598876246	Not significant	CFI
-0.0482927	0.32403377051898985	E7EUT5	CASE_STATUSCase	NA	0.5914043616035303	Not significant	GAPDH
0.015821360583369956	0.885246	E7EVJ5	CASE_STATUSCase	boundary (singular) fit: see help('isSingular')	0.9543116799008547	Not significant	CYFIP2
-0.0939391	0.2426608413898672	E7EW14	CASE_STATUSCase	NA	0.5023396447391735	Not significant	LPL
-0.115159	0.00759548	E7EWP9	CASE_STATUSCase	NA	0.039187039854374044	Down	SPINK5
-0.112566	0.14342403447118504	E9PAV3	CASE_STATUSCase	NA	0.3655592474489078	Not significant	NACA
0.0382179	0.6510032964233108	E9PAV3-2	CASE_STATUSCase	NA	0.835462	Not significant	NACA
-0.0568404	0.49410273737762755	E9PAV3;E9PAV3-2	CASE_STATUSCase	NA	0.7353333440213962	Not significant	NACA
0.0840893	0.0352784	E9PBC5	CASE_STATUSCase	NA	0.13482811645972015	Not significant	KLKB1
0.0888495	0.00973551	E9PBC5;H0YAC1	CASE_STATUSCase	NA	0.0483328	Up	KLKB1
0.018382012789771647	0.8983851063862178	E9PBP6	CASE_STATUSCase	boundary (singular) fit: see help('isSingular')	0.9596885291576995	Not significant	MTTP
0.060877409726793986	0.3050967504844732	E9PF17	CASE_STATUSCase	NA	0.5722206522327905	Not significant	VCAN
0.011145745886409392	0.8924104552583538	E9PGM4	CASE_STATUSCase	NA	0.9573088232834703	Not significant	GBE1
0.013287371173552102	0.8671226771554075	E9PGN7	CASE_STATUSCase	NA	0.9465044122701681	Not significant	SERPING1
0.033654305672972874	0.200879	E9PHK0	CASE_STATUSCase	unable to evaluate scaled gradient;Model failed to converge: degenerate Hessian with 1 negative eigenvalues	0.4495835405879453	Not significant	CLEC3B
-0.0951691	0.20679616497556755	E9PHY3	CASE_STATUSCase	Model failed to converge with max|grad| = 0.00214169 (tol = 0.002, component 1)	0.4573279034348361	Not significant	DKK3
0.041926460574140595	0.5917768692568477	E9PI65	CASE_STATUSCase	boundary (singular) fit: see help('isSingular')	0.7998077782210191	Not significant	HSPA8
-0.0907613	0.040195158685743214	E9PIT3	CASE_STATUSCase	NA	0.14865047767007647	Not significant	F2
-0.0971056	0.40784220185661846	E9PK25;E9PQB7;G3V1A4	CASE_STATUSCase	NA	0.6676371770272235	Not significant	CFL1
-0.130663	0.34661853623550876	E9PL37	CASE_STATUSCase	NA	0.6132738146895927	Not significant	CAPN1
0.0917209	0.34967050777701403	E9PLD0	CASE_STATUSCase	NA	0.6163301219576507	Not significant	RAB1B
0.1046643313093873	0.541374	E9PLT1	CASE_STATUSCase	NA	0.7676834248639646	Not significant	CD36
-0.229101	0.030487710528556894	E9PP11	CASE_STATUSCase	NA	0.12076053366778568	Not significant	NPEPPS
-0.247617	0.033149494301657055	E9PQW1	CASE_STATUSCase	boundary (singular) fit: see help('isSingular')	0.12862894152485005	Not significant	CARD16
-0.0558562	0.19093642786708806	F5GY80	CASE_STATUSCase	NA	0.43631054236917166	Not significant	C8B
0.0979725	0.3625688563576779	F5GYN4;F5H6Q1	CASE_STATUSCase	NA	0.6288394362310722	Not significant	OTUB1
0.018667200905435343	0.8773239181867829	F5GYR5	CASE_STATUSCase	NA	0.9508335521767594	Not significant	SLC2A3
0.0257182	0.8048873121648411	F5GZG1	CASE_STATUSCase	boundary (singular) fit: see help('isSingular')	0.9175217017877527	Not significant	RAP1B
2.681504987031527e-4	0.9948226031667871	F5H2D0	CASE_STATUSCase	NA	0.9983244721131059	Not significant	C1R
0.0764447	0.4382124174695796	F5H4Z8;Q2HIZ1	CASE_STATUSCase	boundary (singular) fit: see help('isSingular')	0.6937051975731278	Not significant	THBS3
0.046280978157185966	0.7525673331045206	F5H5D3	CASE_STATUSCase	NA	0.8928923940780018	Not significant	TUBA1C
0.024984961990989117	0.43976811557995366	F5H6X6	CASE_STATUSCase	boundary (singular) fit: see help('isSingular')	0.6950427655086697	Not significant	GANAB
-0.057528	0.0833088	F5H7G1	CASE_STATUSCase	NA	0.253063	Not significant	C8B
0.00475945	0.9772869310144457	F6RGN5	CASE_STATUSCase	boundary (singular) fit: see help('isSingular')	0.991853	Not significant	SLC25A10
-0.276118	0.1112199085315421	F6SYF8	CASE_STATUSCase	NA	0.3085033138896681	Not significant	DKK3
0.055262736535762164	0.3588814540178704	F6VDH7;H7C3I1	CASE_STATUSCase	NA	0.6253098982352728	Not significant	ST13
0.017637799341577942	0.8709918785437294	F8VNP4	CASE_STATUSCase	boundary (singular) fit: see help('isSingular')	0.9480434839585704	Not significant	INHBE
0.0812786	0.36768152814972554	F8W0A3	CASE_STATUSCase	NA	0.6336334870437108	Not significant	PA2G4
0.0889579	0.4552855457342355	F8W0P7;H0YI37	CASE_STATUSCase	NA	0.7064343153075284	Not significant	ATP5F1B
-0.141598	0.0990724	F8W1B7	CASE_STATUSCase	NA	0.2853771772570725	Not significant	MMP14
-0.00212196	0.950957	F8W696	CASE_STATUSCase	NA	0.9815526037197218	Not significant	APOA1
0.0535196	0.2971879037558954	F8W785	CASE_STATUSCase	NA	0.5639507872026719	Not significant	GOLIM4
0.032461436272331584	0.42626143806904393	F8WCZ6	CASE_STATUSCase	NA	0.6834519317383435	Not significant	C1S
0.0923282	0.5952819032381527	F8WE98	CASE_STATUSCase	NA	0.8022050505710928	Not significant	FLNA
0.0926816	0.20534419015829566	F8WE98;Q60FE5	CASE_STATUSCase	NA	0.4555062431449857	Not significant	FLNA
0.3643820538435298	0.00528992	G3V0E5	CASE_STATUSCase	Model failed to converge with max|grad| = 0.00217663 (tol = 0.002, component 1)	0.028817919524772747	Up	TFRC
-0.15536	0.10240294880268001	G3V1N2	CASE_STATUSCase	NA	0.2919434713273512	Not significant	HBA2
0.13922926802670071	0.051814170211316075	G3V1Q4	CASE_STATUSCase	boundary (singular) fit: see help('isSingular')	0.17919154497868206	Not significant	SEPTIN7
-0.146764	0.3695060403485728	G3V1V8	CASE_STATUSCase	boundary (singular) fit: see help('isSingular')	0.6352417001851671	Not significant	MYL2
0.0878632	0.0823624	G3V2B9	CASE_STATUSCase	NA	0.25106180237311015	Not significant	SERPINA1
0.14385677139502193	0.2526980430749517	G3V2M8;G3V363;H0YJS6	CASE_STATUSCase	NA	0.5144078612704006	Not significant	SCFD1
-0.0561467	0.5108997348860188	G3V2N0;G3V3J9	CASE_STATUSCase	NA	0.7474946522627716	Not significant	GNG2
0.11126377575023966	0.2822894312731075	G3V2N5	CASE_STATUSCase	boundary (singular) fit: see help('isSingular')	0.547406	Not significant	ACTN1
-0.0249511	0.44840341883558976	G3V2W1	CASE_STATUSCase	NA	0.7015736832320747	Not significant	SERPINA10
0.013073636806566351	0.887097	G3V357	CASE_STATUSCase	NA	0.9549870870899309	Not significant	RNASE1
-0.109124	0.030453171079711402	G3V3A0	CASE_STATUSCase	boundary (singular) fit: see help('isSingular')	0.12065725269120345	Not significant	SERPINA3
0.00624903	0.8985747527206209	G3V5I3	CASE_STATUSCase	NA	0.9597837060637956	Not significant
0.045111847461849694	0.7804468337060916	G3XA98	CASE_STATUSCase	NA	0.9059996939545489	Not significant	FBLN5
-0.023764	0.7711005191213414	G3XAD2	CASE_STATUSCase	NA	0.901523	Not significant	FUT8
0.038556284251918316	0.7562999619389766	G3XAI2	CASE_STATUSCase	NA	0.8946218614798666	Not significant	LAMB1
0.010596123244365688	0.8935294083693409	G3XAK1	CASE_STATUSCase	NA	0.9576508879112899	Not significant	MST1
0.0389659	0.3721600228082854	G3XAP6	CASE_STATUSCase	NA	0.6373317705027655	Not significant	COMP
0.00741272	0.9508797928346975	G5E968	CASE_STATUSCase	boundary (singular) fit: see help('isSingular')	0.98154	Not significant	CHGA
-0.168484	0.0675441	G5EA09	CASE_STATUSCase	boundary (singular) fit: see help('isSingular')	0.21803676022279792	Not significant	SDCBP
0.0906796	0.17745997082180354	H0Y300;H3BS21;J3QLC9	CASE_STATUSCase	NA	0.41732468116296595	Not significant	HP
0.0944296	0.1740972093336216	H0Y4A0	CASE_STATUSCase	NA	0.4124668764817038	Not significant	NRP1
-0.107405	0.3244072958705252	H0Y4Q3	CASE_STATUSCase	boundary (singular) fit: see help('isSingular')	0.5917679519516713	Not significant	RANGAP1
0.0646186	0.7008299646633134	H0Y5D1	CASE_STATUSCase	boundary (singular) fit: see help('isSingular')	0.865125	Not significant	C1S
-0.185422	0.2821318136242093	H0Y6P3	CASE_STATUSCase	boundary (singular) fit: see help('isSingular')	0.5472559055822199	Not significant	MNDA
0.3956830320803563	0.0606695	H0Y7G1	CASE_STATUSCase	boundary (singular) fit: see help('isSingular')	0.20155230402462293	Not significant	PDZD7
0.0631879	0.1988203503197514	H0Y7G9	CASE_STATUSCase	boundary (singular) fit: see help('isSingular')	0.44699990414428287	Not significant	HTRA1
-0.0703265	0.35340843787801945	H0Y7L5	CASE_STATUSCase	NA	0.6201197482513205	Not significant	APOE
0.020413808420677797	0.575042	H0Y8L3	CASE_STATUSCase	boundary (singular) fit: see help('isSingular')	0.7893247025118502	Not significant	TGFBI
-0.0101629	0.7857295838259853	H0Y8L3;H0Y9D7	CASE_STATUSCase	NA	0.9086910787634871	Not significant	TGFBI
0.1536417929690935	0.14159253142714176	H0Y8M8	CASE_STATUSCase	NA	0.3622947270099117	Not significant	TGFBI
0.00115269	0.9864626943868896	H0Y9D7	CASE_STATUSCase	NA	0.9952409530841886	Not significant	TGFBI
-0.0116668	0.9206005226977199	H0Y9N2	CASE_STATUSCase	boundary (singular) fit: see help('isSingular')	0.9687282802269119	Not significant	PDGFC
0.079238	0.0145385	H0YAC1	CASE_STATUSCase	boundary (singular) fit: see help('isSingular')	0.0672111	Not significant	KLKB1
-0.0343205	0.7207594874028919	H0YAF9	CASE_STATUSCase	boundary (singular) fit: see help('isSingular')	0.875833	Not significant	FST
-0.0199355	0.7424052022788608	H0YB00	CASE_STATUSCase	NA	0.8875566244987719	Not significant	XYLT2
-0.0693101	0.401858	H0YBE4	CASE_STATUSCase	boundary (singular) fit: see help('isSingular')	0.6623832005172732	Not significant	GPX3
0.10435315197309422	0.402197	H0YC24	CASE_STATUSCase	boundary (singular) fit: see help('isSingular')	0.6626063001610645	Not significant	ANTXR1
0.0161929	0.7745604937503685	H0YCR7	CASE_STATUSCase	NA	0.9027615572365129	Not significant	RNH1
-0.00288976	0.9533605975123912	H0YCY8	CASE_STATUSCase	NA	0.9824638412246733	Not significant	CTSC
-0.0543131	0.4366115761329965	H0YD18	CASE_STATUSCase	boundary (singular) fit: see help('isSingular')	0.6923628399824695	Not significant	NUCB2
-0.166276	0.352832	H0YD37	CASE_STATUSCase	boundary (singular) fit: see help('isSingular')	0.6196938550217547	Not significant	PDGFD
-0.0843804	0.23715240720543576	H0YDD8	CASE_STATUSCase	NA	0.49567339441933805	Not significant	RPLP2
-0.0874051	0.14023688413205357	H0YEG8;Q2L696	CASE_STATUSCase	NA	0.36019866590848404	Not significant	NUCB2
-0.121187	0.3394306596909107	H0YEM4	CASE_STATUSCase	NA	0.606518	Not significant	VWA3B
-0.153083	0.23375022847641033	H0YGX7	CASE_STATUSCase	NA	0.4915641256767272	Not significant	ARHGDIB
0.0957709	0.31967993835244163	H0YH81	CASE_STATUSCase	boundary (singular) fit: see help('isSingular')	0.5871623298598181	Not significant	ATP5F1B
0.038588385934794765	0.7353193237244464	H0YJ11;H0YJW3	CASE_STATUSCase	Model failed to converge with max|grad| = 0.0127365 (tol = 0.002, component 1)	0.8837418681277288	Not significant	ACTN1
0.23221236284597788	0.0464761	H0YJE6	CASE_STATUSCase	NA	0.16534402129571027	Not significant	SPTB
0.2976052853266664	0.0381721	H0YJN6	CASE_STATUSCase	boundary (singular) fit: see help('isSingular')	0.14309306664713264	Not significant	PPP4R3A
0.045132507569948556	0.7462440779490331	H0YJS4	CASE_STATUSCase	NA	0.8896798383132913	Not significant	EIF2S1
0.00814978	0.8041695034361082	H0YJW9	CASE_STATUSCase	NA	0.9170457449715078	Not significant
-0.178152	0.11571491793381113	H0YK43	CASE_STATUSCase	NA	0.31672193968728746	Not significant	SNX1
-0.135379	0.20642483629395778	H0YKA5	CASE_STATUSCase	boundary (singular) fit: see help('isSingular')	0.45701269781754034	Not significant	IQGAP1
-0.126966	0.3752805665253953	H0YLE8	CASE_STATUSCase	boundary (singular) fit: see help('isSingular')	0.6400867609054989	Not significant	IQGAP1
0.0471707	0.20937342081456933	H0YND0	CASE_STATUSCase	NA	0.46087	Not significant	FBN1
0.1454761988533792	0.10424075721615503	H3BM21	CASE_STATUSCase	boundary (singular) fit: see help('isSingular')	0.2955377166648432	Not significant
-0.0872077	0.36850292391567474	H3BMY1	CASE_STATUSCase	boundary (singular) fit: see help('isSingular')	0.634314	Not significant	CTRB2
-0.022128	0.6528325697794253	H3BP20	CASE_STATUSCase	NA	0.8367453284335478	Not significant	HEXA
0.019592700686758908	0.8461590255396532	H3BPL6;H3BRT0	CASE_STATUSCase	NA	0.936473	Not significant	SULT1A3;SULT1A4
-0.118695	0.2708089438145767	H3BQX5	CASE_STATUSCase	NA	0.5356789731032414	Not significant	SULT1A1
-0.00833428	0.9256226017672076	H3BRD8	CASE_STATUSCase	NA	0.9707603187430748	Not significant	GLG1
-0.224403	0.030201879433605666	H3BRJ9	CASE_STATUSCase	NA	0.11999881053229011	Not significant	CETP
-0.129951	0.43745084927116407	H3BRM6	CASE_STATUSCase	boundary (singular) fit: see help('isSingular')	0.6931833503540427	Not significant	GSTM1
0.00558383	0.9545768650214885	H3BRQ4;K4DIB9	CASE_STATUSCase	NA	0.9829181346835986	Not significant
0.121565	0.16702710006052338	H3BRU6	CASE_STATUSCase	boundary (singular) fit: see help('isSingular')	0.402091	Not significant	PCBP2
-0.0204057	0.8803535916386742	H3BT58	CASE_STATUSCase	boundary (singular) fit: see help('isSingular')	0.9521041298012471	Not significant	COTL1
-0.188604	0.0886106	H3BTQ4	CASE_STATUSCase	NA	0.26414866512360813	Not significant	CTRB2
-0.168471	0.5282129276083644	H3BTU6	CASE_STATUSCase	boundary (singular) fit: see help('isSingular')	0.7588807242470957	Not significant	CORO1A
-0.0377768	0.8013179382756745	H3BU78	CASE_STATUSCase	NA	0.9157842810319644	Not significant	ALDOA
-0.000210029	0.9984183123055119	H3BV55	CASE_STATUSCase	NA	0.9994235168406904	Not significant	PMM2
-0.0807438	0.4911564448162439	H3BV99	CASE_STATUSCase	NA	0.7332750059186773	Not significant	SNAP23
-0.20192	0.0714516	H7BXD5;H7C2Z6	CASE_STATUSCase	NA	0.22702749038135128	Not significant	GCA
0.17034107864937784	0.3325465437086528	H7BXS3	CASE_STATUSCase	boundary (singular) fit: see help('isSingular')	0.5998951011468506	Not significant	PIP4K2A
0.1052151057098679	0.36667299826485644	H7BY64	CASE_STATUSCase	NA	0.6327686829434352	Not significant	ZNF511-PRAP1
0.069922	0.23669917087068926	H7BYD9	CASE_STATUSCase	NA	0.49519805745390655	Not significant	PAM
-0.366301	0.00168107	H7BZ18	CASE_STATUSCase	boundary (singular) fit: see help('isSingular')	0.010683229810132044	Down	MCFD2
0.3695149509981563	0.17279890991829394	H7BZ72	CASE_STATUSCase	boundary (singular) fit: see help('isSingular')	0.41058584127249237	Not significant	NOP58
-0.0067909	0.8471297852518276	H7BZ94	CASE_STATUSCase	NA	0.9368796214201437	Not significant	P4HB
-0.0191274	0.6933120639684389	H7BZI1	CASE_STATUSCase	NA	0.860578	Not significant	NUCB1
-0.04009	0.5183505919973892	H7BZJ3	CASE_STATUSCase	NA	0.7523862650543395	Not significant	PDIA3
-0.0159873	0.8302502629879955	H7C0L5	CASE_STATUSCase	boundary (singular) fit: see help('isSingular')	0.9293278592543656	Not significant	ITIH4
-0.0698946	0.2087372610482173	H7C0V9	CASE_STATUSCase	NA	0.4600251197658825	Not significant	APP
-0.0626601	0.3947367099141299	H7C1W1	CASE_STATUSCase	NA	0.6564489600102271	Not significant	PXDN
0.24986228588226858	0.012435710763205203	H7C2D6	CASE_STATUSCase	boundary (singular) fit: see help('isSingular')	0.059248184670665976	Not significant	MANF
-0.186888	0.26399186125007823	H7C2K7	CASE_STATUSCase	NA	0.5274102159221878	Not significant	SUSD5
-0.149629	0.016754880505335964	H7C300	CASE_STATUSCase	NA	0.0754985	Not significant	PXDN
-0.470725	0.098803	H7C3A3	CASE_STATUSCase	NA	0.2848612849447515	Not significant	TTC27
-0.0209803	0.9077683874408853	H7C3K3	CASE_STATUSCase	boundary (singular) fit: see help('isSingular')	0.9634520281934144	Not significant	ACAP2
0.010672533300081255	0.8595575204727322	H7C4X4	CASE_STATUSCase	boundary (singular) fit: see help('isSingular')	0.9427264607512119	Not significant	ABI3BP
0.0811619	0.022930128267055646	H7C5E8	CASE_STATUSCase	NA	0.0969426	Not significant	TF
-0.0573099	0.089066	H7C5H1	CASE_STATUSCase	NA	0.26505346719700434	Not significant	CFB
-0.00850491	0.9626360461777835	H7C5M9	CASE_STATUSCase	boundary (singular) fit: see help('isSingular')	0.9857162937405453	Not significant	PDCD10
0.0440523	0.2351888588466509	H7C5R1	CASE_STATUSCase	NA	0.49318443429838954	Not significant	CP
0.1393060915334905	0.17593885590696548	H7C5W8	CASE_STATUSCase	NA	0.4151974463023433	Not significant	ACTN1
0.31419496977260625	0.00204317	H9KV28	CASE_STATUSCase	NA	0.012689135289500369	Up	DIAPH1
-0.104809	0.3783450378422689	I3L2G4	CASE_STATUSCase	NA	0.6425089365227484	Not significant	MTSS2
-0.113101	0.34091306134051047	I3L3E9	CASE_STATUSCase	NA	0.6079228867443789	Not significant	FEN1
0.0788996	0.0739396	I3L3P5	CASE_STATUSCase	NA	0.2327708128960606	Not significant	P4HB
0.0280287	0.605209	I3L4N7	CASE_STATUSCase	NA	0.8081772557991527	Not significant	SERPINF1
0.043435592687791603	0.2578831230016393	I3L4Z0	CASE_STATUSCase	NA	0.5208514368807462	Not significant	SERPINF1
0.0609863	0.5724436092144918	I3L4Z3;I3L506	CASE_STATUSCase	NA	0.7876418108380161	Not significant	SCPEP1
0.0559453	0.5366619379240325	I3L4Z9	CASE_STATUSCase	NA	0.7646485414749176	Not significant	SCPEP1
0.20001209449396784	0.048417010579570555	I3L532	CASE_STATUSCase	NA	0.17057442864630795	Not significant	MYL4
-0.182452	0.0853643	I6L8B7	CASE_STATUSCase	boundary (singular) fit: see help('isSingular')	0.2573681012305497	Not significant	FABP5
-0.129943	0.015880424070339752	J3KNB4	CASE_STATUSCase	NA	0.0722356	Not significant	CAMP
-0.214982	0.17713727458675585	J3KNI6	CASE_STATUSCase	boundary (singular) fit: see help('isSingular')	0.416829	Not significant	ITGB2
0.0133722	0.8565774082137658	J3KPY9	CASE_STATUSCase	NA	0.9416053936593188	Not significant	ANTXR2
0.11615609363058056	0.13099123648295694	J3KQE5	CASE_STATUSCase	NA	0.344327	Not significant	RAN
0.43304580371550455	0.00137236	J3KRP0	CASE_STATUSCase	NA	0.00892078	Up	CNDP1
0.0743797	0.26392168257493176	J3KTB5	CASE_STATUSCase	boundary (singular) fit: see help('isSingular')	0.5273316022386001	Not significant	EIF4A1
0.032830930910129286	0.713852	J3KTH7	CASE_STATUSCase	Model failed to converge with max|grad| = 0.0232028 (tol = 0.002, component 1)	0.8720695134536394	Not significant	FHOD1
-0.219903	0.10986981002065499	J3QLI9	CASE_STATUSCase	boundary (singular) fit: see help('isSingular')	0.3057997755147266	Not significant	SNRPD1
-0.034061	0.49394783825527677	J3QSE5	CASE_STATUSCase	boundary (singular) fit: see help('isSingular')	0.7352179617950634	Not significant	LCAT
-0.00894369	0.9104919200795486	K7EIG3	CASE_STATUSCase	NA	0.9645718654394794	Not significant	NOTUM
0.028260711054846527	0.6647371797153218	K7EJ44	CASE_STATUSCase	NA	0.844495	Not significant	PFN1
0.023011119417236273	0.6273617559826732	K7EJB9	CASE_STATUSCase	boundary (singular) fit: see help('isSingular')	0.8218094040407744	Not significant	CALR
-0.125851	0.0799663	K7EJT5;K7ELC4;K7EMH1;K7EP65;K7ERI7	CASE_STATUSCase	NA	0.245941	Not significant	RPL22
-0.027183	0.8095125919419559	K7EKF6	CASE_STATUSCase	boundary (singular) fit: see help('isSingular')	0.9198034909578172	Not significant	ANGPTL6
-0.110295	0.11101312973375471	K7EL96;K7ERZ3	CASE_STATUSCase	NA	0.3081596209178634	Not significant	PLIN3
-0.0391809	0.6489410237328341	K7EM16	CASE_STATUSCase	boundary (singular) fit: see help('isSingular')	0.8344136391360578	Not significant	VASP
-0.0312049	0.8003677832538787	K7ENN9	CASE_STATUSCase	NA	0.9154517839681412	Not significant	ALOX12
-0.0105864	0.9035161928232848	K7EPF6	CASE_STATUSCase	boundary (singular) fit: see help('isSingular')	0.9616822460668195	Not significant	PGD
-0.233955	0.0788376	K7EQ02	CASE_STATUSCase	NA	0.24332686145140978	Not significant	DAZAP1
0.0512811	0.6310492058101793	K7EQ12	CASE_STATUSCase	NA	0.8236611470961629	Not significant	UBE2O
0.10179528426274655	0.22119050388657088	K7EQ37	CASE_STATUSCase	NA	0.47598974771859526	Not significant	UNC13D
0.011606533765886284	0.932016	K7EQR9	CASE_STATUSCase	boundary (singular) fit: see help('isSingular')	0.9734822242699805	Not significant	ILF3
-0.0121294	0.7580663135113688	K7ER74	CASE_STATUSCase	NA	0.8955561231375875	Not significant	APOC4-APOC2
0.0804439	0.5517403942840045	K7ES11	CASE_STATUSCase	NA	0.7744013571003369	Not significant	UBE2O
-0.171253	0.100814	K7ESM5	CASE_STATUSCase	NA	0.2887988776393845	Not significant	TUBB6
-0.0743298	0.0876761	M0QXZ3	CASE_STATUSCase	NA	0.26216683991596845	Not significant	C3
-0.0700706	0.37957457336695366	M0QYC8	CASE_STATUSCase	NA	0.6437861130451535	Not significant	C3
-0.0969984	0.36681091049929015	M0QYE0;M0R0I3	CASE_STATUSCase	boundary (singular) fit: see help('isSingular')	0.632889	Not significant	SH3GL1
-0.0970076	0.34168553302287274	M0QZ54;M0R118	CASE_STATUSCase	NA	0.6085599445357746	Not significant	STXBP2
-0.107604	0.3111964862726577	M0QZN2;M0R0R2	CASE_STATUSCase	NA	0.5783623688223967	Not significant	RPS5
0.0817496	0.031482958243643513	M0R009	CASE_STATUSCase	NA	0.1236489715185347	Not significant	A1BG
-0.0421517	0.47447388027455273	M0R058	CASE_STATUSCase	NA	0.7210394394086803	Not significant	NAPA
-0.0711101	0.4195226012613913	M0R0H0;M0R220	CASE_STATUSCase	boundary (singular) fit: see help('isSingular')	0.677537	Not significant	FCGRT
-0.201456	0.0712681	M0R0P7;M0R1A7;M0R3D6	CASE_STATUSCase	boundary (singular) fit: see help('isSingular')	0.2266365878593073	Not significant	RPL18A
-0.0363236	0.40176548679764257	M0R0Q9	CASE_STATUSCase	NA	0.6622912235142898	Not significant	C3
0.14850795703329323	0.13362712210284303	M0R0W6	CASE_STATUSCase	NA	0.34899256780302473	Not significant	AXL
-0.056026	0.11957092818296085	M0R1Q1	CASE_STATUSCase	NA	0.32380536797643344	Not significant	C3
0.020285351429671996	0.6728403433472177	M0R2W8	CASE_STATUSCase	Model failed to converge with max|grad| = 0.00841292 (tol = 0.002, component 1)	0.8488018139308603	Not significant	PGLYRP2
-0.0158599	0.850346	O00139-5	CASE_STATUSCase	boundary (singular) fit: see help('isSingular')	0.9384376198108739	Not significant	KIF2A
0.019925414322892264	0.798885	O00139;O00139-5	CASE_STATUSCase	NA	0.9148746347325922	Not significant	KIF2A
0.00832142	0.9336083683644214	O00151	CASE_STATUSCase	NA	0.974084	Not significant	PDLIM1
0.2830849021850713	0.00239356	O00159;O00159-3	CASE_STATUSCase	boundary (singular) fit: see help('isSingular')	0.014567994445338017	Up	MYO1C
-0.229038	0.0510605	O00160	CASE_STATUSCase	NA	0.17721556579615222	Not significant	MYO1F
0.0404884	0.7751199099560616	O00160;Q12965	CASE_STATUSCase	boundary (singular) fit: see help('isSingular')	0.902983	Not significant	MYO1E;MYO1F
0.048667	0.47764906726658896	O00161	CASE_STATUSCase	boundary (singular) fit: see help('isSingular')	0.723345	Not significant	SNAP23
0.0628036	0.5001176868478683	O00186	CASE_STATUSCase	boundary (singular) fit: see help('isSingular')	0.7399391454913602	Not significant	STXBP3
0.13294572755666656	0.045427318370834836	O00187	CASE_STATUSCase	boundary (singular) fit: see help('isSingular')	0.16261233301252337	Not significant	MASP2
0.08456	0.45193804853240427	O00194	CASE_STATUSCase	boundary (singular) fit: see help('isSingular')	0.7040532025779448	Not significant	RAB27B
0.12477216150274055	0.20575326052895582	O00194;P51159	CASE_STATUSCase	boundary (singular) fit: see help('isSingular')	0.4560422693635931	Not significant	RAB27A;RAB27B
-0.105347	0.2491978463044585	O00231;O00231-2	CASE_STATUSCase	NA	0.5101763174650127	Not significant	PSMD11
-0.0477783	0.6456482499947985	O00232	CASE_STATUSCase	NA	0.8323136136315807	Not significant	PSMD12
0.031992454624445915	0.733944	O00233	CASE_STATUSCase	boundary (singular) fit: see help('isSingular')	0.8829173266127467	Not significant	PSMD9
-0.00706646	0.9484310467721013	O00244	CASE_STATUSCase	NA	0.9806205026136935	Not significant	ATOX1
0.13583959152631714	0.2377273568613022	O00264	CASE_STATUSCase	NA	0.49648022578959533	Not significant	PGRMC1
0.27492903056488466	0.018060987176383658	O00264;O15173	CASE_STATUSCase	boundary (singular) fit: see help('isSingular')	0.0801757	Not significant	PGRMC1;PGRMC2
0.070656	0.39940385378695165	O00292-2	CASE_STATUSCase	NA	0.6603570004239974	Not significant	LEFTY2
-0.0277215	0.7593015231278253	O00292;O00292-2;O75610	CASE_STATUSCase	NA	0.8960105795781673	Not significant	LEFTY1;LEFTY2
0.0842	0.0945242	O00299	CASE_STATUSCase	NA	0.2760707319287091	Not significant	CLIC1
-0.00511214	0.9039038671966731	O00339-2;O00339-3	CASE_STATUSCase	NA	0.9618414646906452	Not significant	MATN2
0.0761243	0.011377608270888429	O00391	CASE_STATUSCase	NA	0.0550317	Not significant	QSOX1
-0.0411715	0.19487411692425333	O00399	CASE_STATUSCase	NA	0.4418624260968415	Not significant	DCTN6
-0.0221356	0.834172	O00410	CASE_STATUSCase	boundary (singular) fit: see help('isSingular')	0.931074	Not significant	IPO5
0.031127701847802267	0.7830370408330316	O00410-3	CASE_STATUSCase	NA	0.9073193729473652	Not significant	IPO5
0.15709028772247824	0.030482307295915008	O00410;O00410-3	CASE_STATUSCase	NA	0.12074472379617114	Not significant	IPO5
0.14251949820208537	0.1233446163436659	O00429-6	CASE_STATUSCase	boundary (singular) fit: see help('isSingular')	0.3304115110342978	Not significant	DNM1L
0.18832650922953967	0.0396827	O00429;O00429-6	CASE_STATUSCase	NA	0.14726471013100195	Not significant	DNM1L
-0.132346	0.30085808608441766	O00442;O00442-2	CASE_STATUSCase	boundary (singular) fit: see help('isSingular')	0.5675722468814343	Not significant	RTCA
-0.00483222	0.9623950673095469	O00451;O00451-3	CASE_STATUSCase	NA	0.9856401558132036	Not significant	GFRA2
0.026050623938055198	0.5740224843529823	O00461	CASE_STATUSCase	NA	0.7885082225923185	Not significant	GOLIM4
0.11919358684295006	0.2875127155108623	O00462	CASE_STATUSCase	boundary (singular) fit: see help('isSingular')	0.5534223343345687	Not significant	MANBA
0.11056444849498555	0.0748862	O00468-2	CASE_STATUSCase	boundary (singular) fit: see help('isSingular')	0.23490198049098093	Not significant	AGRN
0.0751251	0.11013240166750284	O00468-2;O00468-6	CASE_STATUSCase	boundary (singular) fit: see help('isSingular')	0.3063910497889916	Not significant	AGRN
0.15874882443536742	0.012570605471795795	O00468-6	CASE_STATUSCase	boundary (singular) fit: see help('isSingular')	0.0597776	Not significant	AGRN
0.0530825	0.6267499493165392	O00483	CASE_STATUSCase	NA	0.8214231551933463	Not significant	NDUFA4
-0.188542	0.1308025347045324	O00487	CASE_STATUSCase	NA	0.34404823010849683	Not significant	PSMD14
0.1752690448922772	0.16377954178378967	O00499-11;O00499-3;Q9UBW5	CASE_STATUSCase	boundary (singular) fit: see help('isSingular')	0.3974529307546515	Not significant	BIN1;BIN2
0.1406351790143378	0.2001115886030436	O00499-3	CASE_STATUSCase	NA	0.4486309165924911	Not significant	BIN1
-0.0218025	0.7975204800354929	O00501	CASE_STATUSCase	boundary (singular) fit: see help('isSingular')	0.9142787696880225	Not significant	CLDN5
-0.0604421	0.4713134298579039	O00560;O00560-3	CASE_STATUSCase	boundary (singular) fit: see help('isSingular')	0.7188551037664022	Not significant	SDCBP
-0.0846226	0.18307558897674675	O00571	CASE_STATUSCase	NA	0.42506752551874816	Not significant	DDX3X
0.0737282	0.5408958878519617	O00571-2	CASE_STATUSCase	boundary (singular) fit: see help('isSingular')	0.767395	Not significant	DDX3X
-0.00226119	0.9732035369797665	O00571-2;O15523;P17844;Q92841;Q92841-1;Q92841-2;Q92841-3	CASE_STATUSCase	Model failed to converge with max|grad| = 0.011265 (tol = 0.002, component 1)	0.9902489477954559	Not significant	DDX17;DDX3X;DDX3Y;DDX5
-0.0455108	0.5259228789082042	O00571;O00571-2;O15523	CASE_STATUSCase	boundary (singular) fit: see help('isSingular')	0.7571562155436012	Not significant	DDX3X;DDX3Y
-0.0353469	0.6559238280385642	O00571;O15523	CASE_STATUSCase	NA	0.8386462363097905	Not significant	DDX3X;DDX3Y
0.0536903	0.6735267779985421	O00584	CASE_STATUSCase	NA	0.8492496470334231	Not significant	RNASET2
0.010015054805926077	0.8736099033039719	O00585	CASE_STATUSCase	NA	0.9491180858055616	Not significant	CCL21
-0.00316186	0.9639909900520907	O00592	CASE_STATUSCase	NA	0.98653	Not significant	PODXL
0.023175081487488085	0.7113535422861761	O00602	CASE_STATUSCase	boundary (singular) fit: see help('isSingular')	0.8705320950653499	Not significant	FCN1
-0.0504655	0.6443430418927789	O00743	CASE_STATUSCase	NA	0.831511	Not significant	PPP6C
-0.0441229	0.687606	O00743;O00743-2;O00743-3	CASE_STATUSCase	NA	0.8570028379412182	Not significant	PPP6C
0.17345332002701672	0.31270694161969215	O14556	CASE_STATUSCase	boundary (singular) fit: see help('isSingular')	0.5800477407340354	Not significant	GAPDHS
-0.180539	0.10747017142791719	O14579	CASE_STATUSCase	boundary (singular) fit: see help('isSingular')	0.30136681239950874	Not significant	COPE
0.040835	0.5027891979210017	O14594	CASE_STATUSCase	NA	0.7417703242056817	Not significant	NCAN
0.057018416183170384	0.4695473359863085	O14602;P47813	CASE_STATUSCase	NA	0.7175388171187415	Not significant	EIF1AX;EIF1AY
0.00881995	0.9210247991169849	O14617;O14617-5	CASE_STATUSCase	NA	0.9688886340034457	Not significant	AP3D1
-0.0670026	0.5807613400738583	O14618	CASE_STATUSCase	NA	0.7927400509805445	Not significant	CCS
-0.100053	0.22286780210405385	O14639;O14639-2	CASE_STATUSCase	NA	0.4781745150978945	Not significant	ABLIM1
0.11513212166258685	0.2836770097465276	O14656	CASE_STATUSCase	NA	0.548989	Not significant	TOR1A
0.0689971	0.11696463561130063	O14672	CASE_STATUSCase	NA	0.3190368509219099	Not significant	ADAM10
-0.0880078	0.34745883063632166	O14727-2;O14727-4	CASE_STATUSCase	NA	0.6142674512717078	Not significant	APAF1
-0.0734124	0.5315209139189218	O14745;O14745-2	CASE_STATUSCase	boundary (singular) fit: see help('isSingular')	0.7610253321098185	Not significant	SLC9A3R1
0.024726531488605034	0.7739211384781066	O14773;O14773-2	CASE_STATUSCase	NA	0.9026388655012352	Not significant	TPP1
0.0518877	0.22523294550052703	O14786	CASE_STATUSCase	Model failed to converge with max|grad| = 0.00654071 (tol = 0.002, component 1)	0.4810230151309138	Not significant	NRP1
0.0501759	0.6119470515740537	O14787-2;Q92973-3	CASE_STATUSCase	boundary (singular) fit: see help('isSingular')	0.812178	Not significant	TNPO1;TNPO2
-0.142142	0.046585	O14791	CASE_STATUSCase	NA	0.16559350867940653	Not significant	APOL1
-0.0978891	0.0904119	O14791-2	CASE_STATUSCase	NA	0.2677435303257271	Not significant	APOL1
-0.0697006	0.11221306334518084	O14791;O14791-2	CASE_STATUSCase	boundary (singular) fit: see help('isSingular')	0.31044259049610506	Not significant	APOL1
-0.159312	0.1757723227557101	O14818	CASE_STATUSCase	boundary (singular) fit: see help('isSingular')	0.41501057073356995	Not significant	PSMA7
-0.199579	0.0531596	O14818-2	CASE_STATUSCase	NA	0.18272845788898304	Not significant	PSMA7
-0.133044	0.41326253493889753	O14818;O14818-2	CASE_STATUSCase	NA	0.6720814478344828	Not significant	PSMA7
-0.0548799	0.32237332340096014	O14960	CASE_STATUSCase	NA	0.5897283214379516	Not significant	LECT2
0.026527672166717066	0.7702551767844341	O14974-2	CASE_STATUSCase	boundary (singular) fit: see help('isSingular')	0.9011036585540729	Not significant	PPP1R12A
-0.138494	0.20058677092258428	O14974-2;O14974-5	CASE_STATUSCase	boundary (singular) fit: see help('isSingular')	0.4491708842760197	Not significant	PPP1R12A
0.022557206507590504	0.7755360823048731	O14974-5	CASE_STATUSCase	boundary (singular) fit: see help('isSingular')	0.9031132111331605	Not significant	PPP1R12A
-0.14537	0.13604647136592052	O14979;Q14103;Q14103-3	CASE_STATUSCase	boundary (singular) fit: see help('isSingular')	0.3530685620867957	Not significant	HNRNPD;HNRNPDL
-0.125082	0.0982897	O14979;Q99729-2;Q99729-3	CASE_STATUSCase	NA	0.28386107191670695	Not significant	HNRNPAB;HNRNPDL
0.27613049292801883	0.20944869655212492	O15021	CASE_STATUSCase	NA	0.46091775919685685	Not significant	MAST4
0.0379225	0.6917256277183877	O15027;O15027-2;O15027-3;O15027-4;O15027-5	CASE_STATUSCase	NA	0.8594565812042756	Not significant	SEC16A
0.0943207	0.5045225837611137	O15084-2;Q8N8A2-4	CASE_STATUSCase	NA	0.7429925781518596	Not significant	ANKRD28;ANKRD44
0.16134807678405608	0.0914845	O15117-2;O15117-3	CASE_STATUSCase	boundary (singular) fit: see help('isSingular')	0.2699619165471068	Not significant	FYB1
0.00655176	0.9375997781720388	O15117-3	CASE_STATUSCase	boundary (singular) fit: see help('isSingular')	0.9758923240165175	Not significant	FYB1
0.00105415	0.9803380378108202	O15143	CASE_STATUSCase	NA	0.9929817931186983	Not significant	ARPC1B
0.0152822	0.8667328345819092	O15144	CASE_STATUSCase	boundary (singular) fit: see help('isSingular')	0.9463572182503526	Not significant	ARPC2
0.0641771	0.2278458586106578	O15145	CASE_STATUSCase	NA	0.4842573821490186	Not significant	ARPC3
0.023692832475335913	0.6269028943608299	O15204	CASE_STATUSCase	NA	0.8215156579918858	Not significant	ADAMDEC1
-0.00603735	0.9432533048967562	O15204-2	CASE_STATUSCase	NA	0.9785390631032505	Not significant	ADAMDEC1
0.10015536472378393	0.0597601	O15204;O15204-2	CASE_STATUSCase	boundary (singular) fit: see help('isSingular')	0.19930517447580806	Not significant	ADAMDEC1
0.050726856966127276	0.7319820258535363	O15230	CASE_STATUSCase	NA	0.8819697825757393	Not significant	LAMA5
0.11197976258705448	0.272887	O15231-5;O15231-6;O15231-7	CASE_STATUSCase	boundary (singular) fit: see help('isSingular')	0.5380419350842675	Not significant	ZNF185
-0.0134091	0.7672086682826845	O15335	CASE_STATUSCase	NA	0.8995698078567143	Not significant	CHAD
-0.0120716	0.9524028179410239	O15347	CASE_STATUSCase	NA	0.9822167698978918	Not significant	HMGB3
-0.0668223	0.2632530995943432	O15371;O15371-3	CASE_STATUSCase	boundary (singular) fit: see help('isSingular')	0.5266231923562369	Not significant	EIF3D
-0.0659791	0.3810768143093225	O15400;O15400-2	CASE_STATUSCase	boundary (singular) fit: see help('isSingular')	0.6449649838627217	Not significant	STX7
0.3150443778285066	0.029485625217884878	O15427	CASE_STATUSCase	NA	0.11777862298629696	Not significant	SLC16A3
0.0218451	0.8392771477410356	O15439;O15439-2;O15439-4	CASE_STATUSCase	NA	0.9332814377036245	Not significant	ABCC4
-0.0709294	0.445739	O15467	CASE_STATUSCase	NA	0.6996408207568078	Not significant	CCL16
0.11491698667989923	0.34903262090932896	O15498	CASE_STATUSCase	NA	0.6158276752680948	Not significant	YKT6
0.037847356662518504	0.6009606275333464	O15511	CASE_STATUSCase	boundary (singular) fit: see help('isSingular')	0.8052606020287673	Not significant	ARPC5
-0.129603	0.5158000159826038	O43149	CASE_STATUSCase	NA	0.750669	Not significant	ZZEF1
0.0904025	0.24124840326165564	O43150	CASE_STATUSCase	boundary (singular) fit: see help('isSingular')	0.5006617089843269	Not significant	ASAP2
-0.0284526	0.6677185647286319	O43157-2	CASE_STATUSCase	NA	0.8460617545730365	Not significant	PLXNB1
-0.00891454	0.9281428211353671	O43182	CASE_STATUSCase	boundary (singular) fit: see help('isSingular')	0.9717897911409058	Not significant	ARHGAP6
0.10652151066552533	0.3021064502332861	O43182;O43182-4	CASE_STATUSCase	boundary (singular) fit: see help('isSingular')	0.5688356777817312	Not significant	ARHGAP6
0.019129620367750365	0.8493439810121723	O43236-3	CASE_STATUSCase	boundary (singular) fit: see help('isSingular')	0.9378659388350545	Not significant	SEPT4
0.0946381	0.4756506866836313	O43242-2	CASE_STATUSCase	NA	0.7218683586310063	Not significant	PSMD3
-0.0270755	0.8057369415323763	O43242;O43242-2	CASE_STATUSCase	NA	0.9180066567853575	Not significant	PSMD3
-0.183644	0.0452071	O43264;O43264-2	CASE_STATUSCase	NA	0.16209018272423686	Not significant	ZW10
-0.0890054	0.12432901035645366	O43286	CASE_STATUSCase	NA	0.3324100202125769	Not significant	B4GALT5
-0.332767	0.00263312	O43390;O43390-3;O43390-4	CASE_STATUSCase	boundary (singular) fit: see help('isSingular')	0.015821276609279435	Down	HNRNPR
-0.0824822	0.41319197298105226	O43390;O43390-3;O43390-4;O60506;O60506-3;O60506-5	CASE_STATUSCase	boundary (singular) fit: see help('isSingular')	0.6720085857301277	Not significant	HNRNPR;SYNCRIP
-0.0873585	0.39325765484484265	O43390;O43390-3;O60506;O60506-3	CASE_STATUSCase	NA	0.6552559647751681	Not significant	HNRNPR;SYNCRIP
0.0818967	0.40663719730894154	O43396	CASE_STATUSCase	NA	0.6663405560209845	Not significant	TXNL1
0.0365771	0.5396517915889207	O43405	CASE_STATUSCase	boundary (singular) fit: see help('isSingular')	0.7666287764325618	Not significant	COCH
-0.0345113	0.7532927261597545	O43432-3	CASE_STATUSCase	NA	0.8931468316140048	Not significant	EIF4G3
0.035329621673894473	0.5351199482927795	O43488	CASE_STATUSCase	NA	0.7634447224000646	Not significant	AKR7A2
-0.0529515	0.27309766913442557	O43491-4	CASE_STATUSCase	NA	0.538252	Not significant	EPB41L2
-0.000818638	0.9921265182673802	O43493;O43493-2;O43493-3;O43493-5	CASE_STATUSCase	NA	0.997503	Not significant	TGOLN2
-0.172719	0.1688485277201356	O43505	CASE_STATUSCase	NA	0.4048776273099671	Not significant	B4GAT1
-0.0482585	0.4311407685501236	O43508-2;O75888-2	CASE_STATUSCase	NA	0.6877402721856614	Not significant	TNFSF12;TNFSF13
-0.041125	0.5632864439343153	O43508-2;O75888;O75888-2;O75888-3	CASE_STATUSCase	NA	0.7819232461327087	Not significant	TNFSF12;TNFSF13
-0.128669	0.0562354	O43516;O43516-3	CASE_STATUSCase	NA	0.19054462323391705	Not significant	WIPF1
0.33264184807479474	6.64846219541534e-4	O43583	CASE_STATUSCase	NA	0.0046455	Up	DENR
0.019816892416944315	0.8985191215963791	O43633	CASE_STATUSCase	NA	0.9597708688517941	Not significant	CHMP2A
0.0499076	0.6735137507648583	O43639	CASE_STATUSCase	NA	0.8492496470334231	Not significant	NCK2
0.15940445786860644	0.2329665473839122	O43665;O43665-2	CASE_STATUSCase	NA	0.4905811780422783	Not significant	RGS10
0.022170199898724846	0.7692521999494103	O43681	CASE_STATUSCase	NA	0.9004474761944777	Not significant	ASNA1
0.080514	0.49697307208049013	O43707	CASE_STATUSCase	boundary (singular) fit: see help('isSingular')	0.737526	Not significant	ACTN4
0.046582	0.6334490715887522	O43707-2;O43707-3	CASE_STATUSCase	NA	0.8251074752317547	Not significant	ACTN4
0.024130501095189775	0.8133192195644839	O43707-2;P12814-3;P12814-4	CASE_STATUSCase	NA	0.9213983581690023	Not significant	ACTN1;ACTN4
0.15132643693978562	0.18173910210929228	O43707-2;P12814-3;P12814-4;P35609;Q08043	CASE_STATUSCase	boundary (singular) fit: see help('isSingular')	0.4232792328067651	Not significant	ACTN1;ACTN2;ACTN3;ACTN4
0.11311339093729116	0.2264940799545496	O43707;O43707-2	CASE_STATUSCase	boundary (singular) fit: see help('isSingular')	0.48267386089312847	Not significant	ACTN4
0.0894009	0.4040845304464805	O43707;O43707-2;O43707-3	CASE_STATUSCase	NA	0.6642369401680572	Not significant	ACTN4
0.050451559465996804	0.6691759652163004	O43707;O43707-2;O43707-3;P12814-3;P12814-4	CASE_STATUSCase	NA	0.8468921013513879	Not significant	ACTN1;ACTN4
0.13938249135032385	0.21189597460435033	O43707;O43707-2;P12814-3;P12814-4	CASE_STATUSCase	NA	0.4640046315311885	Not significant	ACTN1;ACTN4
0.0990781	0.324462	O43707;O43707-3	CASE_STATUSCase	boundary (singular) fit: see help('isSingular')	0.5918028058599905	Not significant	ACTN4
0.048311309620175436	0.879989	O43707;P12814-3	CASE_STATUSCase	NA	0.9519726660982843	Not significant	ACTN1;ACTN4
0.12396699587949253	0.260167	O43707;P12814-3;P12814-4;P35609	CASE_STATUSCase	boundary (singular) fit: see help('isSingular')	0.5233794027500569	Not significant	ACTN1;ACTN2;ACTN4
0.0890544	0.3570144111068184	O43707;P12814-3;P12814-4;P35609;Q08043	CASE_STATUSCase	boundary (singular) fit: see help('isSingular')	0.623619	Not significant	ACTN1;ACTN2;ACTN3;ACTN4
0.26758948832715934	0.023262927598003434	O43707;Q9H254;Q9H254-4	CASE_STATUSCase	NA	0.0980128	Not significant	ACTN4;SPTBN4
-0.025853	0.789837	O43765	CASE_STATUSCase	boundary (singular) fit: see help('isSingular')	0.9107877537761554	Not significant	SGTA
0.021434389985360527	0.8229303692952781	O43768;O43768-2;P56211-2	CASE_STATUSCase	boundary (singular) fit: see help('isSingular')	0.9259427871928709	Not significant	ARPP19;ENSA
0.0826085	0.5170874184458341	O43790;O95678;P02538;P04259;P05787;P05787-2;P08670;P13647;P48668;P78385;P78386;Q5XKE5;Q8N1N4;Q8N1N4-2;Q9NSB2	CASE_STATUSCase	NA	0.751685	Not significant	KRT5;KRT6A;KRT6B;KRT6C;KRT75;KRT78;KRT79;KRT8;KRT83;KRT84;KRT85;KRT86;VIM
0.0574423	0.31415897801466947	O43852-15	CASE_STATUSCase	NA	0.5815177602524588	Not significant	CALU
-0.00929759	0.8513692453691147	O43852-15;O43852-3	CASE_STATUSCase	NA	0.9389231929931736	Not significant	CALU
0.065673	0.3620745844748152	O43852-15;O43852-8	CASE_STATUSCase	NA	0.6283706660620599	Not significant	CALU
-0.0160773	0.7172606910663202	O43852-3	CASE_STATUSCase	NA	0.8742005148440225	Not significant	CALU
0.00385169	0.9444565251551227	O43852-3;O43852-8	CASE_STATUSCase	NA	0.9790716742671101	Not significant	CALU
-0.027261	0.6116537866779779	O43866	CASE_STATUSCase	boundary (singular) fit: see help('isSingular')	0.8119529095819153	Not significant	CD5L
0.060658985217544314	0.15960351090458083	O43897	CASE_STATUSCase	NA	0.3912097406314993	Not significant	TLL1
-0.140553	0.15003318846217972	O43915	CASE_STATUSCase	NA	0.37603928268991355	Not significant	VEGFD
0.0779705	0.37059942878972174	O60229;O60229-6	CASE_STATUSCase	NA	0.6360711661982152	Not significant	KALRN
-0.377197	4.149108585241514e-4	O60231	CASE_STATUSCase	NA	0.00303348	Down	DHX16
0.0434096	0.5882804716828616	O60234	CASE_STATUSCase	NA	0.7976897775700654	Not significant	GMFG
0.087679	0.0717831	O60234;P60983	CASE_STATUSCase	NA	0.2277930816340272	Not significant	GMFB;GMFG
-0.0157059	0.8992945864689664	O60240	CASE_STATUSCase	boundary (singular) fit: see help('isSingular')	0.9600700216918818	Not significant	PLIN1
0.0795559	0.5308162373665578	O60256;O60256-4	CASE_STATUSCase	NA	0.76061	Not significant	PRPSAP2
-0.233316	0.36815491247186505	O60264	CASE_STATUSCase	boundary (singular) fit: see help('isSingular')	0.6341318601742646	Not significant	SMARCA5
0.0779601	0.5670187010772293	O60268;O60268-3	CASE_STATUSCase	NA	0.7844558211816761	Not significant	KIAA0513
-0.0855395	0.10708805687733927	O60279	CASE_STATUSCase	NA	0.30060502373108516	Not significant	SUSD5
-0.0538927	0.5617119511712538	O60313-13;O60313-2	CASE_STATUSCase	NA	0.7808577321421794	Not significant	OPA1
-0.113397	0.43889617673846504	O60361;P22392-2	CASE_STATUSCase	NA	0.694312	Not significant	NME2;NME2P1
0.038636	0.483235	O60462	CASE_STATUSCase	boundary (singular) fit: see help('isSingular')	0.7275701877563114	Not significant	NRP2
0.051953	0.6494960239838741	O60476	CASE_STATUSCase	NA	0.8346452819740782	Not significant	MAN1A2
-0.166568	0.059758781827997307	O60476;P33908	CASE_STATUSCase	NA	0.19930517447580806	Not significant	MAN1A1;MAN1A2
-0.209056	0.48523357292348135	O60486	CASE_STATUSCase	NA	0.7291641047213777	Not significant	PLXNC1
0.014275609352716061	0.8483294349234816	O60488-2	CASE_STATUSCase	boundary (singular) fit: see help('isSingular')	0.9374620938861252	Not significant	ACSL4
-0.112743	0.3300139374175757	O60493;O60493-4	CASE_STATUSCase	NA	0.5974059053368221	Not significant	SNX3
0.0639295	0.654635	O60494	CASE_STATUSCase	Model failed to converge with max|grad| = 0.00338304 (tol = 0.002, component 1)	0.8379439475379903	Not significant	CUBN
0.062188	0.5230412996683568	O60496	CASE_STATUSCase	NA	0.7552950925967685	Not significant	DOK2
-0.0493486	0.21379971257873914	O60499	CASE_STATUSCase	NA	0.46640852164163016	Not significant	STX10
-0.155789	0.0414471	O60506;O60506-3;O60506-5	CASE_STATUSCase	boundary (singular) fit: see help('isSingular')	0.15200537084924262	Not significant	SYNCRIP
0.0216125	0.7502002201557674	O60610	CASE_STATUSCase	NA	0.8919284608163204	Not significant	DIAPH1
0.019690006293141483	0.7973249067069259	O60610;O60610-2	CASE_STATUSCase	NA	0.9141771030272255	Not significant	DIAPH1
0.023115330562554444	0.7807394617911108	O60613	CASE_STATUSCase	boundary (singular) fit: see help('isSingular')	0.9061794977293482	Not significant	SELENOF
-0.148162	0.011929358862498516	O60664	CASE_STATUSCase	boundary (singular) fit: see help('isSingular')	0.0573114	Not significant	PLIN3
0.0322964	0.7247890597271345	O60684;P52294	CASE_STATUSCase	boundary (singular) fit: see help('isSingular')	0.877986	Not significant	KPNA1;KPNA6
0.00770589	0.9136424197681572	O60749-2	CASE_STATUSCase	boundary (singular) fit: see help('isSingular')	0.9657556152489307	Not significant	SNX2
0.26690963202375756	0.1281341549992332	O60832	CASE_STATUSCase	NA	0.3391413241206146	Not significant	DKC1
0.10847891958367868	0.0983123	O60844	CASE_STATUSCase	NA	0.28388721728689653	Not significant	ZG16
-0.213085	0.050682091623396874	O60884	CASE_STATUSCase	boundary (singular) fit: see help('isSingular')	0.1762958427661373	Not significant	DNAJA2
-0.159877	0.00645624	O60888-3	CASE_STATUSCase	boundary (singular) fit: see help('isSingular')	0.0341394	Down	CUTA
-0.1357	0.3701023439068758	O75015	CASE_STATUSCase	NA	0.6356407607413208	Not significant	FCGR3B
0.019427065570159892	0.6860531576562293	O75083	CASE_STATUSCase	NA	0.8561024892911714	Not significant	WDR1
0.0519311	0.34799959976461803	O75083-3	CASE_STATUSCase	NA	0.6147158149004796	Not significant	WDR1
0.069081677844039735	0.24676316115227506	O75083;O75083-3	CASE_STATUSCase	boundary (singular) fit: see help('isSingular')	0.5070983554603375	Not significant	WDR1
0.0890781	0.4973996205119603	O75094;O75094-4	CASE_STATUSCase	NA	0.7378136004102358	Not significant	SLIT3
0.12208627262981558	0.10926789365742463	O75116	CASE_STATUSCase	boundary (singular) fit: see help('isSingular')	0.3047635656196368	Not significant	ROCK2
0.0756418	0.31269548405816655	O75116;Q13464	CASE_STATUSCase	NA	0.5800477407340354	Not significant	ROCK1;ROCK2
0.12112964465435289	0.2993317930712145	O75122;O75122-2;O75122-3	CASE_STATUSCase	NA	0.5661364688744351	Not significant	CLASP2
-0.045872	0.6236005066760284	O75131	CASE_STATUSCase	boundary (singular) fit: see help('isSingular')	0.8193851912349926	Not significant	CPNE3
0.047162435658270295	0.4962904573616749	O75175	CASE_STATUSCase	boundary (singular) fit: see help('isSingular')	0.7369605237582645	Not significant	CNOT3
-0.0663993	0.5846711093678476	O75326;O75326-2	CASE_STATUSCase	boundary (singular) fit: see help('isSingular')	0.7954109920248913	Not significant	SEMA7A
0.11014930104063539	0.013411094905943092	O75339	CASE_STATUSCase	boundary (singular) fit: see help('isSingular')	0.0629346	Not significant	CILP
0.0838579	0.5070103608631338	O75351	CASE_STATUSCase	boundary (singular) fit: see help('isSingular')	0.744989	Not significant	VPS4B
-0.134006	0.3505929199924771	O75351;Q9UN37	CASE_STATUSCase	NA	0.6173135880451098	Not significant	VPS4A;VPS4B
0.15665108504695086	0.19477200262074978	O75367;O75367-2;O75367-3	CASE_STATUSCase	NA	0.4417356601783637	Not significant	H2AFY
0.1311091421789453	0.11414753942268928	O75369-8;P21333;P21333-2	CASE_STATUSCase	boundary (singular) fit: see help('isSingular')	0.3139259215745547	Not significant	FLNA;FLNB
0.15289644533186603	0.0539851	O75369-8;P21333;P21333-2;Q14315;Q14315-2	CASE_STATUSCase	NA	0.18483844615898867	Not significant	FLNA;FLNB;FLNC
0.14438792509120704	0.1007657344120734	O75390	CASE_STATUSCase	boundary (singular) fit: see help('isSingular')	0.2887133307406659	Not significant	CS
-0.0877319	0.0862081	O75439	CASE_STATUSCase	NA	0.25915453988907333	Not significant	PMPCB
0.1315606612152733	0.11314650019951752	O75531	CASE_STATUSCase	NA	0.3121163214283233	Not significant	BANF1
0.0851183	0.26905417893931133	O75558	CASE_STATUSCase	boundary (singular) fit: see help('isSingular')	0.5334985313406427	Not significant	STX11
0.0897363	0.0463174	O75563	CASE_STATUSCase	boundary (singular) fit: see help('isSingular')	0.16493041246902004	Not significant	SKAP2
0.0770368	0.5091449797881273	O75594	CASE_STATUSCase	NA	0.7464067672805428	Not significant	PGLYRP1
-0.0747173	0.4538363757968189	O75608	CASE_STATUSCase	boundary (singular) fit: see help('isSingular')	0.7053893113641093	Not significant	LYPLA1
0.0898712	0.0982477	O75636	CASE_STATUSCase	boundary (singular) fit: see help('isSingular')	0.2838248812295584	Not significant	FCN3
-0.102287	0.28063452610924716	O75688	CASE_STATUSCase	boundary (singular) fit: see help('isSingular')	0.5457934700510145	Not significant	PPM1B
-0.175323	0.19807650049106015	O75688;O75688-3	CASE_STATUSCase	NA	0.4460489403222285	Not significant	PPM1B
-0.0766369	0.5679138315232997	O75688;P35813;P35813-3	CASE_STATUSCase	boundary (singular) fit: see help('isSingular')	0.785085	Not significant	PPM1A;PPM1B
-0.0131439	0.8682975562851861	O75695	CASE_STATUSCase	NA	0.9470827013761552	Not significant	RP2
0.011271	0.9592391041464765	O75718	CASE_STATUSCase	NA	0.984447	Not significant	CRTAP
-0.113684	0.0149939	O75787	CASE_STATUSCase	NA	0.0689474	Not significant	ATP6AP2
-0.0867135	0.1455399082350911	O75787-2	CASE_STATUSCase	NA	0.3690932467028279	Not significant	ATP6AP2
-0.0427223	0.38851055786973987	O75787;O75787-2	CASE_STATUSCase	NA	0.6511357014476771	Not significant	ATP6AP2
-0.0633569	0.3786060352887327	O75821	CASE_STATUSCase	NA	0.6427464601228485	Not significant	EIF3G
0.0683132	0.13444182600108162	O75822	CASE_STATUSCase	NA	0.35043543838171665	Not significant	EIF3J
-0.124522	0.5611971790401138	O75828	CASE_STATUSCase	NA	0.7806278816162809	Not significant	CBR3
-0.0589567	0.4276178079010776	O75874	CASE_STATUSCase	NA	0.6848563326667977	Not significant	IDH1
0.1477504519564878	0.13704599240400175	O75882-3	CASE_STATUSCase	boundary (singular) fit: see help('isSingular')	0.35470459085922557	Not significant	ATRN
0.018531393011495742	0.7359565007758468	O75888;O75888-2;O75888-3	CASE_STATUSCase	NA	0.8840657886526643	Not significant	TNFSF13
-0.0501387	0.6901063677049049	O75914-3;Q13153;Q13177	CASE_STATUSCase	NA	0.8585672509304374	Not significant	PAK1;PAK2;PAK3
0.10371602670111459	0.24987113884295772	O75915	CASE_STATUSCase	NA	0.5109194814245335	Not significant	ARL6IP5
0.035428781594726136	0.7459250231258412	O75954	CASE_STATUSCase	boundary (singular) fit: see help('isSingular')	0.8895165521387298	Not significant	TSPAN9
-0.0921648	0.20771146650630778	O75955;O75955-2	CASE_STATUSCase	boundary (singular) fit: see help('isSingular')	0.458593	Not significant	FLOT1
0.31842249497318453	0.021386827299266872	O75964	CASE_STATUSCase	NA	0.0917352	Not significant	ATP5MG
-0.168921	0.21984518577355203	O75995	CASE_STATUSCase	NA	0.47436382293791274	Not significant	SASH3
-0.04749	0.18515616822568828	O76003	CASE_STATUSCase	NA	0.4281364070484763	Not significant	GLRX3
0.0669184	0.35498723852733904	O76061	CASE_STATUSCase	NA	0.6216083465863856	Not significant	STC2
-0.0111426	0.8134015675112616	O76076	CASE_STATUSCase	NA	0.921453	Not significant	WISP2
-0.0285878	0.4714420901980011	O94769	CASE_STATUSCase	NA	0.7189441086598992	Not significant	ECM2
-0.0541373	0.11751115759112601	O94769-2	CASE_STATUSCase	NA	0.32005801576322573	Not significant	ECM2
-0.0132946	0.7091469120348461	O94769;O94769-2	CASE_STATUSCase	NA	0.8694315182834489	Not significant	ECM2
0.027462839777569376	0.8324371867515787	O94804	CASE_STATUSCase	NA	0.9301198116089002	Not significant	STK10
-0.144345	0.39046411196561714	O94832	CASE_STATUSCase	NA	0.6528344999483785	Not significant	MYO1D
0.0650175	0.5118580848886793	O94886	CASE_STATUSCase	NA	0.7481527645156512	Not significant	TMEM63A
-0.0074815	0.872518	O94907	CASE_STATUSCase	boundary (singular) fit: see help('isSingular')	0.9486904870757493	Not significant	DKK1
-0.065291	0.7658321702085482	O94907;Q9UBU2	CASE_STATUSCase	NA	0.8989117593510654	Not significant	DKK1;DKK2
0.065624	0.27000769538598074	O94921;O94921-3;P24941;Q00535;Q00536-2;Q00537;Q00537-2;Q9NYV4;Q9NYV4-2;Q9NYV4-3	CASE_STATUSCase	NA	0.5346578719614272	Not significant	CDK12;CDK14;CDK16;CDK17;CDK2;CDK5
-0.418112	0.11348280469165148	O94929;O94929-2;O94929-3	CASE_STATUSCase	NA	0.31282204832248733	Not significant	ABLIM3
-0.0173852	0.6926553621442988	O94985-2	CASE_STATUSCase	NA	0.8600512974161252	Not significant	CLSTN1
-0.0198229	0.6375971631340823	O94985;O94985-2	CASE_STATUSCase	NA	0.8275085694557952	Not significant	CLSTN1
-0.117046	0.18660899636706457	O95155;O95155-3	CASE_STATUSCase	NA	0.4302395043615905	Not significant	UBE4B
-0.0667678	0.6686585533926176	O95347;O95347-2	CASE_STATUSCase	NA	0.846597	Not significant	SMC2
-0.0413759	0.7738246615361097	O95372	CASE_STATUSCase	NA	0.9026084925167754	Not significant	LYPLA2
-0.0625561	0.5519222350162089	O95373	CASE_STATUSCase	NA	0.7744473944587879	Not significant	IPO7
0.0423053	0.5059231985262962	O95393	CASE_STATUSCase	NA	0.7441212525185797	Not significant	BMP10
0.0410542	0.6073645350317967	O95394;O95394-3;O95394-4	CASE_STATUSCase	NA	0.8094997299235969	Not significant	PGM3
-0.0663757	0.7152706590703823	O95433	CASE_STATUSCase	NA	0.8730468983001677	Not significant	AHSA1
-0.0704628	0.0378435	O95445	CASE_STATUSCase	NA	0.142158	Not significant	APOM
-0.0740284	0.0195784	O95445;O95445-2	CASE_STATUSCase	NA	0.0854436	Not significant	APOM
0.0746851	0.44337514589803695	O95466-2	CASE_STATUSCase	boundary (singular) fit: see help('isSingular')	0.6979345712306767	Not significant	FMNL1
-0.0156246	0.8524572574122149	O95487-2;O95487-3	CASE_STATUSCase	NA	0.9395397682953127	Not significant	SEC24B
0.19714403910488176	0.10306340848824139	O95497	CASE_STATUSCase	boundary (singular) fit: see help('isSingular')	0.2932106317263271	Not significant	VNN1
0.0848884	0.45419811034365987	O95498-6	CASE_STATUSCase	boundary (singular) fit: see help('isSingular')	0.7055987317192964	Not significant	VNN2
0.015814874442052818	0.8760424078637945	O95633	CASE_STATUSCase	NA	0.9502273606502515	Not significant	FSTL3
0.10143597833147834	0.7154991191425033	O95678;P02538;P04259;P13647;P35908;P48668;Q8N1N4-2	CASE_STATUSCase	boundary (singular) fit: see help('isSingular')	0.8731430410820865	Not significant	KRT2;KRT5;KRT6A;KRT6B;KRT6C;KRT75;KRT78
0.11430168017560266	0.4973282196521841	O95678;P02538;P04259;P13647;P48668;Q5XKE5	CASE_STATUSCase	boundary (singular) fit: see help('isSingular')	0.7377917641815968	Not significant	KRT5;KRT6A;KRT6B;KRT6C;KRT75;KRT79
0.00806814	0.9734779945746135	O95714	CASE_STATUSCase	boundary (singular) fit: see help('isSingular')	0.9903376529489081	Not significant	HERC2
0.00130583	0.9870134339801029	O95716;P20338;P61018-2;P61106;P62820;Q6IQ22;Q96AX2;Q96E17	CASE_STATUSCase	boundary (singular) fit: see help('isSingular')	0.9954734095048312	Not significant	RAB12;RAB14;RAB1A;RAB37;RAB3C;RAB3D;RAB4A;RAB4B
0.0569014	0.6478983410530491	O95716;P61224-2	CASE_STATUSCase	NA	0.8337195976492487	Not significant	RAB3D;RAP1B
0.0397484	0.7243977912386663	O95716;Q96E17	CASE_STATUSCase	NA	0.8777360463516795	Not significant	RAB3C;RAB3D
0.0242547	0.7289707414086437	O95747	CASE_STATUSCase	NA	0.8801719912890074	Not significant	OXSR1
0.0783208	0.5457150806766161	O95758-4;P26599;P26599-3	CASE_STATUSCase	NA	0.770524	Not significant	PTBP1;PTBP3
-0.0862101	0.2117102712563885	O95793-3	CASE_STATUSCase	boundary (singular) fit: see help('isSingular')	0.4638573532094625	Not significant	STAU1
0.00190761	0.9817783279732656	O95793;O95793-3	CASE_STATUSCase	boundary (singular) fit: see help('isSingular')	0.9935934053570495	Not significant	STAU1
-0.020453	0.8264520813253082	O95810	CASE_STATUSCase	NA	0.9275285644688273	Not significant	CAVIN2
0.0429867	0.5727523565087136	O95819-3;O95819-4;Q8N4C8-2;Q8N4C8-4;Q9UKE5-4	CASE_STATUSCase	boundary (singular) fit: see help('isSingular')	0.7878444596420513	Not significant	MAP4K4;MINK1;TNIK
0.034132511755443996	0.7031332940888202	O95866;O95866-5	CASE_STATUSCase	NA	0.8662022008533076	Not significant	MPIG6B
0.0462123	0.8061897560752611	O95965	CASE_STATUSCase	NA	0.9182396828749111	Not significant	ITGBL1
0.10523451065045823	0.12457594822361462	O95965-2;O95965-3	CASE_STATUSCase	boundary (singular) fit: see help('isSingular')	0.3328342748375446	Not significant	ITGBL1
0.17647421158958743	0.10622995770907095	O95965;O95965-2	CASE_STATUSCase	NA	0.29900665239652113	Not significant	ITGBL1
0.11153279607606091	0.2978564011951883	O95965;O95965-2;O95965-3	CASE_STATUSCase	NA	0.5646496445133211	Not significant	ITGBL1
0.1614800424215287	0.0668842	O95965;O95965-3	CASE_STATUSCase	NA	0.2164228010393221	Not significant	ITGBL1
0.0577788	0.32038221451746013	O95967	CASE_STATUSCase	Model failed to converge with max|grad| = 0.00608266 (tol = 0.002, component 1)	0.5878004471484932	Not significant	EFEMP2
0.25278711644677426	0.1382915636539539	O95980	CASE_STATUSCase	NA	0.35684509661385605	Not significant	RECK
0.0253017	0.8789266196509806	O95994	CASE_STATUSCase	boundary (singular) fit: see help('isSingular')	0.9514528115280092	Not significant	AGR2
0.18646817982921396	0.242005	P00167;P00167-2	CASE_STATUSCase	NA	0.5015018166151907	Not significant	CYB5A
0.2669023905754661	0.0690295	P00325	CASE_STATUSCase	NA	0.22161200569782702	Not significant	ADH1B
0.33130879673110913	0.013088047118553365	P00325-2	CASE_STATUSCase	boundary (singular) fit: see help('isSingular')	0.061691613629060685	Not significant	ADH1B
0.37881412357169325	0.056463671280332875	P00325;P00325-2;P00326	CASE_STATUSCase	NA	0.19111160172910202	Not significant	ADH1B;ADH1C
0.24445399872195925	0.20466739669213527	P00325;P00325-2;P00326;P07327	CASE_STATUSCase	boundary (singular) fit: see help('isSingular')	0.4546538872507646	Not significant	ADH1A;ADH1B;ADH1C
0.20718756377265218	0.10698157633996982	P00325;P00325-2;P08319;P08319-2	CASE_STATUSCase	boundary (singular) fit: see help('isSingular')	0.30040052913769516	Not significant	ADH1B;ADH4
0.0954346	0.60179	P00325;P00326;P07327	CASE_STATUSCase	NA	0.8058515326549155	Not significant	ADH1A;ADH1B;ADH1C
0.2561167073617235	0.0404615	P00325;P07327	CASE_STATUSCase	boundary (singular) fit: see help('isSingular')	0.14935122380022942	Not significant	ADH1A;ADH1B
0.2397941806256972	0.19857152313052043	P00338	CASE_STATUSCase	NA	0.4466581855268312	Not significant	LDHA
0.15197660494431722	0.027108442693642855	P00338-3	CASE_STATUSCase	NA	0.11043391261187983	Not significant	LDHA
0.18339861335620392	0.00485218	P00338;P00338-3	CASE_STATUSCase	NA	0.0267644	Up	LDHA
0.12636718779945444	0.1432021662145133	P00338;P00338-3;P07195	CASE_STATUSCase	NA	0.36516787219345387	Not significant	LDHA;LDHB
0.0981074	0.382243	P00352	CASE_STATUSCase	NA	0.6460606950836169	Not significant	ALDH1A1
0.2062082069957493	0.032641184041843116	P00367	CASE_STATUSCase	NA	0.1271758582833872	Not significant	GLUD1
0.0810712	0.45783825100843245	P00367-2	CASE_STATUSCase	boundary (singular) fit: see help('isSingular')	0.7084082486136606	Not significant	GLUD1
0.16858002887103846	0.0783681	P00367;P00367-2	CASE_STATUSCase	boundary (singular) fit: see help('isSingular')	0.24231466540840388	Not significant	GLUD1
0.012092637064597693	0.8617762790003407	P00387	CASE_STATUSCase	NA	0.9438546536012742	Not significant	CYB5R3
0.0323978	0.7958241150358899	P00387-2	CASE_STATUSCase	NA	0.9134683992353357	Not significant	CYB5R3
0.0820167	0.0970479	P00387;P00387-2	CASE_STATUSCase	NA	0.2813089319837538	Not significant	CYB5R3
0.1229676439081844	0.30203634273837104	P00390-2;P00390-4	CASE_STATUSCase	NA	0.5687663598705275	Not significant	GSR
0.031245789931244026	0.7278909364649779	P00390-4	CASE_STATUSCase	boundary (singular) fit: see help('isSingular')	0.8797003128786033	Not significant	GSR
-0.00230057	0.9859420941786339	P00403	CASE_STATUSCase	boundary (singular) fit: see help('isSingular')	0.9950974215316335	Not significant	MT-CO2
0.11943064194609236	0.22704382276614463	P00441	CASE_STATUSCase	boundary (singular) fit: see help('isSingular')	0.4833392672555777	Not significant	SOD1
0.039204045286192514	0.2692350018389382	P00450	CASE_STATUSCase	NA	0.5336962227900148	Not significant	CP
-0.0304417	0.4413242196197166	P00451	CASE_STATUSCase	NA	0.6962362424572756	Not significant	F8
0.0194807	0.7423872740218431	P00451-2	CASE_STATUSCase	NA	0.8875566244987719	Not significant	F8
0.0410818	0.442972	P00451;P00451-2	CASE_STATUSCase	NA	0.6976626285316355	Not significant	F8
0.0234335	0.7999251127282733	P00488	CASE_STATUSCase	NA	0.9153422521251465	Not significant	F13A1
-0.00602151	0.9447899320619935	P00491	CASE_STATUSCase	boundary (singular) fit: see help('isSingular')	0.9792058934552771	Not significant	PNP
0.13071460389054843	0.16341952788567643	P00492	CASE_STATUSCase	NA	0.3969456155189571	Not significant	HPRT1
0.073173	0.12803707271784984	P00558	CASE_STATUSCase	NA	0.3389997722801717	Not significant	PGK1
0.0909199	0.0678659	P00558-2	CASE_STATUSCase	NA	0.2188211271584158	Not significant	PGK1
0.0674068	0.0973751	P00558;P00558-2	CASE_STATUSCase	NA	0.28192303919400025	Not significant	PGK1
0.10053817470273299	0.026444981671879992	P00558;P00558-2;P07205	CASE_STATUSCase	NA	0.10823118426030226	Not significant	PGK1;PGK2
-0.00672423	0.9002468262214174	P00558;P07205	CASE_STATUSCase	Model failed to converge with max|grad| = 0.0111709 (tol = 0.002, component 1)	0.9605740843533623	Not significant	PGK1;PGK2
0.11703403720404404	0.13691854862910335	P00568	CASE_STATUSCase	NA	0.3545356768749906	Not significant	AK1
-0.0404738	0.0583784	P00734	CASE_STATUSCase	NA	0.19575830032791847	Not significant	F2
0.016734	0.4907434234001754	P00736	CASE_STATUSCase	NA	0.7331253467558876	Not significant	C1R
0.10655275932076183	0.35125244881325035	P00736;Q9NZP8	CASE_STATUSCase	NA	0.6179625300875548	Not significant	C1R;C1RL
0.030964110713758944	0.6049936770318627	P00738	CASE_STATUSCase	NA	0.8080407943928235	Not significant	HP
-0.00408492	0.9396285623175522	P00738;P00739	CASE_STATUSCase	NA	0.9766030210386654	Not significant	HP;HPR
-0.0162682	0.7582265754740121	P00738;P00739;P00739-2	CASE_STATUSCase	NA	0.8955576283305465	Not significant	HP;HPR
-0.0763001	0.4360084130305081	P00739	CASE_STATUSCase	NA	0.6919580538956059	Not significant	HPR
-0.0310345	0.6134718888559609	P00739-2	CASE_STATUSCase	boundary (singular) fit: see help('isSingular')	0.8130030700393686	Not significant	HPR
-0.0444607	0.5474103086888606	P00739;P00739-2	CASE_STATUSCase	boundary (singular) fit: see help('isSingular')	0.7715743217129077	Not significant	HPR
0.018921159451920688	0.5544938896939056	P00740	CASE_STATUSCase	NA	0.7762619476508996	Not significant	F9
0.014584631183786313	0.659321	P00740-2	CASE_STATUSCase	NA	0.841062	Not significant	F9
-0.0100453	0.723959	P00740;P00740-2	CASE_STATUSCase	NA	0.8775150150903583	Not significant	F9
0.033320035545226195	0.2721183353628338	P00742	CASE_STATUSCase	NA	0.5370839248570655	Not significant	F10
-0.0923756	0.0487838	P00746	CASE_STATUSCase	NA	0.17151351837226567	Not significant	CFD
-0.0184336	0.4172571600506849	P00747	CASE_STATUSCase	NA	0.6755510257985274	Not significant	PLG
0.015413	0.7296757755658982	P00748	CASE_STATUSCase	NA	0.8805632948394729	Not significant	F12
0.15799786797970386	0.3204679337605598	P00750	CASE_STATUSCase	NA	0.5878421625676126	Not significant	PLAT
0.15724859402796995	0.2719029822322218	P00750-3	CASE_STATUSCase	NA	0.5368695037610706	Not significant	PLAT
0.13291137366464245	0.0960714	P00750;P00750-3	CASE_STATUSCase	boundary (singular) fit: see help('isSingular')	0.2793303980623059	Not significant	PLAT
-0.0366755	0.19096747922800753	P00751	CASE_STATUSCase	NA	0.4363360225742124	Not significant	CFB
0.0731292	0.5347800509230947	P00813	CASE_STATUSCase	NA	0.7633417855306771	Not significant	ADA
0.0313498	0.7449826990990525	P00846	CASE_STATUSCase	boundary (singular) fit: see help('isSingular')	0.8890408713621518	Not significant	MT-ATP6
-0.1772	0.0745734	P00915	CASE_STATUSCase	Model failed to converge with max|grad| = 0.00232516 (tol = 0.002, component 1)	0.234188	Not significant	CA1
0.0387682	0.7118601581445265	P00918	CASE_STATUSCase	NA	0.8707876097062797	Not significant	CA2
0.0501276	0.22418185986659087	P00966	CASE_STATUSCase	NA	0.4797126092146263	Not significant	ASS1
-0.037129	0.388571	P01008	CASE_STATUSCase	NA	0.6511540481452632	Not significant	SERPINC1
0.075501	0.12787456305053574	P01009	CASE_STATUSCase	boundary (singular) fit: see help('isSingular')	0.33875827050232526	Not significant	SERPINA1
-0.0661566	0.0630098	P01011	CASE_STATUSCase	boundary (singular) fit: see help('isSingular')	0.20728197963379846	Not significant	SERPINA3
0.0658073	0.14055080369884024	P01019	CASE_STATUSCase	boundary (singular) fit: see help('isSingular')	0.3606326498962952	Not significant	AGT
0.19660498492465658	0.016282094221020883	P01023	CASE_STATUSCase	NA	0.0737594	Not significant	A2M
0.16841664344049104	0.041058377936897233	P01023;P20742;P20742-2	CASE_STATUSCase	NA	0.1509745807237257	Not significant	A2M;PZP
-0.0702186	0.00948429	P01024	CASE_STATUSCase	NA	0.047280493377137287	Down	C3
-0.0981986	0.0153816	P01031	CASE_STATUSCase	boundary (singular) fit: see help('isSingular')	0.0703595	Not significant	C5
0.021827958919016042	0.7332590247157904	P01033	CASE_STATUSCase	NA	0.8825524465411386	Not significant	TIMP1
-0.0493898	0.2208094187047108	P01034	CASE_STATUSCase	NA	0.4755420410636682	Not significant	CST3
-0.015194	0.6480219549521808	P01042	CASE_STATUSCase	NA	0.8338033925180952	Not significant	KNG1
0.017797453104813878	0.5977416511242658	P01042-2;P01042-3	CASE_STATUSCase	NA	0.8037516669651376	Not significant	KNG1
-0.00267105	0.8992722265218944	P01042-3	CASE_STATUSCase	NA	0.9600700216918818	Not significant	KNG1
-0.000850886	0.9588742241360981	P01042;P01042-2	CASE_STATUSCase	NA	0.9843564237524431	Not significant	KNG1
-0.00360788	0.8170132218369364	P01042;P01042-2;P01042-3	CASE_STATUSCase	NA	0.923089	Not significant	KNG1
0.0749846	0.3201267203589883	P01111;P01116-2	CASE_STATUSCase	NA	0.58764	Not significant	KRAS;NRAS
0.0786038	0.36287328031946076	P01116-2	CASE_STATUSCase	boundary (singular) fit: see help('isSingular')	0.6292398227797872	Not significant	KRAS
-0.140372	0.1354326073574483	P01127	CASE_STATUSCase	NA	0.3520202329274789	Not significant	PDGFB
0.028077555753049533	0.5988495822827733	P01127;P01127-2	CASE_STATUSCase	NA	0.8043567315503061	Not significant	PDGFB
-0.0320849	0.45400617417554723	P01137	CASE_STATUSCase	Model failed to converge with max|grad| = 0.00336632 (tol = 0.002, component 1)	0.7054796115884091	Not significant	TGFB1
0.033702355657450354	0.7438955121509954	P01160	CASE_STATUSCase	NA	0.8883512230114412	Not significant	NPPA
-0.120931	0.17750011738158405	P01210	CASE_STATUSCase	NA	0.4173961379999993	Not significant	PENK
-0.0162022	0.8395803583999307	P01275	CASE_STATUSCase	boundary (singular) fit: see help('isSingular')	0.9333460303400891	Not significant	GCG
0.024339353682511916	0.43915196731486716	P01344	CASE_STATUSCase	boundary (singular) fit: see help('isSingular')	0.6944983728661984	Not significant	IGF2
0.029957	0.6775477911938685	P01591	CASE_STATUSCase	NA	0.8513459803349863	Not significant	JCHAIN
0.0384381	0.7011403025857295	P01593	CASE_STATUSCase	NA	0.8653211402730888	Not significant	IGKV1D-33
0.2228708019616817	0.17610213056416088	P01599	CASE_STATUSCase	boundary (singular) fit: see help('isSingular')	0.41543373742207373	Not significant	IGKV1-17
0.0614943	0.4774233194395283	P01602	CASE_STATUSCase	NA	0.7232469426644761	Not significant	IGKV1-5
0.017905256901660168	0.8146621212096252	P01619	CASE_STATUSCase	NA	0.9220570240402316	Not significant	IGKV3-20
-0.0390298	0.5854752609627151	P01700	CASE_STATUSCase	boundary (singular) fit: see help('isSingular')	0.7959429612754126	Not significant	IGLV1-47
-0.120456	0.3755357075633218	P01701	CASE_STATUSCase	NA	0.6401778108285062	Not significant	IGLV1-51
-0.240031	0.026365437178392733	P01703	CASE_STATUSCase	boundary (singular) fit: see help('isSingular')	0.10797106022389973	Not significant	IGLV1-40
-0.182849	0.23934676891063192	P01704	CASE_STATUSCase	boundary (singular) fit: see help('isSingular')	0.4982353757100455	Not significant	IGLV2-14
-0.0895301	0.3852064287957969	P01706	CASE_STATUSCase	boundary (singular) fit: see help('isSingular')	0.6485387491825481	Not significant	IGLV2-11
0.13242365768749187	0.5836435494998418	P01706;P01709	CASE_STATUSCase	boundary (singular) fit: see help('isSingular')	0.7947791795374255	Not significant	IGLV2-11;IGLV2-8
0.037645288832589933	0.6681657671566441	P01709	CASE_STATUSCase	NA	0.8463045637179571	Not significant	IGLV2-8
0.0184084	0.8401272683385588	P01714	CASE_STATUSCase	boundary (singular) fit: see help('isSingular')	0.9335657068103065	Not significant	IGLV3-19
-0.038229	0.7192421008204954	P01715	CASE_STATUSCase	boundary (singular) fit: see help('isSingular')	0.8752619504311248	Not significant	IGLV3-1
-0.104075	0.16150336659613973	P01717	CASE_STATUSCase	NA	0.39408518727526587	Not significant	IGLV3-25
0.10944307461459032	0.3637632945205247	P01718	CASE_STATUSCase	boundary (singular) fit: see help('isSingular')	0.6300422398968767	Not significant	IGLV3-27
-0.0367117	0.8219212076112361	P01732;P01732-2	CASE_STATUSCase	boundary (singular) fit: see help('isSingular')	0.9254164134185948	Not significant	CD8A
-0.292005	0.12433164731458779	P01742	CASE_STATUSCase	NA	0.3324100202125769	Not significant	IGHV1-69
-0.0357496	0.7743937690131935	P01743	CASE_STATUSCase	boundary (singular) fit: see help('isSingular')	0.9027321545517719	Not significant	IGHV1-46
0.0938406	0.13739637686925915	P01764;P01768;P0DP03	CASE_STATUSCase	NA	0.3552459378361264	Not significant	IGHV3-23;IGHV3-30;IGHV3-30-5
0.0447221	0.6414067276076362	P01766	CASE_STATUSCase	boundary (singular) fit: see help('isSingular')	0.8297413152750578	Not significant	IGHV3-13
0.23630084514197464	0.00801446	P01768;P0DP03	CASE_STATUSCase	boundary (singular) fit: see help('isSingular')	0.0410293	Up	IGHV3-30;IGHV3-30-5
0.0568207	0.40605995939361506	P01780	CASE_STATUSCase	NA	0.6658922406599607	Not significant	IGHV3-7
0.00232913	0.989885	P01817	CASE_STATUSCase	boundary (singular) fit: see help('isSingular')	0.996537	Not significant	IGHV2-5
0.00197385	0.9823222998867516	P01833	CASE_STATUSCase	boundary (singular) fit: see help('isSingular')	0.9937750279462948	Not significant	PIGR
0.029843914602928602	0.4546542028054871	P01834	CASE_STATUSCase	NA	0.7059645613479734	Not significant	IGKC
0.012528285217933201	0.7187222843081381	P01857	CASE_STATUSCase	NA	0.8749996208605483	Not significant	IGHG1
0.011946135070470305	0.8301880980626049	P01857;P01859;P01860	CASE_STATUSCase	NA	0.9293018186990329	Not significant	IGHG1;IGHG2;IGHG3
-0.0149696	0.7830716003806064	P01857;P01859;P01861	CASE_STATUSCase	NA	0.9073459192866782	Not significant	IGHG1;IGHG2;IGHG4
0.00478608	0.9134182154421474	P01857;P01860	CASE_STATUSCase	NA	0.965662	Not significant	IGHG1;IGHG3
-0.0168509	0.68217	P01857;P01861	CASE_STATUSCase	Model failed to converge with max|grad| = 0.00201 (tol = 0.002, component 1)	0.8538606339171875	Not significant	IGHG1;IGHG4
-0.0466268	0.5079214296028419	P01859	CASE_STATUSCase	NA	0.7456811059492672	Not significant	IGHG2
-0.0570662	0.48604801187331625	P01859;P01860	CASE_STATUSCase	NA	0.7297588999081048	Not significant	IGHG2;IGHG3
-0.0377328	0.4634007197732275	P01859;P01860;P01861	CASE_STATUSCase	NA	0.7126730339411086	Not significant	IGHG2;IGHG3;IGHG4
-0.0314205	0.5905920462342736	P01859;P01861	CASE_STATUSCase	boundary (singular) fit: see help('isSingular')	0.7990730353339122	Not significant	IGHG2;IGHG4
-0.0585438	0.439797	P01860	CASE_STATUSCase	NA	0.6950427655086697	Not significant	IGHG3
-0.143859	0.25173917146330393	P01861	CASE_STATUSCase	boundary (singular) fit: see help('isSingular')	0.5131442343208301	Not significant	IGHG4
-0.0209178	0.7737795745503321	P01871;P01871-2	CASE_STATUSCase	NA	0.9026084925167754	Not significant	IGHM
0.13000601403926534	0.040703162921782304	P01876	CASE_STATUSCase	NA	0.14993988041012116	Not significant	IGHA1
0.1208837447699892	0.0673898	P01876;P01877	CASE_STATUSCase	NA	0.21764705586985747	Not significant	IGHA1;IGHA2
0.13970873187666769	0.0455015	P01877	CASE_STATUSCase	NA	0.16279758779940007	Not significant	IGHA2
0.2045870968770198	0.24491884250179677	P01880	CASE_STATUSCase	NA	0.5048967277962007	Not significant	IGHD
0.0764587	0.44229775604718047	P01889;P01891;P01892;P04439;P05534;P10316;P10319;P16188;P16189;P30443;P30455;P30456;P30466;P30479;P30481;P30483;P30486;P30492;Q29718;Q31610	CASE_STATUSCase	NA	0.6969249429844898	Not significant	HLA-A;HLA-B
0.00912752	0.9312883930106013	P01889;P01891;P10316;P30466;P30479;P30481;P30483;P30486;Q29718;Q31610;Q31612	CASE_STATUSCase	boundary (singular) fit: see help('isSingular')	0.9732339241871143	Not significant	HLA-A;HLA-B
0.026881408797441723	0.6699239197853959	P01889;P04222;P04439;P05534;P10319;P13747;P16188;P17693;P17693-5;P30443;P30455;P30466;P30479;P30481;P30483;P30492;P30504;P30508;Q07000;Q29718;Q29960-2	CASE_STATUSCase	NA	0.8472964041038288	Not significant	HLA-A;HLA-B;HLA-C;HLA-E;HLA-G
0.0036231	0.9581113386909685	P01889;P04222;P04439;P10321;P16188;P16189;P30443;P30455;P30456;P30479;P30486;P30504;P30508;Q07000;Q09160;Q31610;Q31612;Q95604	CASE_STATUSCase	NA	0.984145	Not significant	HLA-A;HLA-B;HLA-C
-0.00014233	0.9989585861051412	P01889;P04222;P10321;P30479;P30504;P30508;Q07000;Q31612	CASE_STATUSCase	NA	0.9996332944994887	Not significant	HLA-B;HLA-C
0.0672565	0.37001966291367616	P01889;P10319;P30466;P30479;P30481;P30483;P30486;P30492;Q29718;Q31610	CASE_STATUSCase	NA	0.6355819960831687	Not significant	HLA-B
-0.281457	0.1775923501063374	P01889;P10321;P13747;P30486;Q29718;Q31610	CASE_STATUSCase	NA	0.41756710130435215	Not significant	HLA-B;HLA-C;HLA-E
-0.0148451	0.9075287169376391	P01889;P13747;P30466;P30479;P30483;P30486;P30492;Q29718;Q31610;Q31612	CASE_STATUSCase	boundary (singular) fit: see help('isSingular')	0.9633907288366472	Not significant	HLA-B;HLA-E
0.24730091561474088	0.14039098909076844	P01891;P01892;P04439;P05534;P10316;P10319;P16188;P16189;P30443;P30455;P30456;P30492;P30504;P30508;Q29960-2;Q95604	CASE_STATUSCase	boundary (singular) fit: see help('isSingular')	0.3603969223408123	Not significant	HLA-A;HLA-B;HLA-C
0.0752067	0.7604020877312355	P01891;P01892;P10316	CASE_STATUSCase	boundary (singular) fit: see help('isSingular')	0.8964405081128354	Not significant	HLA-A
-0.0923319	0.4745643955477872	P01891;P01892;P10316;P10321;P16188;P16189;P30466;P30479;P30492;P30504;P30508;Q07000;Q29960-2	CASE_STATUSCase	boundary (singular) fit: see help('isSingular')	0.7211513642121585	Not significant	HLA-A;HLA-B;HLA-C
0.0504809	0.7521036779712833	P01891;P01892;P10316;P16189;P30456	CASE_STATUSCase	NA	0.8926899502955202	Not significant	HLA-A
0.38544989551501635	0.0491895	P01892;P10316	CASE_STATUSCase	boundary (singular) fit: see help('isSingular')	0.17252127438370848	Not significant	HLA-A
0.0835285	0.7588872496504807	P01892;P10316;P10321;Q31612;Q95604	CASE_STATUSCase	boundary (singular) fit: see help('isSingular')	0.8958670525476786	Not significant	HLA-A;HLA-B;HLA-C
-0.136908	0.16412160784708146	P01903	CASE_STATUSCase	boundary (singular) fit: see help('isSingular')	0.39790510576940813	Not significant	HLA-DRA
-0.105621	0.42147235277709416	P02008;P69905	CASE_STATUSCase	boundary (singular) fit: see help('isSingular')	0.6794929776482305	Not significant	HBA2;HBZ
-0.106081	0.2279698908111925	P02042	CASE_STATUSCase	NA	0.4843718324092817	Not significant	HBD
-0.160761	0.0863269	P02042;P02100;P68871;P69892	CASE_STATUSCase	NA	0.25941723647613285	Not significant	HBB;HBD;HBE1;HBG2
-0.120299	0.2050447208764788	P02042;P68871	CASE_STATUSCase	NA	0.4551375487402245	Not significant	HBB;HBD
0.18869517425334714	0.0241339	P02452	CASE_STATUSCase	NA	0.10085769827656971	Not significant	COL1A1
-0.0396896	0.7579902611589725	P02458	CASE_STATUSCase	NA	0.8955184266283766	Not significant	COL2A1
-0.181958	0.3748367706390967	P02533;P08727;P08779;P13645;P35527;Q04695	CASE_STATUSCase	boundary (singular) fit: see help('isSingular')	0.6397580206380075	Not significant	KRT10;KRT14;KRT16;KRT17;KRT19;KRT9
0.2755290627364988	0.0741231	P02533;Q04695	CASE_STATUSCase	boundary (singular) fit: see help('isSingular')	0.23320250137691784	Not significant	KRT14;KRT17
0.0308282	0.8517807945988427	P02538;P04259;P04264;P05787-2;P13647;P35908;P48668;Q7Z794	CASE_STATUSCase	boundary (singular) fit: see help('isSingular')	0.9392247337991356	Not significant	KRT1;KRT2;KRT5;KRT6A;KRT6B;KRT6C;KRT77;KRT8
-0.0170769	0.9197827610311782	P02538;P04259;P19013;P48668	CASE_STATUSCase	boundary (singular) fit: see help('isSingular')	0.9684158640550474	Not significant	KRT4;KRT6A;KRT6B;KRT6C
-0.140453	0.0975094	P02545	CASE_STATUSCase	boundary (singular) fit: see help('isSingular')	0.2822257351301649	Not significant	LMNA
-0.124402	0.0626024	P02545-5	CASE_STATUSCase	NA	0.20624536158665407	Not significant	LMNA
-0.171423	0.025019782612018537	P02545;P02545-5	CASE_STATUSCase	boundary (singular) fit: see help('isSingular')	0.10366496449656269	Not significant	LMNA
0.0762791	0.5125903579812854	P02549	CASE_STATUSCase	NA	0.7486089780971881	Not significant	SPTA1
0.026534045660558538	0.38052903423376905	P02647	CASE_STATUSCase	NA	0.644489	Not significant	APOA1
-0.0399258	0.5595916343933656	P02649	CASE_STATUSCase	NA	0.7794129784947657	Not significant	APOE
-0.00693573	0.8444055531059097	P02652	CASE_STATUSCase	NA	0.935738	Not significant	APOA2
-0.0709645	0.0803789	P02654	CASE_STATUSCase	NA	0.2467868273821471	Not significant	APOC1
-0.0656445	0.0483177	P02656	CASE_STATUSCase	NA	0.17033677984609458	Not significant	APOC3
-0.0260642	0.6410884571897904	P02671	CASE_STATUSCase	NA	0.8296376089631524	Not significant	FGA
-0.0592845	0.3937757816474472	P02671;P02671-2	CASE_STATUSCase	NA	0.6557307137093386	Not significant	FGA
-0.00445312	0.9717720682463071	P02675	CASE_STATUSCase	NA	0.9896342351750318	Not significant	FGB
-0.0319875	0.7548309579935085	P02679;P02679-2	CASE_STATUSCase	NA	0.893967	Not significant	FGG
0.0833845	0.5239610777367791	P02730	CASE_STATUSCase	NA	0.7558397014238095	Not significant	SLC4A1
0.13586174650962843	0.4275234971256061	P02730-2	CASE_STATUSCase	NA	0.6847881695399727	Not significant	SLC4A1
0.0330844	0.7522344953968323	P02730;P02730-2	CASE_STATUSCase	NA	0.8927743722010012	Not significant	SLC4A1
-0.197653	0.0633312	P02741	CASE_STATUSCase	NA	0.20806520494103115	Not significant	CRP
-0.0269435	0.40496485702293117	P02743	CASE_STATUSCase	NA	0.6649873776518723	Not significant	APCS
-0.00789102	0.8379535406384508	P02745	CASE_STATUSCase	NA	0.9327327180187008	Not significant	C1QA
0.028211969056793105	0.4490784861033401	P02746	CASE_STATUSCase	NA	0.7021203058508577	Not significant	C1QB
0.0269123	0.5475233239822337	P02747	CASE_STATUSCase	NA	0.7715827847801263	Not significant	C1QC
-0.0973708	0.011622195749933483	P02748	CASE_STATUSCase	NA	0.0560625	Not significant	C9
0.0164436	0.5794928870162692	P02749	CASE_STATUSCase	NA	0.7919137345338493	Not significant	APOH
-0.0997694	0.2323342737342749	P02750	CASE_STATUSCase	NA	0.48977454485677185	Not significant	LRG1
0.0482234	0.6793764916693544	P02751-12;P02751-3	CASE_STATUSCase	NA	0.8522127454714381	Not significant	FN1
0.0346742	0.7933142825528257	P02751-12;P02751-7	CASE_STATUSCase	NA	0.9121834366137459	Not significant	FN1
0.025063651145919533	0.831997	P02751-2	CASE_STATUSCase	NA	0.9298831619806206	Not significant	FN1
0.047897	0.7271286166324537	P02751-7	CASE_STATUSCase	NA	0.8793133059611526	Not significant	FN1
-0.00152985	0.9895449687773055	P02751;P02751-12;P02751-2;P02751-3;P02751-7	CASE_STATUSCase	boundary (singular) fit: see help('isSingular')	0.9964774926960915	Not significant	FN1
0.0430967	0.7248293065987231	P02751;P02751-12;P02751-3	CASE_STATUSCase	NA	0.8779976835472812	Not significant	FN1
0.025422988000156528	0.8444458387858198	P02751;P02751-12;P02751-3;P02751-7	CASE_STATUSCase	NA	0.9357501227932746	Not significant	FN1
0.018266119178968695	0.9010720289026385	P02751;P02751-12;P02751-7	CASE_STATUSCase	NA	0.9608641231861421	Not significant	FN1
0.017488824044342408	0.8957700171972061	P02751;P02751-3	CASE_STATUSCase	NA	0.9586749966400282	Not significant	FN1
0.023985289932960303	0.8524448542911716	P02751;P02751-3;P02751-7	CASE_STATUSCase	NA	0.9395382059003885	Not significant	FN1
-0.00885658	0.8269883043222264	P02753	CASE_STATUSCase	NA	0.9276434484511562	Not significant	RBP4
-0.0244958	0.3525184270164342	P02760	CASE_STATUSCase	boundary (singular) fit: see help('isSingular')	0.6193713349339633	Not significant	AMBP
-0.124664	0.034855276649462585	P02763	CASE_STATUSCase	boundary (singular) fit: see help('isSingular')	0.13364705381956007	Not significant	ORM1
-0.0376038	0.3230664340845031	P02763;P19652	CASE_STATUSCase	NA	0.5905541448495762	Not significant	ORM1;ORM2
-0.028186	0.44545889612666645	P02765	CASE_STATUSCase	NA	0.6994413719956883	Not significant	AHSG
0.00937924	0.8468690346954338	P02766	CASE_STATUSCase	NA	0.9367984266036629	Not significant	TTR
0.0012075	0.9618591911056211	P02768	CASE_STATUSCase	NA	0.985496	Not significant	ALB
0.00668225	0.8396793714895874	P02768-2	CASE_STATUSCase	NA	0.9333633561168155	Not significant	ALB
0.00127124	0.9620809015165386	P02768;P02768-2	CASE_STATUSCase	NA	0.9855578377833679	Not significant	ALB
0.050964501381265154	0.24438017517593497	P02774	CASE_STATUSCase	NA	0.5043090573955139	Not significant	GC
0.052395999141244494	0.1473337768188034	P02774-3	CASE_STATUSCase	NA	0.37187820984618586	Not significant	GC
0.028530352765259226	0.4277824605612607	P02774;P02774-3	CASE_STATUSCase	NA	0.6850172920631181	Not significant	GC
-0.0508978	0.0923631	P02775	CASE_STATUSCase	NA	0.27171701839776163	Not significant	PPBP
0.018317578834265474	0.7749678417630944	P02776	CASE_STATUSCase	NA	0.9029217566510465	Not significant	PF4
-0.0592986	0.00774374	P02776;P10720	CASE_STATUSCase	NA	0.0398366	Down	PF4;PF4V1
-0.117085	0.22239292885773543	P02778	CASE_STATUSCase	NA	0.47759335192863334	Not significant	CXCL10
-0.112993	0.30710107554029764	P02786	CASE_STATUSCase	NA	0.5744334248755322	Not significant	TFRC
0.10955064596678198	5.230283042087244e-4	P02787	CASE_STATUSCase	NA	0.00374107	Up	TF
-0.0505231	0.4207977970271849	P02788	CASE_STATUSCase	NA	0.678886	Not significant	LTF
-0.029878	0.6645642716246738	P02788-2	CASE_STATUSCase	Model failed to converge with max|grad| = 0.00309585 (tol = 0.002, component 1)	0.8443416672465308	Not significant	LTF
-0.0451225	0.5005279695530391	P02788;P02788-2	CASE_STATUSCase	NA	0.7402214347703788	Not significant	LTF
-0.016333	0.6384550818285639	P02790	CASE_STATUSCase	NA	0.82816	Not significant	HPX
-0.0303776	0.8094098670894703	P02792	CASE_STATUSCase	boundary (singular) fit: see help('isSingular')	0.9198034909578172	Not significant	FTL
-0.227315	0.15892695106559562	P02794	CASE_STATUSCase	boundary (singular) fit: see help('isSingular')	0.3902000198049338	Not significant	FTH1
-0.123032	0.30089282243697313	P02812	CASE_STATUSCase	NA	0.5675920661546004	Not significant	PRB2
-0.205381	0.0687636	P02812;P04280	CASE_STATUSCase	NA	0.22101971061562126	Not significant	PRB1;PRB2
-0.0400834	0.7970095873089567	P02818	CASE_STATUSCase	boundary (singular) fit: see help('isSingular')	0.9140238810689567	Not significant	BGLAP
-0.0357397	0.3313418285511368	P03950	CASE_STATUSCase	boundary (singular) fit: see help('isSingular')	0.5986060390121668	Not significant	ANG
0.0775314	0.03228	P03951	CASE_STATUSCase	NA	0.1261179300458773	Not significant	F11
0.0817242	0.032921164105182095	P03951-2	CASE_STATUSCase	NA	0.12797520840396795	Not significant	F11
0.060774471240205845	0.0778974	P03951;P03951-2	CASE_STATUSCase	NA	0.24141706890393883	Not significant	F11
0.0956682	0.00392706	P03951;P03951-2;P03952	CASE_STATUSCase	NA	0.022313437082073173	Up	F11;KLKB1
0.0926364	0.00242512	P03952	CASE_STATUSCase	NA	0.014734906837217846	Up	KLKB1
0.0612383	0.4922216298541322	P03956	CASE_STATUSCase	NA	0.7340026658287213	Not significant	MMP1
-0.0401546	0.28573174304764354	P03973	CASE_STATUSCase	NA	0.5514183569318707	Not significant	SLPI
-0.0577399	0.0827432	P04003	CASE_STATUSCase	NA	0.25192631433644436	Not significant	C4BPA
-0.0162752	0.39491307902289197	P04004	CASE_STATUSCase	NA	0.6566401174942227	Not significant	VTN
-0.0213697	0.7395585313121433	P04040	CASE_STATUSCase	NA	0.8860757237783654	Not significant	CAT
-0.0139399	0.8689326512777465	P04066	CASE_STATUSCase	NA	0.9473393530358518	Not significant	FUCA1
-0.0124636	0.7269679229865543	P04070-2	CASE_STATUSCase	NA	0.8792060016605161	Not significant	PROC
0.0598929	0.5005550009764407	P04075	CASE_STATUSCase	NA	0.7402214347703788	Not significant	ALDOA
0.0584257	0.4913475738934243	P04075;P04075-2	CASE_STATUSCase	NA	0.7334106793275773	Not significant	ALDOA
-0.0800423	0.48243572755875674	P04083	CASE_STATUSCase	NA	0.7269003135806116	Not significant	ANXA1
-0.036979	0.4514348498374091	P04085;P04085-2	CASE_STATUSCase	NA	0.703736	Not significant	PDGFA
-0.0173274	0.7875712242514173	P04114	CASE_STATUSCase	boundary (singular) fit: see help('isSingular')	0.9096646537841675	Not significant	APOB
0.0759558	0.2577639422755953	P04156	CASE_STATUSCase	NA	0.5206845027780601	Not significant	PRNP
0.046539906137005115	0.7423565963930524	P04179-2	CASE_STATUSCase	NA	0.8875566244987719	Not significant	SOD2
-0.0116748	0.9197744135212895	P04179-2;P04179-4	CASE_STATUSCase	NA	0.9684158640550474	Not significant	SOD2
0.11771714975489019	0.18913630970297798	P04179-4	CASE_STATUSCase	NA	0.433811	Not significant	SOD2
0.00254641	0.9508302021053282	P04180	CASE_STATUSCase	NA	0.9815211850424708	Not significant	LCAT
-0.0390589	0.13931016046471864	P04196	CASE_STATUSCase	boundary (singular) fit: see help('isSingular')	0.35850338429755857	Not significant	HRG
-0.41193	0.0763208	P04211	CASE_STATUSCase	NA	0.23809375790487436	Not significant	IGLV7-43
0.0638191	0.0298998	P04217	CASE_STATUSCase	NA	0.11903838072973458	Not significant	A1BG
0.0739733	0.6445542159700302	P04222;P10319;P30504;P30508;Q07000;Q95604	CASE_STATUSCase	boundary (singular) fit: see help('isSingular')	0.8316311034130409	Not significant	HLA-B;HLA-C
0.019774056188278443	0.867247	P04222;P10321;P30492;P30508;Q07000;Q29960-2;Q95604	CASE_STATUSCase	NA	0.9465690881657013	Not significant	HLA-B;HLA-C
-0.041761	0.8558364810486727	P04222;P30456;P30466;P30479;P30481	CASE_STATUSCase	boundary (singular) fit: see help('isSingular')	0.9412385397246542	Not significant	HLA-A;HLA-B;HLA-C
-0.053493	0.2426038188246136	P04233-2	CASE_STATUSCase	boundary (singular) fit: see help('isSingular')	0.5023044908847187	Not significant	CD74
0.2680071732465889	0.0469545	P04264	CASE_STATUSCase	NA	0.16664401615690297	Not significant	KRT1
0.0831731	0.767939	P04264;P35908	CASE_STATUSCase	boundary (singular) fit: see help('isSingular')	0.8997841578475718	Not significant	KRT1;KRT2
-0.00571978	0.9705693394863193	P04264;P35908;Q7Z794	CASE_STATUSCase	boundary (singular) fit: see help('isSingular')	0.989238	Not significant	KRT1;KRT2;KRT77
-0.0310946	0.674884	P04275	CASE_STATUSCase	NA	0.8498973027484893	Not significant	VWF
-0.192991	0.16292903829609934	P04275-2	CASE_STATUSCase	NA	0.39616351849708675	Not significant	VWF
-0.00233188	0.9675828799652608	P04275;P04275-2	CASE_STATUSCase	boundary (singular) fit: see help('isSingular')	0.9881370550119282	Not significant	VWF
-0.0112073	0.9300577092763349	P04278-2	CASE_STATUSCase	NA	0.9726303013844833	Not significant	SHBG
-0.1115	0.26917781377457795	P04278-5	CASE_STATUSCase	NA	0.5336764005843078	Not significant	SHBG
-0.0117579	0.9129437753968811	P04278;P04278-2	CASE_STATUSCase	NA	0.9654703283066853	Not significant	SHBG
0.017900927017919028	0.8438500137572729	P04278;P04278-2;P04278-5	CASE_STATUSCase	boundary (singular) fit: see help('isSingular')	0.9354539523861408	Not significant	SHBG
0.10895981628917742	0.29746982439290565	P04278;P04278-5	CASE_STATUSCase	NA	0.5642544963449977	Not significant	SHBG
-0.196804	0.3868165714691384	P04280	CASE_STATUSCase	boundary (singular) fit: see help('isSingular')	0.6497846772906343	Not significant	PRB1
-0.0521163	0.31421059972653265	P04406	CASE_STATUSCase	NA	0.5816007259303475	Not significant	GAPDH
-0.060964	0.23532721201749884	P04406-2	CASE_STATUSCase	NA	0.49335359254312017	Not significant	GAPDH
-0.070066	0.16853390547249236	P04406;P04406-2	CASE_STATUSCase	NA	0.40437262633005777	Not significant	GAPDH
0.0654878	0.6040169739054322	P04430	CASE_STATUSCase	NA	0.8073919491929307	Not significant	IGKV1-16
-0.056151	0.8081874009305614	P04439;P05534;P30443;P30455;Q09160	CASE_STATUSCase	NA	0.9193493238264734	Not significant	HLA-A
-0.00123786	0.9732818625517157	P04632	CASE_STATUSCase	NA	0.9902489477954559	Not significant	CAPNS1
0.00741734	0.8029141471143438	P04632;Q96L46	CASE_STATUSCase	NA	0.9164928719913988	Not significant	CAPNS1;CAPNS2
0.076945	0.25479352666464467	P04792	CASE_STATUSCase	NA	0.5169185019450075	Not significant	HSPB1
-0.0676846	0.5149164323246087	P04839	CASE_STATUSCase	NA	0.7501672345384925	Not significant	CYBB
0.12903979817921715	0.11069355085305937	P04843	CASE_STATUSCase	NA	0.3074820857029427	Not significant	RPN1
-0.0443032	0.5998418787639723	P04844-2	CASE_STATUSCase	boundary (singular) fit: see help('isSingular')	0.8047308480261947	Not significant	RPN2
-0.0698396	0.49573348750425716	P04844;P04844-2	CASE_STATUSCase	NA	0.7365938692263867	Not significant	RPN2
-0.0236081	0.6488681572755313	P04899	CASE_STATUSCase	NA	0.8343524349138473	Not significant	GNAI2
-0.100716	0.0691336	P04899-3	CASE_STATUSCase	NA	0.22182278403307912	Not significant	GNAI2
-0.0547407	0.37804932909845224	P04899;P04899-3	CASE_STATUSCase	boundary (singular) fit: see help('isSingular')	0.6421965334805475	Not significant	GNAI2
-0.0377046	0.4347755455103114	P04899;P04899-3;P08754;P63096;P63096-2	CASE_STATUSCase	boundary (singular) fit: see help('isSingular')	0.6907962125616665	Not significant	GNAI1;GNAI2;GNAI3
-0.070232	0.27785961237450263	P04899;P04899-3;P63096-2	CASE_STATUSCase	boundary (singular) fit: see help('isSingular')	0.5429779902192281	Not significant	GNAI1;GNAI2
-0.043573	0.4698953389608942	P04899;P04899-3;P63096;P63096-2	CASE_STATUSCase	NA	0.7177674381966508	Not significant	GNAI1;GNAI2
-0.0992619	0.087895	P04899;P08754;P63092;P63092-4;P63096	CASE_STATUSCase	NA	0.26264710390380575	Not significant	GNAI1;GNAI2;GNAI3;GNAS
-0.0405634	0.5468238002553797	P04899;P08754;P63096;P63096-2	CASE_STATUSCase	NA	0.7712247209624075	Not significant	GNAI1;GNAI2;GNAI3
0.18102447627008583	0.0656685	P04908;P0C0S5;P0C0S8;P20671;Q16777;Q6FI13;Q71UI9;Q7L7L0;Q93077;Q96KK5;Q99878;Q9BTM1	CASE_STATUSCase	NA	0.2135232267325298	Not significant	H2AFJ;H2AFV;H2AFZ;HIST1H2AC;HIST1H2AD;HIST1H2AE;HIST1H2AH;HIST1H2AJ;HIST1H2AM;HIST2H2AA4;HIST2H2AC;HIST3H2A
0.2759268290179274	0.012072296453646962	P04908;P0C0S8;P20671;Q16777;Q6FI13;Q7L7L0;Q93077;Q96KK5;Q99878;Q9BTM1	CASE_STATUSCase	NA	0.057868128808326216	Not significant	H2AFJ;HIST1H2AC;HIST1H2AD;HIST1H2AE;HIST1H2AH;HIST1H2AJ;HIST1H2AM;HIST2H2AA4;HIST2H2AC;HIST3H2A
-0.126997	0.0054486	P05019	CASE_STATUSCase	boundary (singular) fit: see help('isSingular')	0.0295811	Down	IGF1
-0.00982938	0.9003244460536788	P05023;P05023-3;P05023-4	CASE_STATUSCase	boundary (singular) fit: see help('isSingular')	0.9605779764558185	Not significant	ATP1A1
-0.0276926	0.6376364365924692	P05060	CASE_STATUSCase	NA	0.8275167487771914	Not significant	CHGB
-0.0105688	0.8165086473061008	P05067-11	CASE_STATUSCase	NA	0.9228357308952523	Not significant	APP
-0.0117893	0.767558	P05067;P05067-11;P05067-9	CASE_STATUSCase	NA	0.899647	Not significant	APP
0.013168907865759758	0.780801	P05067;P05067-11;P05067-9;Q06481;Q06481-6	CASE_STATUSCase	NA	0.9061954126949906	Not significant	APLP2;APP
-0.0328188	0.4396170093562751	P05067;P05067-9	CASE_STATUSCase	boundary (singular) fit: see help('isSingular')	0.694951	Not significant	APP
-0.0104873	0.8602826148322822	P05090	CASE_STATUSCase	NA	0.9431931830929396	Not significant	APOD
0.0766354	0.3518536586464036	P05106	CASE_STATUSCase	boundary (singular) fit: see help('isSingular')	0.6187117658517933	Not significant	ITGB3
-0.103741	0.2429324740914661	P05107	CASE_STATUSCase	NA	0.5026418260494506	Not significant	ITGB2
-0.0438962	0.5721369201127132	P05109	CASE_STATUSCase	NA	0.7874225176634129	Not significant	S100A8
0.032098	0.7441056974021649	P05114	CASE_STATUSCase	NA	0.8885188549613363	Not significant	HMGN1
0.016459325956361525	0.7666618672238832	P05121	CASE_STATUSCase	NA	0.89933	Not significant	SERPINE1
0.0730994	0.26341147237232054	P05121-2	CASE_STATUSCase	NA	0.5267675117413593	Not significant	SERPINE1
0.0545295	0.3449914841576267	P05121;P05121-2	CASE_STATUSCase	Model failed to converge with max|grad| = 0.00238835 (tol = 0.002, component 1)	0.6117112021222867	Not significant	SERPINE1
0.0865017	0.43035937977582306	P05141	CASE_STATUSCase	boundary (singular) fit: see help('isSingular')	0.6871364767534253	Not significant	SLC25A5
0.0632444	0.6062627060921021	P05141;P12236	CASE_STATUSCase	boundary (singular) fit: see help('isSingular')	0.8089398558205069	Not significant	SLC25A5;SLC25A6
-0.0523485	0.19063683418359964	P05154	CASE_STATUSCase	NA	0.4359066182806823	Not significant	SERPINA5
0.0500323	0.041901	P05155	CASE_STATUSCase	NA	0.1532361079703426	Not significant	SERPING1
0.054516901483179524	0.3970831782586226	P05155-2	CASE_STATUSCase	NA	0.6581499771428042	Not significant	SERPING1
0.0430656	0.10808929470452008	P05155;P05155-2	CASE_STATUSCase	NA	0.30259695350586185	Not significant	SERPING1
0.0275024	0.33670524502764465	P05156	CASE_STATUSCase	NA	0.603827	Not significant	CFI
0.017725636347810384	0.688276	P05160	CASE_STATUSCase	NA	0.8573895388098487	Not significant	F13B
-0.0249088	0.741242	P05164	CASE_STATUSCase	NA	0.8869857628146907	Not significant	MPO
-0.0250277	0.683777	P05164-2	CASE_STATUSCase	boundary (singular) fit: see help('isSingular')	0.8549213085626653	Not significant	MPO
0.030399538333814462	0.6969697409850524	P05164-2;P11678	CASE_STATUSCase	NA	0.86283567554721885	Not significant	EPX;MPO
-0.0233649	0.7272989733835049	P05164;P05164-2	CASE_STATUSCase	NA	0.8793949740379208	Not significant	MPO
-0.178402	0.275372	P05164;P05164-2;P11678	CASE_STATUSCase	NA	0.5406425856077572	Not significant	EPX;MPO
0.00266872	0.9745923506055347	P05164;P11678	CASE_STATUSCase	NA	0.9907588661312612	Not significant	EPX;MPO
-0.04446	0.42474891785947644	P05198	CASE_STATUSCase	boundary (singular) fit: see help('isSingular')	0.6821348118644963	Not significant	EIF2S1
-0.00428669	0.9694495980016842	P05204	CASE_STATUSCase	NA	0.9888510785678908	Not significant	HMGN2
0.0814054	0.5069635010983091	P05362	CASE_STATUSCase	NA	0.7449453366911136	Not significant	ICAM1
-0.0513209	0.3653662555730829	P05386	CASE_STATUSCase	NA	0.6314758105223489	Not significant	RPLP1
-0.109546	0.15285883659736776	P05387	CASE_STATUSCase	NA	0.38052771936880514	Not significant	RPLP2
-0.143463	0.020656572574298277	P05388	CASE_STATUSCase	NA	0.0891619	Not significant	RPLP0
-0.0951675	0.4632028824132549	P05408;P05408-2	CASE_STATUSCase	NA	0.7125049105420528	Not significant	SCG5
0.0414773	0.10884708813043581	P05452	CASE_STATUSCase	NA	0.3040317192708947	Not significant	CLEC3B
-0.0727242	0.32486737844862246	P05455	CASE_STATUSCase	boundary (singular) fit: see help('isSingular')	0.5922259947099741	Not significant	SSB
-0.0250492	0.7074871725020654	P05543	CASE_STATUSCase	boundary (singular) fit: see help('isSingular')	0.86833	Not significant	SERPINA7
-0.0832997	0.11335804358287212	P05546	CASE_STATUSCase	NA	0.3125385776088052	Not significant	SERPIND1
0.13760093042036622	0.0376727	P05556;P05556-2;P05556-3;P05556-4;P05556-5	CASE_STATUSCase	boundary (singular) fit: see help('isSingular')	0.14172928141617028	Not significant	ITGB1
-0.0434238	0.6553296335570541	P05771;P05771-2	CASE_STATUSCase	boundary (singular) fit: see help('isSingular')	0.8383687752143353	Not significant	PRKCB
-0.0091683	0.936647	P05771;P05771-2;P17252	CASE_STATUSCase	NA	0.9753768749691195	Not significant	PRKCA;PRKCB
0.062171	0.62757	P05771;P05771-2;Q04759;Q05655;Q05655-2	CASE_STATUSCase	NA	0.8218160347932795	Not significant	PRKCB;PRKCD;PRKCQ
-0.178672	0.21133473528533234	P05976	CASE_STATUSCase	boundary (singular) fit: see help('isSingular')	0.4634404568818307	Not significant	MYL1
-0.207124	0.24933360875537008	P05976-2	CASE_STATUSCase	boundary (singular) fit: see help('isSingular')	0.5103263682874908	Not significant	MYL1
-0.270102	0.0509538	P05976;P05976-2	CASE_STATUSCase	NA	0.1769459880999685	Not significant	MYL1
-0.0181975	0.7522917874306304	P05976;P05976-2;P08590	CASE_STATUSCase	NA	0.8927743722010012	Not significant	MYL1;MYL3
-0.319774	0.046718876492357876	P05976;P05976-2;P12829	CASE_STATUSCase	NA	0.16596089244303056	Not significant	MYL1;MYL4
0.020995406261552805	0.846916	P05997	CASE_STATUSCase	boundary (singular) fit: see help('isSingular')	0.9367984266036629	Not significant	COL5A2
0.19429272778937282	0.11031742814016539	P06132	CASE_STATUSCase	NA	0.30674614869912364	Not significant	UROD
0.23312728087644707	0.1720377763665661	P06239;P06241-2	CASE_STATUSCase	boundary (singular) fit: see help('isSingular')	0.4095821950662268	Not significant	FYN;LCK
0.0846997	0.2985265196005901	P06241;P06241-2;P06241-3	CASE_STATUSCase	boundary (singular) fit: see help('isSingular')	0.5654437266370002	Not significant	FYN
-0.0286313	0.7752862599550463	P06241;P06241-2;P06241-3;P07947;P12931	CASE_STATUSCase	boundary (singular) fit: see help('isSingular')	0.9030535151617073	Not significant	FYN;SRC;YES1
0.2687138997157524	0.0695859	P06276	CASE_STATUSCase	boundary (singular) fit: see help('isSingular')	0.22277622187814666	Not significant	BCHE
0.0778771	0.0450005	P06280	CASE_STATUSCase	boundary (singular) fit: see help('isSingular')	0.16153459799475164	Not significant	GLA
-0.00554462	0.9352811817801454	P06312	CASE_STATUSCase	NA	0.9747316000611451	Not significant	IGKV4-1
-0.0988982	0.1833355932809911	P06331;P0DP08	CASE_STATUSCase	NA	0.4253701951250393	Not significant	IGHV4-34;IGHV4-38-2
0.0463704	0.11836700612801238	P06396	CASE_STATUSCase	NA	0.3216512384609956	Not significant	GSN
0.024254200375796668	0.38000153054967967	P06396-4	CASE_STATUSCase	NA	0.644093	Not significant	GSN
0.0414381	0.14499602410056692	P06396;P06396-4	CASE_STATUSCase	NA	0.3681724648536603	Not significant	GSN
0.0776198	0.31191888941529367	P06576	CASE_STATUSCase	NA	0.5792140829242676	Not significant	ATP5F1B
0.057858148342796276	0.1047716273108205	P06681	CASE_STATUSCase	NA	0.29644335943884353	Not significant	C2
0.017675695137380494	0.6304895320252704	P06681-3	CASE_STATUSCase	NA	0.8234191703881433	Not significant	C2
0.024840378368583653	0.5454149246970403	P06681;P06681-3	CASE_STATUSCase	NA	0.770348	Not significant	C2
-0.0482952	0.5370579265666273	P06702	CASE_STATUSCase	boundary (singular) fit: see help('isSingular')	0.7648619447867006	Not significant	S100A9
-0.0268948	0.7761038759520233	P06703	CASE_STATUSCase	boundary (singular) fit: see help('isSingular')	0.9033549633117484	Not significant	S100A6
-0.0338864	0.43691077366204334	P06727	CASE_STATUSCase	boundary (singular) fit: see help('isSingular')	0.6927216995559352	Not significant	APOA4
0.0496094	0.6092838232643103	P06730;P06730-3	CASE_STATUSCase	boundary (singular) fit: see help('isSingular')	0.8106817104558346	Not significant	EIF4E
-0.142443	0.14153332151676068	P06732	CASE_STATUSCase	NA	0.3622211895685707	Not significant	CKM
-0.170143	0.11267868333428259	P06732;P12277	CASE_STATUSCase	NA	0.3112659333674738	Not significant	CKB;CKM
0.0927411	0.0183838	P06733	CASE_STATUSCase	NA	0.0813301	Not significant	ENO1
0.0757953	0.0693378	P06733-2	CASE_STATUSCase	NA	0.22217651010601364	Not significant	ENO1
0.0486218	0.26861869046154463	P06733;P06733-2	CASE_STATUSCase	NA	0.5328944701288211	Not significant	ENO1
0.0679542	0.32816179411000446	P06733;P06733-2;P09104;P09104-2;P13929;P13929-3	CASE_STATUSCase	NA	0.5956163375407596	Not significant	ENO1;ENO2;ENO3
0.0589213	0.14848933120564672	P06733;P09104;P09104-2;P13929;P13929-3	CASE_STATUSCase	Model failed to converge with max|grad| = 0.32803 (tol = 0.002, component 1)	0.3736728202524689	Not significant	ENO1;ENO2;ENO3
-0.207398	0.048761286559341865	P06734	CASE_STATUSCase	NA	0.17147652273798164	Not significant	FCER2
-0.162582	0.1037476114368701	P06744-2	CASE_STATUSCase	NA	0.2945594551717397	Not significant	GPI
0.026434299929185088	0.710493	P06744;P06744-2	CASE_STATUSCase	boundary (singular) fit: see help('isSingular')	0.8701136104931164	Not significant	GPI
-0.11041	0.25198380261311976	P06748-2	CASE_STATUSCase	boundary (singular) fit: see help('isSingular')	0.5134504823608075	Not significant	NPM1
0.21972810285230215	0.40532150988425375	P06753-2	CASE_STATUSCase	NA	0.6652434870029365	Not significant	TPM3
0.018694898289818757	0.686617	P06753-2;P06753-5	CASE_STATUSCase	boundary (singular) fit: see help('isSingular')	0.8563679442685727	Not significant	TPM3
0.0503581	0.2979404842858031	P06753;P06753-2;P06753-5	CASE_STATUSCase	NA	0.5647339358290666	Not significant	TPM3
0.0967794	0.15083623454888453	P06753;P06753-2;P06753-5;P07951;P07951-2;P07951-3;P67936;P67936-2	CASE_STATUSCase	NA	0.37735215244568343	Not significant	TPM2;TPM3;TPM4
0.0655137	0.22303941609405625	P06753;P07951;P07951-2;P09493;P09493-8;P67936-2	CASE_STATUSCase	NA	0.478393	Not significant	TPM1;TPM2;TPM3;TPM4
-0.102286	0.14972442149182444	P06858	CASE_STATUSCase	boundary (singular) fit: see help('isSingular')	0.3756065987190833	Not significant	LPL
0.023979712757972994	0.6108186913321533	P06865	CASE_STATUSCase	NA	0.8115881450261203	Not significant	HEXA
-0.0298171	0.7002132274911064	P07093	CASE_STATUSCase	Model failed to converge with max|grad| = 0.00568748 (tol = 0.002, component 1)	0.8647026855179912	Not significant	SERPINE2
-0.02274	0.7309349713277298	P07093-3	CASE_STATUSCase	NA	0.8813988498104208	Not significant	SERPINE2
-0.0441636	0.4835024829661825	P07093;P07093-3	CASE_STATUSCase	NA	0.7277255663319916	Not significant	SERPINE2
0.13196333246485156	0.058661488623535235	P07195	CASE_STATUSCase	NA	0.19649048913989597	Not significant	LDHB
0.033435101549243104	0.4876172013782061	P07203	CASE_STATUSCase	NA	0.7305834184758702	Not significant	GPX1
-0.035398	0.24683098927800234	P07225	CASE_STATUSCase	NA	0.5071812773398393	Not significant	PROS1
0.0400035	0.22255998550467743	P07237	CASE_STATUSCase	boundary (singular) fit: see help('isSingular')	0.4777841502117909	Not significant	P4HB
0.27625865349923295	0.0936553	P07305-2	CASE_STATUSCase	boundary (singular) fit: see help('isSingular')	0.27426365314779905	Not significant	H1F0
-0.283772	0.028046125047723434	P07307	CASE_STATUSCase	NA	0.11330129430273908	Not significant	ASGR2
-0.186874	0.0676481	P07307;P07307-3	CASE_STATUSCase	boundary (singular) fit: see help('isSingular')	0.21828340416783001	Not significant	ASGR2
0.00726511	0.9085507485975818	P07339	CASE_STATUSCase	NA	0.9636646746441494	Not significant	CTSD
0.0424597	0.7079092890862997	P07355	CASE_STATUSCase	NA	0.8685738748885415	Not significant	ANXA2
0.017021106562953057	0.8386512361768163	P07355-2	CASE_STATUSCase	NA	0.9329801370225839	Not significant	ANXA2
-0.0124305	0.9069800186161172	P07355;P07355-2	CASE_STATUSCase	boundary (singular) fit: see help('isSingular')	0.9631970967646528	Not significant	ANXA2
-0.0813038	0.015327105752825306	P07357	CASE_STATUSCase	NA	0.0701707	Not significant	C8A
-0.0686662	0.028113890272390567	P07358	CASE_STATUSCase	NA	0.11351874158662024	Not significant	C8B
0.11853446094420023	0.0772965	P07359	CASE_STATUSCase	NA	0.23999052657565456	Not significant	GP1BA
-0.0891152	0.012585289005461105	P07360	CASE_STATUSCase	NA	0.0598342	Not significant	C8G
0.012364363315952172	0.7202572041544077	P07384	CASE_STATUSCase	NA	0.8756371732780213	Not significant	CAPN1
-0.034449	0.5201462653377483	P07437	CASE_STATUSCase	NA	0.7533546891867388	Not significant	TUBB
-0.0651736	0.15943488960708407	P07437;P68371	CASE_STATUSCase	NA	0.3909532924378079	Not significant	TUBB;TUBB4B
-0.121347	0.076473	P07437;P68371;Q13509;Q13509-2	CASE_STATUSCase	NA	0.23835093723400227	Not significant	TUBB;TUBB3;TUBB4B
-0.162326	0.3863572932026308	P07437;P68371;Q13509;Q13509-2;Q13885	CASE_STATUSCase	NA	0.6493662486722607	Not significant	TUBB;TUBB2A;TUBB3;TUBB4B
-0.313483	0.020465333394640548	P07437;P68371;Q13509;Q13509-2;Q13885;Q3ZCM7;Q9BUF5;Q9H4B7	CASE_STATUSCase	NA	0.0885196	Not significant	TUBB;TUBB1;TUBB2A;TUBB3;TUBB4B;TUBB6;TUBB8
0.029076	0.6174725776686331	P07437;P68371;Q13509;Q13509-2;Q13885;Q9BUF5	CASE_STATUSCase	NA	0.8154396066068121	Not significant	TUBB;TUBB2A;TUBB3;TUBB4B;TUBB6
0.022840829468389993	0.7020850910161217	P07437;P68371;Q13509;Q13885;Q3ZCM7;Q9BUF5;Q9H4B7	CASE_STATUSCase	NA	0.8656779144275811	Not significant	TUBB;TUBB1;TUBB2A;TUBB3;TUBB4B;TUBB6;TUBB8
0.0498949	0.3561267582526496	P07437;P68371;Q13885	CASE_STATUSCase	NA	0.6228449520369288	Not significant	TUBB;TUBB2A;TUBB4B
-0.24845	0.0428224	P07437;P68371;Q13885;Q3ZCM7	CASE_STATUSCase	NA	0.1557191414102568	Not significant	TUBB;TUBB2A;TUBB4B;TUBB8
0.0449358	0.42483239905913917	P07437;P68371;Q13885;Q3ZCM7;Q9BUF5	CASE_STATUSCase	NA	0.6821709836193323	Not significant	TUBB;TUBB2A;TUBB4B;TUBB6;TUBB8
-0.111069	0.28418667717744667	P07437;P68371;Q13885;Q3ZCM7;Q9H4B7	CASE_STATUSCase	NA	0.5495402361762035	Not significant	TUBB;TUBB1;TUBB2A;TUBB4B;TUBB8
-0.0264224	0.6844018788885038	P07437;Q13509;Q13885	CASE_STATUSCase	NA	0.8551477574068648	Not significant	TUBB;TUBB2A;TUBB3
0.0393752	0.6210045863898606	P07477	CASE_STATUSCase	NA	0.8176396269992892	Not significant	PRSS1
-0.0768432	0.5193380659491111	P07477;P07478	CASE_STATUSCase	NA	0.7529860493040456	Not significant	PRSS1;PRSS2
0.025466800618264677	0.8098088763586428	P07478	CASE_STATUSCase	NA	0.919956	Not significant	PRSS2
-0.0150958	0.8989284012317473	P07478;P35030-2;P35030-4	CASE_STATUSCase	NA	0.9599549026596972	Not significant	PRSS2;PRSS3
0.0642596	0.10783089513424349	P07585	CASE_STATUSCase	boundary (singular) fit: see help('isSingular')	0.30209732390106153	Not significant	DCN
0.0856395	0.13941638397288802	P07585;P21810	CASE_STATUSCase	NA	0.3586924611204486	Not significant	BGN;DCN
-0.0848969	0.555285	P07602-3	CASE_STATUSCase	boundary (singular) fit: see help('isSingular')	0.7767831091041952	Not significant	PSAP
0.0099459	0.8158462481299008	P07686	CASE_STATUSCase	NA	0.9225043216450862	Not significant	HEXB
-0.0570475	0.16884656241234586	P07711	CASE_STATUSCase	NA	0.4048776273099671	Not significant	CTSL
0.0604254	0.31367535737673385	P07737	CASE_STATUSCase	boundary (singular) fit: see help('isSingular')	0.5811256593805815	Not significant	PFN1
0.14375382355229074	0.0575161	P07741;P07741-2	CASE_STATUSCase	NA	0.19377828205029063	Not significant	APRT
0.0455533	0.6101744510222642	P07814	CASE_STATUSCase	NA	0.8112356971097988	Not significant	EPRS
-0.059617	0.2624270596395047	P07858	CASE_STATUSCase	NA	0.5258796592357405	Not significant	CTSB
-0.0243336	0.461073	P07900-2	CASE_STATUSCase	boundary (singular) fit: see help('isSingular')	0.7106685187870047	Not significant	HSP90AA1
0.0312784	0.39216030117180567	P07900-2;P08238	CASE_STATUSCase	NA	0.6544294586871937	Not significant	HSP90AA1;HSP90AB1
3.2474061785256513e-4	0.9919477267691708	P07900-2;P08238;Q14568	CASE_STATUSCase	boundary (singular) fit: see help('isSingular')	0.9974466263897475	Not significant	HSP90AA1;HSP90AA2P;HSP90AB1
0.010178226750898061	0.8998381025735098	P07900-2;P08238;Q14568;Q58FG1	CASE_STATUSCase	NA	0.960339	Not significant	HSP90AA1;HSP90AA2P;HSP90AA4P;HSP90AB1
-0.0165783	0.7077754077963045	P07900-2;P08238;Q58FF6	CASE_STATUSCase	NA	0.8685153481953369	Not significant	HSP90AA1;HSP90AB1;HSP90AB4P
-0.0200776	0.6517301836045488	P07900-2;Q14568	CASE_STATUSCase	boundary (singular) fit: see help('isSingular')	0.8360716378589285	Not significant	HSP90AA1;HSP90AA2P
-0.101201	0.1783106016695124	P07900-2;Q58FF6	CASE_STATUSCase	boundary (singular) fit: see help('isSingular')	0.41866888696733146	Not significant	HSP90AA1;HSP90AB4P
-0.0320503	0.5121373523994042	P07900-2;Q58FG1	CASE_STATUSCase	NA	0.7482412631787734	Not significant	HSP90AA1;HSP90AA4P
-0.00177498	0.9799544119596957	P07910	CASE_STATUSCase	NA	0.9928312781282612	Not significant	HNRNPC
0.0467082	0.5126917252373088	P07942	CASE_STATUSCase	boundary (singular) fit: see help('isSingular')	0.7486620299467924	Not significant	LAMB1
0.0997979	0.1700065272832836	P07947;P12931	CASE_STATUSCase	boundary (singular) fit: see help('isSingular')	0.40662830343437173	Not significant	SRC;YES1
0.049702900435187894	0.28141147886920054	P07948	CASE_STATUSCase	NA	0.5464843380097721	Not significant	LYN
0.0625405	0.41700090121306943	P07948-2	CASE_STATUSCase	NA	0.6752507085304611	Not significant	LYN
-0.00877122	0.917069	P07948;P07948-2	CASE_STATUSCase	boundary (singular) fit: see help('isSingular')	0.967281	Not significant	LYN
-0.051736	0.6006862811821609	P07948;P07948-2;P08631;P08631-2;P08631-3;P08631-4	CASE_STATUSCase	boundary (singular) fit: see help('isSingular')	0.8051054710727352	Not significant	HCK;LYN
0.033605761828216195	0.8358354725121733	P07951-3;P09493-8	CASE_STATUSCase	NA	0.9319083900845234	Not significant	TPM1;TPM2
-0.0873826	0.35008244230198626	P07951;P07951-2	CASE_STATUSCase	boundary (singular) fit: see help('isSingular')	0.6167638454604465	Not significant	TPM2
0.15283769599736452	0.043416220120609965	P07951;P07951-2;P07951-3	CASE_STATUSCase	boundary (singular) fit: see help('isSingular')	0.1573682825002533	Not significant	TPM2
0.0405768	0.6236651324827922	P07951;P07951-2;P07951-3;P67936;P67936-2	CASE_STATUSCase	boundary (singular) fit: see help('isSingular')	0.8194395694646163	Not significant	TPM2;TPM4
0.0728428	0.6142944677714255	P07951;P07951-2;P09493	CASE_STATUSCase	NA	0.8135710410122295	Not significant	TPM1;TPM2
0.17132331261200326	0.0907708	P07951;P07951-2;P67936-2	CASE_STATUSCase	NA	0.26841665783224644	Not significant	TPM2;TPM4
0.13374059777401448	0.3290273513198143	P07951;P67936;P67936-2	CASE_STATUSCase	NA	0.5964531724205073	Not significant	TPM2;TPM4
0.00670781	0.9579478281300223	P07988	CASE_STATUSCase	NA	0.9841130115622116	Not significant	SFTPB
0.015716794872769797	0.7290195799524365	P07996	CASE_STATUSCase	boundary (singular) fit: see help('isSingular')	0.880189	Not significant	THBS1
0.0263984	0.6183111518466438	P07996-2	CASE_STATUSCase	boundary (singular) fit: see help('isSingular')	0.81594	Not significant	THBS1
0.020944789469929236	0.6921298760651382	P07996;P07996-2	CASE_STATUSCase	NA	0.8597171126546249	Not significant	THBS1
0.00555266	0.9247673038355586	P07996;P07996-2;P35442	CASE_STATUSCase	NA	0.9704696142780674	Not significant	THBS1;THBS2
0.060465118878981684	0.29864515447992646	P07996;P07996-2;P35442;P49746	CASE_STATUSCase	NA	0.5655268567388764	Not significant	THBS1;THBS2;THBS3
-0.0179998	0.7004513151454896	P07998	CASE_STATUSCase	NA	0.8648107003238278	Not significant	RNASE1
-0.0129212	0.9584999145764306	P08069	CASE_STATUSCase	NA	0.9843029813305144	Not significant	IGF1R
0.2576829956630893	0.1061183945913421	P08123	CASE_STATUSCase	NA	0.29883032160365264	Not significant	COL1A2
-0.129656	0.1928103789218327	P08133	CASE_STATUSCase	NA	0.4387884212045912	Not significant	ANXA6
-0.0691579	0.4964093003279043	P08133-2	CASE_STATUSCase	NA	0.7370513129794638	Not significant	ANXA6
-0.119106	0.19533831483177735	P08133;P08133-2	CASE_STATUSCase	unable to evaluate scaled gradient;Model failed to converge: degenerate Hessian with 1 negative eigenvalues	0.44245747592530743	Not significant	ANXA6
0.0680673	0.0850352	P08134;P61586	CASE_STATUSCase	NA	0.25667530152302015	Not significant	RHOA;RHOC
-0.0520975	0.6347446234299117	P08174;P08174-2;P08174-3;P08174-4;P08174-5;P08174-6;P08174-7	CASE_STATUSCase	NA	0.8259144961712972	Not significant	CD55
-0.0192026	0.722846	P08185	CASE_STATUSCase	NA	0.8769803516474973	Not significant	SERPINA6
-0.118316	0.4124443214009178	P08237-2;P08237-3	CASE_STATUSCase	boundary (singular) fit: see help('isSingular')	0.6714980452320564	Not significant	PFKM
0.0506077	0.42083191604783143	P08237-2;P08237-3;P17858;P17858-2;Q01813;Q01813-2	CASE_STATUSCase	NA	0.6789083943862146	Not significant	PFKL;PFKM;PFKP
0.022710417749934233	0.8634600236495964	P08237-3;P17858-2	CASE_STATUSCase	NA	0.9446907231918708	Not significant	PFKL;PFKM
0.00913679	0.8230500765051483	P08238	CASE_STATUSCase	NA	0.9259882018798449	Not significant	HSP90AB1
-0.0481574	0.3051085201183246	P08238;P14625	CASE_STATUSCase	NA	0.5722206522327905	Not significant	HSP90AB1;HSP90B1
-0.113268	0.2966689366727534	P08246	CASE_STATUSCase	NA	0.563424	Not significant	ELANE
0.0846303	0.4392947272808161	P08253;P08253-2;P08253-3	CASE_STATUSCase	NA	0.6946187666229374	Not significant	MMP2
0.010611067584941198	0.9237065919390622	P08254	CASE_STATUSCase	NA	0.9700274588424539	Not significant	MMP3
0.0817351	0.0759285	P08294	CASE_STATUSCase	NA	0.23719863543014086	Not significant	SOD3
-0.110715	0.31262581015802654	P08311	CASE_STATUSCase	NA	0.5799727210638645	Not significant	CTSG
0.0863818	0.4819024555525975	P08319	CASE_STATUSCase	NA	0.726633	Not significant	ADH4
0.11283329979642445	0.35666066889481096	P08319-2	CASE_STATUSCase	boundary (singular) fit: see help('isSingular')	0.623269	Not significant	ADH4
0.055821820195701574	0.6507748300013472	P08319;P08319-2	CASE_STATUSCase	boundary (singular) fit: see help('isSingular')	0.835294	Not significant	ADH4
0.0585422	0.585719	P08476	CASE_STATUSCase	NA	0.7961051724042896	Not significant	INHBA
-0.156822	0.012092659002865741	P08493;P08493-2	CASE_STATUSCase	NA	0.0579452	Not significant	MGP
0.0806458	0.2951872999331619	P08514	CASE_STATUSCase	boundary (singular) fit: see help('isSingular')	0.5617878204441372	Not significant	ITGA2B
-0.0575176	0.7210156607246023	P08519	CASE_STATUSCase	NA	0.875931	Not significant	LPA
0.0926003	0.3092272162012444	P08567	CASE_STATUSCase	NA	0.5763682612097946	Not significant	PLEK
-0.0800977	0.0444066	P08571	CASE_STATUSCase	NA	0.16008574025823885	Not significant	CD14
0.072942	0.17554346178597693	P08572	CASE_STATUSCase	NA	0.41465337004572816	Not significant	COL4A2
-0.082056	0.3990665086356836	P08575-7	CASE_STATUSCase	NA	0.6600390912358672	Not significant	PTPRC
-0.120872	0.025804495792558904	P08575-7;P08575-9	CASE_STATUSCase	NA	0.10622494718225838	Not significant	PTPRC
0.021196166443904565	0.7730340714435101	P08575-9	CASE_STATUSCase	NA	0.9023221857307732	Not significant	PTPRC
-0.0740412	0.6255553002831413	P08590	CASE_STATUSCase	NA	0.8205278164797897	Not significant	MYL3
-0.11027	0.4642725470767506	P08590;P12829	CASE_STATUSCase	boundary (singular) fit: see help('isSingular')	0.7133144819659701	Not significant	MYL3;MYL4
-0.023465	0.3458015608551327	P08603	CASE_STATUSCase	NA	0.6124263008041918	Not significant	CFH
-0.0636017	0.22794112873145422	P08603;P36980;P36980-2;Q03591	CASE_STATUSCase	NA	0.48435423536111955	Not significant	CFH;CFHR1;CFHR2
-0.0703867	0.3956576942675104	P08603;Q02985;Q02985-2	CASE_STATUSCase	NA	0.6572903986292068	Not significant	CFH;CFHR3
-0.0556	0.22857220496803965	P08603;Q03591	CASE_STATUSCase	boundary (singular) fit: see help('isSingular')	0.4851119906790083	Not significant	CFH;CFHR1
0.252084	0.12699554902501467	P08637	CASE_STATUSCase	NA	0.33723396560885455	Not significant	FCGR3A
-0.0578631	0.47027483743085596	P08670	CASE_STATUSCase	NA	0.7180906172339575	Not significant	VIM
-0.0505372	0.6064184830129157	P08670;P17661	CASE_STATUSCase	NA	0.8090626163609714	Not significant	DES;VIM
-0.0335021	0.3139412349991748	P08697	CASE_STATUSCase	NA	0.5813787505112216	Not significant	SERPINF2
-0.0450986	0.153599	P08697;P08697-2	CASE_STATUSCase	NA	0.3816539033352591	Not significant	SERPINF2
-0.0435299	0.32367455499005426	P08709	CASE_STATUSCase	boundary (singular) fit: see help('isSingular')	0.5911239692669054	Not significant	F7
-0.0522093	0.39330463686279504	P08709-2	CASE_STATUSCase	NA	0.655291	Not significant	F7
-0.015808	0.7409292970111827	P08709;P08709-2	CASE_STATUSCase	boundary (singular) fit: see help('isSingular')	0.8868933104032823	Not significant	F7
-0.0481276	0.6174010002825426	P08754	CASE_STATUSCase	NA	0.8154396066068121	Not significant	GNAI3
0.0819977	0.25405938976221165	P08758	CASE_STATUSCase	Model failed to converge with max|grad| = 0.00446039 (tol = 0.002, component 1)	0.5162128031315487	Not significant	ANXA5
-0.0178007	0.919954	P08833	CASE_STATUSCase	boundary (singular) fit: see help('isSingular')	0.9684831835545412	Not significant	IGFBP1
-0.00727266	0.9075303999936079	P08865	CASE_STATUSCase	NA	0.9633907288366472	Not significant	RPSA
-0.0237883	0.7609295662788123	P08962-2;P08962-3	CASE_STATUSCase	boundary (singular) fit: see help('isSingular')	0.8966772642845126	Not significant	CD63
-0.419461	0.026943332343757113	P09172	CASE_STATUSCase	NA	0.10984500422823086	Not significant	DBH
-0.040028	0.45890016026531943	P09211	CASE_STATUSCase	boundary (singular) fit: see help('isSingular')	0.7091872178829323	Not significant	GSTP1
0.00186435	0.9891752138116523	P09341	CASE_STATUSCase	NA	0.9963689974471949	Not significant	CXCL1
0.0397067	0.7434302008157943	P09341;P19875;P19876	CASE_STATUSCase	NA	0.8881017407396087	Not significant	CXCL1;CXCL2;CXCL3
-0.0435553	0.37413824392066075	P09382	CASE_STATUSCase	NA	0.6391964305096786	Not significant	LGALS1
0.029061308216181997	0.7997898834731767	P09417-2	CASE_STATUSCase	boundary (singular) fit: see help('isSingular')	0.9152847174439805	Not significant	QDPR
-0.026322	0.8796005219197205	P09417;P09417-2	CASE_STATUSCase	NA	0.9518293747983059	Not significant	QDPR
-0.116915	0.3243558496785367	P09429	CASE_STATUSCase	NA	0.5917223191432959	Not significant	HMGB1
-0.114027	0.33627596747510935	P09429;P26583	CASE_STATUSCase	NA	0.6033904439054365	Not significant	HMGB1;HMGB2
-0.0163191	0.6651192212659882	P09486	CASE_STATUSCase	NA	0.8446828432937401	Not significant	SPARC
0.0664771	0.35210952947944574	P09493-5	CASE_STATUSCase	unable to evaluate scaled gradient;Model failed to converge: degenerate Hessian with 1 negative eigenvalues	0.6189985426764673	Not significant	TPM1
0.0920363	0.3779735214376724	P09493-8	CASE_STATUSCase	NA	0.6421777249078968	Not significant	TPM1
-0.000123473	0.9987776567887872	P09493;P09493-5;P09493-8	CASE_STATUSCase	NA	0.9995724059686277	Not significant	TPM1
-0.0526249	0.624077	P09497	CASE_STATUSCase	NA	0.8196560770136183	Not significant	CLTB
0.0400112	0.6818601798532643	P09525	CASE_STATUSCase	boundary (singular) fit: see help('isSingular')	0.8536727351263383	Not significant	ANXA4
-0.0330347	0.6344992647181915	P09529	CASE_STATUSCase	NA	0.8257208663403784	Not significant	INHBB
0.0947335	0.3195079074499356	P09543;P09543-2	CASE_STATUSCase	NA	0.586922	Not significant	CNP
-0.083145	0.12026542629342665	P09603	CASE_STATUSCase	NA	0.32500287401605926	Not significant	CSF1
0.4201250441929047	0.012697629495543514	P09619;P27361;P28482;P28482-2;P35916;P35968	CASE_STATUSCase	NA	0.0602431	Not significant	FLT4;KDR;MAPK1;MAPK3;PDGFRB
-0.125373	0.3910847715016389	P09651;P09651-2	CASE_STATUSCase	NA	0.6534506521837546	Not significant	HNRNPA1
0.00660157	0.9045366056157775	P09668	CASE_STATUSCase	NA	0.9620994577068124	Not significant	CTSH
0.22440121633363427	0.17979771974175332	P09681	CASE_STATUSCase	NA	0.4206822964165309	Not significant	GIP
-0.0311559	0.7814436119255762	P09769	CASE_STATUSCase	boundary (singular) fit: see help('isSingular')	0.9063817526030014	Not significant	FGR
0.0012014	0.9617328110440132	P09871	CASE_STATUSCase	NA	0.9854457290251145	Not significant	C1S
0.077871	0.23039336928300402	P09871;P48740-4	CASE_STATUSCase	boundary (singular) fit: see help('isSingular')	0.48743225331180867	Not significant	C1S;MASP1
-0.0600548	0.10239032268196141	P0C0L4	CASE_STATUSCase	NA	0.2919172060595623	Not significant	C4A
-0.106629	0.0864637	P0C0L4-2	CASE_STATUSCase	NA	0.25971286250815673	Not significant	C4A
-0.0674066	0.0930682	P0C0L4;P0C0L4-2	CASE_STATUSCase	NA	0.2730773286742359	Not significant	C4A
0.16485917389731874	0.22003195525029526	P0C0S5;Q71UI9	CASE_STATUSCase	NA	0.47462229239171094	Not significant	H2AFV;H2AFZ
0.0154883	0.9099102118936253	P0CG04	CASE_STATUSCase	boundary (singular) fit: see help('isSingular')	0.9642298733008027	Not significant	IGLC1
0.054910776243943506	0.6028534893276405	P0CG38	CASE_STATUSCase	NA	0.8066057269871632	Not significant	POTEI
-0.00604895	0.8676728033320705	P0CG47;P0CG48	CASE_STATUSCase	NA	0.9466718949963685	Not significant	UBB;UBC
-0.0055463	0.9310411525036042	P0DJD1	CASE_STATUSCase	NA	0.973094	Not significant	RGPD2
-0.10191	0.4748098154023035	P0DJD7;P0DJD8;P0DJD9	CASE_STATUSCase	NA	0.7213833131223265	Not significant	PGA3;PGA4;PGA5
-0.810562	0.00662551	P0DJI8	CASE_STATUSCase	NA	0.0349351	Down	SAA1
-0.245894	0.00781307	P0DJI8;P0DJI9	CASE_STATUSCase	NA	0.0401498	Down	SAA1;SAA2
-0.653225	0.0161045	P0DJI9	CASE_STATUSCase	boundary (singular) fit: see help('isSingular')	0.0730908	Not significant	SAA2
0.010562918762884071	0.9256784354549207	P0DMM9;P0DMM9-3;P0DMN0	CASE_STATUSCase	NA	0.9707631625112759	Not significant	SULT1A3;SULT1A4
0.16893175309155348	0.12382277124377672	P0DMV8-2	CASE_STATUSCase	NA	0.33136	Not significant	HSPA1A
0.0381996	0.5094093084034232	P0DMV8-2;P34931	CASE_STATUSCase	NA	0.7465871873633357	Not significant	HSPA1A;HSPA1L
0.0832348	0.469207	P0DMV8;P0DMV8-2	CASE_STATUSCase	boundary (singular) fit: see help('isSingular')	0.7172160853691402	Not significant	HSPA1A
0.0639228	0.026793102671869348	P0DMV8;P0DMV8-2;P11021;P11142;P34931;P54652	CASE_STATUSCase	NA	0.10940463623832064	Not significant	HSPA1A;HSPA1L;HSPA2;HSPA5;HSPA8
-0.0540707	0.3078499281594868	P0DMV8;P0DMV8-2;P11142;P34931;P54652	CASE_STATUSCase	NA	0.5751194317029046	Not significant	HSPA1A;HSPA1L;HSPA2;HSPA8
-0.0701106	0.44362094066625257	P0DMV8;P0DMV8-2;P34931	CASE_STATUSCase	NA	0.6981442434274917	Not significant	HSPA1A;HSPA1L
-0.0377112	0.4166657198474467	P0DOY2;P0DOY3	CASE_STATUSCase	NA	0.6749998647494938	Not significant	IGLC2;IGLC3
-0.00262965	0.979784	P0DP01	CASE_STATUSCase	boundary (singular) fit: see help('isSingular')	0.9927182324827136	Not significant	IGHV1-8
0.0578538	0.5166329889976415	P0DP04	CASE_STATUSCase	boundary (singular) fit: see help('isSingular')	0.751344	Not significant	IGHV3-43D
0.048021	0.22834354596225898	P0DP23;P0DP24;P0DP25	CASE_STATUSCase	boundary (singular) fit: see help('isSingular')	0.4847873806405026	Not significant	CALM1;CALM2;CALM3
-0.0326326	0.8259417322213065	P10114;P61225;Q9Y3L5	CASE_STATUSCase	NA	0.9273330355269153	Not significant	RAP2A;RAP2B;RAP2C
-0.0487035	0.38996819809578254	P10124	CASE_STATUSCase	NA	0.6523496878719596	Not significant	SRGN
-0.096603	0.48334573354996757	P10153	CASE_STATUSCase	NA	0.7276561144492338	Not significant	RNASE2
0.0111482	0.89207	P10155	CASE_STATUSCase	NA	0.9571600201805017	Not significant	RO60
0.23349804559991755	0.0962878	P10253	CASE_STATUSCase	NA	0.2798127205519852	Not significant	GAA
0.13329514725999123	0.16147371271083918	P10301	CASE_STATUSCase	NA	0.39407713958436597	Not significant	RRAS
0.20245572627818573	0.24171155277526438	P10319;P30483;P30508;Q07000;Q95604	CASE_STATUSCase	boundary (singular) fit: see help('isSingular')	0.5012822946993013	Not significant	HLA-B;HLA-C
0.28534013369173966	0.17428051630890493	P10321;P30508;Q29960-2	CASE_STATUSCase	NA	0.4126731403781692	Not significant	HLA-C
0.0903009	0.4052489539938552	P10412;P16403	CASE_STATUSCase	NA	0.6652000228456032	Not significant	HIST1H1C;HIST1H1E
0.036444446227741484	0.7089466073098105	P10451-3	CASE_STATUSCase	NA	0.8692605027837417	Not significant	SPP1
-0.0905549	0.19542564180114363	P10451;P10451-3;P10451-4	CASE_STATUSCase	NA	0.44263183302549813	Not significant	SPP1
-0.0361237	0.5562913099629399	P10451;P10451-4	CASE_STATUSCase	NA	0.7773164920883544	Not significant	SPP1
-0.188671	0.3633793975476213	P10586;P10586-2	CASE_STATUSCase	boundary (singular) fit: see help('isSingular')	0.6297275023006245	Not significant	PTPRF
0.0797493	0.16710105323213403	P10599	CASE_STATUSCase	NA	0.4021758147651122	Not significant	TXN
0.0195659	0.7350742836542257	P10619	CASE_STATUSCase	NA	0.883587	Not significant	CTSA
-0.157594	0.17853362156040586	P10619-2	CASE_STATUSCase	NA	0.4189794260475072	Not significant	CTSA
-0.024701	0.484289	P10619;P10619-2	CASE_STATUSCase	NA	0.7284475088578907	Not significant	CTSA
0.11951568586325957	0.5144939198760923	P10636	CASE_STATUSCase	boundary (singular) fit: see help('isSingular')	0.7498908023007396	Not significant	MAPT
-0.104759	0.0197835	P10643	CASE_STATUSCase	boundary (singular) fit: see help('isSingular')	0.0861541	Not significant	C7
0.15235182811506678	0.14124617958345348	P10644	CASE_STATUSCase	NA	0.3617241244318853	Not significant	PRKAR1A
0.24712947898181728	0.038140633459746026	P10644;P31321	CASE_STATUSCase	boundary (singular) fit: see help('isSingular')	0.14300020501708732	Not significant	PRKAR1A;PRKAR1B
-0.0116507	0.8958628018210587	P10645	CASE_STATUSCase	boundary (singular) fit: see help('isSingular')	0.9586781430237938	Not significant	CHGA
0.00465487	0.9248941013202858	P10646	CASE_STATUSCase	NA	0.9704762872118357	Not significant	TFPI
-0.0444015	0.22484998613933757	P10646;P10646-2	CASE_STATUSCase	NA	0.4805259006644589	Not significant	TFPI
0.0414157	0.5986588858432655	P10720	CASE_STATUSCase	NA	0.8041857263424922	Not significant	PF4V1
-0.0156718	0.7617892926414783	P10768	CASE_STATUSCase	NA	0.8970525444817143	Not significant	ESD
0.00987358	0.9102127586775002	P10809	CASE_STATUSCase	boundary (singular) fit: see help('isSingular')	0.964383	Not significant	HSPD1
0.1731915943054632	0.379624	P10909-2	CASE_STATUSCase	NA	0.6437996680152657	Not significant	CLU
-0.0682521	0.051863161188169755	P10909-2;P10909-3	CASE_STATUSCase	NA	0.17931650157044338	Not significant	CLU
-0.0435062	0.124235	P10909-2;P10909-3;P10909-6	CASE_STATUSCase	NA	0.3322288281845945	Not significant	CLU
-0.0614495	0.027403	P10909-2;P10909-6	CASE_STATUSCase	NA	0.11135269894705438	Not significant	CLU
-0.0161046	0.7057933839577163	P10909-3	CASE_STATUSCase	NA	0.8673589556999697	Not significant	CLU
-0.0871331	0.033601769722707855	P10909-3;P10909-6	CASE_STATUSCase	Model failed to converge with max|grad| = 0.00256596 (tol = 0.002, component 1)	0.1299417324803124	Not significant	CLU
-0.0334751	0.4311802231303169	P10909-6	CASE_STATUSCase	NA	0.6877402721856614	Not significant	CLU
0.023257456866092565	0.8435316487824357	P10915	CASE_STATUSCase	boundary (singular) fit: see help('isSingular')	0.9353208474160972	Not significant	HAPLN1
-0.055702	0.6784547108374138	P10916	CASE_STATUSCase	NA	0.8518153836126315	Not significant	MYL2
0.0819478	5.817275562413604e-4	P11021	CASE_STATUSCase	NA	0.00412232	Up	HSPA5
0.0585078	0.2827552557698786	P11047	CASE_STATUSCase	NA	0.5479892284725976	Not significant	LAMC1
-0.258031	0.033897	P11049;P11049-2	CASE_STATUSCase	NA	0.13085278058361927	Not significant	CD37
0.00582059	0.8862702764951134	P11142	CASE_STATUSCase	NA	0.9547102475910595	Not significant	HSPA8
0.0727886	0.33838873452173723	P11142;P54652	CASE_STATUSCase	NA	0.6053652502765615	Not significant	HSPA2;HSPA8
0.11966727107139084	0.3003702200111109	P11150	CASE_STATUSCase	boundary (singular) fit: see help('isSingular')	0.5671239972523991	Not significant	LIPC
0.0165781	0.8593015659647243	P11166	CASE_STATUSCase	NA	0.9426945188849081	Not significant	SLC2A1
-0.0182646	0.8591279267456298	P11169;Q8TDB8-4	CASE_STATUSCase	boundary (singular) fit: see help('isSingular')	0.9426386987864791	Not significant	SLC2A14;SLC2A3
0.21556683766075635	0.0148537	P11171	CASE_STATUSCase	NA	0.068397	Not significant	EPB41
0.24885172823265939	0.032764349561159194	P11171-3;Q9Y2J2;Q9Y2J2-2;Q9Y2J2-4	CASE_STATUSCase	NA	0.12752946212604807	Not significant	EPB41;EPB41L3
0.10960896670460744	0.2535645275793721	P11171;P11171-3	CASE_STATUSCase	NA	0.5155006921451548	Not significant	EPB41
0.3249050412394853	0.057999	P11171;P11171-3;Q9Y2J2;Q9Y2J2-2;Q9Y2J2-4	CASE_STATUSCase	boundary (singular) fit: see help('isSingular')	0.19489081349955353	Not significant	EPB41;EPB41L3
-0.0537237	0.537556	P11215;P11215-2	CASE_STATUSCase	NA	0.7652045361832033	Not significant	ITGAM
-0.00876247	0.9413238847296843	P11215;P11215-2;P20702	CASE_STATUSCase	NA	0.9774385387179779	Not significant	ITGAM;ITGAX
0.0513586	0.5587190689204568	P11216	CASE_STATUSCase	boundary (singular) fit: see help('isSingular')	0.7789134814301614	Not significant	PYGB
0.0345692	0.5012984308421351	P11217;P11217-2	CASE_STATUSCase	NA	0.7407173931463292	Not significant	PYGM
0.011353351220435069	0.8800714463432731	P11226	CASE_STATUSCase	boundary (singular) fit: see help('isSingular')	0.951991	Not significant	MBL2
0.021383821750675238	0.6707055144491639	P11233;P11234;P11234-2	CASE_STATUSCase	NA	0.8475508816713572	Not significant	RALA;RALB
0.00573351	0.925427	P11234	CASE_STATUSCase	NA	0.9707013337413929	Not significant	RALB
0.035265554317231565	0.5370891430121028	P11234-2	CASE_STATUSCase	NA	0.7648619447867006	Not significant	RALB
-0.0780276	0.48893550299108945	P11234;P11234-2	CASE_STATUSCase	NA	0.7315769851346756	Not significant	RALB
0.025143735130042578	0.7850861732760461	P11277;P11277-2	CASE_STATUSCase	NA	0.9083031663952199	Not significant	SPTB
0.35450669066772444	0.00967474	P11277;P11277-2;Q01082;Q01082-3	CASE_STATUSCase	NA	0.048075790409273796	Up	SPTB;SPTBN1
0.1956307823013933	0.0993557	P11279;P11279-2	CASE_STATUSCase	NA	0.2858495856210738	Not significant	LAMP1
-0.0197826	0.7994824155939191	P11362-11;P11362-19;P11362-20;P11362-4	CASE_STATUSCase	boundary (singular) fit: see help('isSingular')	0.9151192057163673	Not significant	FGFR1
0.12050009015980835	0.41682960434446226	P11362-11;P11362-20;P11362-4	CASE_STATUSCase	NA	0.6751279331635822	Not significant	FGFR1
0.013741207584614596	0.9003470776559371	P11362-11;P11362-4	CASE_STATUSCase	boundary (singular) fit: see help('isSingular')	0.9605821189157459	Not significant	FGFR1
0.10503298890898607	0.15702977282817582	P11362-19;P11362-20	CASE_STATUSCase	boundary (singular) fit: see help('isSingular')	0.38714441856200454	Not significant	FGFR1
0.0663205	0.6304428902294366	P11362-20	CASE_STATUSCase	NA	0.8234127240413125	Not significant	FGFR1
0.040203515200583455	0.6209647643298264	P11413	CASE_STATUSCase	NA	0.817612	Not significant	G6PD
0.16207283312389184	0.0522559	P11413;P11413-3	CASE_STATUSCase	NA	0.1803544818800436	Not significant	G6PD
0.0469832	0.3807159999271329	P11586	CASE_STATUSCase	NA	0.6446485100268068	Not significant	MTHFD1
-0.0526795	0.390995	P11597	CASE_STATUSCase	boundary (singular) fit: see help('isSingular')	0.6533581831951942	Not significant	CETP
0.00452645	0.9676781705377878	P11678	CASE_STATUSCase	boundary (singular) fit: see help('isSingular')	0.9881617578830256	Not significant	EPX
-0.0748372	0.4475144178829047	P11766	CASE_STATUSCase	NA	0.7009963974769283	Not significant	ADH5
-0.0530102	0.5939478021645259	P11908;P11908-2;P60891	CASE_STATUSCase	NA	0.8012079585514594	Not significant	PRPS1;PRPS2
-0.0440445	0.611085	P11908;P11908-2;P60891;P60891-2	CASE_STATUSCase	NA	0.8117022558453965	Not significant	PRPS1;PRPS2
0.0581659	0.25067522873775044	P11940;P11940-2	CASE_STATUSCase	boundary (singular) fit: see help('isSingular')	0.5118294205313368	Not significant	PABPC1
0.00276967	0.9677828694546924	P11940;P11940-2;Q13310;Q13310-2;Q13310-3	CASE_STATUSCase	boundary (singular) fit: see help('isSingular')	0.9881617578830256	Not significant	PABPC1;PABPC4
-0.0162289	0.7926815071290707	P12109	CASE_STATUSCase	boundary (singular) fit: see help('isSingular')	0.9118972061930185	Not significant	COL6A1
-0.0129702	0.8398688900790907	P12110	CASE_STATUSCase	boundary (singular) fit: see help('isSingular')	0.9333972285577734	Not significant	COL6A2
-0.166397	0.0693955	P12111	CASE_STATUSCase	NA	0.22229499699873484	Not significant	COL6A3
0.0182695	0.7170213182488814	P12111-2	CASE_STATUSCase	NA	0.8741462454776483	Not significant	COL6A3
0.042665742273985806	0.25991288530615336	P12111-2;P12111-4	CASE_STATUSCase	NA	0.5231718683849648	Not significant	COL6A3
0.0517463	0.27664251171492577	P12111;P12111-2	CASE_STATUSCase	NA	0.5419061171449305	Not significant	COL6A3
0.016035204586159892	0.6976848025521617	P12111;P12111-2;P12111-4	CASE_STATUSCase	NA	0.8631740067450763	Not significant	COL6A3
0.040324734765827576	0.35482320888120067	P12111;P12111-4	CASE_STATUSCase	NA	0.6214762587153352	Not significant	COL6A3
-0.0274159	0.3550056192603521	P12259	CASE_STATUSCase	NA	0.6216083465863856	Not significant	F5
-0.126145	0.3227257039390745	P12268	CASE_STATUSCase	NA	0.5901331130270755	Not significant	IMPDH2
-0.00986355	0.9145009875922271	P12277	CASE_STATUSCase	boundary (singular) fit: see help('isSingular')	0.9660386542468017	Not significant	CKB
-0.0875733	0.3445914011633865	P12429	CASE_STATUSCase	NA	0.6113211139932093	Not significant	ANXA3
0.00639557	0.960289	P12724	CASE_STATUSCase	NA	0.9848900976526707	Not significant	RNASE3
0.012686	0.9119970313650454	P12814-3	CASE_STATUSCase	NA	0.9651971403335623	Not significant	ACTN1
0.0728639	0.41947998450601565	P12814-3;P12814-4	CASE_STATUSCase	boundary (singular) fit: see help('isSingular')	0.6775069528615373	Not significant	ACTN1
0.15875812695412292	0.11841055687156632	P12814-3;P12814-4;P35609;Q08043	CASE_STATUSCase	NA	0.32170853192416243	Not significant	ACTN1;ACTN2;ACTN3
0.0563127	0.601585	P12814-3;P12814-4;Q08043	CASE_STATUSCase	boundary (singular) fit: see help('isSingular')	0.8057399993799207	Not significant	ACTN1;ACTN3
0.17031423110642668	0.241071	P12829	CASE_STATUSCase	NA	0.5004031725249691	Not significant	MYL4
0.010344481469775207	0.7753148625978051	P12830	CASE_STATUSCase	NA	0.9030535151617073	Not significant	CDH1
-0.256347	0.20434596657277482	P12883;P13533	CASE_STATUSCase	boundary (singular) fit: see help('isSingular')	0.4541168972622208	Not significant	MYH6;MYH7
0.12612738019783787	0.0939775	P12931	CASE_STATUSCase	NA	0.27500010157072313	Not significant	SRC
-0.0633669	0.6439627109374828	P12956	CASE_STATUSCase	NA	0.8313549425077497	Not significant	XRCC6
-0.126856	0.2232509217262528	P12956;P12956-2	CASE_STATUSCase	boundary (singular) fit: see help('isSingular')	0.47865467737873574	Not significant	XRCC6
-0.107484	0.46743108442268233	P13010	CASE_STATUSCase	NA	0.715867	Not significant	XRCC5
8.922533022765873e-4	0.9937495425992293	P13073	CASE_STATUSCase	boundary (singular) fit: see help('isSingular')	0.9979853647260408	Not significant	COX4I1
0.0824226	0.3165615387038946	P13224-2	CASE_STATUSCase	NA	0.5840310114470433	Not significant	GP1BB
0.00308972	0.9557302068228392	P13489	CASE_STATUSCase	NA	0.9833833726963825	Not significant	RNH1
0.013386731293983845	0.6811788697250883	P13497	CASE_STATUSCase	NA	0.8533194110797718	Not significant	BMP1
-0.102255	0.4713038188376223	P13498	CASE_STATUSCase	NA	0.7188551037664022	Not significant	CYBA
0.0440684	0.5606007030031328	P13501	CASE_STATUSCase	NA	0.780209	Not significant	CCL5
0.20182529008484837	0.0508769	P13521	CASE_STATUSCase	NA	0.17677030436814853	Not significant	SCG2
0.0200334	0.8677358034785181	P13591	CASE_STATUSCase	NA	0.9466923231005747	Not significant	NCAM1
0.15899404072980422	0.2619021769522749	P13591-1;P13591-4	CASE_STATUSCase	NA	0.5252964555880243	Not significant	NCAM1
0.018184352342018414	0.7813873433160169	P13591;P13591-1;P13591-4	CASE_STATUSCase	NA	0.9063287792378428	Not significant	NCAM1
0.052797087219563825	0.6425840861253078	P13598	CASE_STATUSCase	NA	0.8304002580346461	Not significant	ICAM2
0.0535011	0.24938683464839534	P13611-2	CASE_STATUSCase	NA	0.5103318426880417	Not significant	VCAN
0.0460393	0.2834347792542172	P13611-2;P13611-5	CASE_STATUSCase	boundary (singular) fit: see help('isSingular')	0.5487065846284785	Not significant	VCAN
-0.0694031	0.2088586770960996	P13611-5	CASE_STATUSCase	NA	0.46022307883038976	Not significant	VCAN
0.0808775	0.4403141731789495	P13639	CASE_STATUSCase	NA	0.695423	Not significant	EEF2
0.0662436	0.5896582592035491	P13645	CASE_STATUSCase	boundary (singular) fit: see help('isSingular')	0.7985325176296598	Not significant	KRT10
-0.0613257	0.7973785850176196	P13645;P13646;P13646-2;P13646-3	CASE_STATUSCase	boundary (singular) fit: see help('isSingular')	0.9142016534295447	Not significant	KRT10;KRT13
-0.0556979	0.6900359041837009	P13645;Q7Z3Y8;Q7Z3Z0	CASE_STATUSCase	boundary (singular) fit: see help('isSingular')	0.8585335089179695	Not significant	KRT10;KRT25;KRT27
0.16272936127632637	0.21222760541632393	P13646;P13646-2;P13646-3	CASE_STATUSCase	NA	0.46448233141164275	Not significant	KRT13
0.018117335649630816	0.8328378229363878	P13646;P13646-3	CASE_STATUSCase	boundary (singular) fit: see help('isSingular')	0.9303019503686475	Not significant	KRT13
0.12341226378133753	0.5655884221438734	P13647	CASE_STATUSCase	boundary (singular) fit: see help('isSingular')	0.7835013211372593	Not significant	KRT5
0.0130015	0.6002713510643048	P13667	CASE_STATUSCase	boundary (singular) fit: see help('isSingular')	0.8048759453746186	Not significant	PDIA4
-0.112384	0.008959	P13671	CASE_STATUSCase	boundary (singular) fit: see help('isSingular')	0.0450425	Down	C6
0.0783636	0.2615147592826103	P13674	CASE_STATUSCase	NA	0.5249356909094092	Not significant	P4HA1
0.16965373883243479	0.013018824748550097	P13686	CASE_STATUSCase	NA	0.0614445	Not significant	ACP5
-0.131448	0.42999681331773054	P13688;P13688-10;P13688-2;P13688-8;P31997	CASE_STATUSCase	boundary (singular) fit: see help('isSingular')	0.6868042138125403	Not significant	CEACAM1;CEACAM8
0.0698185	0.27570510150498645	P13693	CASE_STATUSCase	NA	0.5410044466264533	Not significant	TPT1
-0.150038	0.20473788967477466	P13693-2	CASE_STATUSCase	boundary (singular) fit: see help('isSingular')	0.4547633496373131	Not significant	TPT1
0.10981917315729639	0.10380287588955825	P13727	CASE_STATUSCase	NA	0.2946476369794037	Not significant	PRG2
-0.0863305	0.0254769	P13796	CASE_STATUSCase	NA	0.10521550886742885	Not significant	LCP1
0.15287209705255186	0.24936217511133724	P13796-2	CASE_STATUSCase	NA	0.5103263682874908	Not significant	LCP1
-0.0147693	0.8201687770649179	P13796;P13796-2	CASE_STATUSCase	boundary (singular) fit: see help('isSingular')	0.9245830882130951	Not significant	LCP1
-0.0499969	0.6643890929199844	P13796;P13797	CASE_STATUSCase	NA	0.8441818031790472	Not significant	LCP1;PLS3
0.013844660518683606	0.9249785808158144	P13796;P13797-2	CASE_STATUSCase	boundary (singular) fit: see help('isSingular')	0.9705171401054143	Not significant	LCP1;PLS3
-0.0565585	0.2743015052692374	P13796;P13797;P13797-2	CASE_STATUSCase	boundary (singular) fit: see help('isSingular')	0.5395605199330916	Not significant	LCP1;PLS3
-0.0111832	0.920592	P13798	CASE_STATUSCase	NA	0.9687282802269119	Not significant	APEH
-0.0352265	0.7221447691079314	P13804;P13804-2	CASE_STATUSCase	boundary (singular) fit: see help('isSingular')	0.8766082091825397	Not significant	ETFA
-0.0430197	0.6740533222533677	P13807-2	CASE_STATUSCase	NA	0.8495072336941583	Not significant	GYS1
-0.065866	0.5087565761217985	P13861;P13861-2	CASE_STATUSCase	NA	0.7462348100816673	Not significant	PRKAR2A
0.026389344835697333	0.7379823649788431	P13861;P13861-2;P31323	CASE_STATUSCase	boundary (singular) fit: see help('isSingular')	0.8852737122135387	Not significant	PRKAR2A;PRKAR2B
-0.103132	0.0663851	P13987;P13987-2	CASE_STATUSCase	NA	0.21522297682149866	Not significant	CD59
0.21267214662026532	0.1791741398187085	P14151-2	CASE_STATUSCase	NA	0.4198129870634924	Not significant	SELL
0.026678370133196783	0.7748531270882102	P14174	CASE_STATUSCase	boundary (singular) fit: see help('isSingular')	0.9029177662068429	Not significant	MIF
-0.0539916	0.26186277568800237	P14209;P14209-3	CASE_STATUSCase	NA	0.5252917530366226	Not significant	CD99
0.013620252285281237	0.7384179122806451	P14314;P14314-2	CASE_STATUSCase	NA	0.8854583666104805	Not significant	PRKCSH
-0.129596	0.12825636590523437	P14317	CASE_STATUSCase	NA	0.33938076464358063	Not significant	HCLS1
-0.0380886	0.3931550941686066	P14324-2	CASE_STATUSCase	boundary (singular) fit: see help('isSingular')	0.6551946498201496	Not significant	FDPS
0.0551984	0.5933451303769641	P14406	CASE_STATUSCase	boundary (singular) fit: see help('isSingular')	0.8007359844019607	Not significant	COX7A2
-0.0502848	0.24544506555686568	P14543	CASE_STATUSCase	NA	0.5055436560882146	Not significant	NID1
-0.0642102	0.1158313846573843	P14543-2	CASE_STATUSCase	NA	0.3169667617848209	Not significant	NID1
-0.0220644	0.6655399733164333	P14543-2;Q14112	CASE_STATUSCase	NA	0.8448784524185177	Not significant	NID1;NID2
-0.0769955	0.0969727	P14543;P14543-2	CASE_STATUSCase	boundary (singular) fit: see help('isSingular')	0.28115771849829885	Not significant	NID1
-0.104573	0.14402318884076717	P14550	CASE_STATUSCase	boundary (singular) fit: see help('isSingular')	0.3666056497397724	Not significant	AKR1A1
-0.0772585	0.19210786377890113	P14555	CASE_STATUSCase	NA	0.4378937960360605	Not significant	PLA2G2A
-0.0867291	0.3695856874882335	P14598	CASE_STATUSCase	boundary (singular) fit: see help('isSingular')	0.6353147734293645	Not significant	NCF1
0.10892850959524943	0.34402838232725774	P14618-2	CASE_STATUSCase	boundary (singular) fit: see help('isSingular')	0.6107657117644106	Not significant	PKM
0.030607796763186725	0.47445750453829794	P14618-3	CASE_STATUSCase	NA	0.721027	Not significant	PKM
0.030952393333798636	0.44978680487957234	P14618-3;P30613;P30613-2	CASE_STATUSCase	NA	0.7025978418170516	Not significant	PKLR;PKM
0.043923605951564464	0.27186533777286065	P14618;P14618-2	CASE_STATUSCase	boundary (singular) fit: see help('isSingular')	0.5368447510568657	Not significant	PKM
0.026859433218175622	0.5201950453521916	P14618;P14618-2;P14618-3	CASE_STATUSCase	boundary (singular) fit: see help('isSingular')	0.7533845055671426	Not significant	PKM
0.0436807	0.3580159250817483	P14618;P14618-3	CASE_STATUSCase	NA	0.6245410726059979	Not significant	PKM
-0.025283	0.4517844714911765	P14625	CASE_STATUSCase	NA	0.7039405405695731	Not significant	HSP90B1
-0.00725658	0.8885688679105063	P14625;Q58FF3	CASE_STATUSCase	NA	0.9556696733909212	Not significant	HSP90B1;HSP90B2P
0.00904291	0.871793	P14649;P60660;P60660-2	CASE_STATUSCase	NA	0.9484198491094811	Not significant	MYL6;MYL6B
-0.0822007	0.5296590682567824	P14678;P63162-2	CASE_STATUSCase	NA	0.7597769827868239	Not significant	SNRPB;SNRPN
0.075585	0.4706111697832731	P14770	CASE_STATUSCase	boundary (singular) fit: see help('isSingular')	0.7183861405342857	Not significant	GP9
-0.083942	0.4233315997722932	P14780	CASE_STATUSCase	boundary (singular) fit: see help('isSingular')	0.6809411523164095	Not significant	MMP9
-0.0640126	0.42930885325202073	P14866	CASE_STATUSCase	NA	0.6862465200562455	Not significant	HNRNPL
-0.15758	0.043874416933291825	P14866;P14866-2	CASE_STATUSCase	boundary (singular) fit: see help('isSingular')	0.15865965783393898	Not significant	HNRNPL
-0.0706856	0.5304762889936439	P14868-2	CASE_STATUSCase	NA	0.7604132992020034	Not significant	DARS
0.1345918322195884	0.21729236461532586	P14868;P14868-2	CASE_STATUSCase	boundary (singular) fit: see help('isSingular')	0.4711113515280185	Not significant	DARS
0.16842727443741295	0.1960413036303983	P15085	CASE_STATUSCase	boundary (singular) fit: see help('isSingular')	0.4434710878155865	Not significant	CPA1
-0.0759029	0.5231102887612928	P15144	CASE_STATUSCase	boundary (singular) fit: see help('isSingular')	0.7553309491028275	Not significant	ANPEP
-0.071569	0.33266345664434904	P15153	CASE_STATUSCase	NA	0.5999676999839464	Not significant	RAC2
0.014520081397825695	0.7734497006400444	P15153;P60953;P63000;P63000-2;P84095	CASE_STATUSCase	NA	0.9025567347592446	Not significant	CDC42;RAC1;RAC2;RHOG
-0.00446485	0.9328784077050039	P15153;P63000	CASE_STATUSCase	NA	0.9737688434739141	Not significant	RAC1;RAC2
-0.0476069	0.36996254993634803	P15153;P63000;P63000-2	CASE_STATUSCase	boundary (singular) fit: see help('isSingular')	0.6355405496795691	Not significant	RAC1;RAC2
-0.00936082	0.8562174646945817	P15169	CASE_STATUSCase	NA	0.9414396290706724	Not significant	CPN1
0.00859384	0.9322393537932059	P15170	CASE_STATUSCase	NA	0.9735775671131047	Not significant	GSPT1
-0.0316886	0.7897702876560698	P15170;P15170-2	CASE_STATUSCase	boundary (singular) fit: see help('isSingular')	0.9107705652862395	Not significant	GSPT1
-0.0498045	0.3854376309261289	P15291	CASE_STATUSCase	Model failed to converge with max|grad| = 0.00831328 (tol = 0.002, component 1)	0.6487042149117832	Not significant	B4GALT1
-0.233502	0.0635541	P15309-3	CASE_STATUSCase	NA	0.20855905103936365	Not significant	ACPP
0.023362572461606165	0.6360670784813341	P15311	CASE_STATUSCase	boundary (singular) fit: see help('isSingular')	0.8267001236287207	Not significant	EZR
0.10275505068560244	0.0372525	P15311;P26038;P35241;P35241-3;P35241-5	CASE_STATUSCase	NA	0.14057625427617462	Not significant	EZR;MSN;RDX
0.076758	0.0889848	P15311;P26038;P35241;P35241-4;P35241-5	CASE_STATUSCase	NA	0.26487615050079116	Not significant	EZR;MSN;RDX
0.0500696	0.4252757671928943	P15311;P26038;P35241;P35241-5	CASE_STATUSCase	boundary (singular) fit: see help('isSingular')	0.6825241131389057	Not significant	EZR;MSN;RDX
-0.0861404	0.31176158397240045	P15498	CASE_STATUSCase	boundary (singular) fit: see help('isSingular')	0.5790469128001173	Not significant	VAV1
-0.0777027	0.36413728841107784	P15498;P15498-2	CASE_STATUSCase	boundary (singular) fit: see help('isSingular')	0.6303708523876089	Not significant	VAV1
0.061297001216840494	0.4610765831096558	P15502-1;P15502-2;P15502-4	CASE_STATUSCase	NA	0.7106685187870047	Not significant	ELN
0.0419618	0.6441678623991955	P15502-1;P15502-2;P15502-4;P15502-7;P15502-8	CASE_STATUSCase	NA	0.8314511540630268	Not significant	ELN
-0.179743	0.20873648960151392	P15502-7	CASE_STATUSCase	boundary (singular) fit: see help('isSingular')	0.4600251197658825	Not significant	ELN
0.1056376264428282	0.472007	P15531	CASE_STATUSCase	NA	0.7192588095454813	Not significant	NME1
0.0646802	0.403986	P15531;P15531-2	CASE_STATUSCase	NA	0.6641345208683037	Not significant	NME1
0.0728979	0.38307111795256377	P15586	CASE_STATUSCase	NA	0.6467149671977679	Not significant	GNS
0.11634513359205068	0.0859715	P15848;P15848-2	CASE_STATUSCase	NA	0.2586209465108331	Not significant	ARSB
-0.216885	0.0328495	P15880	CASE_STATUSCase	boundary (singular) fit: see help('isSingular')	0.1277722582477408	Not significant	RPS2
0.00630425	0.8593802965106113	P15907	CASE_STATUSCase	NA	0.942699	Not significant	ST6GAL1
0.0253876	0.5242623942670998	P15907-2	CASE_STATUSCase	NA	0.7560626816014722	Not significant	ST6GAL1
0.12986735579634714	0.10385932133045897	P15907;P15907-2	CASE_STATUSCase	NA	0.29474941786526093	Not significant	ST6GAL1
-0.0326834	0.7779128093001828	P16050;P16050-2	CASE_STATUSCase	NA	0.904373	Not significant	ALOX15
0.0571268	0.39648619327509205	P16070-18;P16070-4;P16070-6	CASE_STATUSCase	NA	0.6577468611524275	Not significant	CD44
0.0503732	0.46966171103002896	P16109	CASE_STATUSCase	boundary (singular) fit: see help('isSingular')	0.7175771805534993	Not significant	SELP
0.10645327535917179	0.062247688998125356	P16112;P16112-2	CASE_STATUSCase	NA	0.20540680614108617	Not significant	ACAN
0.0887096	0.3971552677893482	P16157-12;P16157-14;P16157-16	CASE_STATUSCase	boundary (singular) fit: see help('isSingular')	0.6582017294111191	Not significant	ANK1
0.0405428	0.6832371638987487	P16157-12;P16157-14;P16157-16;P16157-21	CASE_STATUSCase	NA	0.8545835360200138	Not significant	ANK1
0.0819799	0.5399897840040754	P16157-21	CASE_STATUSCase	NA	0.766854	Not significant	ANK1
0.21169904351415872	0.14373873781161506	P16188;P16189;P30456	CASE_STATUSCase	NA	0.3660618271158964	Not significant	HLA-A
0.010066789877023275	0.8369857108283478	P16219	CASE_STATUSCase	NA	0.9324128968711828	Not significant	ACADS
0.10253893692599171	0.1645116702886784	P16278	CASE_STATUSCase	NA	0.39828626511462434	Not significant	GLB1
0.048711895382400325	0.6358721169185714	P16278-3	CASE_STATUSCase	boundary (singular) fit: see help('isSingular')	0.826602	Not significant	GLB1
0.0961021	0.20145345262453018	P16278;P16278-3	CASE_STATUSCase	NA	0.4502981165572355	Not significant	GLB1
0.11026057280618727	0.18788268018340945	P16284;P16284-6	CASE_STATUSCase	boundary (singular) fit: see help('isSingular')	0.43210710219229626	Not significant	PECAM1
0.2330732323392811	0.044338438069196386	P16401	CASE_STATUSCase	NA	0.15989394990167063	Not significant	HIST1H1B
0.0809627	0.5277858006153112	P16452-2	CASE_STATUSCase	NA	0.7585856513448591	Not significant	EPB42
-0.0646184	0.5729883988522095	P16519-2	CASE_STATUSCase	unable to evaluate scaled gradient;Model failed to converge: degenerate Hessian with 1 negative eigenvalues	0.7879223862341864	Not significant	PCSK2
0.10200273621466349	0.22637243330923593	P16615-4	CASE_STATUSCase	NA	0.4824927069424414	Not significant	ATP2A2
0.0142099	0.9367921637285129	P16615;P16615-2;P16615-3;P16615-4;P16615-5	CASE_STATUSCase	NA	0.9754568673876066	Not significant	ATP2A2
0.097007	0.44707407430371926	P16615;P16615-2;P16615-3;P16615-4;P16615-5;Q93084;Q93084-2;Q93084-3;Q93084-4;Q93084-5;Q93084-6;Q93084-7	CASE_STATUSCase	NA	0.7007167373105647	Not significant	ATP2A2;ATP2A3
0.1535022398349152	0.12253101702185207	P16615;P16615-2;P16615-3;P16615-5;Q93084;Q93084-2;Q93084-3;Q93084-4;Q93084-5;Q93084-6;Q93084-7	CASE_STATUSCase	boundary (singular) fit: see help('isSingular')	0.328984	Not significant	ATP2A2;ATP2A3
0.15817206153655555	0.057239925819975085	P16671	CASE_STATUSCase	boundary (singular) fit: see help('isSingular')	0.19311418760368318	Not significant	CD36
0.0449047	0.5210238569243517	P16870	CASE_STATUSCase	boundary (singular) fit: see help('isSingular')	0.7537541505988598	Not significant	CPE
-0.0494094	0.3932132121712266	P16870-2	CASE_STATUSCase	NA	0.6552149002638848	Not significant	CPE
-0.0148791	0.8162688829094165	P16870;P16870-2	CASE_STATUSCase	boundary (singular) fit: see help('isSingular')	0.9227110616163026	Not significant	CPE
0.0996362	0.2904823072700586	P16871;P16871-2;P16871-3;P16871-4	CASE_STATUSCase	NA	0.5563927099003481	Not significant	IL7R
0.10213295657862281	0.31328354962229044	P16885	CASE_STATUSCase	NA	0.5807520283823129	Not significant	PLCG2
0.0940888	0.20148038671681245	P17050	CASE_STATUSCase	boundary (singular) fit: see help('isSingular')	0.4503465508181633	Not significant	NAGA
0.1135354473962149	0.3269477397312279	P17213	CASE_STATUSCase	NA	0.5943946961235114	Not significant	BPI
-0.0196696	0.7958500900238942	P17252	CASE_STATUSCase	boundary (singular) fit: see help('isSingular')	0.913478	Not significant	PRKCA
0.15229051847542466	0.11219383797734374	P17301	CASE_STATUSCase	NA	0.31042	Not significant	ITGA2
-0.0731907	0.47541147905933656	P17612;P17612-2	CASE_STATUSCase	boundary (singular) fit: see help('isSingular')	0.7218229818841052	Not significant	PRKACA
-0.108264	0.540318	P17612;P17612-2;P22694;P22694-5	CASE_STATUSCase	NA	0.7669818761758209	Not significant	PRKACA;PRKACB
-0.0579371	0.19894917622236982	P17655	CASE_STATUSCase	NA	0.44718989451544533	Not significant	CAPN2
-0.0246819	0.6218034144972439	P17655-2	CASE_STATUSCase	NA	0.8182572824141056	Not significant	CAPN2
-0.0404093	0.3096320406511166	P17655;P17655-2	CASE_STATUSCase	NA	0.5767834177706644	Not significant	CAPN2
-0.0508613	0.5830018025371624	P17812	CASE_STATUSCase	NA	0.7942595084504008	Not significant	CTPS1
0.00943896	0.934988	P17812;P17812-2	CASE_STATUSCase	NA	0.9747175505758797	Not significant	CTPS1
-0.0938708	0.32860009963706605	P17812;Q9NRF8	CASE_STATUSCase	NA	0.5960274017290524	Not significant	CTPS1;CTPS2
-0.093578	0.22500308387469736	P17844;P17844-2;Q92841;Q92841-1;Q92841-2;Q92841-3	CASE_STATUSCase	boundary (singular) fit: see help('isSingular')	0.4806650425659812	Not significant	DDX17;DDX5
0.023585533810415272	0.8357217757812405	P17858-2	CASE_STATUSCase	boundary (singular) fit: see help('isSingular')	0.9318666624123623	Not significant	PFKL
0.17625053059104606	0.2222421555091583	P17858;P17858-2	CASE_STATUSCase	boundary (singular) fit: see help('isSingular')	0.4773894348843592	Not significant	PFKL
-0.0127471	0.8632784835127425	P17858;Q01813	CASE_STATUSCase	boundary (singular) fit: see help('isSingular')	0.944608	Not significant	PFKL;PFKP
0.019954192716819783	0.7888894620279135	P17927	CASE_STATUSCase	boundary (singular) fit: see help('isSingular')	0.9102874760102208	Not significant	CR1
-0.000524531	0.984526	P17936	CASE_STATUSCase	NA	0.9945918197329959	Not significant	IGFBP3
0.028112	0.7552859259982784	P17980	CASE_STATUSCase	boundary (singular) fit: see help('isSingular')	0.8941062076574626	Not significant	PSMC3
0.05703	0.42171326019458044	P17987	CASE_STATUSCase	NA	0.6796695804658849	Not significant	TCP1
-0.0125999	0.9119224415426059	P18031	CASE_STATUSCase	boundary (singular) fit: see help('isSingular')	0.9651576121808815	Not significant	PTPN1
0.035944980289160246	0.7111062566951087	P18054	CASE_STATUSCase	boundary (singular) fit: see help('isSingular')	0.8704110745913838	Not significant	ALOX12
0.0639073	0.3906485927217367	P18065	CASE_STATUSCase	boundary (singular) fit: see help('isSingular')	0.653028	Not significant	IGFBP2
0.32340058338286826	0.0352578	P18085	CASE_STATUSCase	NA	0.13478547308435637	Not significant	ARF4
0.15855643143332546	0.0789834	P18085;P61204;P61204-2;P84085	CASE_STATUSCase	NA	0.2436712934727645	Not significant	ARF3;ARF4;ARF5
0.19718945943277377	0.0582394	P18085;P61204;P84085	CASE_STATUSCase	boundary (singular) fit: see help('isSingular')	0.19543000669300792	Not significant	ARF3;ARF4;ARF5
-0.191758	0.044561	P18124	CASE_STATUSCase	boundary (singular) fit: see help('isSingular')	0.16045297259948746	Not significant	RPL7
0.0646579	0.5173329899493386	P18206-3	CASE_STATUSCase	NA	0.7517994964558076	Not significant	VCL
0.0936935	0.2404923188624875	P18206;P18206-2	CASE_STATUSCase	boundary (singular) fit: see help('isSingular')	0.4997595871978386	Not significant	VCL
0.0376263	0.6415735628487783	P18206;P18206-2;P18206-3	CASE_STATUSCase	NA	0.829851	Not significant	VCL
-0.081436	0.10010505246888801	P18428	CASE_STATUSCase	NA	0.28737153297104806	Not significant	LBP
-0.0290145	0.8297832892597268	P18433	CASE_STATUSCase	NA	0.9290295915523822	Not significant	PTPRA
0.11589674682588894	0.4872129854344216	P18627	CASE_STATUSCase	NA	0.7304911922876541	Not significant	LAG3
0.0660797	0.5654441799189304	P18669	CASE_STATUSCase	boundary (singular) fit: see help('isSingular')	0.7834148459177933	Not significant	PGAM1
-0.0328261	0.6724822688842407	P18827	CASE_STATUSCase	boundary (singular) fit: see help('isSingular')	0.8485150341731534	Not significant	SDC1
0.00638177	0.9135780387214867	P19021-2	CASE_STATUSCase	Model failed to converge with max|grad| = 0.00247333 (tol = 0.002, component 1)	0.9657556152489307	Not significant	PAM
0.029639526536153624	0.43666379763851026	P19021;P19021-2;P19021-3;P19021-5	CASE_STATUSCase	NA	0.6924328121970109	Not significant	PAM
0.0423844	0.29927260408263134	P19021;P19021-3;P19021-5	CASE_STATUSCase	NA	0.5660670882910264	Not significant	PAM
0.15012759951012666	0.18310330269304084	P19022	CASE_STATUSCase	NA	0.42507898921884685	Not significant	CDH2
0.17287454465194485	0.21524299382402073	P19022;P19022-2	CASE_STATUSCase	NA	0.46817540810781727	Not significant	CDH2
0.033862375353109236	0.7440236609294091	P19086	CASE_STATUSCase	boundary (singular) fit: see help('isSingular')	0.888451	Not significant	GNAZ
-0.0324896	0.5608337182120882	P19105	CASE_STATUSCase	NA	0.7803804462789412	Not significant	MYL12A
0.0400913	0.3689378219959948	P19105;P24844	CASE_STATUSCase	boundary (singular) fit: see help('isSingular')	0.6347369239445486	Not significant	MYL12A;MYL9
0.097354	0.4295287990077066	P19320	CASE_STATUSCase	boundary (singular) fit: see help('isSingular')	0.6864669229477995	Not significant	VCAM1
-0.302655	5.003228235563587e-4	P19338	CASE_STATUSCase	boundary (singular) fit: see help('isSingular')	0.00359249	Down	NCL
0.11321196523495422	0.3031987285672756	P19367-3;P19367-4	CASE_STATUSCase	boundary (singular) fit: see help('isSingular')	0.5699960472759746	Not significant	HK1
0.12585208786769844	0.24083466745590631	P19367-4	CASE_STATUSCase	boundary (singular) fit: see help('isSingular')	0.5001621000130433	Not significant	HK1
-0.226134	0.11698076574540495	P19474	CASE_STATUSCase	boundary (singular) fit: see help('isSingular')	0.3190423767429277	Not significant	TRIM21
0.0479126	0.5974551586649579	P19525;P19525-2	CASE_STATUSCase	NA	0.8035464324019166	Not significant	EIF2AK2
0.010565518986622672	0.7945663143581447	P19652	CASE_STATUSCase	boundary (singular) fit: see help('isSingular')	0.9128969269957439	Not significant	ORM2
0.0513804	0.0843653	P19823	CASE_STATUSCase	boundary (singular) fit: see help('isSingular')	0.25527486197120847	Not significant	ITIH2
0.018742457432348425	0.5535525688256655	P19827	CASE_STATUSCase	NA	0.7756720138622449	Not significant	ITIH1
-0.00465692	0.8891886986554974	P19827-2	CASE_STATUSCase	NA	0.9560150212184512	Not significant	ITIH1
0.020223058145633847	0.5492951027838399	P19827;P19827-2	CASE_STATUSCase	NA	0.7728246309401181	Not significant	ITIH1
-0.676631	0.00298227	P19838;P19838-2	CASE_STATUSCase	NA	0.0176194	Down	NFKB1
-0.135096	0.49159883285844386	P19875	CASE_STATUSCase	NA	0.733551	Not significant	CXCL2
-0.0774988	0.5210337617350456	P19875;P19876	CASE_STATUSCase	NA	0.7537541505988598	Not significant	CXCL2;CXCL3
-0.0448281	0.8343015807401621	P19876	CASE_STATUSCase	NA	0.9311814724940604	Not significant	CXCL3
-0.148835	0.25715090697863974	P19878	CASE_STATUSCase	NA	0.5197776356435092	Not significant	NCF2
-0.249898	0.0906363	P19878-3	CASE_STATUSCase	boundary (singular) fit: see help('isSingular')	0.268159	Not significant	NCF2
-0.090999	0.4694761422120952	P19878;P19878-3	CASE_STATUSCase	boundary (singular) fit: see help('isSingular')	0.717486	Not significant	NCF2
0.010941774123815877	0.9061537675847551	P19883;P19883-2	CASE_STATUSCase	NA	0.9628137078552673	Not significant	FST
0.0555907	0.6216436297309607	P19957	CASE_STATUSCase	boundary (singular) fit: see help('isSingular')	0.8181440735218196	Not significant	PI3
0.023864841315172323	0.8135818753253693	P19971	CASE_STATUSCase	boundary (singular) fit: see help('isSingular')	0.9215654818668998	Not significant	TYMP
-0.0579316	0.3943283648362885	P20042	CASE_STATUSCase	boundary (singular) fit: see help('isSingular')	0.6562420151898888	Not significant	EIF2S2
0.0446486	0.5279523484534041	P20062-2	CASE_STATUSCase	NA	0.7586975266572132	Not significant	TCN2
0.019008553206413585	0.7902979254890675	P20062;P20062-2	CASE_STATUSCase	NA	0.9108949903971929	Not significant	TCN2
0.18057956057213642	0.030536	P20073	CASE_STATUSCase	boundary (singular) fit: see help('isSingular')	0.12089571499410623	Not significant	ANXA7
0.12198181927193001	0.1339672001969842	P20073;P20073-2	CASE_STATUSCase	boundary (singular) fit: see help('isSingular')	0.3495071928755742	Not significant	ANXA7
-0.11278	0.4648529004150873	P20142	CASE_STATUSCase	NA	0.7138944572963625	Not significant	PGC
-0.05192	0.6418363343252262	P20160	CASE_STATUSCase	NA	0.8300268023235194	Not significant	AZU1
0.21541324001472414	0.0435441	P20339-2;P51148;P61020	CASE_STATUSCase	boundary (singular) fit: see help('isSingular')	0.15772101884133377	Not significant	RAB5A;RAB5B;RAB5C
0.13892424864121075	0.16175191527404387	P20340-4;Q9NRW1-2	CASE_STATUSCase	boundary (singular) fit: see help('isSingular')	0.3944746800254527	Not significant	RAB6A;RAB6B
0.0723977	0.4486187707763887	P20340;P20340-2;Q9NRW1	CASE_STATUSCase	boundary (singular) fit: see help('isSingular')	0.7017229431807159	Not significant	RAB6A;RAB6B
0.2105411747077402	0.24564106111936415	P20340;P20340-2;Q9NRW1;Q9NRW1-2	CASE_STATUSCase	boundary (singular) fit: see help('isSingular')	0.5057768195159404	Not significant	RAB6A;RAB6B
-0.214738	0.077273	P20618	CASE_STATUSCase	NA	0.2399438606821715	Not significant	PSMB1
-0.0239293	0.799698	P20700	CASE_STATUSCase	NA	0.9152541422400573	Not significant	LMNB1
0.1053574377840187	0.26840546089931683	P20742-2	CASE_STATUSCase	NA	0.5326276455537756	Not significant	PZP
0.0288733	0.5926137289327031	P20774	CASE_STATUSCase	NA	0.8002919449711743	Not significant	OGN
-0.0292061	0.444358	P20851;P20851-2	CASE_STATUSCase	NA	0.6985972144080512	Not significant	C4BPB
0.0610058	0.12220078410088128	P20908;P20908-2	CASE_STATUSCase	NA	0.32838628983308843	Not significant	COL5A1
-0.0404753	0.6253098776546059	P20936;P20936-2;P20936-4	CASE_STATUSCase	boundary (singular) fit: see help('isSingular')	0.820397	Not significant	RASA1
0.0199537	0.4999360038235029	P20962	CASE_STATUSCase	NA	0.7398683809600352	Not significant	PTMS
0.23147963811108646	0.21843398035087258	P21283	CASE_STATUSCase	boundary (singular) fit: see help('isSingular')	0.4726472262428018	Not significant	ATP6V1C1
0.041039949609603346	0.6181219596208489	P21291	CASE_STATUSCase	NA	0.8158236348486092	Not significant	CSRP1
0.18626649763763534	0.0739056	P21333	CASE_STATUSCase	boundary (singular) fit: see help('isSingular')	0.23268946065079765	Not significant	FLNA
0.17900826815399137	0.045242108774736056	P21333-2	CASE_STATUSCase	boundary (singular) fit: see help('isSingular')	0.16216549104668404	Not significant	FLNA
0.0952263	0.18781851438033925	P21333;P21333-2	CASE_STATUSCase	boundary (singular) fit: see help('isSingular')	0.4320839499497556	Not significant	FLNA
0.13107301646208383	0.14292102373696097	P21333;P21333-2;Q14315;Q14315-2	CASE_STATUSCase	NA	0.36470105487240684	Not significant	FLNA;FLNC
-0.0829891	0.17136957758969854	P21399	CASE_STATUSCase	NA	0.40873398191084187	Not significant	ACO1
-0.111125	0.2927838452443865	P21589;P21589-2	CASE_STATUSCase	boundary (singular) fit: see help('isSingular')	0.5590721448013035	Not significant	NT5E
-0.0222343	0.8000526801498337	P21741	CASE_STATUSCase	boundary (singular) fit: see help('isSingular')	0.9154256296544371	Not significant	MDK
0.12307642184632789	0.2591784299847676	P21796	CASE_STATUSCase	boundary (singular) fit: see help('isSingular')	0.5223573753846412	Not significant	VDAC1
0.0630292	0.12704912635746263	P21810	CASE_STATUSCase	boundary (singular) fit: see help('isSingular')	0.33729472645354985	Not significant	BGN
0.0564496	0.499326	P21926	CASE_STATUSCase	NA	0.739372	Not significant	CD9
0.046417293609557396	0.6328936642927818	P21964	CASE_STATUSCase	NA	0.824788	Not significant	COMT
0.2867608595646298	0.00246426	P21964;P21964-2	CASE_STATUSCase	boundary (singular) fit: see help('isSingular')	0.014948287591784067	Up	COMT
0.047765249487848854	0.4773574352171035	P22061;P22061-2	CASE_STATUSCase	boundary (singular) fit: see help('isSingular')	0.7231855640434127	Not significant	PCMT1
-0.215798	0.0415997	P22090;P62701	CASE_STATUSCase	NA	0.15241466358712397	Not significant	RPS4X;RPS4Y1
0.0961398	0.16752852714652416	P22105-1	CASE_STATUSCase	NA	0.4029098530470594	Not significant	TNXB
0.0836135	0.0757195	P22105-1;P22105-2;P22105-4	CASE_STATUSCase	NA	0.23672732073210592	Not significant	TNXB
0.0632582	0.0845969	P22105-1;P22105-4	CASE_STATUSCase	NA	0.2557222419273956	Not significant	TNXB
0.024769954191492714	0.7162460410597864	P22105-2	CASE_STATUSCase	NA	0.8736132210865807	Not significant	TNXB
0.1459129623254081	0.023961591104854508	P22105-4	CASE_STATUSCase	NA	0.10026003323105097	Not significant	TNXB
0.0699783	0.5628167253223554	P22304	CASE_STATUSCase	boundary (singular) fit: see help('isSingular')	0.7816264299107618	Not significant	IDS
-0.00531506	0.9545988488067478	P22314	CASE_STATUSCase	boundary (singular) fit: see help('isSingular')	0.9829181346835986	Not significant	UBA1
6.426041529201924e-4	0.9938026787686529	P22314-2	CASE_STATUSCase	NA	0.9980035707355022	Not significant	UBA1
0.014355024000611501	0.757065	P22314;P22314-2	CASE_STATUSCase	NA	0.8950352922496717	Not significant	UBA1
-0.0494514	0.37293000091864403	P22352	CASE_STATUSCase	NA	0.6379826540403118	Not significant	GPX3
-0.101258	0.386871	P22392-2	CASE_STATUSCase	NA	0.6498253236202673	Not significant	NME2
-0.0145183	0.9229844673041483	P22466	CASE_STATUSCase	NA	0.9697692424499966	Not significant	GAL
-0.044248	0.7599402082588117	P22626;P22626-2	CASE_STATUSCase	NA	0.8962943198738845	Not significant	HNRNPA2B1
0.024213490261765436	0.5457132983551889	P22692	CASE_STATUSCase	Model failed to converge with max|grad| = 0.00264976 (tol = 0.002, component 1)	0.770524	Not significant	IGFBP4
0.019358749381571012	0.6337081307018341	P22692-2	CASE_STATUSCase	NA	0.8252061250079838	Not significant	IGFBP4
0.028519607028976327	0.47103540437382185	P22692;P22692-2	CASE_STATUSCase	NA	0.7187355911267314	Not significant	IGFBP4
-0.00148818	0.9839937496216957	P22749;P22749-2	CASE_STATUSCase	boundary (singular) fit: see help('isSingular')	0.9943764230597827	Not significant	GNLY
0.014440921638516978	0.6834773303705692	P22792	CASE_STATUSCase	NA	0.8546869321012105	Not significant	CPN2
-0.00972402	0.8840825468952602	P22891-2	CASE_STATUSCase	NA	0.9538794179572475	Not significant	PROZ
0.024964543560662803	0.7962865326357926	P23083	CASE_STATUSCase	NA	0.9136676988349361	Not significant	IGHV1-2
-0.0519283	0.5941543241500338	P23141;P23141-3	CASE_STATUSCase	NA	0.8013222407186369	Not significant	CES1
0.030525329840533123	0.5138908425675459	P23142	CASE_STATUSCase	NA	0.7494728197275135	Not significant	FBLN1
0.038311316246096905	0.5298869271689091	P23142-4	CASE_STATUSCase	NA	0.759982	Not significant	FBLN1
0.0711162	0.10697751563069995	P23142;P23142-4	CASE_STATUSCase	NA	0.3003989895365799	Not significant	FBLN1
0.0328246	0.7434769592907742	P23219-2	CASE_STATUSCase	boundary (singular) fit: see help('isSingular')	0.8881327878112083	Not significant	PTGS1
0.16317197001065686	0.12610445069746193	P23219-2;P23219-3	CASE_STATUSCase	boundary (singular) fit: see help('isSingular')	0.3356388493418116	Not significant	PTGS1
0.0616049	0.5268544546064331	P23229-3;P23229-5	CASE_STATUSCase	NA	0.7579221077898637	Not significant	ITGA6
0.0852768	0.2767277416094176	P23229-3;P23229-5;P23229-6	CASE_STATUSCase	boundary (singular) fit: see help('isSingular')	0.5419666147872734	Not significant	ITGA6
0.030127474552926276	0.7737313037946063	P23229-6	CASE_STATUSCase	boundary (singular) fit: see help('isSingular')	0.9026084925167754	Not significant	ITGA6
-0.0846119	0.47015440624106986	P23246	CASE_STATUSCase	boundary (singular) fit: see help('isSingular')	0.7179836367717931	Not significant	SFPQ
0.057323221527473746	0.1521764542778123	P23284	CASE_STATUSCase	NA	0.37950928011051194	Not significant	PPIB
0.0951679	0.4119731995584518	P23327	CASE_STATUSCase	boundary (singular) fit: see help('isSingular')	0.6711878825076024	Not significant	HRC
-0.104953	0.1864173850694395	P23352	CASE_STATUSCase	NA	0.43000638827477444	Not significant	ANOS1
0.0255149	0.8264995181635215	P23368	CASE_STATUSCase	boundary (singular) fit: see help('isSingular')	0.9275421559765588	Not significant	ME2
-0.033012	0.502676	P23381	CASE_STATUSCase	NA	0.7416785072328393	Not significant	WARS
-0.00112366	0.9821823827779528	P23381-2	CASE_STATUSCase	NA	0.993761	Not significant	WARS
3.2259472657684046e-4	0.9944816148217357	P23381;P23381-2	CASE_STATUSCase	NA	0.9981462499868439	Not significant	WARS
-0.132834	0.3020551980083296	P23396	CASE_STATUSCase	NA	0.5687808145513118	Not significant	RPS3
0.020563	0.7980344303169493	P23467-3	CASE_STATUSCase	NA	0.9145247236785933	Not significant	PTPRB
0.1016383498161975	0.37388666405219784	P23467;P23467-3	CASE_STATUSCase	boundary (singular) fit: see help('isSingular')	0.6389442537803358	Not significant	PTPRB
0.0899794	0.43465796603737417	P23467;P23467-3;Q16827;Q16827-2	CASE_STATUSCase	boundary (singular) fit: see help('isSingular')	0.6907248842480616	Not significant	PTPRB;PTPRO
0.20431076361610098	0.021567921251516336	P23470	CASE_STATUSCase	NA	0.0923684	Not significant	PTPRG
0.0752731	0.0977997	P23471;P23471-2	CASE_STATUSCase	NA	0.2829224942502752	Not significant	PTPRZ1
0.0724836	0.4630362617663141	P23526	CASE_STATUSCase	NA	0.7123089846904521	Not significant	AHCY
0.0628375	0.22702854218103116	P23528	CASE_STATUSCase	boundary (singular) fit: see help('isSingular')	0.4833250210348416	Not significant	CFL1
0.0856206	0.0941038	P23528;Q9Y281	CASE_STATUSCase	NA	0.27522970132828806	Not significant	CFL1;CFL2
-0.0224997	0.724768	P23560-2	CASE_STATUSCase	NA	0.8779732538322758	Not significant	BDNF
-0.0307686	0.5876223833100709	P23560-2;P23560-3;P23560-4	CASE_STATUSCase	boundary (singular) fit: see help('isSingular')	0.7972639231464019	Not significant	BDNF
-0.0473072	0.4774975465318976	P23560-3;P23560-4	CASE_STATUSCase	NA	0.7233060343926977	Not significant	BDNF
-0.11123	0.3668895085003383	P23588;P23588-2	CASE_STATUSCase	boundary (singular) fit: see help('isSingular')	0.6329570258445054	Not significant	EIF4B
0.0706925	0.22186103406390256	P24387	CASE_STATUSCase	NA	0.47685820759255276	Not significant	CRHBP
0.0882994	0.11020705691714994	P24534	CASE_STATUSCase	NA	0.3065389144932759	Not significant	EEF1B2
-0.00672453	0.9183072819714466	P24534;P29692-2;P29692-3	CASE_STATUSCase	boundary (singular) fit: see help('isSingular')	0.9676605139116097	Not significant	EEF1B2;EEF1D
0.0889709	0.42265368775471446	P24557-3	CASE_STATUSCase	boundary (singular) fit: see help('isSingular')	0.68044	Not significant	TBXAS1
0.0633456	0.5948669915208149	P24557;P24557-3	CASE_STATUSCase	NA	0.8018875950264105	Not significant	TBXAS1
0.00142717	0.9751750299435664	P24592	CASE_STATUSCase	NA	0.9908290892941265	Not significant	IGFBP6
-0.0276653	0.3612774404063519	P24593	CASE_STATUSCase	NA	0.6276741441540498	Not significant	IGFBP5
0.11918314769366768	0.19674557276008078	P24666-3	CASE_STATUSCase	NA	0.4442342936368273	Not significant	ACP1
0.0821362	0.3094263420248936	P24666;P24666-3;P24666-4	CASE_STATUSCase	NA	0.5765760578168772	Not significant	ACP1
0.1374766236255906	0.14839624325828696	P24666;P24666-4	CASE_STATUSCase	NA	0.37355669476570985	Not significant	ACP1
0.016789522554893285	0.8144520960588375	P24821	CASE_STATUSCase	boundary (singular) fit: see help('isSingular')	0.9219856454722974	Not significant	TNC
0.0945284	0.2986509473422596	P24821-6	CASE_STATUSCase	NA	0.5655268567388764	Not significant	TNC
0.018319196964030112	0.7324758632160268	P24821;P24821-6	CASE_STATUSCase	NA	0.8821319056831814	Not significant	TNC
0.0642174	0.4078280830948102	P24844	CASE_STATUSCase	boundary (singular) fit: see help('isSingular')	0.6676335416043843	Not significant	MYL9
-0.126582	0.25181458011953783	P25098	CASE_STATUSCase	NA	0.5132490161036075	Not significant	GRK2
-0.0172747	0.6527200170026811	P25098;P35626	CASE_STATUSCase	NA	0.8366637608907752	Not significant	GRK2;GRK3
-0.0440627	0.39325216534330554	P25311	CASE_STATUSCase	boundary (singular) fit: see help('isSingular')	0.6552559647751681	Not significant	AZGP1
0.031778635205543845	0.8683038695849326	P25325	CASE_STATUSCase	NA	0.9470827013761552	Not significant	MPST
0.10439166294208883	0.37587967622648144	P25325-2	CASE_STATUSCase	NA	0.6404499214054418	Not significant	MPST
-0.0171065	0.8814968817426638	P25325;P25325-2	CASE_STATUSCase	boundary (singular) fit: see help('isSingular')	0.9526760701464753	Not significant	MPST
-0.107324	0.31550173660876135	P25398	CASE_STATUSCase	boundary (singular) fit: see help('isSingular')	0.5829812255258575	Not significant	RPS12
-0.0879104	0.45321917095934827	P25685-2;Q9UDY4	CASE_STATUSCase	boundary (singular) fit: see help('isSingular')	0.705027	Not significant	DNAJB1;DNAJB4
-0.110394	0.44635267605409124	P25685;P25685-2	CASE_STATUSCase	boundary (singular) fit: see help('isSingular')	0.7001763104038106	Not significant	DNAJB1
0.051255970253220644	0.6394029358073774	P25705-2	CASE_STATUSCase	NA	0.8287063180285996	Not significant	ATP5F1A
-0.000833224	0.9934257742471453	P25705;P25705-2	CASE_STATUSCase	boundary (singular) fit: see help('isSingular')	0.9979759440972049	Not significant	ATP5F1A
0.044625	0.3504035724333904	P25774	CASE_STATUSCase	NA	0.6170989884650766	Not significant	CTSS
-0.0492553	0.34539341882494135	P25774-2	CASE_STATUSCase	NA	0.6120203071520969	Not significant	CTSS
-0.0136057	0.7503476587986427	P25774;P25774-2	CASE_STATUSCase	NA	0.891947	Not significant	CTSS
0.0474199	0.6395358550309482	P25786;P25786-2	CASE_STATUSCase	boundary (singular) fit: see help('isSingular')	0.8287569926591994	Not significant	PSMA1
-0.101814	0.18137898920948764	P25787	CASE_STATUSCase	boundary (singular) fit: see help('isSingular')	0.42277799239624886	Not significant	PSMA2
-0.0215544	0.8252013651098384	P25788;P25788-2	CASE_STATUSCase	boundary (singular) fit: see help('isSingular')	0.9270152196783162	Not significant	PSMA3
0.0510495	0.654742	P25815	CASE_STATUSCase	boundary (singular) fit: see help('isSingular')	0.8380244658668922	Not significant	S100P
0.053574683946176115	0.4864105142103018	P26022	CASE_STATUSCase	NA	0.7299776034526679	Not significant	PTX3
0.0532685	0.1053990632013098	P26038	CASE_STATUSCase	boundary (singular) fit: see help('isSingular')	0.2975566252570561	Not significant	MSN
0.0950588	0.0547103	P26038;P35241;P35241-4;P35241-5	CASE_STATUSCase	NA	0.1865814211023626	Not significant	MSN;RDX
-0.0667753	0.6403704822249869	P26368;P26368-2	CASE_STATUSCase	NA	0.829262	Not significant	U2AF2
-0.149094	0.0687792	P26373	CASE_STATUSCase	boundary (singular) fit: see help('isSingular')	0.22104042277179692	Not significant	RPL13
0.0925779	0.0621748	P26447	CASE_STATUSCase	NA	0.20519790028834603	Not significant	S100A4
-0.0215036	0.5272575931286597	P26572	CASE_STATUSCase	NA	0.7582342220259722	Not significant	MGAT1
-0.0276999	0.8235500692564567	P26583	CASE_STATUSCase	NA	0.9262041353017708	Not significant	HMGB2
0.0947954	0.5708927041316129	P26599-3	CASE_STATUSCase	NA	0.7868116754629956	Not significant	PTBP1
0.00368949	0.9715592185930138	P26599;P26599-3	CASE_STATUSCase	boundary (singular) fit: see help('isSingular')	0.9895753916464202	Not significant	PTBP1
-0.0470451	0.7139020228781823	P26639-2	CASE_STATUSCase	boundary (singular) fit: see help('isSingular')	0.8720857925306595	Not significant	TARS
0.00673717	0.9498866849500849	P26640	CASE_STATUSCase	NA	0.9811480522989856	Not significant	VARS
0.00223625	0.9870230886009961	P26640;P26640-2	CASE_STATUSCase	NA	0.9954734095048312	Not significant	VARS
-0.103827	0.47651283117523446	P26641-2	CASE_STATUSCase	boundary (singular) fit: see help('isSingular')	0.7225843951464881	Not significant	EEF1G
0.025078305808128996	0.5981748792916857	P26641;P26641-2	CASE_STATUSCase	NA	0.8039960289349593	Not significant	EEF1G
0.0820448	0.0791276	P26927	CASE_STATUSCase	boundary (singular) fit: see help('isSingular')	0.243931	Not significant	MST1
0.0703239	0.16432213470493817	P26927;Q2TV78	CASE_STATUSCase	NA	0.39815425023769263	Not significant	MST1;MST1L
0.018193264550595598	0.7741220080752548	P27105	CASE_STATUSCase	NA	0.902688	Not significant	STOM
0.0551564	0.4816241574328245	P27105-2	CASE_STATUSCase	boundary (singular) fit: see help('isSingular')	0.726454	Not significant	STOM
0.0194017	0.7917568038184246	P27105;P27105-2	CASE_STATUSCase	boundary (singular) fit: see help('isSingular')	0.9114197989727145	Not significant	STOM
0.027457408017033932	0.5298320059403714	P27169	CASE_STATUSCase	NA	0.7599302739950404	Not significant	PON1
0.051264171729294816	0.34652101957707027	P27348	CASE_STATUSCase	NA	0.6131671983805874	Not significant	YWHAQ
0.020494442576779383	0.7783164310569064	P27348;P31946;P31947;P61981;P62258;P63104;Q04917	CASE_STATUSCase	Model failed to converge with max|grad| = 0.00217864 (tol = 0.002, component 1)	0.9047177444566424	Not significant	SFN;YWHAB;YWHAE;YWHAG;YWHAH;YWHAQ;YWHAZ
-0.00964454	0.8971174865291126	P27348;P31946;P63104	CASE_STATUSCase	NA	0.9591122219015012	Not significant	YWHAB;YWHAQ;YWHAZ
-0.0181556	0.9316200210200472	P27448-2;P27448-8	CASE_STATUSCase	boundary (singular) fit: see help('isSingular')	0.9733861028631549	Not significant	MARK3
0.1710990185001923	0.12725633673204856	P27449	CASE_STATUSCase	boundary (singular) fit: see help('isSingular')	0.33760153232236656	Not significant	ATP6V0C
-0.016612	0.8554773746864663	P27482	CASE_STATUSCase	NA	0.9410932355020669	Not significant	CALML3
-0.0418943	0.272584	P27694	CASE_STATUSCase	NA	0.5376793509910851	Not significant	RPA1
-0.0521898	0.6525560616208929	P27701-2	CASE_STATUSCase	NA	0.8365323703951459	Not significant	CD82
0.067969	0.13491818362622246	P27797	CASE_STATUSCase	boundary (singular) fit: see help('isSingular')	0.35117407190433614	Not significant	CALR
0.11171391740271656	0.1843516480204933	P27816;P27816-4;P27816-6	CASE_STATUSCase	NA	0.426934	Not significant	MAP4
0.062537	0.2550010808970819	P27824	CASE_STATUSCase	NA	0.5171555676584129	Not significant	CANX
0.0480812	0.4324608056947489	P27824-2	CASE_STATUSCase	boundary (singular) fit: see help('isSingular')	0.6888968159748445	Not significant	CANX
-0.0100019	0.8562088179462007	P27824;P27824-2	CASE_STATUSCase	NA	0.9414396290706724	Not significant	CANX
-0.111591	0.0243732	P27918	CASE_STATUSCase	NA	0.10154525086324621	Not significant	CFP
-0.00018215	0.999495	P27987	CASE_STATUSCase	boundary (singular) fit: see help('isSingular')	0.9998341849280439	Not significant	ITPKB
-0.0329531	0.6851732721587742	P28065;P28065-2	CASE_STATUSCase	NA	0.8555627359491356	Not significant	PSMB9
0.00828236	0.9345794140567283	P28066	CASE_STATUSCase	boundary (singular) fit: see help('isSingular')	0.9744389922104666	Not significant	PSMA5
0.0725358	0.4776489995048532	P28074	CASE_STATUSCase	NA	0.723345	Not significant	PSMB5
-0.0341496	0.7463060420678024	P28290-2	CASE_STATUSCase	NA	0.8897104021166546	Not significant	ITPRID2
-0.0840451	0.3558121611781583	P28300	CASE_STATUSCase	boundary (singular) fit: see help('isSingular')	0.6224655417793681	Not significant	LOX
-0.125921	0.21685824611239135	P28676	CASE_STATUSCase	NA	0.47056684869200016	Not significant	GCA
-0.0491771	0.26024697538594466	P28799-2	CASE_STATUSCase	boundary (singular) fit: see help('isSingular')	0.5234501204083374	Not significant	GRN
-0.0721694	0.1505540029585628	P28799-2;P28799-3	CASE_STATUSCase	NA	0.37688075817447925	Not significant	GRN
-0.0766762	0.0942757	P29122-2	CASE_STATUSCase	NA	0.2755427382485263	Not significant	PCSK6
0.00793182	0.8540823298275309	P29122-6	CASE_STATUSCase	NA	0.9404340207346222	Not significant	PCSK6
-0.0264264	0.5079277165860615	P29122;P29122-2;P29122-6;P29122-7	CASE_STATUSCase	NA	0.7456811059492672	Not significant	PCSK6
-0.0501282	0.3664001289820259	P29122;P29122-2;P29122-7	CASE_STATUSCase	NA	0.6324830160699922	Not significant	PCSK6
-0.0445452	0.5933864196523431	P29122;P29122-7	CASE_STATUSCase	NA	0.8007379975904462	Not significant	PCSK6
0.16764380129124787	0.11910494088645035	P29144	CASE_STATUSCase	boundary (singular) fit: see help('isSingular')	0.3229385305555485	Not significant	TPP2
-0.00758714	0.9099259884982693	P29279	CASE_STATUSCase	NA	0.9642298733008027	Not significant	CCN2
-0.0388884	0.5417988278665004	P29279-2	CASE_STATUSCase	NA	0.767997	Not significant	CCN2
-0.0202231	0.7504439860462951	P29279;P29279-2	CASE_STATUSCase	boundary (singular) fit: see help('isSingular')	0.8920127545264446	Not significant	CCN2
-0.0557676	0.5967008966770311	P29350-2	CASE_STATUSCase	NA	0.8031103516980845	Not significant	PTPN6
0.0084631	0.8494899222415129	P29350-2;P29350-3	CASE_STATUSCase	NA	0.9379736576385013	Not significant	PTPN6
-0.112274	0.0766206	P29350-3	CASE_STATUSCase	NA	0.23864578625183655	Not significant	PTPN6
0.11096125844146722	0.31766172657977687	P29401;P29401-2	CASE_STATUSCase	NA	0.5851645379024601	Not significant	TKT
0.00227194	0.9272029784236084	P29622	CASE_STATUSCase	NA	0.9714328469537198	Not significant	SERPINA4
-0.0566702	0.32874556970476465	P29692-2	CASE_STATUSCase	boundary (singular) fit: see help('isSingular')	0.5961824607506361	Not significant	EEF1D
0.0582459	0.30826059596364835	P29692-2;P29692-3	CASE_STATUSCase	NA	0.5754946949377011	Not significant	EEF1D
-0.114294	0.1559683155260988	P29692-3	CASE_STATUSCase	NA	0.3854688413451429	Not significant	EEF1D
0.037736461719367856	0.7254284942045237	P29965	CASE_STATUSCase	NA	0.8783463096839962	Not significant	CD40LG
-0.121576	0.32308867007177156	P29966	CASE_STATUSCase	NA	0.5905695464294656	Not significant	MARCKS
0.0651251	0.38976205765508154	P29992;P50148	CASE_STATUSCase	boundary (singular) fit: see help('isSingular')	0.6521978269100247	Not significant	GNA11;GNAQ
-0.0513542	0.703897	P30039	CASE_STATUSCase	NA	0.8664228521112625	Not significant	PBLD
0.00130259	0.9863064703759783	P30040	CASE_STATUSCase	boundary (singular) fit: see help('isSingular')	0.9951883484156155	Not significant	ERP29
0.0670663	0.20199024918147265	P30041	CASE_STATUSCase	NA	0.45108536076573746	Not significant	PRDX6
0.0778853	0.43295627146894144	P30043	CASE_STATUSCase	NA	0.6892777984488249	Not significant	BLVRB
0.025609415222799494	0.6590884251700678	P30044	CASE_STATUSCase	NA	0.8409323680486649	Not significant	PRDX5
0.0266965	0.7520358385033538	P30044-2	CASE_STATUSCase	NA	0.8926771822199248	Not significant	PRDX5
0.061945	0.2952578422463326	P30044;P30044-2	CASE_STATUSCase	Model failed to converge with max|grad| = 0.0033669 (tol = 0.002, component 1)	0.5618656288658433	Not significant	PRDX5
0.0437	0.7211866770907167	P30048	CASE_STATUSCase	NA	0.876	Not significant	PRDX3
-0.0622025	0.5419222756658939	P30048-2	CASE_STATUSCase	boundary (singular) fit: see help('isSingular')	0.7680594166464108	Not significant	PRDX3
0.00381324	0.9676942153579333	P30048;P30048-2	CASE_STATUSCase	boundary (singular) fit: see help('isSingular')	0.9881617578830256	Not significant	PRDX3
0.13936410866940988	0.23456482758209993	P30049	CASE_STATUSCase	NA	0.4924899410698842	Not significant	ATP5F1D
-0.0896946	0.0990518	P30050	CASE_STATUSCase	NA	0.2853574944108239	Not significant	RPL12
0.0674631	0.5103136135416051	P30085	CASE_STATUSCase	NA	0.7471345095309169	Not significant	CMPK1
0.21207933454741873	0.14911947077012674	P30085;P30085-2	CASE_STATUSCase	boundary (singular) fit: see help('isSingular')	0.3746274634319857	Not significant	CMPK1
-0.138515	0.19343409411607226	P30086	CASE_STATUSCase	NA	0.4396930471568659	Not significant	PEBP1
0.025058969379748615	0.40235889347659604	P30101	CASE_STATUSCase	NA	0.662695	Not significant	PDIA3
0.077192	0.3331446085066522	P30153	CASE_STATUSCase	NA	0.600442	Not significant	PPP2R1A
0.2296763730674909	0.2281708721031955	P30405	CASE_STATUSCase	boundary (singular) fit: see help('isSingular')	0.48456190764040324	Not significant	PPIF
0.10959966289131826	0.056373766799229036	P30530;P30530-2	CASE_STATUSCase	boundary (singular) fit: see help('isSingular')	0.19087716875189292	Not significant	AXL
0.0332353	0.45938	P30533	CASE_STATUSCase	NA	0.7095112154783889	Not significant	LRPAP1
0.00380358	0.9607517463848674	P30566	CASE_STATUSCase	NA	0.9850337465084995	Not significant	ADSL
-0.18181	0.6767210950483971	P30613	CASE_STATUSCase	NA	0.8508257622899882	Not significant	PKLR
0.15239092144647687	0.2358344555250734	P30626	CASE_STATUSCase	boundary (singular) fit: see help('isSingular')	0.49405368790647647	Not significant	SRI
0.309037	0.015051090762370047	P30626-2;P30626-3	CASE_STATUSCase	boundary (singular) fit: see help('isSingular')	0.0691621	Not significant	SRI
-0.0298798	0.6527952507217202	P30740	CASE_STATUSCase	boundary (singular) fit: see help('isSingular')	0.8367100353381757	Not significant	SERPINB1
0.012012134377957093	0.9149357577798578	P30740;P30740-2	CASE_STATUSCase	boundary (singular) fit: see help('isSingular')	0.9662471133437057	Not significant	SERPINB1
-0.0719464	0.3954417629688919	P30740;P30740-2;P50452;P50453	CASE_STATUSCase	NA	0.6571310523555455	Not significant	SERPINB1;SERPINB8;SERPINB9
0.13499827447741042	0.19475093285740264	P30990	CASE_STATUSCase	boundary (singular) fit: see help('isSingular')	0.44172364634230676	Not significant	NTS
-0.0158834	0.6881046441744852	P31146	CASE_STATUSCase	Model failed to converge with max|grad| = 0.00210782 (tol = 0.002, component 1)	0.857299	Not significant	CORO1A
-0.0645094	0.2615204445919306	P31150	CASE_STATUSCase	NA	0.5249356909094092	Not significant	GDI1
-0.0357717	0.5413524870768858	P31150;P50395	CASE_STATUSCase	NA	0.7676834248639646	Not significant	GDI1;GDI2
0.0310166	0.8058716899400281	P31323	CASE_STATUSCase	NA	0.9180809926753105	Not significant	PRKAR2B
-0.117008	0.028795933591927374	P31431;P31431-2	CASE_STATUSCase	NA	0.11560139975824205	Not significant	SDC4
0.0782977	0.33814792106093705	P31645;P31645-2	CASE_STATUSCase	boundary (singular) fit: see help('isSingular')	0.6051769844584401	Not significant	SLC6A4
0.0609651	0.4123209560676653	P31689	CASE_STATUSCase	NA	0.6714091193725881	Not significant	DNAJA1
-0.0441056	0.6613659958915943	P31939	CASE_STATUSCase	boundary (singular) fit: see help('isSingular')	0.842343	Not significant	ATIC
-0.0963656	0.42699040384386944	P31942-3	CASE_STATUSCase	NA	0.6841974423642023	Not significant	HNRNPH3
-0.0196758	0.8993064990103012	P31943	CASE_STATUSCase	NA	0.9600707550411426	Not significant	HNRNPH1
-0.13801	0.10725481163818576	P31943;P52597;P55795	CASE_STATUSCase	boundary (singular) fit: see help('isSingular')	0.30095232080191237	Not significant	HNRNPF;HNRNPH1;HNRNPH2
-0.102066	0.16094364156218205	P31943;P55795	CASE_STATUSCase	NA	0.3932349931442563	Not significant	HNRNPH1;HNRNPH2
0.0566167	0.2388523537046263	P31946	CASE_STATUSCase	boundary (singular) fit: see help('isSingular')	0.49770606058347533	Not significant	YWHAB
0.24418014899192822	0.4152618221047918	P31946;P61981;Q04917	CASE_STATUSCase	NA	0.6737222296407535	Not significant	YWHAB;YWHAG;YWHAH
0.18161261199303969	0.36625860890189743	P31947	CASE_STATUSCase	boundary (singular) fit: see help('isSingular')	0.6323280618178929	Not significant	SFN
0.0396555	0.6388010987962329	P31948	CASE_STATUSCase	NA	0.8283068615565635	Not significant	STIP1
0.0898598	0.19611942314706893	P31948-2	CASE_STATUSCase	Model failed to converge with max|grad| = 0.00287095 (tol = 0.002, component 1)	0.4434877955497338	Not significant	STIP1
0.0484698	0.433797	P31948;P31948-2	CASE_STATUSCase	boundary (singular) fit: see help('isSingular')	0.689908	Not significant	STIP1
-0.00604043	0.9350432245899752	P31949	CASE_STATUSCase	NA	0.9747316000611451	Not significant	S100A11
-0.0932799	0.11561671101011498	P32004;P32004-2;P32004-3	CASE_STATUSCase	NA	0.31659204076265757	Not significant	L1CAM
0.057944038014734696	0.4279934578260475	P32119	CASE_STATUSCase	NA	0.685178	Not significant	PRDX2
0.0835056	0.23986657509872866	P32119;Q06830	CASE_STATUSCase	NA	0.4988592475091498	Not significant	PRDX1;PRDX2
-0.0399473	0.7725311618473547	P32121;P32121-3	CASE_STATUSCase	NA	0.9020510289711926	Not significant	ARRB2
-0.0621486	0.5774972920886208	P32942	CASE_STATUSCase	boundary (singular) fit: see help('isSingular')	0.7908546708813056	Not significant	ICAM3
0.0332979	0.9298267149893229	P33151;P33151-2	CASE_STATUSCase	boundary (singular) fit: see help('isSingular')	0.9725462338963744	Not significant	CDH5
0.014793905683116958	0.8862450437483849	P33176	CASE_STATUSCase	boundary (singular) fit: see help('isSingular')	0.9546950910858718	Not significant	KIF5B
-0.0617196	0.5420221573656568	P33241	CASE_STATUSCase	NA	0.7681134788159224	Not significant	LSP1
-0.182753	0.0829316	P33241;P33241-2;P33241-3	CASE_STATUSCase	NA	0.252244	Not significant	LSP1
-0.0250673	0.4556744002248445	P33908	CASE_STATUSCase	NA	0.7067874477090594	Not significant	MAN1A1
-0.0639513	0.1731136805258533	P33908-2	CASE_STATUSCase	NA	0.4109912149393072	Not significant	MAN1A1
-0.0104245	0.7574690634655079	P33908;P33908-2	CASE_STATUSCase	NA	0.8952086405464288	Not significant	MAN1A1
0.040813794685929564	0.7501622693165254	P34059	CASE_STATUSCase	NA	0.8919010522694548	Not significant	GALNS
0.015060885969109384	0.6091596464122266	P34096	CASE_STATUSCase	NA	0.810615	Not significant	RNASE4
0.22745215787723377	0.14550492342558324	P34913;P34913-2;P34913-3	CASE_STATUSCase	NA	0.3690592418509744	Not significant	EPHX2
0.0842347	0.386349	P34932	CASE_STATUSCase	boundary (singular) fit: see help('isSingular')	0.6493662486722607	Not significant	HSPA4
-0.0523639	0.4193403150860694	P35030-2;P35030-4	CASE_STATUSCase	NA	0.6774220930024571	Not significant	PRSS3
-0.013651	0.8939102340913478	P35052;P35052-2	CASE_STATUSCase	NA	0.9577649646174978	Not significant	GPC1
0.0453369	0.6522529929343208	P35237	CASE_STATUSCase	boundary (singular) fit: see help('isSingular')	0.8363673156674121	Not significant	SERPINB6
0.0491033	0.15714049525000082	P35241-4	CASE_STATUSCase	NA	0.3873595865760576	Not significant	RDX
-0.15689	0.0789243	P35268	CASE_STATUSCase	NA	0.2435291957713479	Not significant	RPL22
0.0166057	0.8874767606233595	P35442	CASE_STATUSCase	NA	0.9551076514403454	Not significant	THBS2
0.00381934	0.9062728045002174	P35443	CASE_STATUSCase	NA	0.962879	Not significant	THBS4
0.0652951	0.35438379607399395	P35443;P49746	CASE_STATUSCase	NA	0.6210586243260242	Not significant	THBS3;THBS4
-0.0443889	0.5504736395394557	P35443;P49747;P49747-2	CASE_STATUSCase	NA	0.7736233106344111	Not significant	COMP;THBS4
-0.0973084	0.6287202903005771	P35475	CASE_STATUSCase	boundary (singular) fit: see help('isSingular')	0.8224552658798215	Not significant	IDUA
-0.0924034	0.12805772740091462	P35475;P35475-2	CASE_STATUSCase	boundary (singular) fit: see help('isSingular')	0.33903078288890737	Not significant	IDUA
0.16491866792907153	0.28080461046932975	P35527	CASE_STATUSCase	boundary (singular) fit: see help('isSingular')	0.5460249257756276	Not significant	KRT9
-0.123383	0.014185297437864577	P35542	CASE_STATUSCase	Model failed to converge with max|grad| = 0.00734569 (tol = 0.002, component 1)	0.0658702	Not significant	SAA4
0.015275990712429308	0.5869154326266715	P35555	CASE_STATUSCase	NA	0.7969001313784323	Not significant	FBN1
-0.0395968	0.3983953915181302	P35555;P35556	CASE_STATUSCase	NA	0.6594922596685403	Not significant	FBN1;FBN2
0.0554288	0.5474091907185159	P35555;P35556;P35556-2	CASE_STATUSCase	boundary (singular) fit: see help('isSingular')	0.7715743217129077	Not significant	FBN1;FBN2
0.0185569	0.7413931128242837	P35579	CASE_STATUSCase	boundary (singular) fit: see help('isSingular')	0.8870408872247985	Not significant	MYH9
0.0276279	0.5969299088125857	P35579-2	CASE_STATUSCase	boundary (singular) fit: see help('isSingular')	0.8032542513208047	Not significant	MYH9
0.0548103	0.4904917218085817	P35579-2;P35749;P35749-2;P35749-3;P35749-4	CASE_STATUSCase	NA	0.732975	Not significant	MYH11;MYH9
0.013520571438984235	0.8040980371065889	P35579;P35579-2	CASE_STATUSCase	boundary (singular) fit: see help('isSingular')	0.9170246905639584	Not significant	MYH9
0.0466769	0.44479880126958027	P35579;P35579-2;P35580	CASE_STATUSCase	NA	0.6988735113287556	Not significant	MYH10;MYH9
0.00518734	0.9293343594051647	P35579;P35579-2;P35580-4	CASE_STATUSCase	boundary (singular) fit: see help('isSingular')	0.972388	Not significant	MYH10;MYH9
0.0485519	0.4339856761541666	P35579;P35579-2;P35580;P35580-4	CASE_STATUSCase	boundary (singular) fit: see help('isSingular')	0.6900540074567766	Not significant	MYH10;MYH9
0.0516219	0.42952430030782374	P35579;P35579-2;P35580;P35580-4;P35749;P35749-2;P35749-3;P35749-4	CASE_STATUSCase	NA	0.6864669229477995	Not significant	MYH10;MYH11;MYH9
0.11707389620301606	0.11497427893463462	P35579;P35579-2;P35749;P35749-2;P35749-3;P35749-4	CASE_STATUSCase	NA	0.3153983771974413	Not significant	MYH11;MYH9
-0.0265631	0.7458277722194866	P35579;P35580-4	CASE_STATUSCase	NA	0.8894501878138686	Not significant	MYH10;MYH9
-0.000402038	0.9955813375632185	P35579;P35580;P35580-4	CASE_STATUSCase	NA	0.9985461260251305	Not significant	MYH10;MYH9
0.2450332796917483	0.2778158441794912	P35579;P35580;P35580-4;P35749;P35749-2;P35749-3;P35749-4	CASE_STATUSCase	NA	0.5429779902192281	Not significant	MYH10;MYH11;MYH9
-0.032369	0.6736793453880637	P35579;P35749;P35749-2;P35749-3;P35749-4	CASE_STATUSCase	NA	0.8493244194692541	Not significant	MYH11;MYH9
-0.299027	0.0374959	P35606	CASE_STATUSCase	boundary (singular) fit: see help('isSingular')	0.14127460936987624	Not significant	COPB2
-0.152038	0.2033708185610019	P35606-2	CASE_STATUSCase	NA	0.45291323067248057	Not significant	COPB2
-0.0571653	0.4803898571473525	P35606;P35606-2	CASE_STATUSCase	boundary (singular) fit: see help('isSingular')	0.7254408498724697	Not significant	COPB2
0.039108144902306775	0.5575430919169947	P35611;P35611-2;P35611-3;P35611-6	CASE_STATUSCase	boundary (singular) fit: see help('isSingular')	0.7781945807621538	Not significant	ADD1
0.0936838	0.11150994238665683	P35613-3;P35613-4	CASE_STATUSCase	NA	0.30908381796674883	Not significant	BSG
0.0601425	0.4480610380515153	P35625	CASE_STATUSCase	NA	0.7013058383190824	Not significant	TIMP3
0.033056860732352304	0.7645065742269073	P35637;P35637-2	CASE_STATUSCase	NA	0.8983351390519378	Not significant	FUS
0.0299622	0.7921871865037068	P35637;P35637-2;Q92804;Q92804-2	CASE_STATUSCase	NA	0.9116596354229789	Not significant	FUS;TAF15
0.042799	0.4537118717096029	P35749;P35749-2;P35749-3;P35749-4	CASE_STATUSCase	NA	0.7053893113641093	Not significant	MYH11
-0.0220611	0.7647655313735199	P35813	CASE_STATUSCase	NA	0.898516	Not significant	PPM1A
-0.0413422	0.36156440365789555	P35813-3	CASE_STATUSCase	NA	0.6279632764624722	Not significant	PPM1A
-0.0730146	0.23880923686706082	P35813;P35813-3	CASE_STATUSCase	NA	0.49766701387849127	Not significant	PPM1A
-0.127635	0.0589774	P35858	CASE_STATUSCase	NA	0.1973256481414218	Not significant	IGFALS
-0.0915822	0.17005483216669073	P35858-2	CASE_STATUSCase	NA	0.4067097181503419	Not significant	IGFALS
-0.109991	0.0823136	P35858;P35858-2	CASE_STATUSCase	NA	0.25098195936665524	Not significant	IGFALS
-0.0102672	0.9420837267671158	P35908	CASE_STATUSCase	NA	0.9778655473777748	Not significant	KRT2
0.11134903594611817	0.36711111492638404	P35998	CASE_STATUSCase	NA	0.6331659680916499	Not significant	PSMC2
-0.205934	0.1781570796956261	P35998;P35998-2	CASE_STATUSCase	NA	0.41840902332554825	Not significant	PSMC2
0.22106925740928535	0.14840790913447027	P36222	CASE_STATUSCase	boundary (singular) fit: see help('isSingular')	0.37356407065737324	Not significant	CHI3L1
0.031290626865442935	0.8069399967729862	P36542;P36542-2	CASE_STATUSCase	NA	0.9186372657137296	Not significant	ATP5F1C
0.0189291	0.7360379739610676	P36543	CASE_STATUSCase	NA	0.8841118484715146	Not significant	ATP6V1E1
0.182284	0.10959005606939776	P36575;P36575-2	CASE_STATUSCase	NA	0.3053291704510292	Not significant	ARR3
-0.109663	0.2787262732346498	P36578	CASE_STATUSCase	NA	0.543668	Not significant	RPL4
0.14482819524605375	0.18864797773599723	P36871;P36871-2	CASE_STATUSCase	NA	0.4330968553702669	Not significant	PGM1
-0.0918589	0.4079051795641603	P36873;P36873-2;P62136;P62136-2;P62136-3;P62140	CASE_STATUSCase	boundary (singular) fit: see help('isSingular')	0.6676586576677852	Not significant	PPP1CA;PPP1CB;PPP1CC
-0.0187156	0.8264352082165265	P36873;P36873-2;P62136;P62140	CASE_STATUSCase	NA	0.9275285644688273	Not significant	PPP1CA;PPP1CB;PPP1CC
0.046708377278481664	0.17469657432142136	P36955	CASE_STATUSCase	NA	0.4133356533562016	Not significant	SERPINF1
0.13326350325740072	0.21979042324216708	P36959	CASE_STATUSCase	boundary (singular) fit: see help('isSingular')	0.4743269227299101	Not significant	GMPR
0.14362264688815496	0.038081781180383176	P36969	CASE_STATUSCase	NA	0.14283590629998558	Not significant	GPX4
0.19037260500688094	0.027948558660102134	P36969-2	CASE_STATUSCase	boundary (singular) fit: see help('isSingular')	0.1130326041237639	Not significant	GPX4
0.13460449732767976	0.00906994	P36969;P36969-2	CASE_STATUSCase	NA	0.045509341742060665	Up	GPX4
-0.0874239	0.24511427474020733	P36980	CASE_STATUSCase	NA	0.5051299570409443	Not significant	CFHR2
-0.116771	0.14951443049109475	P36980-2	CASE_STATUSCase	NA	0.37525594752174196	Not significant	CFHR2
-0.103162	0.1797167375932242	P36980;P36980-2	CASE_STATUSCase	NA	0.4205618513875421	Not significant	CFHR2
-0.13395	0.2440922093967129	P36980;P36980-2;Q03591	CASE_STATUSCase	boundary (singular) fit: see help('isSingular')	0.5039285278477066	Not significant	CFHR1;CFHR2
-0.0616768	0.564427	P37108	CASE_STATUSCase	boundary (singular) fit: see help('isSingular')	0.7827444548195026	Not significant	SRP14
0.0572324	0.5550534108465499	P37235	CASE_STATUSCase	NA	0.7766207437652546	Not significant	HPCAL1
0.24036412280906347	0.00405748	P37802	CASE_STATUSCase	NA	0.022959881646263954	Up	TAGLN2
-0.0440595	0.5794573899274036	P37802-2	CASE_STATUSCase	NA	0.7919031858478004	Not significant	TAGLN2
0.13675419377724085	0.0686833	P37802;P37802-2	CASE_STATUSCase	NA	0.22083241675074436	Not significant	TAGLN2
-0.0629549	0.0966622	P37837	CASE_STATUSCase	NA	0.2805048350999058	Not significant	TALDO1
0.0958236	0.3447577133096492	P37840;P37840-2	CASE_STATUSCase	NA	0.611497	Not significant	SNCA
-0.0556008	0.5392642946957311	P38571;P38571-2	CASE_STATUSCase	NA	0.7663472302260848	Not significant	LIPA
0.1157532637217224	0.22092838758482983	P38606	CASE_STATUSCase	NA	0.47569044959070944	Not significant	ATP6V1A
-0.0549852	0.5358462795000045	P38606;P38606-2	CASE_STATUSCase	boundary (singular) fit: see help('isSingular')	0.7639570089724259	Not significant	ATP6V1A
0.090135	0.2862123472850624	P38646	CASE_STATUSCase	boundary (singular) fit: see help('isSingular')	0.5519473043711236	Not significant	HSPA9
-0.0586159	0.6074895987749261	P38919;P60842;Q14240;Q14240-2	CASE_STATUSCase	boundary (singular) fit: see help('isSingular')	0.8095546271155334	Not significant	EIF4A1;EIF4A2;EIF4A3
-0.131132	0.452482	P38935	CASE_STATUSCase	boundary (singular) fit: see help('isSingular')	0.7044425365775835	Not significant	IGHMBP2
-0.148807	0.1296742027062419	P39019	CASE_STATUSCase	boundary (singular) fit: see help('isSingular')	0.34193704712497186	Not significant	RPS19
-0.00651659	0.91326	P39059	CASE_STATUSCase	NA	0.96561	Not significant	COL15A1
-0.0114511	0.8721401527034819	P39060	CASE_STATUSCase	NA	0.9485812134849908	Not significant	COL18A1
0.2506150913997068	0.16891190394123734	P39060-1;P39060-2	CASE_STATUSCase	boundary (singular) fit: see help('isSingular')	0.4050068850983858	Not significant	COL18A1
0.00683953	0.8506526337334379	P39060;P39060-1;P39060-2	CASE_STATUSCase	boundary (singular) fit: see help('isSingular')	0.9385789028943825	Not significant	COL18A1
0.0280257	0.7267050987320567	P39656-2;P39656-3	CASE_STATUSCase	NA	0.879052	Not significant	DDOST
-0.0412186	0.5904119151984337	P39687	CASE_STATUSCase	NA	0.7989719938537025	Not significant	ANP32A
0.00584383	0.9701379780059822	P39748	CASE_STATUSCase	NA	0.9890929424333218	Not significant	FEN1
-0.0501394	0.5949105965473354	P40197	CASE_STATUSCase	NA	0.8018996165378628	Not significant	GP5
0.1431817903722599	0.0984978	P40227	CASE_STATUSCase	NA	0.2842593602698057	Not significant	CCT6A
0.12130104082162317	0.13709458520663875	P40227;P40227-2	CASE_STATUSCase	boundary (singular) fit: see help('isSingular')	0.3547659425052278	Not significant	CCT6A
-0.162019	0.090762	P40429	CASE_STATUSCase	boundary (singular) fit: see help('isSingular')	0.2684008074959652	Not significant	RPL13A
-0.0934977	0.39605787133948867	P40925-2	CASE_STATUSCase	NA	0.6575599136952226	Not significant	MDH1
0.035433866422473044	0.764231	P40926	CASE_STATUSCase	boundary (singular) fit: see help('isSingular')	0.8981889894864243	Not significant	MDH2
0.11759924567842375	0.305912	P40926;P40926-2	CASE_STATUSCase	boundary (singular) fit: see help('isSingular')	0.5731134671016906	Not significant	MDH2
0.13961383256190582	0.41002974157635563	P40939	CASE_STATUSCase	boundary (singular) fit: see help('isSingular')	0.6695137967909774	Not significant	HADHA
-0.00384658	0.9498322791837043	P41091	CASE_STATUSCase	NA	0.9811480522989856	Not significant	EIF2S3
-0.0739682	0.5618934127835911	P41159	CASE_STATUSCase	NA	0.780973	Not significant	LEP
-0.101199	0.41268158632314456	P41218	CASE_STATUSCase	NA	0.671633	Not significant	MNDA
-0.0246847	0.8226689229562485	P41221;Q9H1J7	CASE_STATUSCase	NA	0.9258557737124284	Not significant	WNT5A;WNT5B
-0.024527	0.8943579744047063	P41222	CASE_STATUSCase	boundary (singular) fit: see help('isSingular')	0.9580526529761458	Not significant	PTGDS
0.10095535113849655	0.1615096175136295	P41226	CASE_STATUSCase	NA	0.39408604712713363	Not significant	UBA7
-0.113463	0.2867596762150654	P41227;P41227-2	CASE_STATUSCase	NA	0.5525791701393207	Not significant	NAA10
0.0285208	0.6086298579845966	P41240	CASE_STATUSCase	NA	0.8103536795225752	Not significant	CSK
0.17684119330773557	0.022651807403603223	P41250	CASE_STATUSCase	boundary (singular) fit: see help('isSingular')	0.095996	Not significant	GARS
-0.0128728	0.9100976626948645	P41271-2	CASE_STATUSCase	NA	0.9643086661047646	Not significant	NBL1
0.11943703291631887	0.18780881372214442	P41567	CASE_STATUSCase	boundary (singular) fit: see help('isSingular')	0.4320839499497556	Not significant	EIF1
-0.027628	0.6742777305553015	P42025;P61163	CASE_STATUSCase	boundary (singular) fit: see help('isSingular')	0.8496033017221687	Not significant	ACTR1A;ACTR1B
-0.156416	0.1318646465777204	P42229;P42229-2;P51692	CASE_STATUSCase	boundary (singular) fit: see help('isSingular')	0.34594245087605946	Not significant	STAT5A;STAT5B
-0.046769	0.6997993236360067	P42330;P52895	CASE_STATUSCase	NA	0.8644598020353407	Not significant	AKR1C2;AKR1C3
-0.181833	0.0937119	P42566;P42566-2	CASE_STATUSCase	boundary (singular) fit: see help('isSingular')	0.2743917871929324	Not significant	EPS15
0.12284084104285375	0.34259167097517174	P42574	CASE_STATUSCase	boundary (singular) fit: see help('isSingular')	0.6093534784991175	Not significant	CASP3
-0.0218355	0.640651	P42768	CASE_STATUSCase	NA	0.8294231328657916	Not significant	WAS
-0.0118665	0.8907763106190834	P42785	CASE_STATUSCase	NA	0.9565762281923748	Not significant	PRCP
0.053684714266808806	0.7531928616527146	P42785-2	CASE_STATUSCase	NA	0.8931238423483235	Not significant	PRCP
0.018408335903010567	0.7133037072459145	P42785;P42785-2	CASE_STATUSCase	NA	0.871791	Not significant	PRCP
0.1182184019355333	0.44341065442674754	P42830	CASE_STATUSCase	NA	0.6979345712306767	Not significant	CXCL5
0.015823217602159625	0.9055263878054993	P42892-2;P42892-3	CASE_STATUSCase	NA	0.9626015402225536	Not significant	ECE1
0.18747180634304716	0.0459195	P43034	CASE_STATUSCase	boundary (singular) fit: see help('isSingular')	0.16388880132644418	Not significant	PAFAH1B1
-0.0367701	0.7137351889894419	P43250-2	CASE_STATUSCase	boundary (singular) fit: see help('isSingular')	0.8720488059005215	Not significant	GRK6
0.0197082	0.834932	P43251	CASE_STATUSCase	NA	0.9314593386222321	Not significant	BTD
0.10537790279103647	0.13951025727087463	P43251-4	CASE_STATUSCase	NA	0.35886341464580224	Not significant	BTD
0.026235071320959206	0.5784188108515793	P43251;P43251-4	CASE_STATUSCase	NA	0.7912516554567035	Not significant	BTD
0.0855319	0.4200131271395402	P43304;P43304-2	CASE_STATUSCase	boundary (singular) fit: see help('isSingular')	0.6780095260302594	Not significant	GPD2
-0.135229	0.20079240996841544	P43405	CASE_STATUSCase	NA	0.44951071075415117	Not significant	SYK
-0.10361	0.23683505948162176	P43405-2	CASE_STATUSCase	NA	0.49532013121691976	Not significant	SYK
0.0492133	0.5581823597240458	P43405;P43405-2	CASE_STATUSCase	boundary (singular) fit: see help('isSingular')	0.7785404989627682	Not significant	SYK
0.19031408759956803	0.018439167807128013	P43487;P43487-2	CASE_STATUSCase	NA	0.0815161	Not significant	RANBP1
-0.136326	0.082833	P43490	CASE_STATUSCase	NA	0.2520830890276281	Not significant	NAMPT
-0.00117842	0.9774310244845591	P43652	CASE_STATUSCase	NA	0.991902	Not significant	AFM
-0.00715402	0.9462672433543236	P43686	CASE_STATUSCase	NA	0.9798591471241522	Not significant	PSMC4
0.14201785283989812	0.195983	P45880-1;P45880-2	CASE_STATUSCase	boundary (singular) fit: see help('isSingular')	0.4434505490370789	Not significant	VDAC2
0.025019664645992507	0.7743774197155804	P45974-2	CASE_STATUSCase	NA	0.9027321545517719	Not significant	USP5
-0.00330292	0.9806207766501548	P46060	CASE_STATUSCase	NA	0.9930970371528883	Not significant	RANGAP1
0.28328757705666774	0.33580266964499317	P46098;P46098-2	CASE_STATUSCase	Model failed to converge with max|grad| = 0.00404558 (tol = 0.002, component 1)	0.6029586471287195	Not significant	HTR3A
-0.085343	0.38757972439205834	P46109	CASE_STATUSCase	boundary (singular) fit: see help('isSingular')	0.6503895916617116	Not significant	CRKL
-0.1014	0.3835172347042296	P46459-2	CASE_STATUSCase	NA	0.6470765732507248	Not significant	NSF
-0.138058	0.12818291411004432	P46459;P46459-2	CASE_STATUSCase	boundary (singular) fit: see help('isSingular')	0.3392283853470786	Not significant	NSF
0.0755075	0.5688339445878505	P46734-2	CASE_STATUSCase	NA	0.7856359654822822	Not significant	MAP2K3
-0.363384	0.00163236	P46776	CASE_STATUSCase	NA	0.0104068	Down	RPL27A
-0.160477	0.13404232811668065	P46777	CASE_STATUSCase	boundary (singular) fit: see help('isSingular')	0.34967119451514755	Not significant	RPL5
-0.0226112	0.8382649608183028	P46778	CASE_STATUSCase	boundary (singular) fit: see help('isSingular')	0.9328173567969363	Not significant	RPL21
-0.173868	0.0645311	P46781	CASE_STATUSCase	NA	0.21089447664319205	Not significant	RPS9
-0.14447	0.11230840035062124	P46783	CASE_STATUSCase	boundary (singular) fit: see help('isSingular')	0.31063600595022417	Not significant	RPS10
-0.0486352	0.39674865958212524	P46939	CASE_STATUSCase	NA	0.6579214057221217	Not significant	UTRN
-0.0416906	0.6157276798254818	P46940	CASE_STATUSCase	NA	0.8145927693743341	Not significant	IQGAP1
-0.10216	0.33547786006737246	P46940;Q13576;Q13576-2;Q13576-3	CASE_STATUSCase	NA	0.6025440563109018	Not significant	IQGAP1;IQGAP2
0.041441269143163484	0.7001614081821319	P46976;P46976-2	CASE_STATUSCase	NA	0.8646748363097726	Not significant	GYG1
-0.16506	0.3888771079696459	P46977	CASE_STATUSCase	NA	0.651368	Not significant	STT3A
0.10645273205209597	0.38560175105992733	P47755	CASE_STATUSCase	NA	0.6488008826921232	Not significant	CAPZA2
0.014392837748615885	0.7137595844705338	P47755;P52907	CASE_STATUSCase	NA	0.8720488059005215	Not significant	CAPZA1;CAPZA2
0.0151671	0.6793348926965201	P47756-2	CASE_STATUSCase	boundary (singular) fit: see help('isSingular')	0.8521980602536349	Not significant	CAPZB
0.044340694992013416	0.6257245581336566	P47813	CASE_STATUSCase	boundary (singular) fit: see help('isSingular')	0.8206099715206012	Not significant	EIF1AX
-0.0760611	0.20441392203129008	P47914	CASE_STATUSCase	NA	0.4541971027441762	Not significant	RPL29
-0.0476343	0.6597618489242898	P48047	CASE_STATUSCase	boundary (singular) fit: see help('isSingular')	0.8413271922414547	Not significant	ATP5PO
0.1425179186827955	0.042076168807270664	P48059-2	CASE_STATUSCase	boundary (singular) fit: see help('isSingular')	0.1537059771587999	Not significant	LIMS1
0.13346	0.062472764590517184	P48059-2;P48059-4	CASE_STATUSCase	boundary (singular) fit: see help('isSingular')	0.20593498522273973	Not significant	LIMS1
0.1654493836154094	0.039507008390878263	P48059-4	CASE_STATUSCase	NA	0.14677831853300885	Not significant	LIMS1
0.037196418976214264	0.289452	P48061;P48061-2;P48061-3;P48061-4;P48061-5;P48061-6	CASE_STATUSCase	NA	0.5554361105334132	Not significant	CXCL12
0.0684732	0.26667	P48426;P48426-2	CASE_STATUSCase	NA	0.5305916953987582	Not significant	PIP4K2A
0.17636981093784965	0.1468397164685865	P48426;P48426-2;P78356-2	CASE_STATUSCase	boundary (singular) fit: see help('isSingular')	0.3710720379350424	Not significant	PIP4K2A;PIP4K2B
-0.121614	0.20788592930786706	P48444	CASE_STATUSCase	boundary (singular) fit: see help('isSingular')	0.45876516847001236	Not significant	ARCN1
-0.0529846	0.5334854936769251	P48444;P48444-2	CASE_STATUSCase	boundary (singular) fit: see help('isSingular')	0.7624517701977637	Not significant	ARCN1
-0.0174329	0.8730392583329889	P48507-2	CASE_STATUSCase	NA	0.9488578080731196	Not significant	GCLM
-0.0285673	0.7849545144293582	P48507;P48507-2	CASE_STATUSCase	NA	0.9082368478620441	Not significant	GCLM
0.0908846	0.5575153595672906	P48509	CASE_STATUSCase	boundary (singular) fit: see help('isSingular')	0.7781685727550435	Not significant	CD151
-0.00791068	0.9512621724051447	P48556	CASE_STATUSCase	NA	0.9817024200774027	Not significant	PSMD8
0.0726323	0.3741150679474996	P48643	CASE_STATUSCase	NA	0.6391901824602828	Not significant	CCT5
0.22617962304813763	0.00903971	P48643-2	CASE_STATUSCase	boundary (singular) fit: see help('isSingular')	0.0453784	Up	CCT5
0.11675878549961681	0.3419520617070144	P48643;P48643-2	CASE_STATUSCase	boundary (singular) fit: see help('isSingular')	0.6088448625936453	Not significant	CCT5
0.0424504	0.7205283905994646	P48729;P48729-3	CASE_STATUSCase	NA	0.8757648064523444	Not significant	CSNK1A1
0.033931	0.6632517450769746	P48735	CASE_STATUSCase	NA	0.8435335846698003	Not significant	IDH2
0.13369220069814175	0.2360622810786892	P48735-2	CASE_STATUSCase	NA	0.49436143366034657	Not significant	IDH2
0.0281073	0.723554	P48735;P48735-2	CASE_STATUSCase	NA	0.8773631859862757	Not significant	IDH2
0.1519095123581718	0.0370641	P48740	CASE_STATUSCase	NA	0.14000118744953546	Not significant	MASP1
0.011507756318473675	0.865452	P48740-2	CASE_STATUSCase	NA	0.9456364167177641	Not significant	MASP1
0.031346	0.5899050625556823	P48740-2;P48740-4	CASE_STATUSCase	NA	0.7986770484743264	Not significant	MASP1
0.2095334298335962	0.2368630628810137	P48740-3	CASE_STATUSCase	NA	0.4953228385959875	Not significant	MASP1
0.0944976	0.14259723752261755	P48740-4	CASE_STATUSCase	NA	0.36413557682795494	Not significant	MASP1
0.1239013492442278	0.0394736	P48740;P48740-2;P48740-3	CASE_STATUSCase	NA	0.14667978680660623	Not significant	MASP1
0.17072722625984008	0.011663385088578332	P48740;P48740-2;P48740-3;P48740-4	CASE_STATUSCase	NA	0.0562105	Not significant	MASP1
0.11829403504714146	0.0798897	P48740;P48740-2;P48740-4	CASE_STATUSCase	boundary (singular) fit: see help('isSingular')	0.24574030711068498	Not significant	MASP1
-0.0134122	0.8358986532870036	P48745	CASE_STATUSCase	NA	0.9319517572103869	Not significant	CCN3
-0.0415145	0.5298946601548766	P48960-2;P48960-3	CASE_STATUSCase	NA	0.759982	Not significant	CD97
-0.0818985	0.4919933721143994	P49137;Q16644	CASE_STATUSCase	NA	0.7337774335603378	Not significant	MAPKAPK2;MAPKAPK3
0.0795793	0.5442524015593717	P49189-2;P49189-3	CASE_STATUSCase	boundary (singular) fit: see help('isSingular')	0.7697510779943579	Not significant	ALDH9A1
0.055301491517436886	0.6267434947761279	P49189-3	CASE_STATUSCase	boundary (singular) fit: see help('isSingular')	0.8214231551933463	Not significant	ALDH9A1
-0.0346014	0.743994	P49368	CASE_STATUSCase	NA	0.8884444301915169	Not significant	CCT3
0.1480285569727497	0.0722016	P49368-2	CASE_STATUSCase	boundary (singular) fit: see help('isSingular')	0.22881667276929515	Not significant	CCT3
0.048961606143851234	0.4808971712419843	P49368;P49368-2	CASE_STATUSCase	NA	0.7258096666514436	Not significant	CCT3
0.11521680251568323	0.21882406486223502	P49407-2	CASE_STATUSCase	boundary (singular) fit: see help('isSingular')	0.47305960397847513	Not significant	ARRB1
-0.043478	0.6680944942008975	P49589	CASE_STATUSCase	boundary (singular) fit: see help('isSingular')	0.8463045637179571	Not significant	CARS
0.0146161	0.8723771424770677	P49589;P49589-3	CASE_STATUSCase	boundary (singular) fit: see help('isSingular')	0.9486338857005876	Not significant	CARS
0.0432239	0.5360102986592785	P49591	CASE_STATUSCase	boundary (singular) fit: see help('isSingular')	0.7640392224502593	Not significant	SARS
-0.0583473	0.5553144090341726	P49641	CASE_STATUSCase	NA	0.7767932906361582	Not significant	MAN2A2
0.0365085	0.5756636919661197	P49641;P49641-1	CASE_STATUSCase	NA	0.7896223825869906	Not significant	MAN2A2
-0.0303564	0.8026727890189989	P49721	CASE_STATUSCase	NA	0.9164501835164813	Not significant	PSMB2
0.2074969407130352	4.5695003776482287e-4	P49746	CASE_STATUSCase	boundary (singular) fit: see help('isSingular')	0.00330632	Up	THBS3
0.0422406	0.4166893023083724	P49747	CASE_STATUSCase	NA	0.6750137812278351	Not significant	COMP
0.057156337929173046	0.2844135673643447	P49747-2	CASE_STATUSCase	NA	0.5498297999284716	Not significant	COMP
0.0678031	0.12505368031810216	P49747;P49747-2	CASE_STATUSCase	NA	0.3336208125649038	Not significant	COMP
0.12835820161696998	0.16857	P49755	CASE_STATUSCase	NA	0.40441478106430545	Not significant	TMED10
0.17724925377610873	0.23358762393250523	P49757-3;P49757-4	CASE_STATUSCase	NA	0.491387	Not significant	NUMB
0.013003749644691235	0.7464304312975123	P49767	CASE_STATUSCase	NA	0.8897966776321659	Not significant	VEGFC
0.14531476690250042	0.22409200365189225	P49773	CASE_STATUSCase	NA	0.4796091632284989	Not significant	HINT1
0.22763941466809184	0.18355417509299296	P49788	CASE_STATUSCase	boundary (singular) fit: see help('isSingular')	0.4256750677845989	Not significant	RARRES1
-0.0899174	0.19319417648555595	P49862	CASE_STATUSCase	boundary (singular) fit: see help('isSingular')	0.4393199980385837	Not significant	KLK7
-0.0135065	0.9035741647051518	P49902;P49902-2	CASE_STATUSCase	boundary (singular) fit: see help('isSingular')	0.9616857328721595	Not significant	NT5C2
0.022908438403268335	0.40372759117019863	P49908	CASE_STATUSCase	NA	0.6639132870872027	Not significant	SELENOP
-0.128133	0.038946172969776066	P49913	CASE_STATUSCase	NA	0.1452689364228749	Not significant	CAMP
-0.178188	0.10426658713839618	P49959-3	CASE_STATUSCase	boundary (singular) fit: see help('isSingular')	0.29557175555224835	Not significant	MRE11
0.017118	0.8522783108774199	P50148	CASE_STATUSCase	NA	0.939494	Not significant	GNAQ
-0.0892649	0.26803520958319654	P50225	CASE_STATUSCase	boundary (singular) fit: see help('isSingular')	0.5322333967608868	Not significant	SULT1A1
-0.282543	4.984526237034076e-4	P50281	CASE_STATUSCase	Model failed to converge with max|grad| = 0.00233306 (tol = 0.002, component 1)	0.00357996	Down	MMP14
-0.00197681	0.984995	P50395-2	CASE_STATUSCase	boundary (singular) fit: see help('isSingular')	0.9947672323762445	Not significant	GDI2
0.0076006	0.8563760377748855	P50395;P50395-2	CASE_STATUSCase	NA	0.9415171501934295	Not significant	GDI2
0.5963343497460853	0.0164432	P50416;P50416-2	CASE_STATUSCase	boundary (singular) fit: see help('isSingular')	0.0743604	Not significant	CPT1A
0.068118	0.27238851246259915	P50502	CASE_STATUSCase	NA	0.5374559355949659	Not significant	ST13
0.0571608	0.21914639037898725	P50552	CASE_STATUSCase	boundary (singular) fit: see help('isSingular')	0.47356248020064867	Not significant	VASP
-0.119111	0.26198013508613693	P50570;P50570-3;P50570-5;Q05193;Q05193-3;Q9UQ16-2;Q9UQ16-3	CASE_STATUSCase	boundary (singular) fit: see help('isSingular')	0.5252964555880243	Not significant	DNM1;DNM2;DNM3
-0.08756	0.13843074592818916	P50570;P50570-3;P50570-5;Q9UQ16-2;Q9UQ16-3	CASE_STATUSCase	NA	0.35702450304599914	Not significant	DNM2;DNM3
0.045632478951547165	0.5105646958325737	P50583	CASE_STATUSCase	NA	0.7473479429568164	Not significant	NUDT2
-0.0365688	0.7230293280152047	P50749	CASE_STATUSCase	NA	0.8770968664506025	Not significant	RASSF2
-0.016627	0.8023257508550076	P50851;P50851-2	CASE_STATUSCase	boundary (singular) fit: see help('isSingular')	0.9162626497780013	Not significant	LRBA
0.0633332	0.7196041075963608	P50897;P50897-2	CASE_STATUSCase	NA	0.8753621967413916	Not significant	PPT1
-0.157335	0.11285241291252011	P50914	CASE_STATUSCase	NA	0.31151421160419845	Not significant	RPL14
0.17587095546521342	0.11994409658072225	P50990	CASE_STATUSCase	NA	0.32442184883195035	Not significant	CCT8
[truncated: 11,686 more rows]

## Sheet: Case Def 1 DE Proteins
Coefficient	pVal	Protein.Group	Variable	warning	BH adj Pval	diff	Genes	Overlap Classifier PSA
0.21780500715500667	0.00367672	A0A140T8Z8;A0A140T902;A0A140T9C0;A0A3B3ISX9	CASE_STATUSCase	NA	0.021101294377947367	Up	TNXB	Y
-0.179346	0.00618281	A4D1B5	CASE_STATUSCase	boundary (singular) fit: see help('isSingular')	0.0329256	Down	GSAP
-0.149607	0.00504804	B4DY09	CASE_STATUSCase	NA	0.027676981089663627	Down	ILF2	Y
0.3911190546125453	0.00110036	C9JAK5	CASE_STATUSCase	boundary (singular) fit: see help('isSingular')	0.00733215	Up	ARF4
0.2792242908632904	0.00363122	C9JL25	CASE_STATUSCase	boundary (singular) fit: see help('isSingular')	0.020882206808433793	Up	HSPD1
0.5892416419193135	7.567402421997207e-4	D6RE86	CASE_STATUSCase	boundary (singular) fit: see help('isSingular')	0.00522915	Up	CP
-0.115159	0.00759548	E7EWP9	CASE_STATUSCase	NA	0.039187039854374044	Down	SPINK5
0.0888495	0.00973551	E9PBC5;H0YAC1	CASE_STATUSCase	NA	0.0483328	Up	KLKB1
0.3643820538435298	0.00528992	G3V0E5	CASE_STATUSCase	Model failed to converge with max|grad| = 0.00217663 (tol = 0.002, component 1)	0.028817919524772747	Up	TFRC
-0.366301	0.00168107	H7BZ18	CASE_STATUSCase	boundary (singular) fit: see help('isSingular')	0.010683229810132044	Down	MCFD2
0.31419496977260625	0.00204317	H9KV28	CASE_STATUSCase	NA	0.012689135289500369	Up	DIAPH1
0.43304580371550455	0.00137236	J3KRP0	CASE_STATUSCase	NA	0.00892078	Up	CNDP1
0.2830849021850713	0.00239356	O00159;O00159-3	CASE_STATUSCase	boundary (singular) fit: see help('isSingular')	0.014567994445338017	Up	MYO1C
-0.332767	0.00263312	O43390;O43390-3;O43390-4	CASE_STATUSCase	boundary (singular) fit: see help('isSingular')	0.015821276609279435	Down	HNRNPR
0.33264184807479474	6.64846219541534e-4	O43583	CASE_STATUSCase	NA	0.0046455	Up	DENR
-0.377197	4.149108585241514e-4	O60231	CASE_STATUSCase	NA	0.00303348	Down	DHX16
-0.159877	0.00645624	O60888-3	CASE_STATUSCase	boundary (singular) fit: see help('isSingular')	0.0341394	Down	CUTA
0.18339861335620392	0.00485218	P00338;P00338-3	CASE_STATUSCase	NA	0.0267644	Up	LDHA
-0.0702186	0.00948429	P01024	CASE_STATUSCase	NA	0.047280493377137287	Down	C3
0.23630084514197464	0.00801446	P01768;P0DP03	CASE_STATUSCase	boundary (singular) fit: see help('isSingular')	0.0410293	Up	IGHV3-30;IGHV3-30-5
-0.0592986	0.00774374	P02776;P10720	CASE_STATUSCase	NA	0.0398366	Down	PF4;PF4V1	Y
0.10955064596678198	5.230283042087244e-4	P02787	CASE_STATUSCase	NA	0.00374107	Up	TF
0.0956682	0.00392706	P03951;P03951-2;P03952	CASE_STATUSCase	NA	0.022313437082073173	Up	F11;KLKB1
0.0926364	0.00242512	P03952	CASE_STATUSCase	NA	0.014734906837217846	Up	KLKB1
-0.126997	0.0054486	P05019	CASE_STATUSCase	boundary (singular) fit: see help('isSingular')	0.0295811	Down	IGF1	Y
-0.810562	0.00662551	P0DJI8	CASE_STATUSCase	NA	0.0349351	Down	SAA1
-0.245894	0.00781307	P0DJI8;P0DJI9	CASE_STATUSCase	NA	0.0401498	Down	SAA1;SAA2
0.0819478	5.817275562413604e-4	P11021	CASE_STATUSCase	NA	0.00412232	Up	HSPA5	Y
0.35450669066772444	0.00967474	P11277;P11277-2;Q01082;Q01082-3	CASE_STATUSCase	NA	0.048075790409273796	Up	SPTB;SPTBN1
-0.112384	0.008959	P13671	CASE_STATUSCase	boundary (singular) fit: see help('isSingular')	0.0450425	Down	C6
-0.302655	5.003228235563587e-4	P19338	CASE_STATUSCase	boundary (singular) fit: see help('isSingular')	0.00359249	Down	NCL
-0.676631	0.00298227	P19838;P19838-2	CASE_STATUSCase	NA	0.0176194	Down	NFKB1
0.2867608595646298	0.00246426	P21964;P21964-2	CASE_STATUSCase	boundary (singular) fit: see help('isSingular')	0.014948287591784067	Up	COMT
0.13460449732767976	0.00906994	P36969;P36969-2	CASE_STATUSCase	NA	0.045509341742060665	Up	GPX4
0.24036412280906347	0.00405748	P37802	CASE_STATUSCase	NA	0.022959881646263954	Up	TAGLN2
-0.363384	0.00163236	P46776	CASE_STATUSCase	NA	0.0104068	Down	RPL27A
0.22617962304813763	0.00903971	P48643-2	CASE_STATUSCase	boundary (singular) fit: see help('isSingular')	0.0453784	Up	CCT5
0.2074969407130352	4.5695003776482287e-4	P49746	CASE_STATUSCase	boundary (singular) fit: see help('isSingular')	0.00330632	Up	THBS3
-0.282543	4.984526237034076e-4	P50281	CASE_STATUSCase	Model failed to converge with max|grad| = 0.00233306 (tol = 0.002, component 1)	0.00357996	Down	MMP14
-0.204625	0.00694351	P53621	CASE_STATUSCase	boundary (singular) fit: see help('isSingular')	0.0363608	Down	COPA
0.23032210661006794	0.00590426	P55001-3	CASE_STATUSCase	NA	0.0316551	Up	MFAP2
0.13925036753372425	0.00428555	P60842;Q14240;Q14240-2	CASE_STATUSCase	NA	0.0240468	Up	EIF4A1;EIF4A2
0.30925509599015205	0.00129384	P61604	CASE_STATUSCase	boundary (singular) fit: see help('isSingular')	0.00847677	Up	HSPE1
-0.245969	0.00391032	P62277	CASE_STATUSCase	boundary (singular) fit: see help('isSingular')	0.0222361	Down	RPS13	Y
-0.248919	0.0031093	P62899;P62899-2;P62899-3	CASE_STATUSCase	NA	0.018268973001942065	Down	RPL31
0.21875072379731622	0.00182701	P78371;P78371-2	CASE_STATUSCase	boundary (singular) fit: see help('isSingular')	0.011507094280119073	Up	CCT2
-0.357544	0.00504858	Q02985;Q02985-2;Q92496;Q92496-3	CASE_STATUSCase	NA	0.027678194225210583	Down	CFHR3;CFHR4	Y
0.3688438248153004	0.0040867	Q08397	CASE_STATUSCase	Model failed to converge with max|grad| = 0.00331895 (tol = 0.002, component 1)	0.023094664614268158	Up	LOXL1
-0.446576	4.8472054022901684e-5	Q10471;Q10471-2	CASE_STATUSCase	NA	4.1601328854075934e-4	Down	GALNT2
-0.11784	0.00975881	Q12905	CASE_STATUSCase	NA	0.048426001606436904	Down	ILF2	Y
-0.097961	0.0060507	Q12906;Q12906-2;Q12906-3;Q12906-4;Q12906-5;Q12906-6;Q12906-7	CASE_STATUSCase	boundary (singular) fit: see help('isSingular')	0.0323267	Down	ILF3	Y
-0.25219	0.00614803	Q12965	CASE_STATUSCase	NA	0.0327669	Down	MYO1E
-0.257968	0.00749384	Q13275;Q13275-2	CASE_STATUSCase	boundary (singular) fit: see help('isSingular')	0.038739742256423244	Down	SEMA3F
0.23659924626784135	0.00764231	Q13642-5	CASE_STATUSCase	boundary (singular) fit: see help('isSingular')	0.039395373530386496	Up	FHL1
0.2547436363772048	0.00326805	Q13822-3	CASE_STATUSCase	boundary (singular) fit: see help('isSingular')	0.0190681	Up	ENPP2
-0.493667	0.00250199	Q32P44	CASE_STATUSCase	Model failed to converge with max|grad| = 0.00569726 (tol = 0.002, component 1)	0.015149246361248654	Down	EML3
0.11256081023742624	0.00935351	Q53RD9-3;Q53RD9-4	CASE_STATUSCase	NA	0.0467266	Up	FBLN7
0.5422121898652682	0.00200262	Q5T9B7	CASE_STATUSCase	NA	0.0124672	Up	AK1
0.18820032671599668	0.00205044	Q6UXH9-2	CASE_STATUSCase	boundary (singular) fit: see help('isSingular')	0.012727796594391284	Up	PAMR1	Y
0.2253052310945103	0.00664378	Q8WWA0	CASE_STATUSCase	NA	0.035014112006534634	Up	ITLN1	Y
-0.357618	2.4119039373946027e-4	Q92496	CASE_STATUSCase	boundary (singular) fit: see help('isSingular')	0.00185003	Down	CFHR4
-0.295334	0.00287422	Q92496;Q92496-3	CASE_STATUSCase	NA	0.017056450092812078	Down	CFHR4
0.30482425015643694	0.0097555	Q92583	CASE_STATUSCase	boundary (singular) fit: see help('isSingular')	0.0484124	Up	CCL17
-0.148997	0.00178535	Q96IY4	CASE_STATUSCase	boundary (singular) fit: see help('isSingular')	0.011279607363614533	Down	CPB2
-0.126983	0.00545409	Q96IY4;Q96IY4-2	CASE_STATUSCase	NA	0.0296053	Down	CPB2
-0.374956	0.00238046	Q96JF0;Q96JF0-2	CASE_STATUSCase	boundary (singular) fit: see help('isSingular')	0.014495455051159888	Down	ST6GAL2	Y
-0.303473	0.00614339	Q9BPX6;Q9BPX6-3;Q9BPX6-4;Q9BPX6-5	CASE_STATUSCase	NA	0.0327492	Down	MICU1
-0.222709	4.192060887060573e-4	Q9BTC0	CASE_STATUSCase	boundary (singular) fit: see help('isSingular')	0.00306053	Down	DIDO1
0.21548323777877534	9.836876530596823e-4	Q9BXJ4	CASE_STATUSCase	NA	0.00663291	Up	C1QTNF3
0.26610635519668013	4.7155510164372415e-5	Q9BXN1	CASE_STATUSCase	NA	4.0573189203299304e-4	Up	ASPN
-0.299792	0.00106934	Q9H1Z8	CASE_STATUSCase	boundary (singular) fit: see help('isSingular')	0.00714776	Down	C2orf40
0.10377002738706871	0.0090658	Q9H4M9	CASE_STATUSCase	NA	0.0454992	Up	EHD1
0.538268	8.149342198805561e-5	Q9NPF2-2	CASE_STATUSCase	NA	6.727533702247544e-4	Up	CHST11
0.38963584871339285	0.00942872	Q9ULH1;Q9ULH1-2	CASE_STATUSCase	boundary (singular) fit: see help('isSingular')	0.0470539	Up	ASAP1
-0.197541	0.00456692	Q9Y2S6	CASE_STATUSCase	NA	0.025385768571057895	Down	TMA7
0.33931003907062635	0.00320058	Q9Y2T2	CASE_STATUSCase	boundary (singular) fit: see help('isSingular')	0.0187435	Up	AP3M1
0.32080535218275585	0.00240733	Q9Y3F4	CASE_STATUSCase	boundary (singular) fit: see help('isSingular')	0.014644511928760573	Up	STRAP
-0.156846	0.00213918	Q9Y4G6	CASE_STATUSCase	NA	0.013211549468320165	Down	TLN2

## Sheet: Case Def 2 DE Proteins
Coefficient	pVal	Protein.Group	Variable	warning	BH adj Pval	diff	Genes	Overlap Classifier PSA
0.443303	0.00247836	C9JDE9	CASE_STATUS2Case	boundary (singular) fit: see help('isSingular')	0.015019963100235503	Up	ACAA1
-0.328572	0.00565492	E9PP11	CASE_STATUS2Case	NA	0.030511465537237558	Down	NPEPPS
-0.329818	0.00147024	G5EA09	CASE_STATUS2Case	boundary (singular) fit: see help('isSingular')	0.00948066	Down	SDCBP
-0.309804	0.00904813	H3BRJ9	CASE_STATUS2Case	NA	0.0454159	Down	CETP
0.31143053530332254	0.00407246	P00367	CASE_STATUS2Case	NA	0.0230279	Up	GLUD1	Y
-0.162454	0.00887116	P00558;P07205	CASE_STATUS2Case	Model failed to converge with max|grad| = 0.00284459 (tol = 0.002, component 1)	0.0446613	Down	PGK1;PGK2
0.14476606463325695	0.00393693	P01019	CASE_STATUS2Case	boundary (singular) fit: see help('isSingular')	0.022360613823760235	Up	AGT
0.1615656449625927	0.00753745	P01127;P01127-2	CASE_STATUS2Case	Model failed to converge with max|grad| = 0.0109851 (tol = 0.002, component 1)	0.0389416	Up	PDGFB
0.23821378040480548	0.0017563	P04792	CASE_STATUS2Case	NA	0.011119913217995197	Up	HSPB1	Y
-0.192378	0.00108025	P13796;P13797;P13797-2	CASE_STATUS2Case	boundary (singular) fit: see help('isSingular')	0.007215	Down	LCP1;PLS3	Y
-0.221142	0.00719674	P14550	CASE_STATUS2Case	boundary (singular) fit: see help('isSingular')	0.037455174038250036	Down	AKR1A1
-0.172428	0.00280105	P28799-2;P28799-3	CASE_STATUS2Case	NA	0.016685910105857238	Down	GRN	Y
-0.312192	0.00675353	P30048-2	CASE_STATUS2Case	boundary (singular) fit: see help('isSingular')	0.0354876	Down	PRDX3
0.19576557075743645	0.0032219	P49746	CASE_STATUS2Case	boundary (singular) fit: see help('isSingular')	0.018837394877208518	Up	THBS3
0.5602331716414055	0.00373072	P49788	CASE_STATUS2Case	boundary (singular) fit: see help('isSingular')	0.021361053042704664	Up	RARRES1
-0.12041	0.00645493	Q15262;Q15262-2;Q15262-3;Q15262-4	CASE_STATUS2Case	NA	0.0341345	Down	PTPRK
-0.275178	0.00352617	Q92841;Q92841-1;Q92841-2;Q92841-3	CASE_STATUS2Case	NA	0.0203589	Down	DDX17
-0.140041	0.00981925	Q96IY4	CASE_STATUS2Case	boundary (singular) fit: see help('isSingular')	0.0486732	Down	CPB2
-0.258017	3.2637073429814885e-4	Q9BTC0	CASE_STATUS2Case	boundary (singular) fit: see help('isSingular')	0.00244335	Down	DIDO1
0.16169541645938126	0.00836479	Q9BWP8-10;Q9BWP8-5;Q9BWP8-6;Q9BWP8-7	CASE_STATUS2Case	NA	0.0425681	Up	COLEC11
1.5845973064997305	0.00624668	Q9C0K7-3	CASE_STATUS2Case	boundary (singular) fit: see help('isSingular')	0.033201620219639946	Up	STRADB
-0.228852	0.00162416	Q9NQ38-3	CASE_STATUS2Case	NA	0.010359940867387007	Down	SPINK5	Y
