# Supplementary material for: A Scaled Proteomic Discovery Study for Prostate Cancer Diagnostic Markers Using ProteographTM and Trapped Ion Mobility Mass Spectrometry
Source: Int J Mol Sci. 2024 Jul 23;25(15):8010. doi: 10.3390/ijms25158010 (PMC11311733; doi:10.3390/ijms25158010)
Supplement: Supplementary file 1 [file ijms-25-08010-s001.zip › Supplementary_Table_S3_Functional_1Dannotation_enrichment_data_gene.xlsx]

## Sheet: Protein_annotation
Table S3. 1D annotation enrichment analysis.
Coefficient	Variable	diff	Genes	Sign	GOBP name	Group_comparison
-0.0254834	CASE_STATUSCase	Not significant	APOC4-APOC2	FALSE	lipid metabolic process; transport; lipid transport; metabolic process; primary metabolic process; establishment of localization; organic substance transport	Cancer vs no-cancer
-0.00669894	CASE_STATUSCase	Not significant	IGKV3-7	FALSE	NA	Cancer vs no-cancer
0.0768193	CASE_STATUSCase	Not significant	IGLV8-61	FALSE	NA	Cancer vs no-cancer
0.0186651	CASE_STATUSCase	Not significant	IGLV7-46	FALSE	NA	Cancer vs no-cancer
0.000996633	CASE_STATUSCase	Not significant	IGLV7-43;IGLV7-46	FALSE	NA	Cancer vs no-cancer
0.096724	CASE_STATUSCase	Not significant	IGLV2-18	FALSE	NA	Cancer vs no-cancer
-0.099082	CASE_STATUSCase	Not significant	IGLV3-16	FALSE	NA	Cancer vs no-cancer
0.0889196	CASE_STATUSCase	Not significant	IGLV3-16;IGLV3-25;IGLV3-27	FALSE	NA	Cancer vs no-cancer
-0.0738457	CASE_STATUSCase	Not significant	IGLV3-12;IGLV3-21;IGLV3-9	FALSE	NA	Cancer vs no-cancer
0.0257246	CASE_STATUSCase	Not significant	IGLV3-9	FALSE	NA	Cancer vs no-cancer
-0.0257094	CASE_STATUSCase	Not significant	IGLV3-21;IGLV3-9	FALSE	NA	Cancer vs no-cancer
0.0411462	CASE_STATUSCase	Not significant	IGKV2-28;IGKV2-40;IGKV2D-28;IGKV2D-40	FALSE	NA	Cancer vs no-cancer
0.0660457	CASE_STATUSCase	Not significant	IGKV2-28;IGKV2D-28	FALSE	NA	Cancer vs no-cancer
0.106357	CASE_STATUSCase	Not significant	IGHV3-64	FALSE	NA	Cancer vs no-cancer
0.0387551	CASE_STATUSCase	Not significant	IGHV4-30-2;IGHV4-38-2;IGHV4-4	FALSE	NA	Cancer vs no-cancer
-0.00616781	CASE_STATUSCase	Not significant	IGKV2D-29	FALSE	NA	Cancer vs no-cancer
0.134028	CASE_STATUSCase	Not significant	IGKV2-29;IGKV2D-29	FALSE	NA	Cancer vs no-cancer
0.0582857	CASE_STATUSCase	Not significant	IGKV2-29;IGKV2-30;IGKV2D-29	FALSE	NA	Cancer vs no-cancer
0.0418906	CASE_STATUSCase	Not significant	IGHV3OR16-12	FALSE	NA	Cancer vs no-cancer
-0.188178	CASE_STATUSCase	Not significant	CAPNS1	FALSE	proteolysis; metabolic process; positive regulation of cell proliferation; cellular process; cellular component organization; protein metabolic process; cellular component disassembly; extracellular matrix disassembly; extracellular matrix organization; regulation of cell proliferation; extracellular structure organization; macromolecule metabolic process; primary metabolic process; positive regu…	Cancer vs no-cancer
-0.0850672	CASE_STATUSCase	Not significant	IGHV1OR15-1	FALSE	NA	Cancer vs no-cancer
-0.060441	CASE_STATUSCase	Not significant	IGHV3OR15-7	FALSE	NA	Cancer vs no-cancer
0.0579177	CASE_STATUSCase	Not significant	IGKV3D-15	FALSE	NA	Cancer vs no-cancer
-0.0302553	CASE_STATUSCase	Not significant	PABPC1	FALSE	nuclear-transcribed mRNA catabolic process, nonsense-mediated decay; nuclear-transcribed mRNA catabolic process, deadenylation-dependent decay; nuclear-transcribed mRNA poly(A) tail shortening; RNA splicing, via transesterification reactions; RNA splicing, via transesterification reactions with bulged adenosine as nucleophile; nuclear mRNA splicing, via spliceosome; nuclear-transcribed mRNA catab…	Cancer vs no-cancer
0.0126064	CASE_STATUSCase	Not significant	PABPC1;PABPC4	FALSE	nuclear-transcribed mRNA catabolic process, nonsense-mediated decay; nuclear-transcribed mRNA catabolic process, deadenylation-dependent decay; nuclear-transcribed mRNA poly(A) tail shortening; RNA splicing, via transesterification reactions; RNA splicing, via transesterification reactions with bulged adenosine as nucleophile; nuclear mRNA splicing, via spliceosome; nuclear-transcribed mRNA catab…	Cancer vs no-cancer
0.0126064	CASE_STATUSCase	Not significant	PABPC1;PABPC4	FALSE	nucleobase-containing compound metabolic process; RNA processing; RNA catabolic process; translation; nitrogen compound metabolic process; blood coagulation; hemostasis; metabolic process; catabolic process; macromolecule catabolic process; biosynthetic process; macromolecule biosynthetic process; cellular process; RNA metabolic process; protein metabolic process; multicellular organismal process…	Cancer vs no-cancer
0.162866	CASE_STATUSCase	Not significant	RNPEP	FALSE	organic acid metabolic process; proteolysis; lipid metabolic process; fatty acid metabolic process; fatty acid biosynthetic process; unsaturated fatty acid biosynthetic process; icosanoid metabolic process; leukotriene metabolic process; metabolic process; lipid biosynthetic process; biosynthetic process; cellular process; organic acid biosynthetic process; leukotriene biosynthetic process; prote…	Cancer vs no-cancer
-0.0679872	CASE_STATUSCase	Not significant	CCL16	FALSE	immune system process; cellular component movement; chemotaxis; response to stress; defense response; inflammatory response; immune response; cell communication; cell-cell signaling; response to external stimulus; response to wounding; cellular process; cell migration; signaling; locomotion; response to chemical stimulus; taxis; cell motility; response to stimulus; positive chemotaxis; cellular r…	Cancer vs no-cancer
0.175846	CASE_STATUSCase	Not significant	NCAM1	FALSE	chemotaxis; cell adhesion; signal transduction; cell surface receptor linked signaling pathway; axon guidance; response to external stimulus; cellular process; response to organic substance; cellular component organization; cytokine-mediated signaling pathway; biological adhesion; extracellular matrix organization; response to cytokine stimulus; response to interferon-gamma; locomotion; response …	Cancer vs no-cancer
0.0292849	CASE_STATUSCase	Not significant	STK4	FALSE	MAPKKK cascade; activation of MAPKK activity; cell morphogenesis; patterning of blood vessels; morphogenesis of a branching structure; embryonic epithelial tube formation; neural tube formation; regulation of protein phosphorylation; morphogenesis of an epithelium; endocardium development; protein modification process; protein phosphorylation; phosphorus metabolic process; phosphate-containing co…	Cancer vs no-cancer
-0.151808	CASE_STATUSCase	Not significant	CLTC	FALSE	transition metal ion transport; nuclear division; osteoblast differentiation; immune system process; antigen processing and presentation of exogenous peptide antigen; antigen processing and presentation of peptide antigen via MHC class II; antigen processing and presentation of peptide or polysaccharide antigen via MHC class II; transport; ion transport; cation transport; iron ion transport; intr…	Cancer vs no-cancer
-0.253403	CASE_STATUSCase	Not significant	NOMO1	FALSE	NA	Cancer vs no-cancer
0.0218627	CASE_STATUSCase	Not significant	IGKV2-40;IGKV2D-40	FALSE	NA	Cancer vs no-cancer
0.0422336	CASE_STATUSCase	Not significant	CDH1	FALSE	cell morphogenesis; cell morphogenesis involved in differentiation; response to acid; trophectodermal cell differentiation; epithelial cell development; columnar/cuboidal epithelial cell development; regulation of immune system process; system process; epithelial cell morphogenesis; regulation of transcription, DNA-dependent; protein complex assembly; apoptosis; cellular component disassembly inv…	Cancer vs no-cancer
-0.0529606	CASE_STATUSCase	Not significant	WNT1	FALSE	embryonic axis specification; syncytium formation by plasma membrane fusion; branching involved in ureteric bud morphogenesis; cell fate determination; morphogenesis of a branching structure; cell activation; regulation of protein phosphorylation; positive regulation of protein phosphorylation; morphogenesis of an epithelium; immune system process; leukocyte differentiation; regionalization; regu…	Cancer vs no-cancer
0.00369117	CASE_STATUSCase	Not significant	ASNA1	FALSE	transport; ion transport; anion transport; response to stress; ER-nucleus signaling pathway; response to unfolded protein; signal transduction; protein localization; metabolic process; cellular process; response to organic substance; inorganic anion transport; protein metabolic process; endoplasmic reticulum unfolded protein response; macromolecule localization; protein localization to organelle;…	Cancer vs no-cancer
0.0878618	CASE_STATUSCase	Not significant	CCDC47	FALSE	osteoblast differentiation; response to stress; ER overload response; ER-nucleus signaling pathway; signal transduction; response to biotic stimulus; post-embryonic development; cellular process; cell differentiation; developmental process; cellular response to stress; response to endoplasmic reticulum stress; homeostatic process; cellular developmental process; chemical homeostasis; regulation o…	Cancer vs no-cancer
0.143699	CASE_STATUSCase	Not significant	TMEM154	FALSE	NA	Cancer vs no-cancer
-0.0535504	CASE_STATUSCase	Not significant	NID2	FALSE	cell adhesion; cell-matrix adhesion; cellular process; cellular component organization; biological adhesion; extracellular matrix organization; cell-substrate adhesion; extracellular structure organization; basement membrane organization; cellular component organization or biogenesis; cellular component organization or biogenesis at cellular level; cellular component organization at cellular leve…	Cancer vs no-cancer
-0.0488091	CASE_STATUSCase	Not significant	FCGR3A;FCGR3B	FALSE	immune system process; regulation of immune system process; response to stress; defense response; immune response; innate immune response; regulation of response to stimulus; regulation of immune response; regulation of biological process; response to stimulus; biological regulation; NA	Cancer vs no-cancer
-0.0488091	CASE_STATUSCase	Not significant	FCGR3A;FCGR3B	FALSE	positive regulation of defense response to virus by host; immune system process; regulation of immune system process; regulation of immune effector process; regulation of response to biotic stimulus; immune response; regulation of defense response; regulation of multi-organism process; regulation of response to stimulus; regulation of defense response to virus; regulation of defense response to v…	Cancer vs no-cancer
0.163282	CASE_STATUSCase	Not significant	CTSH	FALSE	MAPKKK cascade; metanephros development; kidney development; tissue homeostasis; cell killing; leukocyte mediated cytotoxicity; T cell mediated cytotoxicity; morphogenesis of an epithelium; adaptive immune response; immune effector process; immune system process; leukocyte mediated immunity; lymphocyte mediated immunity; T cell mediated immunity; adaptive immune response based on somatic recombin…	Cancer vs no-cancer
-0.233102	CASE_STATUSCase	Not significant	RPS6KC1	FALSE	signal transduction; cellular process; regulation of biological process; regulation of cellular process; response to stimulus; cellular response to stimulus; biological regulation; NA	Cancer vs no-cancer
0.0211457	CASE_STATUSCase	Not significant	C1S	FALSE	immune effector process; activation of immune response; immune system process; regulation of immune system process; positive regulation of immune system process; response to stress; defense response; immune response; complement activation; complement activation, classical pathway; humoral immune response; metabolic process; protein metabolic process; macromolecule metabolic process; primary metab…	Cancer vs no-cancer
-0.0619796	CASE_STATUSCase	Not significant	PSMC6	FALSE	G1/S transition of mitotic cell cycle; protein polyubiquitination; mitotic cell cycle; activation of innate immune response; innate immune response activating cell surface receptor signaling pathway; stimulatory C-type lectin receptor signaling pathway; activation of immune response; immune system process; immune response-activating cell surface receptor signaling pathway; antigen processing and …	Cancer vs no-cancer
0.0180386	CASE_STATUSCase	Not significant	DOCK1	FALSE	hemopoietic progenitor cell differentiation; immune system process; regulation of nucleotide metabolic process; phagocytosis, engulfment; apoptosis; cellular component movement; chemotaxis; response to stress; defense response; immune response; signal transduction; cell surface receptor linked signaling pathway; enzyme linked receptor protein signaling pathway; transmembrane receptor protein tyro…	Cancer vs no-cancer
-0.0136776	CASE_STATUSCase	Not significant	SAA2-SAA4	FALSE	acute inflammatory response; response to stress; defense response; acute-phase response; inflammatory response; response to wounding; response to stimulus	Cancer vs no-cancer
0.041317	CASE_STATUSCase	Not significant	F5	FALSE	cell activation; platelet degranulation; system process; circulatory system process; transport; exocytosis; blood coagulation; hemostasis; blood circulation; cellular process; vesicle-mediated transport; platelet activation; multicellular organismal process; secretion by cell; secretion; coagulation; regulation of body fluid levels; establishment of localization; establishment of localization in …	Cancer vs no-cancer
0.0106478	CASE_STATUSCase	Not significant	IGKV3-11;IGKV3D-11	FALSE	NA	Cancer vs no-cancer
-0.080188	CASE_STATUSCase	Not significant	IGHV1-45	FALSE	NA	Cancer vs no-cancer
0.0447737	CASE_STATUSCase	Not significant	IGHV3-49	FALSE	NA	Cancer vs no-cancer
0.171476	CASE_STATUSCase	Not significant	IGHV3-15;IGHV3-49;IGHV3-72;IGHV3-73	FALSE	NA	Cancer vs no-cancer
0.0847047	CASE_STATUSCase	Not significant	IGHV3-49;IGHV3-73	FALSE	NA	Cancer vs no-cancer
-0.0582758	CASE_STATUSCase	Not significant	UBR4	FALSE	protein modification process; metabolic process; cellular process; viral reproduction; protein ubiquitination; protein metabolic process; protein modification by small protein conjugation; protein ubiquitination involved in ubiquitin-dependent protein catabolic process; macromolecule metabolic process; macromolecule modification; cellular metabolic process; primary metabolic process; cellular mac…	Cancer vs no-cancer
-0.0936874	CASE_STATUSCase	Not significant	CHGB	FALSE	NA	Cancer vs no-cancer
0.062634	CASE_STATUSCase	Not significant	IGKJ1	FALSE	NA	Cancer vs no-cancer
0.0348265	CASE_STATUSCase	Not significant	IGLV1-36	FALSE	NA	Cancer vs no-cancer
-0.0884265	CASE_STATUSCase	Not significant	IGHV6-1	FALSE	NA	Cancer vs no-cancer
0.0424295	CASE_STATUSCase	Not significant	IGHV3-15	FALSE	NA	Cancer vs no-cancer
0.00398995	CASE_STATUSCase	Not significant	IGHV3-15;IGHV3-72;IGHV3-73	FALSE	NA	Cancer vs no-cancer
0.0629144	CASE_STATUSCase	Not significant	IGHV2-26	FALSE	NA	Cancer vs no-cancer
-0.0289765	CASE_STATUSCase	Not significant	IGHV3-73	FALSE	NA	Cancer vs no-cancer
0.0538142	CASE_STATUSCase	Not significant	IGHV3-74	FALSE	NA	Cancer vs no-cancer
0.137511	CASE_STATUSCase	Not significant	IGHV3-11;IGHV3-7;IGHV3-74	FALSE	NA	Cancer vs no-cancer
0.237464	CASE_STATUSCase	Not significant	IGHV3-43	FALSE	NA	Cancer vs no-cancer
0.0420853	CASE_STATUSCase	Not significant	IGHV3-11;IGHV3-13;IGHV3-20;IGHV3-43;IGHV3-7	FALSE	NA	Cancer vs no-cancer
0.082886	CASE_STATUSCase	Not significant	IGLV9-49	FALSE	NA	Cancer vs no-cancer
-0.187858	CASE_STATUSCase	Not significant	IGHV3-72	FALSE	NA	Cancer vs no-cancer
-0.0479139	CASE_STATUSCase	Not significant	IGHV3OR16-9	FALSE	NA	Cancer vs no-cancer
0.0295263	CASE_STATUSCase	Not significant	C1QTNF1	FALSE	regulation of carbohydrate metabolic process; protein complex assembly; cellular ion homeostasis; cellular calcium ion homeostasis; cellular metal ion homeostasis; negative regulation of cell adhesion; elevation of cytosolic calcium ion concentration; positive regulation of metabolic process; regulation of signal transduction; positive regulation of signal transduction; cellular process; regulati…	Cancer vs no-cancer
0.112371	CASE_STATUSCase	Not significant	PRKCSH	FALSE	immune system process; carbohydrate metabolic process; protein folding; protein modification process; protein glycosylation; protein N-linked glycosylation; N-glycan processing; response to stress; defense response; immune response; signal transduction; metabolic process; oligosaccharide metabolic process; cellular process; peptidyl-amino acid modification; peptidyl-asparagine modification; prote…	Cancer vs no-cancer
0.244732	CASE_STATUSCase	Not significant	IGKV6-21	FALSE	NA	Cancer vs no-cancer
0.0368475	CASE_STATUSCase	Not significant	IGKV3D-20	FALSE	NA	Cancer vs no-cancer
-0.00408159	CASE_STATUSCase	Not significant	IGKV3-20;IGKV3D-20	FALSE	NA	Cancer vs no-cancer
0.209573	CASE_STATUSCase	Not significant	IGKV6D-41	FALSE	NA	Cancer vs no-cancer
0.114767	CASE_STATUSCase	Not significant	IGHV1-3	FALSE	NA	Cancer vs no-cancer
0.147789	CASE_STATUSCase	Not significant	IGHV1-3;IGHV1-46;IGHV1-69;IGHV1-8	FALSE	NA	Cancer vs no-cancer
0.0181803	CASE_STATUSCase	Not significant	IGHV1-18	FALSE	NA	Cancer vs no-cancer
0.111709	CASE_STATUSCase	Not significant	IGHV3-11;IGHV3-20;IGHV3-7	FALSE	NA	Cancer vs no-cancer
0.0343695	CASE_STATUSCase	Not significant	IGHV1-24	FALSE	NA	Cancer vs no-cancer
0.0306077	CASE_STATUSCase	Not significant	IGHV4-28	FALSE	NA	Cancer vs no-cancer
0.0666298	CASE_STATUSCase	Not significant	IGHV3-35	FALSE	NA	Cancer vs no-cancer
0.0802199	CASE_STATUSCase	Not significant	IGHV3-38	FALSE	NA	Cancer vs no-cancer
0.0711859	CASE_STATUSCase	Not significant	IGHV5-51	FALSE	NA	Cancer vs no-cancer
-0.0358453	CASE_STATUSCase	Not significant	IGHV5-10-1;IGHV5-51	FALSE	NA	Cancer vs no-cancer
0.0195457	CASE_STATUSCase	Not significant	IGKV1-8	FALSE	NA	Cancer vs no-cancer
0.0129467	CASE_STATUSCase	Not significant	IGKV2-24	FALSE	NA	Cancer vs no-cancer
0.0922526	CASE_STATUSCase	Not significant	IGKV1-12;IGKV1-39;IGKV1-6;IGKV1D-12;IGKV1D-39	FALSE	NA	Cancer vs no-cancer
0.0404586	CASE_STATUSCase	Not significant	SLC2A1	FALSE	regulation of peptide secretion; carbohydrate metabolic process; disaccharide metabolic process; lactose metabolic process; lactose biosynthetic process; organic acid metabolic process; generation of precursor metabolites and energy; energy reserve metabolic process; protein complex assembly; vitamin metabolic process; water-soluble vitamin metabolic process; transport; ion transport; cation tran…	Cancer vs no-cancer
0.00587398	CASE_STATUSCase	Not significant	PROS1	FALSE	cell activation; immune system process; platelet degranulation; regulation of acute inflammatory response; regulation of immune system process; regulation of immune effector process; regulation of humoral immune response; protein modification process; proteolysis; transport; exocytosis; cellular component movement; response to stress; defense response; immune response; blood coagulation; hemostas…	Cancer vs no-cancer
-0.0215406	CASE_STATUSCase	Not significant	C4B	FALSE	response to molecule of bacterial origin; immune effector process; activation of immune response; immune system process; regulation of acute inflammatory response; regulation of immune system process; positive regulation of immune system process; regulation of immune effector process; regulation of humoral immune response; response to stress; defense response; inflammatory response; immune respon…	Cancer vs no-cancer
0.00988969	CASE_STATUSCase	Not significant	KLK14	FALSE	proteolysis; metabolic process; regulation of G-protein coupled receptor protein signaling pathway; fertilization; anatomical structure morphogenesis; regulation of signal transduction; positive regulation of signal transduction; negative regulation of signal transduction; regulation of cell communication; positive regulation of cell communication; negative regulation of cell communication; prote…	Cancer vs no-cancer
0.0574853	CASE_STATUSCase	Not significant	COCH	FALSE	regulation of immune system process; positive regulation of immune system process; system process; response to stress; defense response; sensory perception; sensory perception of sound; regulation of cell shape; response to biotic stimulus; response to bacterium; regulation of anatomical structure morphogenesis; regulation of cell morphogenesis; regulation of defense response; positive regulation…	Cancer vs no-cancer
-0.117196	CASE_STATUSCase	Not significant	GPX1	FALSE	very long-chain fatty acid metabolic process; response to reactive oxygen species; response to acid; angiogenesis; temperature homeostasis; endothelial cell development; epithelial cell development; regulation of immune system process; negative regulation of immune system process; regulation of inflammatory response to antigenic stimulus; negative regulation of inflammatory response to antigenic …	Cancer vs no-cancer
0.0680633	CASE_STATUSCase	Not significant	ACTB	FALSE	tissue homeostasis; retina homeostasis; immune system process; chromatin organization; chromatin remodeling; protein folding; 'de novo' protein folding; cellular component movement; chemotaxis; response to stress; defense response; immune response; organelle organization; cell adhesion; signal transduction; cell surface receptor linked signaling pathway; enzyme linked receptor protein signaling p…	Cancer vs no-cancer
-0.170677	CASE_STATUSCase	Not significant	RPS24	FALSE	nuclear-transcribed mRNA catabolic process, nonsense-mediated decay; maturation of SSU-rRNA from tricistronic rRNA transcript (SSU-rRNA, 5.8S rRNA, LSU-rRNA); nuclear-transcribed mRNA catabolic process; nucleobase-containing compound metabolic process; rRNA processing; RNA processing; RNA catabolic process; mRNA catabolic process; translation; translational initiation; translational elongation; t…	Cancer vs no-cancer
0.00946394	CASE_STATUSCase	Not significant	NMNAT3	FALSE	nucleobase-containing compound metabolic process; coenzyme metabolic process; oxidoreduction coenzyme metabolic process; nucleoside phosphate metabolic process; vitamin metabolic process; water-soluble vitamin metabolic process; nitrogen compound metabolic process; response to stress; metabolic process; biosynthetic process; coenzyme biosynthetic process; nucleotide metabolic process; nucleotide …	Cancer vs no-cancer
0.0394895	CASE_STATUSCase	Not significant	GPI	FALSE	angiogenesis; immune system process; system process; carbohydrate metabolic process; monosaccharide metabolic process; glucose metabolic process; alcohol metabolic process; cellular aldehyde metabolic process; gluconeogenesis; nucleobase-containing compound metabolic process; transcription initiation, DNA-dependent; transcription initiation from RNA polymerase II promoter; nitrogen compound metab…	Cancer vs no-cancer
0.0191897	CASE_STATUSCase	Not significant	FMOD	FALSE	polysaccharide biosynthetic process; polysaccharide catabolic process; carbohydrate metabolic process; polysaccharide metabolic process; aminoglycan metabolic process; aminoglycan biosynthetic process; glycosaminoglycan biosynthetic process; aminoglycan catabolic process; glycosaminoglycan catabolic process; protein complex assembly; sulfur compound metabolic process; nitrogen compound metabolic …	Cancer vs no-cancer
0.0444972	CASE_STATUSCase	Not significant	HTRA1	FALSE	regulation of cell growth; regulation of immune system process; negative regulation of immune system process; regulation of immune effector process; negative regulation of immune effector process; regulation of response to biotic stimulus; negative regulation of response to biotic stimulus; proteolysis; metabolic process; positive regulation of cell proliferation; regulation of signal transductio…	Cancer vs no-cancer
0.00104246	CASE_STATUSCase	Not significant	IGFBP6	FALSE	regulation of cell growth; signal transduction; metabolic process; negative regulation of cell proliferation; regulation of signal transduction; cellular process; protein metabolic process; regulation of signaling; regulation of growth; regulation of cell proliferation; macromolecule metabolic process; regulation of insulin-like growth factor receptor signaling pathway; cellular metabolic process…	Cancer vs no-cancer
0.0539292	CASE_STATUSCase	Not significant	TYMP	FALSE	mitochondrial genome maintenance; angiogenesis; nucleobase-containing compound metabolic process; pyrimidine base metabolic process; pyrimidine nucleoside metabolic process; pyrimidine nucleotide metabolic process; DNA metabolic process; DNA replication; cellular aromatic compound metabolic process; nucleoside phosphate metabolic process; nitrogen compound metabolic process; chemotaxis; organelle…	Cancer vs no-cancer
0.127731	CASE_STATUSCase	Not significant	LAMA4	FALSE	cell adhesion; cellular process; cellular component organization; biological adhesion; regulation of cell adhesion; extracellular matrix organization; regulation of cell migration; regulation of localization; regulation of locomotion; extracellular structure organization; regulation of embryonic development; regulation of biological process; regulation of developmental process; regulation of cell…	Cancer vs no-cancer
0.0473075	CASE_STATUSCase	Not significant	TRBC1;TRBC2	FALSE	activation of immune response; immune system process; immune response-activating cell surface receptor signaling pathway; regulation of immune system process; positive regulation of immune system process; regulation of leukocyte activation; positive regulation of leukocyte activation; immune response-activating signal transduction; immune response-regulating signaling pathway; immune response-reg…	Cancer vs no-cancer
0.0473075	CASE_STATUSCase	Not significant	TRBC1;TRBC2	FALSE	NA	Cancer vs no-cancer
-0.084087	CASE_STATUSCase	Not significant	UBA6	FALSE	protein modification process; proteolysis; ubiquitin-dependent protein catabolic process; metabolic process; catabolic process; macromolecule catabolic process; cellular process; protein ubiquitination; protein metabolic process; modification-dependent protein catabolic process; protein modification by small protein conjugation; macromolecule metabolic process; macromolecule modification; modific…	Cancer vs no-cancer
0.131216	CASE_STATUSCase	Not significant	ESYT2	FALSE	transport; lipid transport; endocytosis; cellular process; membrane invagination; cellular component organization; cellular membrane organization; vesicle-mediated transport; establishment of localization; membrane organization; organic substance transport; cellular component organization or biogenesis; NA	Cancer vs no-cancer
0.0199917	CASE_STATUSCase	Not significant	IGLC7	FALSE	immune effector process; activation of immune response; immune system process; regulation of immune system process; positive regulation of immune system process; transport; endocytosis; receptor-mediated endocytosis; response to stress; defense response; immune response; complement activation; complement activation, classical pathway; humoral immune response; metabolic process; cellular process; …	Cancer vs no-cancer
0.0211237	CASE_STATUSCase	Not significant	IGLC6;IGLC7	FALSE	immune effector process; activation of immune response; immune system process; regulation of immune system process; positive regulation of immune system process; transport; endocytosis; receptor-mediated endocytosis; response to stress; defense response; immune response; complement activation; complement activation, classical pathway; humoral immune response; metabolic process; cellular process; …	Cancer vs no-cancer
0.0211237	CASE_STATUSCase	Not significant	IGLC6;IGLC7	FALSE	immune effector process; activation of immune response; immune system process; regulation of immune system process; positive regulation of immune system process; transport; endocytosis; receptor-mediated endocytosis; response to stress; defense response; immune response; complement activation; complement activation, classical pathway; humoral immune response; metabolic process; cellular process; …	Cancer vs no-cancer
-0.016144	CASE_STATUSCase	Not significant	IGLC1;IGLC6;IGLC7	FALSE	immune effector process; activation of immune response; immune system process; regulation of immune system process; positive regulation of immune system process; transport; endocytosis; receptor-mediated endocytosis; response to stress; defense response; immune response; complement activation; complement activation, classical pathway; humoral immune response; metabolic process; cellular process; …	Cancer vs no-cancer
-0.016144	CASE_STATUSCase	Not significant	IGLC1;IGLC6;IGLC7	FALSE	immune effector process; activation of immune response; immune system process; regulation of immune system process; positive regulation of immune system process; transport; endocytosis; receptor-mediated endocytosis; response to stress; defense response; immune response; complement activation; complement activation, classical pathway; humoral immune response; metabolic process; cellular process; …	Cancer vs no-cancer
0.0661799	CASE_STATUSCase	Not significant	SSC5D	FALSE	regulation of cytokine production; response to molecule of bacterial origin; immune system process; transport; endocytosis; receptor-mediated endocytosis; response to stress; defense response; immune response; multicellular organismal development; detection of chemical stimulus; detection of biotic stimulus; response to biotic stimulus; response to bacterium; cellular process; response to organic…	Cancer vs no-cancer
0.0508547	CASE_STATUSCase	Not significant	CCDC66	FALSE	anatomical structure morphogenesis; post-embryonic morphogenesis; cellular process; developmental process; photoreceptor cell development; eye photoreceptor cell development; retinal rod cell development; cell development; neuron development; anatomical structure development; cellular developmental process; post-embryonic retina morphogenesis in camera-type eye; NA	Cancer vs no-cancer
-0.0466795	CASE_STATUSCase	Not significant	SSPO	FALSE	cell adhesion; nervous system development; cellular process; biological adhesion; cell differentiation; developmental process; system development; anatomical structure development; cellular developmental process	Cancer vs no-cancer
-0.0748939	CASE_STATUSCase	Not significant	GSAP	FALSE	regulation of metabolic process; regulation of proteolysis; regulation of biological process; regulation of protein metabolic process; regulation of macromolecule metabolic process; biological regulation; regulation of primary metabolic process; NA	Cancer vs no-cancer
0.0146093	CASE_STATUSCase	Not significant	XIRP2	FALSE	cardiac septum development; ventricular septum development; organelle organization; cytoskeleton organization; anatomical structure morphogenesis; cellular process; cellular component organization; actin filament-based process; actin cytoskeleton organization; developmental process; cell junction organization; cell-cell junction organization; tissue morphogenesis; anatomical structure development…	Cancer vs no-cancer
-0.00800721	CASE_STATUSCase	Not significant	XIRP2	FALSE	cardiac septum development; ventricular septum development; organelle organization; cytoskeleton organization; anatomical structure morphogenesis; cellular process; cellular component organization; actin filament-based process; actin cytoskeleton organization; developmental process; cell junction organization; cell-cell junction organization; tissue morphogenesis; anatomical structure development…	Cancer vs no-cancer
-0.593817	CASE_STATUSCase	Not significant	POTEF	FALSE	tissue homeostasis; retina homeostasis; homeostatic process; anatomical structure homeostasis; biological regulation; regulation of biological quality; NA	Cancer vs no-cancer
0.0100104	CASE_STATUSCase	Not significant	POTEF;POTEI	FALSE	tissue homeostasis; retina homeostasis; homeostatic process; anatomical structure homeostasis; biological regulation; regulation of biological quality; NA	Cancer vs no-cancer
-0.0189665	CASE_STATUSCase	Not significant	ACTB;ACTG1;POTEF;POTEI	FALSE	tissue homeostasis; retina homeostasis; immune system process; chromatin organization; chromatin remodeling; protein folding; 'de novo' protein folding; cellular component movement; chemotaxis; response to stress; defense response; immune response; organelle organization; cell adhesion; signal transduction; cell surface receptor linked signaling pathway; enzyme linked receptor protein signaling p…	Cancer vs no-cancer
-0.0189665	CASE_STATUSCase	Not significant	ACTB;ACTG1;POTEF;POTEI	FALSE	tissue homeostasis; retina homeostasis; immune system process; cellular component movement; chemotaxis; response to stress; defense response; immune response; organelle organization; cytoskeleton organization; cell adhesion; signal transduction; cell surface receptor linked signaling pathway; enzyme linked receptor protein signaling pathway; transmembrane receptor protein tyrosine kinase signalin…	Cancer vs no-cancer
-0.0189665	CASE_STATUSCase	Not significant	ACTB;ACTG1;POTEF;POTEI	FALSE	tissue homeostasis; retina homeostasis; homeostatic process; anatomical structure homeostasis; biological regulation; regulation of biological quality; NA	Cancer vs no-cancer
0.0373815	CASE_STATUSCase	Not significant	ACTB;ACTG1;ACTG2;POTEF;POTEI	FALSE	tissue homeostasis; retina homeostasis; immune system process; chromatin organization; chromatin remodeling; protein folding; 'de novo' protein folding; cellular component movement; chemotaxis; response to stress; defense response; immune response; organelle organization; cell adhesion; signal transduction; cell surface receptor linked signaling pathway; enzyme linked receptor protein signaling p…	Cancer vs no-cancer
0.0373815	CASE_STATUSCase	Not significant	ACTB;ACTG1;ACTG2;POTEF;POTEI	FALSE	tissue homeostasis; retina homeostasis; immune system process; cellular component movement; chemotaxis; response to stress; defense response; immune response; organelle organization; cytoskeleton organization; cell adhesion; signal transduction; cell surface receptor linked signaling pathway; enzyme linked receptor protein signaling pathway; transmembrane receptor protein tyrosine kinase signalin…	Cancer vs no-cancer
0.0373815	CASE_STATUSCase	Not significant	ACTB;ACTG1;ACTG2;POTEF;POTEI	FALSE	system process; muscle system process; muscle contraction; multicellular organismal process; NA	Cancer vs no-cancer
0.0373815	CASE_STATUSCase	Not significant	ACTB;ACTG1;ACTG2;POTEF;POTEI	FALSE	tissue homeostasis; retina homeostasis; homeostatic process; anatomical structure homeostasis; biological regulation; regulation of biological quality; NA	Cancer vs no-cancer
-0.0111608	CASE_STATUSCase	Not significant	ACTG2;POTEF	FALSE	system process; muscle system process; muscle contraction; multicellular organismal process; NA	Cancer vs no-cancer
-0.0111608	CASE_STATUSCase	Not significant	ACTG2;POTEF	FALSE	tissue homeostasis; retina homeostasis; homeostatic process; anatomical structure homeostasis; biological regulation; regulation of biological quality; NA	Cancer vs no-cancer
0.074924	CASE_STATUSCase	Not significant	GLTPD2	FALSE	NA	Cancer vs no-cancer
0.200814	CASE_STATUSCase	Not significant	SMCHD1	FALSE	organelle organization; dosage compensation; dosage compensation, by inactivation of X chromosome; cellular process; regulation of gene expression; cellular component organization; regulation of metabolic process; regulation of gene expression, epigenetic; regulation of biological process; chromosome organization; regulation of macromolecule metabolic process; inactivation of X chromosome by DNA …	Cancer vs no-cancer
-0.0988987	CASE_STATUSCase	Not significant	IFITM10	FALSE	response to biotic stimulus; response to stimulus; NA	Cancer vs no-cancer
0.00838677	CASE_STATUSCase	Not significant	PLG	FALSE	cell activation; platelet degranulation; transport; exocytosis; negative regulation of cell adhesion; blood coagulation; hemostasis; metabolic process; negative regulation of cell proliferation; cellular process; regulation of cell-substrate adhesion; negative regulation of cell-substrate adhesion; cellular component organization; vesicle-mediated transport; protein metabolic process; regulation …	Cancer vs no-cancer
-0.0880484	CASE_STATUSCase	Not significant	PSMD4	FALSE	G1/S transition of mitotic cell cycle; protein polyubiquitination; mitotic cell cycle; activation of innate immune response; innate immune response activating cell surface receptor signaling pathway; stimulatory C-type lectin receptor signaling pathway; activation of immune response; immune system process; immune response-activating cell surface receptor signaling pathway; antigen processing and …	Cancer vs no-cancer
-0.00400005	CASE_STATUSCase	Not significant	IGFBP3	FALSE	regulation of cell growth; osteoblast differentiation; regulation of protein phosphorylation; negative regulation of protein phosphorylation; regulation of carbohydrate metabolic process; protein modification process; protein phosphorylation; phosphorus metabolic process; phosphate-containing compound metabolic process; apoptosis; metabolic process; cell death; cell proliferation; negative regula…	Cancer vs no-cancer
-0.0308897	CASE_STATUSCase	Not significant	MYH1;MYH10;MYH11;MYH13;MYH2;MYH6;MYH7;MYH7B;MYH9	FALSE	system process; muscle system process; muscle contraction; multicellular organismal process; NA	Cancer vs no-cancer
-0.0308897	CASE_STATUSCase	Not significant	MYH1;MYH10;MYH11;MYH13;MYH2;MYH6;MYH7;MYH7B;MYH9	FALSE	cytokinesis after mitosis; cytokinesis; in utero embryonic development; neuron migration; plasma membrane repair; system process; transport; exocytosis; cellular component movement; substrate-dependent cell migration, cell extension; chemotaxis; organelle organization; plasma membrane organization; cytoskeleton organization; nuclear migration; cell adhesion; signal transduction; cell surface rece…	Cancer vs no-cancer
-0.0308897	CASE_STATUSCase	Not significant	MYH1;MYH10;MYH11;MYH13;MYH2;MYH6;MYH7;MYH7B;MYH9	FALSE	system process; muscle system process; protein complex assembly; chemotaxis; muscle contraction; smooth muscle contraction; organelle organization; cytoskeleton organization; signal transduction; cell surface receptor linked signaling pathway; enzyme linked receptor protein signaling pathway; transmembrane receptor protein tyrosine kinase signaling pathway; small GTPase mediated signal transducti…	Cancer vs no-cancer
-0.0308897	CASE_STATUSCase	Not significant	MYH1;MYH10;MYH11;MYH13;MYH2;MYH6;MYH7;MYH7B;MYH9	FALSE	system process; muscle system process; muscle contraction; response to stress; cell communication; metabolic process; cellular response to starvation; response to external stimulus; cellular process; response to extracellular stimulus; response to nutrient levels; cellular response to extracellular stimulus; cellular response to nutrient levels; multicellular organismal process; cellular response…	Cancer vs no-cancer
-0.0308897	CASE_STATUSCase	Not significant	MYH1;MYH10;MYH11;MYH13;MYH2;MYH6;MYH7;MYH7B;MYH9	FALSE	plasma membrane repair; immune system process; system process; muscle system process; cellular component movement; muscle contraction; response to stress; defense response; immune response; plasma membrane organization; metabolic process; cellular process; response to activity; cellular component organization; cellular membrane organization; actin filament-based process; actin filament-based move…	Cancer vs no-cancer
-0.0308897	CASE_STATUSCase	Not significant	MYH1;MYH10;MYH11;MYH13;MYH2;MYH6;MYH7;MYH7B;MYH9	FALSE	in utero embryonic development; regulation of the force of heart contraction; regulation of heart rate; system process; muscle system process; regulation of nucleotide metabolic process; cellular component movement; muscle contraction; striated muscle contraction; organelle organization; cytoskeleton organization; signal transduction; cell surface receptor linked signaling pathway; enzyme linked …	Cancer vs no-cancer
-0.0308897	CASE_STATUSCase	Not significant	MYH1;MYH10;MYH11;MYH13;MYH2;MYH6;MYH7;MYH7B;MYH9	FALSE	regulation of the force of heart contraction; regulation of heart rate; system process; skeletal muscle contraction; muscle system process; cellular component movement; muscle contraction; regulation of muscle contraction; striated muscle contraction; regulation of striated muscle contraction; heart development; adult heart development; regulation of heart contraction; metabolic process; anatomic…	Cancer vs no-cancer
-0.0308897	CASE_STATUSCase	Not significant	MYH1;MYH10;MYH11;MYH13;MYH2;MYH6;MYH7;MYH7B;MYH9	FALSE	NA	Cancer vs no-cancer
-0.0308897	CASE_STATUSCase	Not significant	MYH1;MYH10;MYH11;MYH13;MYH2;MYH6;MYH7;MYH7B;MYH9	FALSE	meiotic spindle organization; microtubule cytoskeleton organization; syncytium formation by plasma membrane fusion; cytokinesis; angiogenesis; in utero embryonic development; establishment of lymphocyte polarity; establishment of T cell polarity; immune system process; leukocyte differentiation; myeloid leukocyte differentiation; proteolysis; membrane protein ectodomain proteolysis; transport; ph…	Cancer vs no-cancer
0.103057	CASE_STATUSCase	Not significant	HSPA8	FALSE	RNA splicing, via transesterification reactions; RNA splicing, via transesterification reactions with bulged adenosine as nucleophile; nuclear mRNA splicing, via spliceosome; regulation of neurotransmitter levels; nucleobase-containing compound metabolic process; transcription, DNA-dependent; regulation of transcription, DNA-dependent; RNA processing; mRNA processing; protein folding; 'de novo' p…	Cancer vs no-cancer
-0.0747079	CASE_STATUSCase	Not significant	AGER	FALSE	immune system process; regulation of transcription, DNA-dependent; response to stress; defense response; inflammatory response; immune response; signal transduction; cell surface receptor linked signaling pathway; response to wounding; regulation of biosynthetic process; cellular process; regulation of gene expression; regulation of macromolecule biosynthetic process; cellular component organizat…	Cancer vs no-cancer
-0.11326	CASE_STATUSCase	Not significant	NCF1C	FALSE	NA	Cancer vs no-cancer
-0.0743739	CASE_STATUSCase	Not significant	NCF1;NCF1C	FALSE	response to yeast; cell killing; leukocyte mediated cytotoxicity; immune effector process; immune system process; antigen processing and presentation of peptide antigen via MHC class I; antigen processing and presentation of exogenous peptide antigen; antigen processing and presentation of exogenous peptide antigen via MHC class I, TAP-dependent; respiratory burst involved in defense response; or…	Cancer vs no-cancer
-0.0743739	CASE_STATUSCase	Not significant	NCF1;NCF1C	FALSE	NA	Cancer vs no-cancer
-0.227582	CASE_STATUSCase	Not significant	SNRPG;SNRPGP15	FALSE	spliceosome assembly; RNA splicing, via transesterification reactions; RNA splicing, via transesterification reactions with bulged adenosine as nucleophile; spliceosomal snRNP assembly; nuclear mRNA splicing, via spliceosome; nucleobase-containing compound metabolic process; transcription, DNA-dependent; transcription termination, DNA-dependent; transcription from RNA polymerase II promoter; term…	Cancer vs no-cancer
-0.227582	CASE_STATUSCase	Not significant	SNRPG;SNRPGP15	FALSE	RNA splicing, via transesterification reactions; RNA splicing, via transesterification reactions with bulged adenosine as nucleophile; nuclear mRNA splicing, via spliceosome; nucleobase-containing compound metabolic process; RNA processing; mRNA processing; nitrogen compound metabolic process; metabolic process; RNA splicing; cellular process; RNA metabolic process; mRNA metabolic process; cellul…	Cancer vs no-cancer
0.0504313	CASE_STATUSCase	Not significant	NAP1L4	FALSE	chromatin organization; nucleosome assembly; organelle organization; cellular process; cellular component organization; cellular component assembly; cellular macromolecular complex subunit organization; cellular macromolecular complex assembly; nucleosome organization; macromolecular complex subunit organization; chromosome organization; macromolecular complex assembly; protein-DNA complex assemb…	Cancer vs no-cancer
-0.12742	CASE_STATUSCase	Not significant	MYO1G	FALSE	adaptive immune response; immune effector process; immune system process; leukocyte mediated immunity; lymphocyte mediated immunity; T cell mediated immunity; adaptive immune response based on somatic recombination of immune receptors built from immunoglobulin superfamily domains; transport; exocytosis; cellular component movement; immune response; cell adhesion; cellular process; vesicle-mediate…	Cancer vs no-cancer
0.0241651	CASE_STATUSCase	Not significant	APOC3	FALSE	retinoid metabolic process; cellular glucose homeostasis; alcohol metabolic process; lipid metabolic process; neutral lipid metabolic process; acylglycerol metabolic process; triglyceride metabolic process; triglyceride mobilization; glycerol ether metabolic process; isoprenoid metabolic process; terpenoid metabolic process; transport; lipid transport; response to stress; defense response; inflam…	Cancer vs no-cancer
-0.0703981	CASE_STATUSCase	Not significant	RAC2	FALSE	cell activation; tissue homeostasis; regulation of immune system process; positive regulation of immune system process; regulation of leukocyte migration; positive regulation of leukocyte migration; regulation of leukocyte chemotaxis; positive regulation of leukocyte chemotaxis; chemotaxis; organelle organization; cytoskeleton organization; actin filament organization; cell adhesion; leukocyte ce…	Cancer vs no-cancer
0.0295311	CASE_STATUSCase	Not significant	GNAQ	FALSE	skeletal system development; regulation of action potential; cell activation; regulation of protein phosphorylation; regulation of nucleotide metabolic process; negative regulation of protein kinase activity; cellular ion homeostasis; signal transduction; cell surface receptor linked signaling pathway; G-protein coupled receptor protein signaling pathway; G-protein signaling, coupled to cyclic nu…	Cancer vs no-cancer
0.196275	CASE_STATUSCase	Not significant	ADAMTSL2	FALSE	regulation of signal transduction; negative regulation of signal transduction; regulation of cell communication; negative regulation of cell communication; regulation of transforming growth factor beta receptor signaling pathway; regulation of signaling; negative regulation of signaling; negative regulation of transforming growth factor beta receptor signaling pathway; negative regulation of biol…	Cancer vs no-cancer
-0.0112446	CASE_STATUSCase	Not significant	H2AFY	FALSE	negative regulation of transcription from RNA polymerase II promoter; regulation of protein phosphorylation; negative regulation of protein phosphorylation; chromatin organization; nucleosome assembly; regulation of transcription, DNA-dependent; regulation of transcription from RNA polymerase II promoter; negative regulation of protein kinase activity; organelle organization; dosage compensation;…	Cancer vs no-cancer
-0.0097446	CASE_STATUSCase	Not significant	ANGPT1	FALSE	polysaccharide biosynthetic process; angiogenesis; blood vessel development; in utero embryonic development; regulation of cytokine production; regulation of protein phosphorylation; negative regulation of protein phosphorylation; positive regulation of protein phosphorylation; regulation of cytokine-mediated signaling pathway; sprouting angiogenesis; regulation of receptor internalization; posit…	Cancer vs no-cancer
-0.0167574	CASE_STATUSCase	Not significant	LIPG	FALSE	lipid metabolic process; phospholipid metabolic process; transport; lipid transport; response to nutrient; metabolic process; cell proliferation; catabolic process; phospholipid catabolic process; response to external stimulus; cellular process; response to extracellular stimulus; regulation of high-density lipoprotein particle clearance; positive regulation of high-density lipoprotein particle c…	Cancer vs no-cancer
0.0396855	CASE_STATUSCase	Not significant	ACTR3	FALSE	cytokinesis; immune system process; cellular component movement; chemotaxis; response to stress; defense response; immune response; organelle organization; cytoskeleton organization; actin filament organization; microtubule-based process; microtubule-based movement; establishment or maintenance of cell polarity; signal transduction; cell surface receptor linked signaling pathway; enzyme linked re…	Cancer vs no-cancer
-0.0387354	CASE_STATUSCase	Not significant	RPL3	FALSE	nuclear-transcribed mRNA catabolic process, nonsense-mediated decay; nuclear-transcribed mRNA catabolic process; nucleobase-containing compound metabolic process; RNA catabolic process; mRNA catabolic process; translation; translational initiation; translational elongation; translational termination; protein targeting; protein targeting to membrane; cotranslational protein targeting to membrane; …	Cancer vs no-cancer
-0.063748	CASE_STATUSCase	Not significant	VIT	FALSE	cellular process; regulation of cell-substrate adhesion; positive regulation of cell-substrate adhesion; cellular component organization; regulation of cell adhesion; extracellular matrix organization; extracellular structure organization; positive regulation of cell adhesion; positive regulation of biological process; positive regulation of cellular process; regulation of biological process; reg…	Cancer vs no-cancer
0.0503324	CASE_STATUSCase	Not significant	RPN1	FALSE	carbohydrate metabolic process; translation; protein modification process; protein glycosylation; protein N-linked glycosylation; protein targeting; protein targeting to membrane; cotranslational protein targeting to membrane; SRP-dependent cotranslational protein targeting to membrane; transport; intracellular protein transport; metabolic process; biosynthetic process; macromolecule biosynthetic…	Cancer vs no-cancer
0.0474956	CASE_STATUSCase	Not significant	NAP1L1	FALSE	nucleobase-containing compound metabolic process; DNA metabolic process; DNA replication; chromatin organization; nucleosome assembly; nitrogen compound metabolic process; organelle organization; metabolic process; positive regulation of cell proliferation; biosynthetic process; macromolecule biosynthetic process; cellular process; cellular component organization; cellular component assembly; cel…	Cancer vs no-cancer
0.000355158	CASE_STATUSCase	Not significant	IGLL5	FALSE	NA	Cancer vs no-cancer
-0.000444976	CASE_STATUSCase	Not significant	IGLC1;IGLC6;IGLL5	FALSE	immune effector process; activation of immune response; immune system process; regulation of immune system process; positive regulation of immune system process; transport; endocytosis; receptor-mediated endocytosis; response to stress; defense response; immune response; complement activation; complement activation, classical pathway; humoral immune response; metabolic process; cellular process; …	Cancer vs no-cancer
-0.000444976	CASE_STATUSCase	Not significant	IGLC1;IGLC6;IGLL5	FALSE	immune effector process; activation of immune response; immune system process; regulation of immune system process; positive regulation of immune system process; transport; endocytosis; receptor-mediated endocytosis; response to stress; defense response; immune response; complement activation; complement activation, classical pathway; humoral immune response; metabolic process; cellular process; …	Cancer vs no-cancer
-0.000444976	CASE_STATUSCase	Not significant	IGLC1;IGLC6;IGLL5	FALSE	NA	Cancer vs no-cancer
0.0100084	CASE_STATUSCase	Not significant	IGLC1;IGLL5	FALSE	immune effector process; activation of immune response; immune system process; regulation of immune system process; positive regulation of immune system process; transport; endocytosis; receptor-mediated endocytosis; response to stress; defense response; immune response; complement activation; complement activation, classical pathway; humoral immune response; metabolic process; cellular process; …	Cancer vs no-cancer
0.0100084	CASE_STATUSCase	Not significant	IGLC1;IGLL5	FALSE	NA	Cancer vs no-cancer
-0.0361625	CASE_STATUSCase	Not significant	ACOX2	FALSE	organic acid metabolic process; lipid metabolic process; fatty acid metabolic process; fatty acid beta-oxidation; steroid biosynthetic process; bile acid biosynthetic process; metabolic process; steroid metabolic process; bile acid metabolic process; lipid biosynthetic process; catabolic process; biosynthetic process; fatty acid catabolic process; cellular process; lipid catabolic process; organi…	Cancer vs no-cancer
-0.0153092	CASE_STATUSCase	Not significant	IGFBP1	FALSE	regulation of cell growth; response to stress; ER-nucleus signaling pathway; response to unfolded protein; signal transduction; cell surface receptor linked signaling pathway; enzyme linked receptor protein signaling pathway; transmembrane receptor protein tyrosine kinase signaling pathway; metabolic process; insulin receptor signaling pathway; anatomical structure morphogenesis; response to endo…	Cancer vs no-cancer
-0.0312934	CASE_STATUSCase	Not significant	SPP2	FALSE	skeletal system development; protein complex assembly; negative regulation of peptidase activity; negative regulation of endopeptidase activity; cellular component organization; regulation of metabolic process; cellular component assembly; multicellular organismal process; developmental process; negative regulation of catalytic activity; macromolecular complex subunit organization; negative regul…	Cancer vs no-cancer
0.0593994	CASE_STATUSCase	Not significant	ARF4	FALSE	regulation of transcription, DNA-dependent; regulation of transcription from RNA polymerase II promoter; protein modification process; protein ADP-ribosylation; transport; cellular component movement; response to stress; organelle organization; signal transduction; cell surface receptor linked signaling pathway; enzyme linked receptor protein signaling pathway; transmembrane receptor protein tyro…	Cancer vs no-cancer
0.00579569	CASE_STATUSCase	Not significant	FGG	FALSE	cell activation; platelet degranulation; regulation of peptide secretion; positive regulation of peptide secretion; protein complex assembly; transport; exocytosis; cell adhesion; cell-matrix adhesion; signal transduction; blood coagulation; hemostasis; regulation of signal transduction; positive regulation of signal transduction; cellular process; response to inorganic substance; response to met…	Cancer vs no-cancer
0.15746	CASE_STATUSCase	Not significant	ACAA1	FALSE	very long-chain fatty acid metabolic process; organic acid metabolic process; lipid metabolic process; fatty acid metabolic process; fatty acid beta-oxidation; metabolic process; steroid metabolic process; bile acid metabolic process; catabolic process; fatty acid catabolic process; cellular process; lipid catabolic process; organic acid catabolic process; fatty acid oxidation; carboxylic acid me…	Cancer vs no-cancer
0.0241234	CASE_STATUSCase	Not significant	HSPD1	FALSE	cell activation; cytokine production; regulation of cytokine production; positive regulation of cytokine production; somatic diversification of immune receptors; somatic recombination of immunoglobulin genes involved in immune response; somatic diversification of immunoglobulins involved in immune response; activation of innate immune response; pattern recognition receptor signaling pathway; toll…	Cancer vs no-cancer
0.0415384	CASE_STATUSCase	Not significant	IGFBP2	FALSE	regulation of cell growth; regulation of immune system process; positive regulation of immune system process; regulation of leukocyte activation; positive regulation of leukocyte activation; signal transduction; female pregnancy; aging; response to nutrient; metabolic process; positive regulation of cell proliferation; response to external stimulus; response to mechanical stimulus; response to ab…	Cancer vs no-cancer
-0.0190743	CASE_STATUSCase	Not significant	FGG	FALSE	cell activation; platelet degranulation; regulation of peptide secretion; positive regulation of peptide secretion; protein complex assembly; transport; exocytosis; cell adhesion; cell-matrix adhesion; signal transduction; blood coagulation; hemostasis; regulation of signal transduction; positive regulation of signal transduction; cellular process; response to inorganic substance; response to met…	Cancer vs no-cancer
0.0862183	CASE_STATUSCase	Not significant	ANXA5	FALSE	positive regulation of defense response to virus by host; regulation of immune system process; regulation of immune effector process; regulation of response to biotic stimulus; signal transduction; blood coagulation; hemostasis; cellular process; response to organic substance; regulation of cell death; regulation of metabolic process; regulation of defense response; multicellular organismal proce…	Cancer vs no-cancer
-0.0920442	CASE_STATUSCase	Not significant	CCL28	FALSE	regulation of cell-matrix adhesion; positive regulation of cell-matrix adhesion; immune system process; cellular ion homeostasis; cellular calcium ion homeostasis; cellular metal ion homeostasis; cellular component movement; chemotaxis; immune response; elevation of cytosolic calcium ion concentration; response to nutrient; response to external stimulus; cellular process; response to extracellula…	Cancer vs no-cancer
0.342648	CASE_STATUSCase	Up	CP	TRUE	transition metal ion transport; transport; ion transport; cation transport; copper ion transport; cellular ion homeostasis; cellular metal ion homeostasis; cellular iron ion homeostasis; cellular process; cellular homeostasis; metal ion transport; cellular cation homeostasis; homeostatic process; chemical homeostasis; ion homeostasis; establishment of localization; metal ion homeostasis; iron ion…	Cancer vs no-cancer
-0.0466338	CASE_STATUSCase	Not significant	FGB	FALSE	cell activation; immune system process; platelet degranulation; regulation of peptide secretion; positive regulation of peptide secretion; protein complex assembly; transport; exocytosis; response to stress; defense response; immune response; humoral immune response; cell adhesion; cell-matrix adhesion; signal transduction; blood coagulation; hemostasis; response to biotic stimulus; response to b…	Cancer vs no-cancer
-0.0741623	CASE_STATUSCase	Not significant	CDH6	FALSE	cell adhesion; homophilic cell adhesion; cellular process; cellular component organization; cell-cell adhesion; cellular component assembly; biological adhesion; cell junction assembly; cell junction organization; adherens junction organization; cell-cell junction organization; cellular component organization or biogenesis; cellular component organization or biogenesis at cellular level; cellular…	Cancer vs no-cancer
-0.0822807	CASE_STATUSCase	Not significant	COPS5	FALSE	protein deneddylation; nucleobase-containing compound metabolic process; transcription, DNA-dependent; regulation of transcription, DNA-dependent; regulation of transcription from RNA polymerase II promoter; transcription from RNA polymerase II promoter; translation; translational initiation; protein modification process; nitrogen compound metabolic process; metabolic process; biosynthetic proces…	Cancer vs no-cancer
0.0295459	CASE_STATUSCase	Not significant	DECR1	FALSE	organic acid metabolic process; protein complex assembly; lipid metabolic process; fatty acid metabolic process; fatty acid beta-oxidation; metabolic process; catabolic process; fatty acid catabolic process; cellular process; lipid catabolic process; cellular component organization; organic acid catabolic process; fatty acid oxidation; carboxylic acid metabolic process; cellular component assembl…	Cancer vs no-cancer
-0.0370408	CASE_STATUSCase	Not significant	SPARC	FALSE	ossification; cell activation; regulation of endothelial cell proliferation; negative regulation of endothelial cell proliferation; response to molecule of bacterial origin; platelet degranulation; transport; exocytosis; endocytosis; receptor-mediated endocytosis; signal transduction; heart development; response to nutrient; blood coagulation; hemostasis; negative regulation of cell proliferation…	Cancer vs no-cancer
-0.0253424	CASE_STATUSCase	Not significant	PROC	FALSE	immune system process; protein modification process; proteolysis; cellular component movement; blood coagulation; hemostasis; metabolic process; cellular process; regulation of cell death; cell migration; peptidyl-glutamic acid carboxylation; peptidyl-amino acid modification; peptidyl-glutamic acid modification; protein carboxylation; protein metabolic process; regulation of blood coagulation; ne…	Cancer vs no-cancer
-0.0538022	CASE_STATUSCase	Not significant	GNB1;GNB2	FALSE	response to hypoxia; cell activation; system process; generation of precursor metabolites and energy; energy reserve metabolic process; regulation of nucleotide metabolic process; cellular ion homeostasis; cellular calcium ion homeostasis; cellular metal ion homeostasis; apoptosis; response to stress; cell communication; signal transduction; cell surface receptor linked signaling pathway; G-prote…	Cancer vs no-cancer
-0.0538022	CASE_STATUSCase	Not significant	GNB1;GNB2	FALSE	generation of precursor metabolites and energy; energy reserve metabolic process; cell communication; signal transduction; cell surface receptor linked signaling pathway; G-protein coupled receptor protein signaling pathway; cell-cell signaling; synaptic transmission; metabolic process; response to endogenous stimulus; response to hormone stimulus; cellular process; response to organic substance;…	Cancer vs no-cancer
0.0542181	CASE_STATUSCase	Not significant	LCP2	FALSE	cell activation; regulation of protein phosphorylation; activation of immune response; myeloid leukocyte activation; immune system process; immune response-activating cell surface receptor signaling pathway; regulation of immune system process; positive regulation of immune system process; immune response-activating signal transduction; immune response-regulating signaling pathway; immune respons…	Cancer vs no-cancer
0.0712214	CASE_STATUSCase	Not significant	CYFIP2	FALSE	immune system process; apoptosis; response to stress; defense response; immune response; cell adhesion; signal transduction; cell surface receptor linked signaling pathway; enzyme linked receptor protein signaling pathway; transmembrane receptor protein tyrosine kinase signaling pathway; small GTPase mediated signal transduction; cell death; positive regulation of metabolic process; cellular proc…	Cancer vs no-cancer
-0.140135	CASE_STATUSCase	Down	LPL	TRUE	retinoid metabolic process; organic acid metabolic process; lipid metabolic process; fatty acid metabolic process; fatty acid biosynthetic process; neutral lipid metabolic process; acylglycerol metabolic process; triglyceride metabolic process; phospholipid metabolic process; glycerol ether metabolic process; isoprenoid metabolic process; terpenoid metabolic process; response to stress; signal tr…	Cancer vs no-cancer
-0.131258	CASE_STATUSCase	Not significant	NACA	FALSE	nucleobase-containing compound metabolic process; transcription, DNA-dependent; regulation of transcription, DNA-dependent; nitrogen compound metabolic process; metabolic process; biosynthetic process; macromolecule biosynthetic process; regulation of biosynthetic process; cellular process; regulation of gene expression; regulation of macromolecule biosynthetic process; RNA metabolic process; reg…	Cancer vs no-cancer
0.00674503	CASE_STATUSCase	Not significant	RAB1B	FALSE	transport; intracellular protein transport; ER to Golgi vesicle-mediated transport; autophagy; signal transduction; small GTPase mediated signal transduction; Ras protein signal transduction; metabolic process; catabolic process; regulation of catabolic process; cellular process; regulation of autophagy; regulation of cell communication; protein transport; cellular component organization; vesicle…	Cancer vs no-cancer
-0.137434	CASE_STATUSCase	Not significant	CARD16	FALSE	regulation of cell death; regulation of apoptosis; regulation of programmed cell death; regulation of biological process; regulation of cellular process; biological regulation	Cancer vs no-cancer
0.0030928	CASE_STATUSCase	Not significant	C8B	FALSE	immune effector process; activation of immune response; immune system process; regulation of acute inflammatory response; regulation of immune system process; positive regulation of immune system process; regulation of immune effector process; regulation of humoral immune response; response to stress; defense response; immune response; complement activation; complement activation, alternative pat…	Cancer vs no-cancer
-0.0322101	CASE_STATUSCase	Not significant	SLC2A3	FALSE	carbohydrate metabolic process; organic acid metabolic process; vitamin metabolic process; water-soluble vitamin metabolic process; transport; ion transport; cation transport; hydrogen transport; metabolic process; carbohydrate transport; hexose transport; cellular process; monovalent inorganic cation transport; monosaccharide transport; glucose transport; proton transport; carboxylic acid metabo…	Cancer vs no-cancer
-0.119301	CASE_STATUSCase	Not significant	THBS3	FALSE	ossification; growth plate cartilage development; cell adhesion; cell-matrix adhesion; tissue development; cellular process; biological adhesion; cell-substrate adhesion; multicellular organismal process; developmental process; ossification involved in bone maturation; anatomical structure formation involved in morphogenesis; anatomical structure development; cartilage development; trabecula form…	Cancer vs no-cancer
-0.0216588	CASE_STATUSCase	Not significant	TUBA1C	FALSE	protein folding; 'de novo' protein folding; protein complex assembly; transport; microtubule-based process; metabolic process; cellular process; cellular component organization; protein metabolic process; cellular component assembly; cytoskeleton-dependent intracellular transport; cellular macromolecular complex subunit organization; cellular macromolecular complex assembly; macromolecule metabol…	Cancer vs no-cancer
-0.0164615	CASE_STATUSCase	Not significant	GANAB	FALSE	carbohydrate metabolic process; protein folding; protein modification process; protein glycosylation; protein N-linked glycosylation; metabolic process; cellular process; peptidyl-amino acid modification; peptidyl-asparagine modification; protein N-linked glycosylation via asparagine; protein metabolic process; macromolecule metabolic process; macromolecule modification; macromolecule glycosylati…	Cancer vs no-cancer
0.00963019	CASE_STATUSCase	Not significant	C8B	FALSE	immune effector process; activation of immune response; immune system process; regulation of acute inflammatory response; regulation of immune system process; positive regulation of immune system process; regulation of immune effector process; regulation of humoral immune response; response to stress; defense response; immune response; complement activation; complement activation, alternative pat…	Cancer vs no-cancer
0.0959092	CASE_STATUSCase	Not significant	SLC25A10	FALSE	sulfur amino acid metabolic process; sulfur amino acid catabolic process; carbohydrate metabolic process; monosaccharide metabolic process; glucose metabolic process; alcohol metabolic process; organic acid metabolic process; gluconeogenesis; cellular amino acid metabolic process; sulfur compound metabolic process; nitrogen compound metabolic process; transport; ion transport; dicarboxylic acid t…	Cancer vs no-cancer
-0.119108	CASE_STATUSCase	Not significant	DKK3	FALSE	regulation of transcription, DNA-dependent; signal transduction; cell surface receptor linked signaling pathway; anatomical structure morphogenesis; regulation of biosynthetic process; negative regulation of biosynthetic process; negative regulation of metabolic process; regulation of signal transduction; negative regulation of signal transduction; cellular process; regulation of gene expression;…	Cancer vs no-cancer
0.0443636	CASE_STATUSCase	Not significant	ST13	FALSE	protein folding; protein complex assembly; metabolic process; negative regulation of metabolic process; cellular process; negative regulation of macromolecule metabolic process; cellular component organization; regulation of metabolic process; protein metabolic process; cellular component assembly; regulation of cellular metabolic process; negative regulation of cellular metabolic process; regula…	Cancer vs no-cancer
-0.022032	CASE_STATUSCase	Not significant	INHBE	FALSE	regulation of protein phosphorylation; positive regulation of protein phosphorylation; signal transduction; positive regulation of metabolic process; regulation of signal transduction; positive regulation of signal transduction; cellular process; positive regulation of phosphorus metabolic process; positive regulation of macromolecule metabolic process; regulation of intracellular protein kinase …	Cancer vs no-cancer
0.0264154	CASE_STATUSCase	Not significant	GOLIM4	FALSE	transport; establishment of localization; NA	Cancer vs no-cancer
0.132407	CASE_STATUSCase	Not significant	TFRC	FALSE	transition metal ion transport; leukocyte differentiation; myeloid leukocyte differentiation; transport; ion transport; cation transport; iron ion transport; cellular ion homeostasis; cellular metal ion homeostasis; cellular iron ion homeostasis; cellular process; protein transport; ferric iron transport; viral reproduction; cellular homeostasis; metal ion transport; cellular cation homeostasis; …	Cancer vs no-cancer
-0.0698761	CASE_STATUSCase	Not significant	HBA2	FALSE	NA	Cancer vs no-cancer
-0.0753344	CASE_STATUSCase	Not significant	MYL2	FALSE	regulation of cell growth; cell fate specification; system process; muscle system process; circulatory system process; heart process; cellular component movement; muscle contraction; regulation of muscle contraction; striated muscle contraction; regulation of striated muscle contraction; organelle organization; cytoskeleton organization; anatomical structure morphogenesis; post-embryonic developm…	Cancer vs no-cancer
0.0496378	CASE_STATUSCase	Not significant	SERPINA1	FALSE	response to hypoxia; cell activation; response to molecule of bacterial origin; acute inflammatory response; platelet degranulation; transport; exocytosis; response to stress; defense response; acute-phase response; inflammatory response; blood coagulation; hemostasis; response to biotic stimulus; response to wounding; response to endogenous stimulus; response to hormone stimulus; cellular proces…	Cancer vs no-cancer
-0.00494374	CASE_STATUSCase	Not significant	SCFD1	FALSE	cell morphogenesis; response to hypoxia; transport; retrograde vesicle-mediated transport, Golgi to ER; post-Golgi vesicle-mediated transport; endocytosis; vesicle docking involved in exocytosis; phagocytosis; response to stress; response to toxin; anatomical structure morphogenesis; cellular process; membrane invagination; protein transport; cellular component organization; cellular membrane org…	Cancer vs no-cancer
-0.0733423	CASE_STATUSCase	Not significant	GNG2	FALSE	cell activation; generation of precursor metabolites and energy; energy reserve metabolic process; regulation of nucleotide metabolic process; cell communication; signal transduction; cell surface receptor linked signaling pathway; G-protein coupled receptor protein signaling pathway; G-protein signaling, coupled to cyclic nucleotide second messenger; G-protein signaling, coupled to cAMP nucleoti…	Cancer vs no-cancer
0.0105076	CASE_STATUSCase	Not significant	SERPINA10	FALSE	blood coagulation; hemostasis; negative regulation of peptidase activity; negative regulation of endopeptidase activity; regulation of metabolic process; multicellular organismal process; negative regulation of catalytic activity; negative regulation of molecular function; regulation of biological process; regulation of catalytic activity; coagulation; regulation of body fluid levels; regulation …	Cancer vs no-cancer
-0.0443514	CASE_STATUSCase	Not significant	SERPINA3	FALSE	tissue homeostasis; acute inflammatory response; system process; response to stress; defense response; acute-phase response; inflammatory response; response to wounding; negative regulation of peptidase activity; epithelial structure maintenance; negative regulation of endopeptidase activity; regulation of lipid metabolic process; regulation of metabolic process; digestive system process; mainten…	Cancer vs no-cancer
-0.0525231	CASE_STATUSCase	Not significant	FUT8	FALSE	in utero embryonic development; carbohydrate metabolic process; monosaccharide metabolic process; fucose metabolic process; alcohol metabolic process; nucleobase-containing compound metabolic process; protein modification process; protein glycosylation; protein N-linked glycosylation; N-glycan processing; nitrogen compound metabolic process; cellular component movement; signal transduction; cell …	Cancer vs no-cancer
0.122381	CASE_STATUSCase	Not significant	LAMB1	FALSE	cell morphogenesis; cell morphogenesis involved in differentiation; chemotaxis; cell adhesion; negative regulation of cell adhesion; axon guidance; embryo implantation; positive regulation of cell proliferation; response to external stimulus; anatomical structure morphogenesis; organ morphogenesis; cellular process; cellular component organization; cell-cell adhesion; neuronal-glial interaction i…	Cancer vs no-cancer
-0.0233259	CASE_STATUSCase	Not significant	CHGA	FALSE	cell activation; cytokine production; cell killing; immune effector process; cell activation involved in immune response; myeloid leukocyte activation; myeloid cell activation involved in immune response; mast cell activation involved in immune response; leukocyte activation involved in immune response; cytokine production involved in immune response; immune system process; production of molecula…	Cancer vs no-cancer
-0.0523147	CASE_STATUSCase	Not significant	SDCBP	FALSE	protein targeting; protein targeting to membrane; transport; intracellular protein transport; substrate-dependent cell migration, cell extension; chemotaxis; organelle organization; cytoskeleton organization; cell communication; signal transduction; cell surface receptor linked signaling pathway; enzyme linked receptor protein signaling pathway; transmembrane receptor protein tyrosine kinase sign…	Cancer vs no-cancer
0.0293468	CASE_STATUSCase	Not significant	HP	FALSE	response to reactive oxygen species; immune system process; acute inflammatory response; transport; endocytosis; receptor-mediated endocytosis; response to stress; defense response; acute-phase response; inflammatory response; response to oxidative stress; response to biotic stimulus; response to wounding; response to bacterium; negative regulation of metabolic process; regulation of catabolic pr…	Cancer vs no-cancer
-0.0646134	CASE_STATUSCase	Not significant	RANGAP1	FALSE	mitotic cell cycle; regulation of nucleotide metabolic process; cell cycle; signal transduction; small GTPase mediated signal transduction; regulation of catabolic process; cellular process; regulation of nucleobase-containing compound metabolic process; regulation of metabolic process; regulation of nucleotide catabolic process; regulation of cellular metabolic process; regulation of cellular ca…	Cancer vs no-cancer
0.0081936	CASE_STATUSCase	Not significant	APOE	FALSE	response to reactive oxygen species; retinoid metabolic process; regulation of cell growth; regulation of protein phosphorylation; regulation of endothelial cell proliferation; negative regulation of endothelial cell proliferation; response to dietary excess; system process; circulatory system process; vascular process in circulatory system; alcohol metabolic process; regulation of nucleotide met…	Cancer vs no-cancer
0.121993	CASE_STATUSCase	Not significant	TGFBI	FALSE	angiogenesis; chondrocyte differentiation; system process; cell adhesion; negative regulation of cell adhesion; sensory perception; visual perception; cell proliferation; cellular process; cellular component organization; biological adhesion; cell differentiation; regulation of cell adhesion; extracellular matrix organization; multicellular organismal process; developmental process; extracellular…	Cancer vs no-cancer
-0.0790274	CASE_STATUSCase	Not significant	GPX3	FALSE	response to reactive oxygen species; protein complex assembly; response to stress; response to oxidative stress; response to lipid hydroperoxide; metabolic process; catabolic process; cellular process; response to inorganic substance; cellular component organization; cellular component assembly; response to hydroperoxide; cellular response to stress; cellular response to oxidative stress; cellula…	Cancer vs no-cancer
-0.0204886	CASE_STATUSCase	Not significant	ANTXR1	FALSE	cell morphogenesis; cell morphogenesis involved in differentiation; organelle organization; cytoskeleton organization; cell adhesion; signal transduction; anatomical structure morphogenesis; cellular process; cellular component organization; reproductive process; biological adhesion; actin filament-based process; actin cytoskeleton organization; actin cytoskeleton reorganization; cell-substrate a…	Cancer vs no-cancer
-0.0464224	CASE_STATUSCase	Not significant	CTSC	FALSE	cell killing; leukocyte mediated cytotoxicity; T cell mediated cytotoxicity; adaptive immune response; immune effector process; immune system process; leukocyte mediated immunity; lymphocyte mediated immunity; T cell mediated immunity; adaptive immune response based on somatic recombination of immune receptors built from immunoglobulin superfamily domains; proteolysis; induction of apoptosis; act…	Cancer vs no-cancer
-0.206368	CASE_STATUSCase	Not significant	VWA3B	FALSE	NA	Cancer vs no-cancer
-0.00674791	CASE_STATUSCase	Not significant	ARHGDIB	FALSE	immune system process; cellular component movement; immune response; organelle organization; cytoskeleton organization; negative regulation of cell adhesion; signal transduction; small GTPase mediated signal transduction; Ras protein signal transduction; Rho protein signal transduction; multicellular organismal development; metabolic process; regulation of signal transduction; cellular process; c…	Cancer vs no-cancer
0.0991721	CASE_STATUSCase	Not significant	SPTB	FALSE	porphyrin-containing compound metabolic process; porphyrin-containing compound biosynthetic process; nitrogen compound metabolic process; chemotaxis; plasma membrane organization; axon guidance; regulation of actin polymerization or depolymerization; metabolic process; biosynthetic process; response to external stimulus; cellular process; negative regulation of organelle organization; cellular co…	Cancer vs no-cancer
-0.224105	CASE_STATUSCase	Not significant	IQGAP1	FALSE	regulation of cytokine production; regulation of protein phosphorylation; epithelial cell development; regulation of peptide secretion; generation of precursor metabolites and energy; energy reserve metabolic process; regulation of nucleotide metabolic process; signal transduction; cell surface receptor linked signaling pathway; enzyme linked receptor protein signaling pathway; transmembrane rece…	Cancer vs no-cancer
0.0196434	CASE_STATUSCase	Not significant	FBN1	FALSE	skeletal system development; metanephros development; kidney development; heart development; anatomical structure morphogenesis; response to endogenous stimulus; regulation of signal transduction; negative regulation of signal transduction; cellular process; response to organic substance; regulation of cell communication; negative regulation of cell communication; cellular component organization;…	Cancer vs no-cancer
-0.0174065	CASE_STATUSCase	Not significant	CTRB2	FALSE	vitamin metabolic process; water-soluble vitamin metabolic process; porphyrin-containing compound metabolic process; nitrogen compound metabolic process; digestion; metabolic process; cobalamin metabolic process; cellular process; cellular component organization; cellular component disassembly; extracellular matrix disassembly; extracellular matrix organization; multicellular organismal process; …	Cancer vs no-cancer
-0.0572616	CASE_STATUSCase	Not significant	HEXA	FALSE	polysaccharide catabolic process; carbohydrate metabolic process; polysaccharide metabolic process; aminoglycan metabolic process; aminoglycan catabolic process; glycosaminoglycan catabolic process; lipid metabolic process; membrane lipid metabolic process; glycolipid metabolic process; sphingolipid metabolic process; glycosphingolipid metabolic process; sulfur compound metabolic process; nitroge…	Cancer vs no-cancer
0.0588939	CASE_STATUSCase	Not significant	SULT1A3;SULT1A4	FALSE	alcohol metabolic process; nucleobase-containing compound metabolic process; purine nucleotide metabolic process; cellular biogenic amine metabolic process; catecholamine metabolic process; lipid metabolic process; cellular aromatic compound metabolic process; nucleoside phosphate metabolic process; sulfur compound metabolic process; xenobiotic metabolic process; nitrogen compound metabolic proce…	Cancer vs no-cancer
0.0588939	CASE_STATUSCase	Not significant	SULT1A3;SULT1A4	FALSE	alcohol metabolic process; cellular biogenic amine metabolic process; catecholamine metabolic process; lipid metabolic process; cellular aromatic compound metabolic process; nitrogen compound metabolic process; metabolic process; steroid metabolic process; amine metabolic process; catechol-containing compound metabolic process; cellular process; phenol-containing compound metabolic process; diol …	Cancer vs no-cancer
0.00517602	CASE_STATUSCase	Not significant	GSTM1	FALSE	organic acid metabolic process; peptide metabolic process; cellular amino acid metabolic process; cellular modified amino acid metabolic process; cellular aromatic compound metabolic process; glutathione metabolic process; sulfur compound metabolic process; xenobiotic metabolic process; nitrogen compound metabolic process; response to stress; metabolic process; catabolic process; amine metabolic …	Cancer vs no-cancer
0.0481209	CASE_STATUSCase	Not significant	PCBP2	FALSE	RNA splicing, via transesterification reactions; RNA splicing, via transesterification reactions with bulged adenosine as nucleophile; nuclear mRNA splicing, via spliceosome; regulation of cytokine production; negative regulation of cytokine production; immune effector process; immune system process; regulation of immune system process; negative regulation of immune system process; regulation of …	Cancer vs no-cancer
-0.0384917	CASE_STATUSCase	Not significant	PMM2	FALSE	carbohydrate metabolic process; monosaccharide metabolic process; mannose metabolic process; alcohol metabolic process; nucleobase-containing compound metabolic process; protein modification process; protein glycosylation; protein N-linked glycosylation; dolichol-linked oligosaccharide biosynthetic process; nitrogen compound metabolic process; metabolic process; biosynthetic process; nucleotide-s…	Cancer vs no-cancer
0.00518938	CASE_STATUSCase	Not significant	SNAP23	FALSE	histamine secretion; histamine secretion involved in inflammatory response; histamine secretion by mast cell; protein complex assembly; transport; post-Golgi vesicle-mediated transport; vesicle targeting; vesicle fusion; cellular membrane fusion; organelle organization; hormone transport; cellular process; regulation of hormone levels; protein transport; amine transport; cellular component organi…	Cancer vs no-cancer
0.110545	CASE_STATUSCase	Not significant	PIP4K2A	FALSE	lipid metabolic process; phospholipid metabolic process; glycerophospholipid metabolic process; phosphatidylinositol biosynthetic process; phosphorus metabolic process; phosphate-containing compound metabolic process; metabolic process; lipid biosynthetic process; phospholipid biosynthetic process; biosynthetic process; cellular process; phosphorylation; organophosphate metabolic process; lipid m…	Cancer vs no-cancer
0.0592186	CASE_STATUSCase	Not significant	PAM	FALSE	peptide amidation; peptide metabolic process; metabolic process; cellular process; peptide modification; cellular metabolic process; NA	Cancer vs no-cancer
-0.159602	CASE_STATUSCase	Not significant	MCFD2	FALSE	carbohydrate metabolic process; protein modification process; protein glycosylation; protein N-linked glycosylation; transport; metabolic process; cellular process; protein transport; vesicle-mediated transport; peptidyl-amino acid modification; peptidyl-asparagine modification; protein N-linked glycosylation via asparagine; protein metabolic process; macromolecule metabolic process; macromolecul…	Cancer vs no-cancer
0.0446691	CASE_STATUSCase	Not significant	NOP58	FALSE	rRNA modification; nucleobase-containing compound metabolic process; rRNA processing; RNA processing; protein targeting; protein import into nucleus; snRNP protein import into nucleus; nitrogen compound metabolic process; transport; intracellular protein transport; nucleocytoplasmic transport; metabolic process; RNA modification; cellular process; protein transport; cell growth; RNA metabolic pro…	Cancer vs no-cancer
-0.0324412	CASE_STATUSCase	Not significant	NUCB1	FALSE	NA	Cancer vs no-cancer
-0.0478011	CASE_STATUSCase	Not significant	PDIA3	FALSE	immune system process; antigen processing and presentation of peptide antigen via MHC class I; antigen processing and presentation of exogenous peptide antigen; antigen processing and presentation of exogenous peptide antigen via MHC class I, TAP-dependent; carbohydrate metabolic process; protein folding; protein modification process; protein glycosylation; protein N-linked glycosylation; proteol…	Cancer vs no-cancer
0.0168528	CASE_STATUSCase	Not significant	PSMD1	FALSE	G1/S transition of mitotic cell cycle; protein polyubiquitination; mitotic cell cycle; activation of innate immune response; innate immune response activating cell surface receptor signaling pathway; stimulatory C-type lectin receptor signaling pathway; activation of immune response; immune system process; immune response-activating cell surface receptor signaling pathway; antigen processing and …	Cancer vs no-cancer
-0.0604807	CASE_STATUSCase	Not significant	APP	FALSE	cell activation; regulation of protein phosphorylation; suckling behavior; immune system process; platelet degranulation; system process; alcohol metabolic process; nucleobase-containing compound metabolic process; regulation of transcription, DNA-dependent; regulation of transcription from RNA polymerase II promoter; mRNA polyadenylation; RNA processing; mRNA processing; regulation of translatio…	Cancer vs no-cancer
-0.109034	CASE_STATUSCase	Not significant	SUSD5	FALSE	cell adhesion; cellular process; biological adhesion	Cancer vs no-cancer
-0.149378	CASE_STATUSCase	Down	PXDN	TRUE	response to reactive oxygen species; regulation of cytokine-mediated signaling pathway; negative regulation of cytokine-mediated signaling pathway; immune system process; response to stress; immune response; response to oxidative stress; metabolic process; catabolic process; regulation of signal transduction; negative regulation of signal transduction; cellular process; response to inorganic subs…	Cancer vs no-cancer
0.105296	CASE_STATUSCase	Not significant	TTC27	FALSE	NA	Cancer vs no-cancer
-0.0868594	CASE_STATUSCase	Not significant	ACAP2	FALSE	NA	Cancer vs no-cancer
0.0702243	CASE_STATUSCase	Not significant	ABI3BP	FALSE	cellular process; regulation of cell-substrate adhesion; positive regulation of cell-substrate adhesion; cellular component organization; regulation of cell adhesion; extracellular matrix organization; extracellular structure organization; positive regulation of cell adhesion; positive regulation of biological process; positive regulation of cellular process; regulation of biological process; reg…	Cancer vs no-cancer
-0.0220849	CASE_STATUSCase	Not significant	CFB	FALSE	immune effector process; activation of immune response; immune system process; regulation of acute inflammatory response; regulation of immune system process; positive regulation of immune system process; regulation of immune effector process; regulation of humoral immune response; response to stress; defense response; immune response; complement activation; complement activation, alternative pat…	Cancer vs no-cancer
0.0214085	CASE_STATUSCase	Not significant	DIAPH1	FALSE	system process; protein complex assembly; organelle organization; cytoskeleton organization; actin filament organization; signal transduction; small GTPase mediated signal transduction; sensory perception; sensory perception of sound; protein localization; actin polymerization or depolymerization; regulation of cell shape; response to endogenous stimulus; cellular process; response to organic sub…	Cancer vs no-cancer
0.0469374	CASE_STATUSCase	Not significant	P4HB	FALSE	response to reactive oxygen species; response to hypoxia; organic acid metabolic process; protein folding; protein modification process; proteolysis; cellular amino acid metabolic process; cellular modified amino acid metabolic process; nitrogen compound metabolic process; response to stress; response to oxidative stress; metabolic process; amine metabolic process; cellular process; response to i…	Cancer vs no-cancer
-0.071987	CASE_STATUSCase	Not significant	SCPEP1	FALSE	retinoid metabolic process; organic acid metabolic process; lipid metabolic process; isoprenoid metabolic process; terpenoid metabolic process; vitamin metabolic process; fat-soluble vitamin metabolic process; vitamin A metabolic process; metabolic process; regulation of blood pressure; cellular process; regulation of hormone levels; diterpenoid metabolic process; carboxylic acid metabolic proces…	Cancer vs no-cancer
-0.162508	CASE_STATUSCase	Not significant	FABP5	FALSE	carbohydrate metabolic process; monosaccharide metabolic process; glucose metabolic process; alcohol metabolic process; cellular biogenic amine metabolic process; lipid metabolic process; neutral lipid metabolic process; acylglycerol metabolic process; triglyceride metabolic process; phospholipid metabolic process; glycerophospholipid metabolic process; phosphatidylcholine biosynthetic process; g…	Cancer vs no-cancer
-0.0509533	CASE_STATUSCase	Not significant	CAMP	FALSE	cell killing; innate immune response in mucosa; organ or tissue specific immune response; immune system process; mucosal immune response; response to stress; defense response; immune response; humoral immune response; organelle organization; response to biotic stimulus; response to bacterium; cellular process; cellular component organization; antimicrobial humoral response; antibacterial humoral …	Cancer vs no-cancer
-0.208078	CASE_STATUSCase	Not significant	ITGB2	FALSE	cell activation; regulation of protein phosphorylation; activation of innate immune response; pattern recognition receptor signaling pathway; toll-like receptor signaling pathway; activation of immune response; immune system process; leukocyte migration involved in inflammatory response; regulation of immune system process; positive regulation of immune system process; immune response-activating …	Cancer vs no-cancer
0.00983826	CASE_STATUSCase	Not significant	RAN	FALSE	ribosomal subunit export from nucleus; ribosomal large subunit export from nucleus; ribosomal small subunit export from nucleus; protein import into nucleus, translocation; microtubule cytoskeleton organization; nuclear division; developmental process involved in reproduction; nucleobase-containing compound metabolic process; DNA metabolic process; regulation of transcription, DNA-dependent; RNA …	Cancer vs no-cancer
0.314395	CASE_STATUSCase	Up	CNDP1	TRUE	NA	Cancer vs no-cancer
0.0629555	CASE_STATUSCase	Not significant	EIF4A1	FALSE	nuclear-transcribed mRNA catabolic process, deadenylation-dependent decay; nuclear-transcribed mRNA poly(A) tail shortening; nuclear-transcribed mRNA catabolic process; nucleobase-containing compound metabolic process; RNA processing; mRNA processing; RNA catabolic process; mRNA catabolic process; translation; translational initiation; nitrogen compound metabolic process; signal transduction; cel…	Cancer vs no-cancer
0.0570884	CASE_STATUSCase	Not significant	FHOD1	FALSE	regulation of transcription, DNA-dependent; regulation of transcription from RNA polymerase II promoter; regulation of biosynthetic process; positive regulation of biosynthetic process; positive regulation of metabolic process; regulation of gene expression; regulation of macromolecule biosynthetic process; positive regulation of macromolecule biosynthetic process; positive regulation of macromol…	Cancer vs no-cancer
0.0540958	CASE_STATUSCase	Not significant	LCAT	FALSE	alcohol metabolic process; cellular biogenic amine metabolic process; lipid metabolic process; phospholipid metabolic process; glycerophospholipid metabolic process; phosphatidylcholine biosynthetic process; nitrogen compound metabolic process; transport; lipid transport; metabolic process; steroid metabolic process; cholesterol metabolic process; lipid biosynthetic process; phospholipid biosynth…	Cancer vs no-cancer
-0.0273285	CASE_STATUSCase	Not significant	NOTUM	FALSE	signal transduction; cell surface receptor linked signaling pathway; regulation of signal transduction; negative regulation of signal transduction; cellular process; regulation of cell communication; negative regulation of cell communication; Wnt receptor signaling pathway; regulation of signaling; negative regulation of signaling; regulation of Wnt receptor signaling pathway; negative regulation…	Cancer vs no-cancer
-0.0207808	CASE_STATUSCase	Not significant	CALR	FALSE	negative regulation of transcription from RNA polymerase II promoter; immune system process; antigen processing and presentation of peptide antigen via MHC class I; antigen processing and presentation of exogenous peptide antigen; antigen processing and presentation of exogenous peptide antigen via MHC class I, TAP-dependent; peptide antigen assembly with MHC protein complex; peptide antigen asse…	Cancer vs no-cancer
-0.145569	CASE_STATUSCase	Down	RPL22	TRUE	nuclear-transcribed mRNA catabolic process, nonsense-mediated decay; nuclear-transcribed mRNA catabolic process; cell activation; immune system process; leukocyte differentiation; nucleobase-containing compound metabolic process; RNA catabolic process; mRNA catabolic process; translation; translational initiation; translational elongation; translational termination; protein targeting; protein tar…	Cancer vs no-cancer
-0.000910803	CASE_STATUSCase	Not significant	ANGPTL6	FALSE	angiogenesis; cellular process; cell differentiation; developmental process; anatomical structure formation involved in morphogenesis; cellular developmental process; NA	Cancer vs no-cancer
-0.0660639	CASE_STATUSCase	Not significant	PLIN3	FALSE	transport; cellular process; vesicle-mediated transport; establishment of localization; NA	Cancer vs no-cancer
0.0438575	CASE_STATUSCase	Not significant	ALOX12	FALSE	very long-chain fatty acid metabolic process; regulation of cell growth; long-chain fatty acid metabolic process; regulation of membrane depolarization; organic acid metabolic process; lipid metabolic process; fatty acid metabolic process; fatty acid biosynthetic process; unsaturated fatty acid biosynthetic process; icosanoid metabolic process; superoxide metabolic process; cellular component mov…	Cancer vs no-cancer
-0.115763	CASE_STATUSCase	Not significant	DAZAP1	FALSE	maternal placenta development; gamete generation; spermatogenesis; cell proliferation; positive regulation of metabolic process; cellular process; regulation of gene expression; positive regulation of macromolecule metabolic process; regulation of nucleobase-containing compound metabolic process; regulation of metabolic process; reproductive process; cell differentiation; regulation of cellular m…	Cancer vs no-cancer
0.079441	CASE_STATUSCase	Not significant	UBE2O	FALSE	protein polyubiquitination; protein modification process; protein monoubiquitination; transport; metabolic process; regulation of signal transduction; positive regulation of signal transduction; cellular process; regulation of cell communication; positive regulation of cell communication; vesicle-mediated transport; endosome transport; protein ubiquitination; protein metabolic process; regulation…	Cancer vs no-cancer
-0.0913625	CASE_STATUSCase	Not significant	TUBB6	FALSE	protein folding; 'de novo' protein folding; protein complex assembly; microtubule-based process; metabolic process; cellular process; cellular component organization; protein metabolic process; cellular component assembly; cellular macromolecular complex subunit organization; cellular macromolecular complex assembly; macromolecule metabolic process; cellular protein complex assembly; macromolecul…	Cancer vs no-cancer
-0.128327	CASE_STATUSCase	Not significant	SH3GL1	FALSE	transport; endocytosis; signal transduction; central nervous system development; cellular process; membrane invagination; cellular component organization; cellular membrane organization; vesicle-mediated transport; developmental process; system development; anatomical structure development; regulation of biological process; regulation of cellular process; response to stimulus; establishment of lo…	Cancer vs no-cancer
0.180851	CASE_STATUSCase	Up	STXBP2	TRUE	cell activation; cell killing; leukocyte mediated cytotoxicity; immune effector process; cell activation involved in immune response; myeloid leukocyte activation; myeloid cell activation involved in immune response; neutrophil activation involved in immune response; leukocyte activation involved in immune response; immune system process; regulation of immune system process; positive regulation o…	Cancer vs no-cancer
-0.142194	CASE_STATUSCase	Not significant	RPS5	FALSE	nuclear-transcribed mRNA catabolic process, nonsense-mediated decay; nuclear-transcribed mRNA catabolic process; nucleobase-containing compound metabolic process; RNA catabolic process; mRNA catabolic process; translation; translational initiation; translational elongation; translational termination; regulation of translation; regulation of translational elongation; regulation of translational fi…	Cancer vs no-cancer
-0.0641773	CASE_STATUSCase	Not significant	NAPA	FALSE	transport; intracellular protein transport; intra-Golgi vesicle-mediated transport; post-Golgi vesicle-mediated transport; cell communication; cell-cell signaling; synaptic transmission; neuron-neuron synaptic transmission; brain development; protein localization; asymmetric protein localization; cellular process; regulation of cell communication; regulation of synaptic vesicle priming; protein t…	Cancer vs no-cancer
-0.127737	CASE_STATUSCase	Not significant	FCGRT	FALSE	immune system process; immunoglobulin transcytosis in epithelial cells; IgG immunoglobulin transcytosis in epithelial cells mediated by FcRn immunoglobulin receptor; transport; immune response; cellular process; vesicle-mediated transport; antigen processing and presentation; transcytosis; response to stimulus; establishment of localization; NA	Cancer vs no-cancer
-0.173095	CASE_STATUSCase	Not significant	RPL18A	FALSE	nuclear-transcribed mRNA catabolic process, nonsense-mediated decay; nuclear-transcribed mRNA catabolic process; nucleobase-containing compound metabolic process; RNA catabolic process; mRNA catabolic process; translation; translational initiation; translational elongation; translational termination; protein targeting; protein targeting to membrane; cotranslational protein targeting to membrane; …	Cancer vs no-cancer
-0.0352895	CASE_STATUSCase	Not significant	KIF2A	FALSE	microtubule cytoskeleton organization; mitotic cell cycle; immune system process; antigen processing and presentation of exogenous peptide antigen; antigen processing and presentation of peptide antigen via MHC class II; antigen processing and presentation of peptide or polysaccharide antigen via MHC class II; cellular component movement; organelle organization; cytoskeleton organization; microtu…	Cancer vs no-cancer
-0.00757145	CASE_STATUSCase	Not significant	PDLIM1	FALSE	response to hypoxia; regulation of transcription, DNA-dependent; response to stress; response to oxidative stress; regulation of biosynthetic process; regulation of gene expression; regulation of macromolecule biosynthetic process; regulation of nucleobase-containing compound metabolic process; regulation of metabolic process; regulation of cellular metabolic process; regulation of cellular biosy…	Cancer vs no-cancer
0.00436463	CASE_STATUSCase	Not significant	MYO1C	FALSE	immune system process; protein targeting; protein targeting to membrane; transport; intracellular protein transport; response to stress; defense response; immune response; protein transport; nucleobase-containing compound transport; cellular component organization; regulation of cell migration; positive regulation of cell migration; regulation of intracellular transport; positive regulation of in…	Cancer vs no-cancer
-0.211572	CASE_STATUSCase	Down	MYO1F	TRUE	cell activation; immune effector process; cell activation involved in immune response; myeloid leukocyte activation; myeloid cell activation involved in immune response; neutrophil activation involved in immune response; leukocyte activation involved in immune response; immune system process; regulation of immune system process; transport; exocytosis; response to stress; defense response; negativ…	Cancer vs no-cancer
-0.0806749	CASE_STATUSCase	Not significant	MYO1E;MYO1F	FALSE	vasculogenesis; in utero embryonic development; epithelial cell development; system process; renal system process; glomerular filtration; nitrogen compound metabolic process; transport; endocytosis; cellular component movement; signal transduction; cell surface receptor linked signaling pathway; enzyme linked receptor protein signaling pathway; transmembrane receptor protein tyrosine kinase signa…	Cancer vs no-cancer
-0.0806749	CASE_STATUSCase	Not significant	MYO1E;MYO1F	FALSE	cell activation; immune effector process; cell activation involved in immune response; myeloid leukocyte activation; myeloid cell activation involved in immune response; neutrophil activation involved in immune response; leukocyte activation involved in immune response; immune system process; regulation of immune system process; transport; exocytosis; response to stress; defense response; negativ…	Cancer vs no-cancer
0.00679357	CASE_STATUSCase	Not significant	SNAP23	FALSE	histamine secretion; histamine secretion involved in inflammatory response; histamine secretion by mast cell; protein complex assembly; transport; post-Golgi vesicle-mediated transport; vesicle targeting; vesicle fusion; cellular membrane fusion; organelle organization; hormone transport; cellular process; regulation of hormone levels; protein transport; amine transport; cellular component organi…	Cancer vs no-cancer
-0.0190544	CASE_STATUSCase	Not significant	GTPBP1	FALSE	immune system process; immune response; signal transduction; metabolic process; positive regulation of metabolic process; regulation of catabolic process; positive regulation of catabolic process; cellular process; positive regulation of macromolecule metabolic process; regulation of nucleobase-containing compound metabolic process; regulation of metabolic process; regulation of cellular metaboli…	Cancer vs no-cancer
0.0233023	CASE_STATUSCase	Not significant	STXBP3	FALSE	cell activation; immune effector process; cell activation involved in immune response; myeloid leukocyte activation; myeloid cell activation involved in immune response; neutrophil activation involved in immune response; leukocyte activation involved in immune response; immune system process; peptide secretion; protein complex assembly; transport; exocytosis; vesicle docking involved in exocytosi…	Cancer vs no-cancer
0.0503801	CASE_STATUSCase	Not significant	MASP2	FALSE	complement activation, lectin pathway; immune effector process; activation of immune response; immune system process; regulation of immune system process; positive regulation of immune system process; response to stress; defense response; immune response; complement activation; complement activation, classical pathway; humoral immune response; metabolic process; protein metabolic process; macromo…	Cancer vs no-cancer
0.100915	CASE_STATUSCase	Not significant	RAB27B	FALSE	transport; intracellular protein transport; vesicle docking involved in exocytosis; signal transduction; small GTPase mediated signal transduction; Ras protein signal transduction; metabolic process; protein secretion; cellular process; protein transport; vesicle-mediated transport; regulation of exocytosis; membrane docking; establishment of melanosome localization; melanosome transport; Rab pro…	Cancer vs no-cancer
0.0416272	CASE_STATUSCase	Not significant	RAB27A;RAB27B	FALSE	cell activation; immune effector process; cell activation involved in immune response; lymphocyte activation involved in immune response; T cell activation involved in immune response; natural killer cell activation involved in immune response; leukocyte activation involved in immune response; immune system process; protein targeting; transport; intracellular protein transport; exocytosis; vesicl…	Cancer vs no-cancer
0.0416272	CASE_STATUSCase	Not significant	RAB27A;RAB27B	FALSE	transport; intracellular protein transport; vesicle docking involved in exocytosis; signal transduction; small GTPase mediated signal transduction; Ras protein signal transduction; metabolic process; protein secretion; cellular process; protein transport; vesicle-mediated transport; regulation of exocytosis; membrane docking; establishment of melanosome localization; melanosome transport; Rab pro…	Cancer vs no-cancer
0.0903866	CASE_STATUSCase	Not significant	AP3B1	FALSE	immune system process; antigen processing and presentation via MHC class Ib; regulation of immune system process; positive regulation of immune system process; regulation of leukocyte activation; positive regulation of leukocyte activation; protein targeting; protein targeting to lysosome; protein targeting to vacuole; transport; intracellular protein transport; cellular component movement; organ…	Cancer vs no-cancer
-0.0916498	CASE_STATUSCase	Not significant	PSMD11	FALSE	G1/S transition of mitotic cell cycle; protein polyubiquitination; mitotic cell cycle; activation of innate immune response; innate immune response activating cell surface receptor signaling pathway; stimulatory C-type lectin receptor signaling pathway; activation of immune response; immune system process; immune response-activating cell surface receptor signaling pathway; antigen processing and …	Cancer vs no-cancer
-0.170939	CASE_STATUSCase	Not significant	PSMD12	FALSE	G1/S transition of mitotic cell cycle; protein polyubiquitination; mitotic cell cycle; activation of innate immune response; innate immune response activating cell surface receptor signaling pathway; stimulatory C-type lectin receptor signaling pathway; activation of immune response; immune system process; immune response-activating cell surface receptor signaling pathway; antigen processing and …	Cancer vs no-cancer
0.0605882	CASE_STATUSCase	Not significant	PSMD9	FALSE	G1/S transition of mitotic cell cycle; protein polyubiquitination; mitotic cell cycle; activation of innate immune response; innate immune response activating cell surface receptor signaling pathway; stimulatory C-type lectin receptor signaling pathway; activation of immune response; immune system process; immune response-activating cell surface receptor signaling pathway; antigen processing and …	Cancer vs no-cancer
-0.0371553	CASE_STATUSCase	Not significant	ATOX1	FALSE	transition metal ion transport; response to reactive oxygen species; transport; ion transport; cation transport; copper ion transport; cellular ion homeostasis; cellular copper ion homeostasis; response to stress; response to oxidative stress; cellular process; response to inorganic substance; intracellular copper ion transport; cellular homeostasis; metal ion transport; cellular cation homeostas…	Cancer vs no-cancer
0.00911674	CASE_STATUSCase	Not significant	PGRMC1	FALSE	chemotaxis; axon guidance; response to external stimulus; locomotion; response to chemical stimulus; taxis; response to stimulus	Cancer vs no-cancer
0.0600377	CASE_STATUSCase	Not significant	PGRMC1;PGRMC2	FALSE	chemotaxis; axon guidance; response to external stimulus; locomotion; response to chemical stimulus; taxis; response to stimulus	Cancer vs no-cancer
0.0600377	CASE_STATUSCase	Not significant	PGRMC1;PGRMC2	FALSE	signal transduction; response to endogenous stimulus; response to hormone stimulus; hormone-mediated signaling pathway; cellular process; response to organic substance; cellular response to hormone stimulus; response to chemical stimulus; steroid hormone mediated signaling pathway; response to steroid hormone stimulus; regulation of biological process; regulation of cellular process; response to …	Cancer vs no-cancer
0.0777016	CASE_STATUSCase	Not significant	LEFTY2	FALSE	cell activation; regulation of protein phosphorylation; positive regulation of protein phosphorylation; platelet degranulation; transport; exocytosis; signal transduction; cell surface receptor linked signaling pathway; enzyme linked receptor protein signaling pathway; transmembrane receptor protein serine/threonine kinase signaling pathway; transforming growth factor beta receptor signaling path…	Cancer vs no-cancer
-0.071299	CASE_STATUSCase	Not significant	LEFTY1;LEFTY2	FALSE	negative regulation of transcription from RNA polymerase II promoter; regulation of protein phosphorylation; positive regulation of protein phosphorylation; heart morphogenesis; regulation of transcription, DNA-dependent; regulation of transcription from RNA polymerase II promoter; signal transduction; cell surface receptor linked signaling pathway; enzyme linked receptor protein signaling pathwa…	Cancer vs no-cancer
-0.071299	CASE_STATUSCase	Not significant	LEFTY1;LEFTY2	FALSE	cell activation; regulation of protein phosphorylation; positive regulation of protein phosphorylation; platelet degranulation; transport; exocytosis; signal transduction; cell surface receptor linked signaling pathway; enzyme linked receptor protein signaling pathway; transmembrane receptor protein serine/threonine kinase signaling pathway; transforming growth factor beta receptor signaling path…	Cancer vs no-cancer
0.0504287	CASE_STATUSCase	Not significant	CLIC1	FALSE	transport; ion transport; anion transport; chloride transport; cellular ion homeostasis; cell adhesion; signal transduction; cellular process; inorganic anion transport; cell-cell adhesion; cellular homeostasis; biological adhesion; regulation of ossification; homotypic cell-cell adhesion; regulation of membrane potential; homeostatic process; regulation of cell differentiation; positive regulati…	Cancer vs no-cancer
-0.0414476	CASE_STATUSCase	Not significant	MATN2	FALSE	neuron migration; cellular component movement; chemotaxis; response to stress; axon guidance; glial cell migration; response to external stimulus; response to wounding; anatomical structure morphogenesis; cellular process; cellular component organization; cell migration; cell projection organization; regeneration; neuron projection regeneration; dendrite regeneration; developmental process; cellu…	Cancer vs no-cancer
0.048013	CASE_STATUSCase	Not significant	QSOX1	FALSE	protein folding; metabolic process; negative regulation of metabolic process; regulation of catabolic process; negative regulation of catabolic process; cellular process; regulation of autophagy; negative regulation of autophagy; regulation of cell communication; negative regulation of cell communication; regulation of macroautophagy; negative regulation of macroautophagy; regulation of metabolic…	Cancer vs no-cancer
-0.0269094	CASE_STATUSCase	Not significant	DCTN6	FALSE	microtubule cytoskeleton organization; immune system process; antigen processing and presentation of exogenous peptide antigen; antigen processing and presentation of peptide antigen via MHC class II; antigen processing and presentation of peptide or polysaccharide antigen via MHC class II; organelle organization; cytoskeleton organization; microtubule-based process; spindle organization; mitotic…	Cancer vs no-cancer
0.0791088	CASE_STATUSCase	Not significant	IPO5	FALSE	response to acid; regulation of nucleotide metabolic process; protein targeting; protein import into nucleus; NLS-bearing substrate import into nucleus; ribosomal protein import into nucleus; transport; intracellular protein transport; nucleocytoplasmic transport; response to endogenous stimulus; regulation of catabolic process; cellular process; response to organic substance; response to organic…	Cancer vs no-cancer
0.057397	CASE_STATUSCase	Not significant	DNM1L	FALSE	mitochondrial fission; release of cytochrome c from mitochondria; dynamin polymerization involved in membrane fission; dynamin polymerization involved in mitochondrial fission; protein complex assembly; transport; endocytosis; apoptosis; cellular component disassembly involved in apoptosis; organelle organization; mitochondrion organization; protein localization; metabolic process; cell death; ap…	Cancer vs no-cancer
-0.131903	CASE_STATUSCase	Not significant	RTCA	FALSE	nucleobase-containing compound metabolic process; RNA processing; nitrogen compound metabolic process; metabolic process; cellular process; RNA metabolic process; cellular nitrogen compound metabolic process; macromolecule metabolic process; cellular metabolic process; primary metabolic process; cellular macromolecule metabolic process; nucleic acid metabolic process	Cancer vs no-cancer
-0.0411894	CASE_STATUSCase	Not significant	GFRA2	FALSE	regulation of protein phosphorylation; negative regulation of protein phosphorylation; signal transduction; cell surface receptor linked signaling pathway; enzyme linked receptor protein signaling pathway; transmembrane receptor protein tyrosine kinase signaling pathway; nervous system development; negative regulation of metabolic process; cellular process; negative regulation of phosphorus metab…	Cancer vs no-cancer
-0.0957532	CASE_STATUSCase	Not significant	MANBA	FALSE	polysaccharide catabolic process; carbohydrate metabolic process; polysaccharide metabolic process; protein modification process; glycoprotein catabolic process; metabolic process; catabolic process; macromolecule catabolic process; glycoprotein metabolic process; cellular process; cellular cell wall macromolecule metabolic process; cell wall polysaccharide metabolic process; hemicellulose metabo…	Cancer vs no-cancer
0.0737512	CASE_STATUSCase	Not significant	AGRN	FALSE	polysaccharide biosynthetic process; polysaccharide catabolic process; retinoid metabolic process; carbohydrate metabolic process; polysaccharide metabolic process; aminoglycan metabolic process; aminoglycan biosynthetic process; glycosaminoglycan biosynthetic process; aminoglycan catabolic process; glycosaminoglycan catabolic process; regulation of nucleotide metabolic process; regulation of tra…	Cancer vs no-cancer
-0.0792196	CASE_STATUSCase	Not significant	NDUFA4	FALSE	generation of precursor metabolites and energy; mitochondrial electron transport, NADH to ubiquinone; metabolic process; cellular process; electron transport chain; respiratory electron transport chain; cellular metabolic process; small molecule metabolic process; oxidation-reduction process; NA	Cancer vs no-cancer
-0.0295705	CASE_STATUSCase	Not significant	PSMD14	FALSE	G1/S transition of mitotic cell cycle; protein polyubiquitination; mitotic cell cycle; double-strand break repair via homologous recombination; recombinational repair; non-recombinational repair; activation of innate immune response; innate immune response activating cell surface receptor signaling pathway; stimulatory C-type lectin receptor signaling pathway; activation of immune response; immun…	Cancer vs no-cancer
0.0476598	CASE_STATUSCase	Not significant	BIN1;BIN2	FALSE	regulation of nucleotide metabolic process; transport; endocytosis; cell proliferation; regulation of catabolic process; cellular process; membrane invagination; regulation of cell cycle process; positive regulation of cell development; regulation of cell death; positive regulation of cell death; regulation of gliogenesis; positive regulation of gliogenesis; viral reproduction; cellular component…	Cancer vs no-cancer
0.0476598	CASE_STATUSCase	Not significant	BIN1;BIN2	FALSE	protein complex assembly; phagocytosis, engulfment; cellular component movement; chemotaxis; response to external stimulus; cellular process; membrane invagination; cellular component organization; cellular membrane organization; cell migration; cellular component assembly; locomotion; response to chemical stimulus; taxis; macromolecular complex subunit organization; cell motility; response to st…	Cancer vs no-cancer
0.0959811	CASE_STATUSCase	Not significant	BIN1	FALSE	regulation of nucleotide metabolic process; transport; endocytosis; cell proliferation; regulation of catabolic process; cellular process; membrane invagination; regulation of cell cycle process; positive regulation of cell development; regulation of cell death; positive regulation of cell death; regulation of gliogenesis; positive regulation of gliogenesis; viral reproduction; cellular component…	Cancer vs no-cancer
-0.0524282	CASE_STATUSCase	Not significant	CLDN5	FALSE	cell adhesion; cellular process; cell-cell adhesion; calcium-independent cell-cell adhesion; biological adhesion; ensheathment of neurons; axon ensheathment; myelination	Cancer vs no-cancer
-0.083336	CASE_STATUSCase	Not significant	DDX3X	FALSE	regulation of cell growth; regulation of cytokine production; positive regulation of cytokine production; immune system process; nucleobase-containing compound metabolic process; DNA metabolic process; transcription, DNA-dependent; regulation of transcription, DNA-dependent; regulation of transcription from RNA polymerase II promoter; regulation of translation; regulation of translational initiat…	Cancer vs no-cancer
-0.109345	CASE_STATUSCase	Not significant	DDX17;DDX3X;DDX3Y;DDX5	FALSE	RNA splicing, via transesterification reactions; RNA splicing, via transesterification reactions with bulged adenosine as nucleophile; nuclear mRNA splicing, via spliceosome; nucleobase-containing compound metabolic process; transcription, DNA-dependent; regulation of transcription, DNA-dependent; regulation of transcription from RNA polymerase II promoter; RNA processing; mRNA processing; nitrog…	Cancer vs no-cancer
-0.109345	CASE_STATUSCase	Not significant	DDX17;DDX3X;DDX3Y;DDX5	FALSE	regulation of cell growth; regulation of cytokine production; positive regulation of cytokine production; immune system process; nucleobase-containing compound metabolic process; DNA metabolic process; transcription, DNA-dependent; regulation of transcription, DNA-dependent; regulation of transcription from RNA polymerase II promoter; regulation of translation; regulation of translational initiat…	Cancer vs no-cancer
-0.109345	CASE_STATUSCase	Not significant	DDX17;DDX3X;DDX3Y;DDX5	FALSE	nucleobase-containing compound metabolic process; translational initiation; nitrogen compound metabolic process; chromosome segregation; metabolic process; cellular process; regulation of gene expression; RNA secondary structure unwinding; RNA metabolic process; regulation of metabolic process; cellular nitrogen compound metabolic process; macromolecule metabolic process; cellular metabolic proce…	Cancer vs no-cancer
-0.109345	CASE_STATUSCase	Not significant	DDX17;DDX3X;DDX3Y;DDX5	FALSE	negative regulation of transcription from RNA polymerase II promoter; RNA splicing, via transesterification reactions; RNA splicing, via transesterification reactions with bulged adenosine as nucleophile; regulation of alternative nuclear mRNA splicing, via spliceosome; nuclear mRNA splicing, via spliceosome; in utero embryonic development; nucleobase-containing compound metabolic process; transc…	Cancer vs no-cancer
-0.105135	CASE_STATUSCase	Not significant	DDX3X;DDX3Y	FALSE	regulation of cell growth; regulation of cytokine production; positive regulation of cytokine production; immune system process; nucleobase-containing compound metabolic process; DNA metabolic process; transcription, DNA-dependent; regulation of transcription, DNA-dependent; regulation of transcription from RNA polymerase II promoter; regulation of translation; regulation of translational initiat…	Cancer vs no-cancer
-0.105135	CASE_STATUSCase	Not significant	DDX3X;DDX3Y	FALSE	nucleobase-containing compound metabolic process; translational initiation; nitrogen compound metabolic process; chromosome segregation; metabolic process; cellular process; regulation of gene expression; RNA secondary structure unwinding; RNA metabolic process; regulation of metabolic process; cellular nitrogen compound metabolic process; macromolecule metabolic process; cellular metabolic proce…	Cancer vs no-cancer
0.0780501	CASE_STATUSCase	Not significant	RNASET2	FALSE	nucleobase-containing compound metabolic process; RNA catabolic process; nitrogen compound metabolic process; metabolic process; catabolic process; macromolecule catabolic process; cellular process; RNA metabolic process; cellular nitrogen compound metabolic process; macromolecule metabolic process; cellular metabolic process; primary metabolic process; cellular catabolic process; cellular macrom…	Cancer vs no-cancer
-0.033911	CASE_STATUSCase	Not significant	CCL21	FALSE	establishment of lymphocyte polarity; establishment of T cell polarity; immunological synapse formation; regulation of protein phosphorylation; regulation of cell-matrix adhesion; positive regulation of cell-matrix adhesion; immune system process; dendritic cell chemotaxis; regulation of antigen processing and presentation; positive regulation of antigen processing and presentation; regulation of…	Cancer vs no-cancer
0.00483803	CASE_STATUSCase	Not significant	PODXL	FALSE	epithelial cell development; immune system process; cellular component movement; cell adhesion; negative regulation of cell adhesion; cellular process; cell migration; regulation of cell-cell adhesion; negative regulation of cell-cell adhesion; positive regulation of cell-cell adhesion; biological adhesion; regulation of cell adhesion; regulation of cell migration; positive regulation of cell mig…	Cancer vs no-cancer
-0.00324893	CASE_STATUSCase	Not significant	FCN1	FALSE	regulation of cytokine production; complement activation, lectin pathway; activation of innate immune response; innate immune response activating cell surface receptor signaling pathway; pattern recognition receptor signaling pathway; immune effector process; activation of immune response; immune system process; immune response-activating cell surface receptor signaling pathway; regulation of imm…	Cancer vs no-cancer
-0.0644126	CASE_STATUSCase	Not significant	PPP6C	FALSE	G1/S transition of mitotic cell cycle; protein modification process; protein dephosphorylation; phosphorus metabolic process; phosphate-containing compound metabolic process; metabolic process; cellular process; dephosphorylation; protein metabolic process; cell cycle process; macromolecule metabolic process; macromolecule modification; cellular metabolic process; primary metabolic process; cellu…	Cancer vs no-cancer
-0.157001	CASE_STATUSCase	Not significant	GAPDHS	FALSE	carbohydrate metabolic process; monosaccharide metabolic process; glucose metabolic process; alcohol metabolic process; gluconeogenesis; regulation of carbohydrate metabolic process; regulation of glycolysis; cellular component movement; metabolic process; biosynthetic process; positive regulation of metabolic process; regulation of catabolic process; positive regulation of catabolic process; cel…	Cancer vs no-cancer
-0.176586	CASE_STATUSCase	Down	COPE	TRUE	transport; ER to Golgi vesicle-mediated transport; retrograde vesicle-mediated transport, Golgi to ER; intra-Golgi vesicle-mediated transport; vesicle coating; organelle organization; cellular process; protein transport; cellular component organization; vesicle organization; vesicle-mediated transport; establishment of protein localization; intracellular transport; Golgi vesicle transport; Golgi …	Cancer vs no-cancer
0.0922362	CASE_STATUSCase	Not significant	NCAN	FALSE	polysaccharide biosynthetic process; polysaccharide catabolic process; skeletal system development; carbohydrate metabolic process; polysaccharide metabolic process; aminoglycan metabolic process; aminoglycan biosynthetic process; glycosaminoglycan biosynthetic process; aminoglycan catabolic process; glycosaminoglycan catabolic process; sulfur compound metabolic process; nitrogen compound metabol…	Cancer vs no-cancer
0.00566048	CASE_STATUSCase	Not significant	EIF1AY	FALSE	NA	Cancer vs no-cancer
-0.0376017	CASE_STATUSCase	Not significant	EIF1AX;EIF1AY	FALSE	translation; translational initiation; metabolic process; biosynthetic process; macromolecule biosynthetic process; cellular process; gene expression; protein metabolic process; cellular macromolecule biosynthetic process; macromolecule metabolic process; cellular metabolic process; primary metabolic process; cellular biosynthetic process; cellular macromolecule metabolic process; cellular protei…	Cancer vs no-cancer
-0.0376017	CASE_STATUSCase	Not significant	EIF1AX;EIF1AY	FALSE	NA	Cancer vs no-cancer
0.0636823	CASE_STATUSCase	Not significant	AP3D1	FALSE	immune system process; antigen processing and presentation via MHC class Ib; regulation of immune system process; positive regulation of immune system process; regulation of leukocyte activation; positive regulation of leukocyte activation; eye pigment biosynthetic process; transport; intracellular protein transport; cellular component movement; organelle organization; microtubule-based process; …	Cancer vs no-cancer
0.0222813	CASE_STATUSCase	Not significant	CCS	FALSE	transition metal ion transport; response to reactive oxygen species; response to superoxide; response to oxygen radical; superoxide metabolic process; transport; ion transport; cation transport; copper ion transport; response to stress; response to oxidative stress; metabolic process; cellular process; response to inorganic substance; intracellular copper ion transport; regulation of metabolic pr…	Cancer vs no-cancer
-0.0363574	CASE_STATUSCase	Not significant	ABLIM1	FALSE	system process; regulation of transcription, DNA-dependent; regulation of transcription from RNA polymerase II promoter; chemotaxis; organelle organization; cytoskeleton organization; axon guidance; sensory perception; visual perception; response to external stimulus; anatomical structure morphogenesis; organ morphogenesis; regulation of biosynthetic process; positive regulation of biosynthetic p…	Cancer vs no-cancer
0.0738102	CASE_STATUSCase	Not significant	TOR1A	FALSE	protein deneddylation; protein folding; 'de novo' protein folding; protein complex assembly; protein modification process; proteolysis; ubiquitin-dependent protein catabolic process; misfolded or incompletely synthesized protein catabolic process; transport; cellular component movement; response to stress; response to oxidative stress; organelle organization; nuclear envelope organization; cytosk…	Cancer vs no-cancer
0.0413584	CASE_STATUSCase	Not significant	ADAM10	FALSE	regulation of cell growth; in utero embryonic development; cell activation; myeloid leukocyte activation; immune system process; regulation of immune system process; positive regulation of immune system process; regulation of leukocyte migration; positive regulation of leukocyte migration; regulation of leukocyte chemotaxis; positive regulation of leukocyte chemotaxis; protein modification proces…	Cancer vs no-cancer
-0.113038	CASE_STATUSCase	Not significant	APAF1	FALSE	neural tube closure; apoptosis; activation of caspase activity; nervous system development; cell death; activation of caspase activity by cytochrome c; response to biotic stimulus; response to endogenous stimulus; cellular process; regulation of cell death; positive regulation of cell death; positive regulation of peptidase activity; programmed cell death; death; regulation of metabolic process; …	Cancer vs no-cancer
-0.0100137	CASE_STATUSCase	Not significant	SLC9A3R1	FALSE	regulation of protein phosphorylation; regulation of sodium ion transport; system process; renal system process; renal sodium ion transport; regulation of nucleotide metabolic process; protein complex assembly; transport; ion transport; cation transport; sodium ion transport; oligopeptide transport; amino acid transport; cellular ion homeostasis; organelle organization; cytoskeleton organization;…	Cancer vs no-cancer
-0.0201138	CASE_STATUSCase	Not significant	TPP1	FALSE	tissue homeostasis; system process; proteolysis; peptide metabolic process; lipid metabolic process; response to stress; ER-nucleus signaling pathway; response to unfolded protein; organelle organization; vacuole organization; lysosome organization; signal transduction; nervous system development; central nervous system development; metabolic process; catabolic process; macromolecule catabolic pr…	Cancer vs no-cancer
-0.000823107	CASE_STATUSCase	Not significant	TNPO1;TNPO2	FALSE	protein import into nucleus, translocation; transport; intracellular protein transport; organelle organization; metabolic process; cellular process; gene expression; protein transport; viral reproduction; cellular component organization; macromolecule metabolic process; establishment of protein localization; intracellular transport; establishment of localization; establishment of localization in …	Cancer vs no-cancer
-0.000823107	CASE_STATUSCase	Not significant	TNPO1;TNPO2	FALSE	transport; intracellular protein transport; protein transport; establishment of protein localization; intracellular transport; establishment of localization; establishment of localization in cell; NA	Cancer vs no-cancer
-0.0813738	CASE_STATUSCase	Not significant	APOL1	FALSE	cell killing; immune system process; alcohol metabolic process; lipid metabolic process; transport; ion transport; anion transport; chloride transport; lipid transport; endocytosis; receptor-mediated endocytosis; response to stress; defense response; immune response; metabolic process; steroid metabolic process; cholesterol metabolic process; cell death; cellular process; membrane invagination; i…	Cancer vs no-cancer
-0.160635	CASE_STATUSCase	Not significant	PSMA7	FALSE	G1/S transition of mitotic cell cycle; protein polyubiquitination; mitotic cell cycle; activation of innate immune response; innate immune response activating cell surface receptor signaling pathway; stimulatory C-type lectin receptor signaling pathway; activation of immune response; immune system process; immune response-activating cell surface receptor signaling pathway; antigen processing and …	Cancer vs no-cancer
-0.0255076	CASE_STATUSCase	Not significant	LECT2	FALSE	skeletal system development; chemotaxis; response to external stimulus; regulation of signal transduction; negative regulation of signal transduction; regulation of cell communication; negative regulation of cell communication; regulation of signaling; negative regulation of signaling; regulation of Wnt receptor signaling pathway; negative regulation of Wnt receptor signaling pathway; development…	Cancer vs no-cancer
-0.0393348	CASE_STATUSCase	Not significant	PPP1R12A	FALSE	G2/M transition of mitotic cell cycle; mitotic cell cycle; nuclear division; regulation of transcription, DNA-dependent; regulation of transcription from RNA polymerase II promoter; protein modification process; protein dephosphorylation; phosphorus metabolic process; phosphate-containing compound metabolic process; organelle organization; cell cycle; mitosis; signal transduction; small GTPase me…	Cancer vs no-cancer
-0.00256566	CASE_STATUSCase	Not significant	HNRNPDL	FALSE	nucleobase-containing compound metabolic process; transcription, DNA-dependent; regulation of transcription, DNA-dependent; RNA processing; nitrogen compound metabolic process; metabolic process; biosynthetic process; macromolecule biosynthetic process; regulation of biosynthetic process; cellular process; regulation of gene expression; regulation of macromolecule biosynthetic process; RNA metabo…	Cancer vs no-cancer
-0.0514998	CASE_STATUSCase	Not significant	HNRNPD;HNRNPDL	FALSE	RNA splicing, via transesterification reactions; RNA splicing, via transesterification reactions with bulged adenosine as nucleophile; nuclear mRNA splicing, via spliceosome; nucleobase-containing compound metabolic process; transcription, DNA-dependent; regulation of transcription, DNA-dependent; RNA processing; mRNA processing; RNA catabolic process; regulation of translation; nitrogen compound…	Cancer vs no-cancer
-0.0514998	CASE_STATUSCase	Not significant	HNRNPD;HNRNPDL	FALSE	nucleobase-containing compound metabolic process; transcription, DNA-dependent; regulation of transcription, DNA-dependent; RNA processing; nitrogen compound metabolic process; metabolic process; biosynthetic process; macromolecule biosynthetic process; regulation of biosynthetic process; cellular process; regulation of gene expression; regulation of macromolecule biosynthetic process; RNA metabo…	Cancer vs no-cancer
-0.119207	CASE_STATUSCase	Not significant	HNRNPAB;HNRNPDL	FALSE	negative regulation of transcription from RNA polymerase II promoter; cell morphogenesis; cell morphogenesis involved in differentiation; epithelial to mesenchymal transition; regulation of transcription, DNA-dependent; regulation of transcription from RNA polymerase II promoter; anatomical structure morphogenesis; regulation of biosynthetic process; negative regulation of biosynthetic process; p…	Cancer vs no-cancer
-0.119207	CASE_STATUSCase	Not significant	HNRNPAB;HNRNPDL	FALSE	nucleobase-containing compound metabolic process; transcription, DNA-dependent; regulation of transcription, DNA-dependent; RNA processing; nitrogen compound metabolic process; metabolic process; biosynthetic process; macromolecule biosynthetic process; regulation of biosynthetic process; cellular process; regulation of gene expression; regulation of macromolecule biosynthetic process; RNA metabo…	Cancer vs no-cancer
0.240879	CASE_STATUSCase	Not significant	MAST4	FALSE	NA	Cancer vs no-cancer
-0.0149642	CASE_STATUSCase	Not significant	SEC16A	FALSE	transport; vesicle coating; organelle organization; endoplasmic reticulum organization; cellular process; protein transport; cellular component organization; vesicle organization; substantia nigra development; developmental process; establishment of protein localization; COPII vesicle coating; anatomical structure development; establishment of localization; cellular component organization or biog…	Cancer vs no-cancer
0.0167084	CASE_STATUSCase	Not significant	ANKRD28;ANKRD44	FALSE	NA	Cancer vs no-cancer
-0.0226348	CASE_STATUSCase	Not significant	ARPC1B	FALSE	cellular component movement; organelle organization; cytoskeleton organization; actin filament organization; regulation of actin polymerization or depolymerization; cellular process; positive regulation of organelle organization; cellular component organization; actin filament-based process; actin cytoskeleton organization; regulation of actin filament length; regulation of actin filament polymer…	Cancer vs no-cancer
0.0273657	CASE_STATUSCase	Not significant	ARPC2	FALSE	immune system process; cellular component movement; chemotaxis; response to stress; defense response; immune response; organelle organization; cytoskeleton organization; actin filament organization; signal transduction; cell surface receptor linked signaling pathway; enzyme linked receptor protein signaling pathway; transmembrane receptor protein tyrosine kinase signaling pathway; small GTPase me…	Cancer vs no-cancer
0.031883	CASE_STATUSCase	Not significant	ARPC3	FALSE	immune system process; cellular component movement; chemotaxis; response to stress; defense response; immune response; organelle organization; cytoskeleton organization; actin filament organization; signal transduction; cell surface receptor linked signaling pathway; enzyme linked receptor protein signaling pathway; transmembrane receptor protein tyrosine kinase signaling pathway; small GTPase me…	Cancer vs no-cancer
0.0355069	CASE_STATUSCase	Not significant	ADAMDEC1	FALSE	immune system process; immune response; negative regulation of cell adhesion; regulation of cell adhesion; negative regulation of biological process; negative regulation of cellular process; regulation of biological process; regulation of cellular process; response to stimulus; biological regulation; NA	Cancer vs no-cancer
-0.0610848	CASE_STATUSCase	Not significant	LAMA5	FALSE	cell morphogenesis; cell morphogenesis involved in differentiation; angiogenesis; branching involved in ureteric bud morphogenesis; ameboidal cell migration; morphogenesis of a polarized epithelium; neural crest cell migration; morphogenesis of a branching structure; hair follicle development; morphogenesis of an epithelium; cellular component movement; organelle organization; cytoskeleton organi…	Cancer vs no-cancer
-0.0412576	CASE_STATUSCase	Not significant	ZNF185	FALSE	NA	Cancer vs no-cancer
-0.0435296	CASE_STATUSCase	Not significant	CHAD	FALSE	cartilage condensation; cell adhesion; cellular process; cell-cell adhesion; biological adhesion; developmental process; anatomical structure development; bone development; NA	Cancer vs no-cancer
-0.0308267	CASE_STATUSCase	Not significant	HMGB3	FALSE	regulation of immune system process; negative regulation of immune system process; regulation of leukocyte activation; negative regulation of leukocyte activation; nucleobase-containing compound metabolic process; DNA metabolic process; DNA recombination; chromatin organization; chromatin remodeling; regulation of transcription, DNA-dependent; nitrogen compound metabolic process; organelle organi…	Cancer vs no-cancer
-0.0222728	CASE_STATUSCase	Not significant	EIF3D	FALSE	formation of translation preinitiation complex; formation of translation initiation complex; translation; translational initiation; regulation of translation; regulation of translational initiation; metabolic process; biosynthetic process; macromolecule biosynthetic process; regulation of biosynthetic process; cellular process; gene expression; regulation of gene expression; regulation of macromo…	Cancer vs no-cancer
0.015184	CASE_STATUSCase	Not significant	STX7	FALSE	regulation of leukocyte mediated cytotoxicity; positive regulation of leukocyte mediated cytotoxicity; regulation of T cell mediated cytotoxicity; positive regulation of T cell mediated cytotoxicity; regulation of immune system process; positive regulation of immune system process; regulation of immune effector process; positive regulation of immune effector process; regulation of leukocyte media…	Cancer vs no-cancer
0.0594906	CASE_STATUSCase	Not significant	SLC16A3	FALSE	immune system process; organic acid metabolic process; pyruvate metabolic process; transport; ion transport; anion transport; cellular component movement; blood coagulation; hemostasis; metabolic process; cellular process; organic anion transport; monocarboxylic acid transport; lactate transport; organic acid transport; cell migration; carboxylic acid metabolic process; multicellular organismal p…	Cancer vs no-cancer
0.101334	CASE_STATUSCase	Not significant	ABCC4	FALSE	cell activation; platelet degranulation; transport; exocytosis; blood coagulation; hemostasis; metabolic process; positive regulation of cell proliferation; response to endogenous stimulus; cellular process; response to organic substance; response to organic nitrogen; response to organic cyclic compound; vesicle-mediated transport; platelet activation; multicellular organismal process; secretion …	Cancer vs no-cancer
0.0736209	CASE_STATUSCase	Not significant	YKT6	FALSE	transport; ER to Golgi vesicle-mediated transport; vesicle targeting; vesicle docking involved in exocytosis; vesicle fusion; cellular membrane fusion; organelle organization; metabolic process; cellular process; protein transport; cellular component organization; cellular membrane organization; vesicle organization; vesicle-mediated transport; endosome transport; membrane docking; retrograde tra…	Cancer vs no-cancer
0.0239223	CASE_STATUSCase	Not significant	ARPC5	FALSE	immune system process; cellular component movement; chemotaxis; response to stress; defense response; immune response; organelle organization; cytoskeleton organization; actin filament organization; signal transduction; cell surface receptor linked signaling pathway; enzyme linked receptor protein signaling pathway; transmembrane receptor protein tyrosine kinase signaling pathway; small GTPase me…	Cancer vs no-cancer
-0.197245	CASE_STATUSCase	Not significant	ZZEF1	FALSE	NA	Cancer vs no-cancer
0.0797564	CASE_STATUSCase	Not significant	ASAP2	FALSE	regulation of metabolic process; positive regulation of catalytic activity; positive regulation of molecular function; regulation of biological process; regulation of catalytic activity; biological regulation; regulation of molecular function	Cancer vs no-cancer
0.0536554	CASE_STATUSCase	Not significant	PLXNB1	FALSE	ossification; regulation of nucleotide metabolic process; cellular component movement; chemotaxis; negative regulation of cell adhesion; signal transduction; cell surface receptor linked signaling pathway; axon guidance; negative regulation of cell proliferation; regulation of cell shape; response to external stimulus; anatomical structure morphogenesis; regulation of catabolic process; regulatio…	Cancer vs no-cancer
0.0918687	CASE_STATUSCase	Not significant	ARHGAP6	FALSE	regulation of cell-matrix adhesion; negative regulation of cell-matrix adhesion; protein complex assembly; organelle organization; cytoskeleton organization; actin filament organization; cell-substrate junction assembly; negative regulation of cell adhesion; signal transduction; activation of phospholipase C activity; small GTPase mediated signal transduction; Ras protein signal transduction; Rho…	Cancer vs no-cancer
-0.0232305	CASE_STATUSCase	Not significant	SEPT4	FALSE	developmental process involved in reproduction; apoptosis; organelle organization; mitochondrion organization; cell cycle; brain development; metabolic process; cell death; positive regulation of metabolic process; cellular process; positive regulation of macromolecule metabolic process; regulation of cell death; positive regulation of cell death; programmed cell death; cellular component organiz…	Cancer vs no-cancer
-0.0145147	CASE_STATUSCase	Not significant	PSMD3	FALSE	G1/S transition of mitotic cell cycle; protein polyubiquitination; mitotic cell cycle; activation of innate immune response; innate immune response activating cell surface receptor signaling pathway; stimulatory C-type lectin receptor signaling pathway; activation of immune response; immune system process; immune response-activating cell surface receptor signaling pathway; antigen processing and …	Cancer vs no-cancer
-0.0113124	CASE_STATUSCase	Not significant	PSMD3	FALSE	G1/S transition of mitotic cell cycle; protein polyubiquitination; mitotic cell cycle; activation of innate immune response; innate immune response activating cell surface receptor signaling pathway; stimulatory C-type lectin receptor signaling pathway; activation of immune response; immune system process; immune response-activating cell surface receptor signaling pathway; antigen processing and …	Cancer vs no-cancer
-0.0190559	CASE_STATUSCase	Not significant	ZW10	FALSE	mitotic sister chromatid segregation; cell cycle checkpoint; establishment of mitotic spindle orientation; microtubule cytoskeleton organization; mitotic cell cycle; sister chromatid segregation; protein complex assembly; transport; ER to Golgi vesicle-mediated transport; organelle organization; cytoskeleton organization; microtubule-based process; Golgi organization; cell cycle; chromosome segre…	Cancer vs no-cancer
-0.00868225	CASE_STATUSCase	Not significant	B4GALT5	FALSE	polysaccharide biosynthetic process; carbohydrate metabolic process; polysaccharide metabolic process; aminoglycan metabolic process; aminoglycan biosynthetic process; glycosaminoglycan biosynthetic process; protein modification process; protein glycosylation; protein N-linked glycosylation; protein O-linked glycosylation; sulfur compound metabolic process; nitrogen compound metabolic process; me…	Cancer vs no-cancer
0.198455	CASE_STATUSCase	Not significant	MTSS1	FALSE	in utero embryonic development; morphogenesis of an epithelium; positive regulation of defense response to virus by host; regulation of immune system process; regulation of immune effector process; regulation of response to biotic stimulus; protein complex assembly; cellular component movement; response to stress; organelle organization; plasma membrane organization; cytoskeleton organization; ac…	Cancer vs no-cancer
-0.0251058	CASE_STATUSCase	Not significant	HNRNPR	FALSE	RNA splicing, via transesterification reactions; RNA splicing, via transesterification reactions with bulged adenosine as nucleophile; nuclear mRNA splicing, via spliceosome; nucleobase-containing compound metabolic process; RNA processing; mRNA processing; nitrogen compound metabolic process; metabolic process; RNA splicing; cellular process; gene expression; RNA metabolic process; mRNA metaboli…	Cancer vs no-cancer
-0.110223	CASE_STATUSCase	Not significant	HNRNPR;SYNCRIP	FALSE	RNA splicing, via transesterification reactions; RNA splicing, via transesterification reactions with bulged adenosine as nucleophile; nuclear mRNA splicing, via spliceosome; nucleobase-containing compound metabolic process; RNA processing; mRNA processing; nitrogen compound metabolic process; metabolic process; RNA splicing; cellular process; gene expression; RNA metabolic process; mRNA metaboli…	Cancer vs no-cancer
-0.110223	CASE_STATUSCase	Not significant	HNRNPR;SYNCRIP	FALSE	RNA splicing, via transesterification reactions; RNA splicing, via transesterification reactions with bulged adenosine as nucleophile; nuclear mRNA splicing, via spliceosome; osteoblast differentiation; nucleobase-containing compound metabolic process; RNA processing; mRNA processing; regulation of translation; nitrogen compound metabolic process; metabolic process; RNA splicing; regulation of bi…	Cancer vs no-cancer
0.0128476	CASE_STATUSCase	Not significant	TXNL1	FALSE	sulfate assimilation; protein folding; glycerol ether metabolic process; sulfur compound metabolic process; response to stress; response to oxidative stress; metabolic process; cellular process; organic ether metabolic process; protein metabolic process; cellular homeostasis; cellular response to stress; cellular response to oxidative stress; response to chemical stimulus; homeostatic process; ma…	Cancer vs no-cancer
-0.0845071	CASE_STATUSCase	Not significant	EIF4G3	FALSE	regulation of translation; regulation of translational initiation; signal transduction; cell surface receptor linked signaling pathway; regulation of biosynthetic process; cellular process; response to organic substance; regulation of gene expression; regulation of macromolecule biosynthetic process; posttranscriptional regulation of gene expression; viral reproduction; cytokine-mediated signalin…	Cancer vs no-cancer
0.00760302	CASE_STATUSCase	Not significant	EIF4G1;EIF4G3	FALSE	nuclear-transcribed mRNA catabolic process, nonsense-mediated decay; nuclear-transcribed mRNA catabolic process, deadenylation-dependent decay; nuclear-transcribed mRNA poly(A) tail shortening; nuclear-transcribed mRNA catabolic process; nucleobase-containing compound metabolic process; RNA processing; mRNA processing; RNA catabolic process; mRNA catabolic process; translation; translational init…	Cancer vs no-cancer
0.00760302	CASE_STATUSCase	Not significant	EIF4G1;EIF4G3	FALSE	regulation of translation; regulation of translational initiation; signal transduction; cell surface receptor linked signaling pathway; regulation of biosynthetic process; cellular process; response to organic substance; regulation of gene expression; regulation of macromolecule biosynthetic process; posttranscriptional regulation of gene expression; viral reproduction; cytokine-mediated signalin…	Cancer vs no-cancer
-0.00486256	CASE_STATUSCase	Not significant	AKR7A2	FALSE	carbohydrate metabolic process; cellular aldehyde metabolic process; xenobiotic metabolic process; metabolic process; cellular process; cellular metabolic process; primary metabolic process; small molecule metabolic process; NA	Cancer vs no-cancer
-0.0165386	CASE_STATUSCase	Not significant	EPB41L2	FALSE	organelle organization; cytoskeleton organization; cellular process; cellular component organization; actin filament-based process; actin cytoskeleton organization; cortical cytoskeleton organization; cortical actin cytoskeleton organization; cellular component organization or biogenesis; cellular component organization or biogenesis at cellular level; cellular component organization at cellular …	Cancer vs no-cancer
0.0115835	CASE_STATUSCase	Not significant	TGOLN2	FALSE	NA	Cancer vs no-cancer
-0.0493948	CASE_STATUSCase	Not significant	LAMTOR5	FALSE	response to acid; regulation of nucleotide metabolic process; regulation of cell size; response to biotic stimulus; response to virus; response to endogenous stimulus; regulation of catabolic process; regulation of signal transduction; positive regulation of signal transduction; cellular process; response to organic substance; response to organic nitrogen; negative regulation of peptidase activit…	Cancer vs no-cancer
-0.0933526	CASE_STATUSCase	Not significant	B4GAT1	FALSE	polysaccharide biosynthetic process; carbohydrate metabolic process; polysaccharide metabolic process; aminoglycan metabolic process; aminoglycan biosynthetic process; glycosaminoglycan biosynthetic process; protein modification process; protein glycosylation; protein O-linked glycosylation; sulfur compound metabolic process; nitrogen compound metabolic process; chemotaxis; axon guidance; metabol…	Cancer vs no-cancer
-0.0711028	CASE_STATUSCase	Not significant	TNFSF12;TNFSF13	FALSE	angiogenesis; regulation of endothelial cell proliferation; positive regulation of endothelial cell proliferation; immune system process; apoptosis; cellular component movement; immune response; signal transduction; cell death; positive regulation of cell proliferation; positive regulation of metabolic process; regulation of catabolic process; positive regulation of catabolic process; cellular pr…	Cancer vs no-cancer
-0.0711028	CASE_STATUSCase	Not significant	TNFSF12;TNFSF13	FALSE	regulation of DNA recombination; immune system process; immunoglobulin production; immunoglobulin production involved in immunoglobulin mediated immune response; immunoglobulin production in mucosal tissue; production of molecular mediator of immune response; regulation of germinal center formation; positive regulation of germinal center formation; regulation of immunoglobulin production; regulat…	Cancer vs no-cancer
-0.0945545	CASE_STATUSCase	Not significant	WIPF1	FALSE	immune system process; protein complex assembly; cellular component movement; response to stress; defense response; immune response; organelle organization; cytoskeleton organization; actin filament organization; signal transduction; small GTPase mediated signal transduction; actin polymerization or depolymerization; response to biotic stimulus; cellular process; cellular component organization; …	Cancer vs no-cancer
0.103255	CASE_STATUSCase	Not significant	DENR	FALSE	formation of translation preinitiation complex; cytoplasmic translational initiation; cap-independent translational initiation; IRES-dependent translational initiation; translational initiation; cellular process; cellular component organization; cellular component disassembly; cellular component assembly; ribonucleoprotein complex assembly; ribosome disassembly; macromolecular complex disassembly…	Cancer vs no-cancer
0.158666	CASE_STATUSCase	Not significant	CHMP2A	FALSE	cytokinetic cell separation; protein complex assembly; transport; post-Golgi vesicle-mediated transport; organelle organization; nucleus organization; vacuolar transport; mitotic metaphase plate congression; cellular process; membrane invagination; regulation of cell cycle process; regulation of centrosome duplication; regulation of cell death; protein transport; viral reproduction; cellular comp…	Cancer vs no-cancer
-0.0130129	CASE_STATUSCase	Not significant	NCK2	FALSE	cell activation; regulation of protein phosphorylation; negative regulation of protein phosphorylation; immune system process; regulation of immune system process; positive regulation of immune system process; regulation of leukocyte activation; positive regulation of leukocyte activation; regulation of transcription, DNA-dependent; regulation of transcription from RNA polymerase II promoter; reg…	Cancer vs no-cancer
0.180962	CASE_STATUSCase	Not significant	RGS10	FALSE	regulation of nucleotide metabolic process; regulation of G-protein coupled receptor protein signaling pathway; regulation of catabolic process; regulation of signal transduction; negative regulation of signal transduction; regulation of cell communication; negative regulation of cell communication; regulation of nucleobase-containing compound metabolic process; regulation of metabolic process; t…	Cancer vs no-cancer
0.00727438	CASE_STATUSCase	Not significant	ASNA1	FALSE	transport; ion transport; anion transport; response to stress; ER-nucleus signaling pathway; response to unfolded protein; signal transduction; protein localization; metabolic process; cellular process; response to organic substance; inorganic anion transport; protein metabolic process; endoplasmic reticulum unfolded protein response; macromolecule localization; protein localization to organelle;…	Cancer vs no-cancer
0.0846438	CASE_STATUSCase	Not significant	ACTN4	FALSE	response to hypoxia; cell activation; regulation of sodium ion transport; platelet degranulation; transport; exocytosis; response to stress; organelle organization; cytoskeleton organization; actin filament organization; cell-cell junction assembly; signal transduction; blood coagulation; hemostasis; cellular process; regulation of proton transport; regulation of cell death; regulation of metal i…	Cancer vs no-cancer
0.109359	CASE_STATUSCase	Not significant	ACTN1;ACTN2;ACTN3;ACTN4	FALSE	cell activation; platelet degranulation; transport; exocytosis; organelle organization; cytoskeleton organization; actin filament organization; cell-substrate junction assembly; blood coagulation; hemostasis; cellular process; regulation of cell death; cellular component organization; vesicle-mediated transport; cellular component assembly; actin filament-based process; actin cytoskeleton organiz…	Cancer vs no-cancer
0.109359	CASE_STATUSCase	Not significant	ACTN1;ACTN2;ACTN3;ACTN4	FALSE	cell activation; platelet degranulation; protein complex assembly; transport; cellular ion homeostasis; exocytosis; cellular component movement; cell-substrate junction assembly; cell communication; cell adhesion; cell-cell signaling; synaptic transmission; blood coagulation; hemostasis; cellular process; regulation of cell death; regulation of metal ion transport; cellular component organization…	Cancer vs no-cancer
0.109359	CASE_STATUSCase	Not significant	ACTN1;ACTN2;ACTN3;ACTN4	FALSE	cellular component movement; cell-substrate junction assembly; cellular process; regulation of cell death; cellular component organization; cellular component assembly; actin filament-based process; actin filament-based movement; muscle filament sliding; actin-myosin filament sliding; cell junction assembly; cell junction organization; regulation of apoptosis; regulation of programmed cell death;…	Cancer vs no-cancer
0.109359	CASE_STATUSCase	Not significant	ACTN1;ACTN2;ACTN3;ACTN4	FALSE	response to hypoxia; cell activation; regulation of sodium ion transport; platelet degranulation; transport; exocytosis; response to stress; organelle organization; cytoskeleton organization; actin filament organization; cell-cell junction assembly; signal transduction; blood coagulation; hemostasis; cellular process; regulation of proton transport; regulation of cell death; regulation of metal i…	Cancer vs no-cancer
0.2362	CASE_STATUSCase	Not significant	ACTN1;ACTN4	FALSE	cell activation; platelet degranulation; transport; exocytosis; organelle organization; cytoskeleton organization; actin filament organization; cell-substrate junction assembly; blood coagulation; hemostasis; cellular process; regulation of cell death; cellular component organization; vesicle-mediated transport; cellular component assembly; actin filament-based process; actin cytoskeleton organiz…	Cancer vs no-cancer
0.2362	CASE_STATUSCase	Not significant	ACTN1;ACTN4	FALSE	response to hypoxia; cell activation; regulation of sodium ion transport; platelet degranulation; transport; exocytosis; response to stress; organelle organization; cytoskeleton organization; actin filament organization; cell-cell junction assembly; signal transduction; blood coagulation; hemostasis; cellular process; regulation of proton transport; regulation of cell death; regulation of metal i…	Cancer vs no-cancer
0.0392551	CASE_STATUSCase	Not significant	ACTN1;ACTN2;ACTN4	FALSE	cell activation; platelet degranulation; transport; exocytosis; organelle organization; cytoskeleton organization; actin filament organization; cell-substrate junction assembly; blood coagulation; hemostasis; cellular process; regulation of cell death; cellular component organization; vesicle-mediated transport; cellular component assembly; actin filament-based process; actin cytoskeleton organiz…	Cancer vs no-cancer
0.0392551	CASE_STATUSCase	Not significant	ACTN1;ACTN2;ACTN4	FALSE	cell activation; platelet degranulation; protein complex assembly; transport; cellular ion homeostasis; exocytosis; cellular component movement; cell-substrate junction assembly; cell communication; cell adhesion; cell-cell signaling; synaptic transmission; blood coagulation; hemostasis; cellular process; regulation of cell death; regulation of metal ion transport; cellular component organization…	Cancer vs no-cancer
0.0392551	CASE_STATUSCase	Not significant	ACTN1;ACTN2;ACTN4	FALSE	response to hypoxia; cell activation; regulation of sodium ion transport; platelet degranulation; transport; exocytosis; response to stress; organelle organization; cytoskeleton organization; actin filament organization; cell-cell junction assembly; signal transduction; blood coagulation; hemostasis; cellular process; regulation of proton transport; regulation of cell death; regulation of metal i…	Cancer vs no-cancer
0.0278653	CASE_STATUSCase	Not significant	ACTN4;SPTBN4	FALSE	response to hypoxia; cell activation; regulation of sodium ion transport; platelet degranulation; transport; exocytosis; response to stress; organelle organization; cytoskeleton organization; actin filament organization; cell-cell junction assembly; signal transduction; blood coagulation; hemostasis; cellular process; regulation of proton transport; regulation of cell death; regulation of metal i…	Cancer vs no-cancer
0.0278653	CASE_STATUSCase	Not significant	ACTN4;SPTBN4	FALSE	regulation of protein phosphorylation; regulation of heart rate; regulation of sodium ion transport; system process; circulatory system process; heart process; transport; chemotaxis; regulation of muscle contraction; regulation of striated muscle contraction; organelle organization; cytoskeleton organization; cytoskeletal anchoring at plasma membrane; axonogenesis; axon guidance; sensory percepti…	Cancer vs no-cancer
-0.00930792	CASE_STATUSCase	Not significant	SGTA	FALSE	viral reproduction; NA	Cancer vs no-cancer
0.0128925	CASE_STATUSCase	Not significant	ARPP19;ENSA	FALSE	G2/M transition of mitotic cell cycle; mitotic cell cycle; nuclear division; regulation of carbohydrate metabolic process; regulation of gluconeogenesis; organelle organization; cell cycle; mitosis; signal transduction; cell surface receptor linked signaling pathway; G-protein coupled receptor protein signaling pathway; dopamine receptor signaling pathway; regulation of biosynthetic process; posi…	Cancer vs no-cancer
0.0128925	CASE_STATUSCase	Not significant	ARPP19;ENSA	FALSE	G2/M transition of mitotic cell cycle; mitotic cell cycle; nuclear division; regulation of peptide secretion; transport; organelle organization; cell cycle; mitosis; response to nutrient; response to external stimulus; response to carbohydrate stimulus; response to hexose stimulus; response to glucose stimulus; cellular process; response to extracellular stimulus; response to organic substance; r…	Cancer vs no-cancer
0.0382317	CASE_STATUSCase	Not significant	NARS	FALSE	organic acid metabolic process; nucleobase-containing compound metabolic process; tRNA metabolic process; tRNA aminoacylation for protein translation; asparaginyl-tRNA aminoacylation; cellular amino acid metabolic process; nitrogen compound metabolic process; metabolic process; amine metabolic process; cellular process; gene expression; RNA metabolic process; carboxylic acid metabolic process; ce…	Cancer vs no-cancer
0.00612444	CASE_STATUSCase	Not significant	KRT5;KRT6A;KRT6B;KRT6C;KRT75;KRT78;KRT79;KRT8;KRT83;KRT84;KRT85;KRT86;VIM	FALSE	cell-substrate junction assembly; epidermis development; tissue development; cellular process; cellular component organization; cellular component assembly; hemidesmosome assembly; developmental process; cell junction assembly; cell junction organization; anatomical structure development; cellular component organization or biogenesis; cellular component organization or biogenesis at cellular leve…	Cancer vs no-cancer
0.00612444	CASE_STATUSCase	Not significant	KRT5;KRT6A;KRT6B;KRT6C;KRT75;KRT78;KRT79;KRT8;KRT83;KRT84;KRT85;KRT86;VIM	FALSE	morphogenesis of an epithelium; positive regulation of defense response to virus by host; regulation of immune system process; regulation of immune effector process; regulation of response to biotic stimulus; response to stress; positive regulation of cell proliferation; response to wounding; anatomical structure morphogenesis; cellular process; cell differentiation; regulation of defense respons…	Cancer vs no-cancer
0.00612444	CASE_STATUSCase	Not significant	KRT5;KRT6A;KRT6B;KRT6C;KRT75;KRT78;KRT79;KRT8;KRT83;KRT84;KRT85;KRT86;VIM	FALSE	ectoderm development; tissue development; developmental process; anatomical structure development	Cancer vs no-cancer
0.00612444	CASE_STATUSCase	Not significant	KRT5;KRT6A;KRT6B;KRT6C;KRT75;KRT78;KRT79;KRT8;KRT83;KRT84;KRT85;KRT86;VIM	FALSE	organelle organization; cytoskeleton organization; cellular process; cellular component organization; intermediate filament-based process; intermediate filament cytoskeleton organization; cellular component organization or biogenesis; cellular component organization or biogenesis at cellular level; cellular component organization at cellular level	Cancer vs no-cancer
0.00612444	CASE_STATUSCase	Not significant	KRT5;KRT6A;KRT6B;KRT6C;KRT75;KRT78;KRT79;KRT8;KRT83;KRT84;KRT85;KRT86;VIM	FALSE	hemopoietic progenitor cell differentiation; cellular process; cell differentiation; developmental process; cellular developmental process	Cancer vs no-cancer
0.00612444	CASE_STATUSCase	Not significant	KRT5;KRT6A;KRT6B;KRT6C;KRT75;KRT78;KRT79;KRT8;KRT83;KRT84;KRT85;KRT86;VIM	FALSE	NA	Cancer vs no-cancer
0.00612444	CASE_STATUSCase	Not significant	KRT5;KRT6A;KRT6B;KRT6C;KRT75;KRT78;KRT79;KRT8;KRT83;KRT84;KRT85;KRT86;VIM	FALSE	response to stress; organelle organization; cytoskeleton organization; signal transduction; cell surface receptor linked signaling pathway; response to water; response to biotic stimulus; response to abiotic stimulus; cellular process; response to organic substance; viral reproduction; cellular component organization; cytokine-mediated signaling pathway; actin filament-based process; actin cytosk…	Cancer vs no-cancer
0.00612444	CASE_STATUSCase	Not significant	KRT5;KRT6A;KRT6B;KRT6C;KRT75;KRT78;KRT79;KRT8;KRT83;KRT84;KRT85;KRT86;VIM	FALSE	aging; epidermis development; tissue development; multicellular organismal process; developmental process; molting cycle; hair cycle; anatomical structure development; NA	Cancer vs no-cancer
0.00612444	CASE_STATUSCase	Not significant	KRT5;KRT6A;KRT6B;KRT6C;KRT75;KRT78;KRT79;KRT8;KRT83;KRT84;KRT85;KRT86;VIM	FALSE	hair follicle development; epidermis development; tissue development; molting cycle process; hair cycle process; regulation of epithelial cell differentiation; multicellular organismal process; developmental process; nail development; molting cycle; regulation of cell differentiation; regulation of epidermal cell differentiation; regulation of keratinocyte differentiation; regulation of epidermis…	Cancer vs no-cancer
0.00612444	CASE_STATUSCase	Not significant	KRT5;KRT6A;KRT6B;KRT6C;KRT75;KRT78;KRT79;KRT8;KRT83;KRT84;KRT85;KRT86;VIM	FALSE	epidermis development; tissue development; developmental process; anatomical structure development; NA	Cancer vs no-cancer
0.00612444	CASE_STATUSCase	Not significant	KRT5;KRT6A;KRT6B;KRT6C;KRT75;KRT78;KRT79;KRT8;KRT83;KRT84;KRT85;KRT86;VIM	FALSE	apoptosis; cellular component disassembly involved in apoptosis; cellular component movement; organelle organization; cytoskeleton organization; signal transduction; cell death; positive regulation of metabolic process; cellular process; glial cell differentiation; regulation of gene expression; positive regulation of macromolecule metabolic process; positive regulation of gene expression; regula…	Cancer vs no-cancer
0.0530445	CASE_STATUSCase	Not significant	CALU	FALSE	cell activation; platelet degranulation; transport; exocytosis; blood coagulation; hemostasis; cellular process; vesicle-mediated transport; platelet activation; multicellular organismal process; secretion by cell; secretion; coagulation; regulation of body fluid levels; establishment of localization; establishment of localization in cell; biological regulation; regulation of biological quality; …	Cancer vs no-cancer
-0.00527197	CASE_STATUSCase	Not significant	CD5L	FALSE	apoptosis; response to stress; defense response; cellular defense response; cell death; cellular process; programmed cell death; death; response to stimulus	Cancer vs no-cancer
0.0658518	CASE_STATUSCase	Not significant	TLL1	FALSE	skeletal system development; cellular process; cellular component organization; cellular component disassembly; extracellular matrix disassembly; cell differentiation; extracellular matrix organization; developmental process; extracellular structure organization; system development; anatomical structure development; cellular developmental process; cellular component organization or biogenesis; ce…	Cancer vs no-cancer
0.0661226	CASE_STATUSCase	Not significant	KALRN	FALSE	regulation of nucleotide metabolic process; protein modification process; protein phosphorylation; phosphorus metabolic process; phosphate-containing compound metabolic process; transport; chemotaxis; signal transduction; cell surface receptor linked signaling pathway; enzyme linked receptor protein signaling pathway; transmembrane receptor protein tyrosine kinase signaling pathway; small GTPase …	Cancer vs no-cancer
-0.196885	CASE_STATUSCase	Down	DHX16	TRUE	RNA splicing, via transesterification reactions; RNA splicing, via transesterification reactions with bulged adenosine as nucleophile; nuclear mRNA splicing, via spliceosome; nucleobase-containing compound metabolic process; RNA processing; mRNA processing; nitrogen compound metabolic process; metabolic process; RNA splicing; cellular process; RNA metabolic process; mRNA metabolic process; cellul…	Cancer vs no-cancer
0.0290599	CASE_STATUSCase	Not significant	GMFG	FALSE	regulation of protein phosphorylation; protein modification process; protein phosphorylation; negative regulation of protein kinase activity; phosphorus metabolic process; phosphate-containing compound metabolic process; metabolic process; cellular process; negative regulation of organelle organization; phosphorylation; regulation of phosphate metabolic process; regulation of metabolic process; p…	Cancer vs no-cancer
0.0826517	CASE_STATUSCase	Up	GMFB;GMFG	TRUE	regulation of protein phosphorylation; system process; protein modification process; protein phosphorylation; negative regulation of protein kinase activity; phosphorus metabolic process; phosphate-containing compound metabolic process; signal transduction; nervous system development; behavior; learning or memory; learning; locomotory behavior; metabolic process; cellular process; negative regula…	Cancer vs no-cancer
0.0826517	CASE_STATUSCase	Up	GMFB;GMFG	TRUE	regulation of protein phosphorylation; protein modification process; protein phosphorylation; negative regulation of protein kinase activity; phosphorus metabolic process; phosphate-containing compound metabolic process; metabolic process; cellular process; negative regulation of organelle organization; phosphorylation; regulation of phosphate metabolic process; regulation of metabolic process; p…	Cancer vs no-cancer
-0.0291955	CASE_STATUSCase	Not significant	PLIN1	FALSE	lipid metabolic process; neutral lipid metabolic process; acylglycerol metabolic process; triglyceride metabolic process; glycerol ether metabolic process; metabolic process; catabolic process; cellular process; lipid catabolic process; organic ether metabolic process; triglyceride catabolic process; cellular metabolic process; primary metabolic process; cellular lipid catabolic process; cellular…	Cancer vs no-cancer
-0.0389423	CASE_STATUSCase	Not significant	PRPSAP2	FALSE	nucleobase-containing compound metabolic process; nucleoside phosphate metabolic process; nitrogen compound metabolic process; metabolic process; biosynthetic process; nucleotide metabolic process; nucleotide biosynthetic process; cellular process; regulation of metabolic process; developmental process; cellular nitrogen compound metabolic process; nucleobase-containing compound biosynthetic proc…	Cancer vs no-cancer
-0.140006	CASE_STATUSCase	Not significant	SMARCA5	FALSE	chromatin silencing at rDNA; nucleobase-containing compound metabolic process; DNA metabolic process; DNA repair; double-strand break repair; chromatin organization; chromatin assembly or disassembly; nucleosome assembly; DNA replication-independent nucleosome assembly; chromatin remodeling; chromatin silencing; transcription initiation, DNA-dependent; regulation of transcription, DNA-dependent; …	Cancer vs no-cancer
0.114306	CASE_STATUSCase	Not significant	KIAA0513	FALSE	NA	Cancer vs no-cancer
-0.0270535	CASE_STATUSCase	Not significant	OPA1	FALSE	mitochondrial genome maintenance; mitochondrial fission; neural tube closure; system process; transport; apoptosis; cellular component movement; cellular membrane fusion; response to stress; organelle organization; mitochondrion organization; mitochondrial membrane organization; inner mitochondrial membrane organization; microtubule-based process; microtubule-based movement; aging; cell aging; se…	Cancer vs no-cancer
0.00772672	CASE_STATUSCase	Not significant	NME2P1	FALSE	nucleobase-containing compound metabolic process; purine nucleotide metabolic process; purine nucleotide biosynthetic process; GTP biosynthetic process; pyrimidine nucleoside metabolic process; pyrimidine nucleotide metabolic process; pyrimidine nucleotide biosynthetic process; UTP biosynthetic process; CTP biosynthetic process; nucleoside phosphate metabolic process; nitrogen compound metabolic …	Cancer vs no-cancer
-0.0966325	CASE_STATUSCase	Not significant	NME2;NME2P1	FALSE	nucleobase-containing compound metabolic process; purine nucleotide metabolic process; purine nucleotide biosynthetic process; GTP biosynthetic process; pyrimidine nucleoside metabolic process; pyrimidine nucleotide metabolic process; pyrimidine nucleotide biosynthetic process; UTP biosynthetic process; CTP biosynthetic process; transcription, DNA-dependent; regulation of transcription, DNA-depen…	Cancer vs no-cancer
-0.0966325	CASE_STATUSCase	Not significant	NME2;NME2P1	FALSE	nucleobase-containing compound metabolic process; purine nucleotide metabolic process; purine nucleotide biosynthetic process; GTP biosynthetic process; pyrimidine nucleoside metabolic process; pyrimidine nucleotide metabolic process; pyrimidine nucleotide biosynthetic process; UTP biosynthetic process; CTP biosynthetic process; nucleoside phosphate metabolic process; nitrogen compound metabolic …	Cancer vs no-cancer
0.00894725	CASE_STATUSCase	Not significant	NRP2	FALSE	angiogenesis; regulation of endothelial cell proliferation; positive regulation of endothelial cell proliferation; chemotaxis; cell adhesion; signal transduction; cell surface receptor linked signaling pathway; enzyme linked receptor protein signaling pathway; transmembrane receptor protein tyrosine kinase signaling pathway; axon guidance; positive regulation of cell proliferation; response to ex…	Cancer vs no-cancer
0.0195425	CASE_STATUSCase	Not significant	MAN1A2	FALSE	carbohydrate metabolic process; protein modification process; protein glycosylation; protein N-linked glycosylation; N-glycan processing; respiratory gaseous exchange; metabolic process; oligosaccharide metabolic process; cellular process; peptidyl-amino acid modification; peptidyl-asparagine modification; protein N-linked glycosylation via asparagine; protein metabolic process; multicellular org…	Cancer vs no-cancer
-0.0477227	CASE_STATUSCase	Not significant	MAN1A1;MAN1A2	FALSE	carbohydrate metabolic process; protein modification process; protein glycosylation; protein N-linked glycosylation; metabolic process; cellular process; peptidyl-amino acid modification; peptidyl-asparagine modification; protein N-linked glycosylation via asparagine; protein metabolic process; macromolecule metabolic process; macromolecule modification; macromolecule glycosylation; post-translat…	Cancer vs no-cancer
-0.0477227	CASE_STATUSCase	Not significant	MAN1A1;MAN1A2	FALSE	carbohydrate metabolic process; protein modification process; protein glycosylation; protein N-linked glycosylation; N-glycan processing; respiratory gaseous exchange; metabolic process; oligosaccharide metabolic process; cellular process; peptidyl-amino acid modification; peptidyl-asparagine modification; protein N-linked glycosylation via asparagine; protein metabolic process; multicellular org…	Cancer vs no-cancer
-0.085928	CASE_STATUSCase	Not significant	PLXNC1	FALSE	chemotaxis; cell adhesion; signal transduction; axon guidance; response to external stimulus; cellular process; biological adhesion; locomotion; response to chemical stimulus; taxis; regulation of biological process; regulation of cellular process; response to stimulus; cellular response to stimulus; biological regulation; multicellular organismal development; multicellular organismal process; de…	Cancer vs no-cancer
-0.0515742	CASE_STATUSCase	Not significant	ACSL4	FALSE	regulation of cell growth; long-chain fatty acid metabolic process; organic acid metabolic process; lipid metabolic process; fatty acid metabolic process; acyl-CoA metabolic process; neutral lipid metabolic process; acylglycerol metabolic process; triglyceride metabolic process; glycerol ether metabolic process; coenzyme metabolic process; transport; lipid transport; response to nutrient; metabol…	Cancer vs no-cancer
-0.0282949	CASE_STATUSCase	Not significant	SNX3	FALSE	transition metal ion transport; transport; ion transport; cation transport; iron ion transport; membrane budding; organelle organization; metabolic process; biosynthetic process; macromolecule biosynthetic process; response to biotic stimulus; response to bacterium; negative regulation of metabolic process; regulation of catabolic process; negative regulation of catabolic process; regulation of s…	Cancer vs no-cancer
-0.00762328	CASE_STATUSCase	Not significant	CUBN	FALSE	tissue homeostasis; alcohol metabolic process; lipid metabolic process; vitamin metabolic process; water-soluble vitamin metabolic process; fat-soluble vitamin metabolic process; porphyrin-containing compound metabolic process; nitrogen compound metabolic process; transport; endocytosis; receptor-mediated endocytosis; metabolic process; steroid metabolic process; cholesterol metabolic process; co…	Cancer vs no-cancer
0.058515	CASE_STATUSCase	Not significant	DOK2	FALSE	immune system process; cellular component movement; signal transduction; cell surface receptor linked signaling pathway; enzyme linked receptor protein signaling pathway; transmembrane receptor protein tyrosine kinase signaling pathway; small GTPase mediated signal transduction; Ras protein signal transduction; blood coagulation; hemostasis; cellular process; cell migration; multicellular organis…	Cancer vs no-cancer
-0.0073349	CASE_STATUSCase	Not significant	STX10	FALSE	transport; intracellular protein transport; vesicle fusion; cellular membrane fusion; organelle organization; cellular process; protein transport; cellular component organization; cellular membrane organization; vesicle organization; vesicle-mediated transport; endosome transport; regulation of localization; regulation of protein localization; retrograde transport, endosome to Golgi; establishmen…	Cancer vs no-cancer
-0.082336	CASE_STATUSCase	Not significant	SYNCRIP	FALSE	RNA splicing, via transesterification reactions; RNA splicing, via transesterification reactions with bulged adenosine as nucleophile; nuclear mRNA splicing, via spliceosome; osteoblast differentiation; nucleobase-containing compound metabolic process; RNA processing; mRNA processing; regulation of translation; nitrogen compound metabolic process; metabolic process; RNA splicing; regulation of bi…	Cancer vs no-cancer
0.00343427	CASE_STATUSCase	Not significant	DIAPH1	FALSE	system process; protein complex assembly; organelle organization; cytoskeleton organization; actin filament organization; signal transduction; small GTPase mediated signal transduction; sensory perception; sensory perception of sound; protein localization; actin polymerization or depolymerization; regulation of cell shape; response to endogenous stimulus; cellular process; response to organic sub…	Cancer vs no-cancer
0.0357622	CASE_STATUSCase	Not significant	DIAPH1	FALSE	system process; protein complex assembly; organelle organization; cytoskeleton organization; actin filament organization; signal transduction; small GTPase mediated signal transduction; sensory perception; sensory perception of sound; protein localization; actin polymerization or depolymerization; regulation of cell shape; response to endogenous stimulus; cellular process; response to organic sub…	Cancer vs no-cancer
-0.013336	CASE_STATUSCase	Not significant	DIAPH1	FALSE	system process; protein complex assembly; organelle organization; cytoskeleton organization; actin filament organization; signal transduction; small GTPase mediated signal transduction; sensory perception; sensory perception of sound; protein localization; actin polymerization or depolymerization; regulation of cell shape; response to endogenous stimulus; cellular process; response to organic sub…	Cancer vs no-cancer
-0.0856093	CASE_STATUSCase	Not significant	KPNA1;KPNA6	FALSE	regulation of DNA recombination; DNA catabolic process, endonucleolytic; nucleobase-containing compound metabolic process; DNA metabolic process; DNA catabolic process; DNA fragmentation involved in apoptotic nuclear change; protein targeting; protein import into nucleus; NLS-bearing substrate import into nucleus; nitrogen compound metabolic process; transport; intracellular protein transport; nu…	Cancer vs no-cancer
-0.0856093	CASE_STATUSCase	Not significant	KPNA1;KPNA6	FALSE	regulation of transcription, DNA-dependent; regulation of transcription from RNA polymerase II promoter; protein targeting; protein import into nucleus; NLS-bearing substrate import into nucleus; transport; intracellular protein transport; nucleocytoplasmic transport; regulation of biosynthetic process; positive regulation of biosynthetic process; positive regulation of metabolic process; regulat…	Cancer vs no-cancer
-0.0224807	CASE_STATUSCase	Not significant	SNX2	FALSE	protein complex assembly; transport; intracellular protein transport; endocytosis; organelle organization; anatomical structure morphogenesis; cellular process; membrane invagination; protein transport; cellular component organization; cellular membrane organization; vesicle organization; vesicle-mediated transport; endosome transport; cellular component assembly; cell projection organization; de…	Cancer vs no-cancer
-0.0107807	CASE_STATUSCase	Not significant	USO1	FALSE	mitotic cell cycle; transport; intracellular protein transport; ER to Golgi vesicle-mediated transport; vesicle fusion; cellular membrane fusion; organelle organization; cell cycle; cellular process; protein transport; cellular component organization; cellular membrane organization; vesicle organization; vesicle-mediated transport; membrane docking; transcytosis; establishment of protein localiza…	Cancer vs no-cancer
0.176501	CASE_STATUSCase	Not significant	DKC1	FALSE	rRNA modification; box H/ACA snoRNA 3'-end processing; telomere maintenance; pseudouridine synthesis; nucleobase-containing compound metabolic process; DNA metabolic process; DNA replication; RNA-dependent DNA replication; rRNA processing; RNA processing; nitrogen compound metabolic process; organelle organization; telomere maintenance via telomerase; metabolic process; cell proliferation; biosyn…	Cancer vs no-cancer
0.0775371	CASE_STATUSCase	Not significant	ZG16	FALSE	transport; protein transport; establishment of protein localization; establishment of localization	Cancer vs no-cancer
-0.121493	CASE_STATUSCase	Not significant	DNAJA2	FALSE	protein folding; response to stress; metabolic process; positive regulation of cell proliferation; response to temperature stimulus; response to heat; response to abiotic stimulus; cellular process; protein metabolic process; protein refolding; regulation of cell proliferation; macromolecule metabolic process; cellular metabolic process; primary metabolic process; cellular macromolecule metabolic…	Cancer vs no-cancer
-0.0754448	CASE_STATUSCase	Not significant	CUTA	FALSE	protein localization; response to inorganic substance; response to metal ion; macromolecule localization; response to chemical stimulus; response to stimulus; localization; NA	Cancer vs no-cancer
-0.141201	CASE_STATUSCase	Not significant	FCGR3B	FALSE	positive regulation of defense response to virus by host; immune system process; regulation of immune system process; regulation of immune effector process; regulation of response to biotic stimulus; immune response; regulation of defense response; regulation of multi-organism process; regulation of response to stimulus; regulation of defense response to virus; regulation of defense response to v…	Cancer vs no-cancer
0.0329682	CASE_STATUSCase	Not significant	WDR1	FALSE	cell activation; platelet degranulation; system process; transport; exocytosis; blood coagulation; hemostasis; sensory perception; sensory perception of sound; cellular process; regulation of gliogenesis; vesicle-mediated transport; platelet activation; multicellular organismal process; secretion by cell; regulation of cell differentiation; regulation of glial cell differentiation; secretion; reg…	Cancer vs no-cancer
0.0100011	CASE_STATUSCase	Not significant	SLIT3	FALSE	regulation of cell growth; regulation of cytokine-mediated signaling pathway; negative regulation of cytokine-mediated signaling pathway; apoptosis; chemotaxis; signal transduction; cell surface receptor linked signaling pathway; axon guidance; cell death; negative regulation of cell proliferation; response to external stimulus; anatomical structure morphogenesis; response to endogenous stimulus;…	Cancer vs no-cancer
0.0865192	CASE_STATUSCase	Not significant	ROCK2	FALSE	cytokinesis; neural tube closure; regulation of cell-matrix adhesion; system process; muscle system process; protein modification process; protein phosphorylation; phosphorus metabolic process; phosphate-containing compound metabolic process; induction of apoptosis; chemotaxis; muscle contraction; smooth muscle contraction; organelle organization; cytoskeleton organization; signal transduction; c…	Cancer vs no-cancer
0.0209913	CASE_STATUSCase	Not significant	ROCK1;ROCK2	FALSE	regulation of cell-matrix adhesion; positive regulation of cell-matrix adhesion; immune system process; system process; muscle system process; apical constriction; protein modification process; protein phosphorylation; phosphorus metabolic process; phosphate-containing compound metabolic process; apoptosis; cellular component disassembly involved in apoptosis; cellular component movement; chemota…	Cancer vs no-cancer
0.0209913	CASE_STATUSCase	Not significant	ROCK1;ROCK2	FALSE	cytokinesis; neural tube closure; regulation of cell-matrix adhesion; system process; muscle system process; protein modification process; protein phosphorylation; phosphorus metabolic process; phosphate-containing compound metabolic process; induction of apoptosis; chemotaxis; muscle contraction; smooth muscle contraction; organelle organization; cytoskeleton organization; signal transduction; c…	Cancer vs no-cancer
-0.0045451	CASE_STATUSCase	Not significant	CLASP2	FALSE	microtubule cytoskeleton organization; mitotic cell cycle; nuclear division; chemotaxis; organelle organization; cytoskeleton organization; microtubule-based process; microtubule nucleation; negative regulation of microtubule depolymerization; cell cycle; mitosis; establishment or maintenance of cell polarity; signal transduction; small GTPase mediated signal transduction; axon guidance; response…	Cancer vs no-cancer
-0.102182	CASE_STATUSCase	Not significant	CPNE3	FALSE	protein modification process; protein phosphorylation; lipid metabolic process; phospholipid metabolic process; glycerophospholipid metabolic process; phosphorus metabolic process; phosphate-containing compound metabolic process; transport; metabolic process; lipid biosynthetic process; phospholipid biosynthetic process; biosynthetic process; cellular process; response to inorganic substance; res…	Cancer vs no-cancer
0.00886825	CASE_STATUSCase	Not significant	CNOT3	FALSE	nuclear-transcribed mRNA catabolic process, deadenylation-dependent decay; nuclear-transcribed mRNA poly(A) tail shortening; nuclear-transcribed mRNA catabolic process; trophectodermal cell differentiation; nucleobase-containing compound metabolic process; transcription, DNA-dependent; regulation of transcription, DNA-dependent; RNA processing; mRNA processing; RNA catabolic process; mRNA catabol…	Cancer vs no-cancer
-0.0478999	CASE_STATUSCase	Not significant	SEMA7A	FALSE	regulation of cell growth; osteoblast differentiation; regulation of cytokine production; positive regulation of cytokine production; regulation of protein phosphorylation; positive regulation of protein phosphorylation; immune system process; regulation of immune system process; positive regulation of immune system process; regulation of immune effector process; positive regulation of immune eff…	Cancer vs no-cancer
0.0712461	CASE_STATUSCase	Not significant	CILP	FALSE	regulation of signal transduction; negative regulation of signal transduction; regulation of cell communication; negative regulation of cell communication; regulation of signaling; negative regulation of signaling; regulation of insulin-like growth factor receptor signaling pathway; negative regulation of insulin-like growth factor receptor signaling pathway; negative regulation of biological pro…	Cancer vs no-cancer
-0.0433384	CASE_STATUSCase	Not significant	PDCD6	FALSE	angiogenesis; regulation of endothelial cell proliferation; positive regulation of endothelial cell proliferation; proteolysis; transport; intracellular protein transport; activation of caspase activity; response to stress; metabolic process; positive regulation of cell proliferation; response to temperature stimulus; response to heat; response to abiotic stimulus; regulation of signal transducti…	Cancer vs no-cancer
0.0568854	CASE_STATUSCase	Not significant	VPS4B	FALSE	cytokinetic cell separation; proteolysis; ubiquitin-dependent protein catabolic process; transport; ion transport; cation transport; potassium ion transport; lipid transport; organelle organization; nucleus organization; endosome organization; vacuole organization; mitotic metaphase plate congression; regulation of mitotic cell cycle; metabolic process; catabolic process; macromolecule catabolic …	Cancer vs no-cancer
-0.116331	CASE_STATUSCase	Not significant	VPS4A;VPS4B	FALSE	cytokinetic cell separation; proteolysis; ubiquitin-dependent protein catabolic process; transport; lipid transport; membrane budding; vesicle fusion; cellular membrane fusion; organelle organization; nucleus organization; vacuole organization; mitotic metaphase plate congression; metabolic process; catabolic process; macromolecule catabolic process; abscission; cellular process; protein transpor…	Cancer vs no-cancer
-0.116331	CASE_STATUSCase	Not significant	VPS4A;VPS4B	FALSE	cytokinetic cell separation; proteolysis; ubiquitin-dependent protein catabolic process; transport; ion transport; cation transport; potassium ion transport; lipid transport; organelle organization; nucleus organization; endosome organization; vacuole organization; mitotic metaphase plate congression; regulation of mitotic cell cycle; metabolic process; catabolic process; macromolecule catabolic …	Cancer vs no-cancer
0.0281596	CASE_STATUSCase	Not significant	H2AFY	FALSE	negative regulation of transcription from RNA polymerase II promoter; regulation of protein phosphorylation; negative regulation of protein phosphorylation; chromatin organization; nucleosome assembly; regulation of transcription, DNA-dependent; regulation of transcription from RNA polymerase II promoter; negative regulation of protein kinase activity; organelle organization; dosage compensation;…	Cancer vs no-cancer
0.0600874	CASE_STATUSCase	Not significant	FLNA;FLNB	FALSE	microtubule cytoskeleton organization; cell morphogenesis; cell morphogenesis involved in differentiation; cell activation; epithelial to mesenchymal transition; platelet degranulation; nucleobase-containing compound metabolic process; regulation of nucleotide metabolic process; transcription, DNA-dependent; regulation of transcription, DNA-dependent; regulation of transcription from RNA polymera…	Cancer vs no-cancer
0.0600874	CASE_STATUSCase	Not significant	FLNA;FLNB	FALSE	organelle organization; cytoskeleton organization; cytoskeletal anchoring at plasma membrane; signal transduction; cell surface receptor linked signaling pathway; skeletal muscle tissue development; tissue development; cellular process; response to organic substance; striated muscle tissue development; cellular component organization; cytokine-mediated signaling pathway; actin filament-based proc…	Cancer vs no-cancer
0.0713516	CASE_STATUSCase	Not significant	FLNA;FLNB;FLNC	FALSE	microtubule cytoskeleton organization; cell morphogenesis; cell morphogenesis involved in differentiation; cell activation; epithelial to mesenchymal transition; platelet degranulation; nucleobase-containing compound metabolic process; regulation of nucleotide metabolic process; transcription, DNA-dependent; regulation of transcription, DNA-dependent; regulation of transcription from RNA polymera…	Cancer vs no-cancer
0.0713516	CASE_STATUSCase	Not significant	FLNA;FLNB;FLNC	FALSE	organelle organization; cytoskeleton organization; cytoskeletal anchoring at plasma membrane; signal transduction; cell surface receptor linked signaling pathway; skeletal muscle tissue development; tissue development; cellular process; response to organic substance; striated muscle tissue development; cellular component organization; cytokine-mediated signaling pathway; actin filament-based proc…	Cancer vs no-cancer
0.0713516	CASE_STATUSCase	Not significant	FLNA;FLNB;FLNC	FALSE	cellular process; cellular component organization; cellular component assembly; developmental process; cell junction assembly; cell junction organization; cell development; muscle fiber development; anatomical structure development; cellular developmental process; muscle cell development; striated muscle cell development; cellular component organization or biogenesis; cellular component organizat…	Cancer vs no-cancer
-0.0300431	CASE_STATUSCase	Not significant	CS	FALSE	carbohydrate metabolic process; acetyl-CoA metabolic process; tricarboxylic acid cycle; coenzyme metabolic process; metabolic process; catabolic process; coenzyme catabolic process; cellular process; cellular metabolic process; primary metabolic process; cellular catabolic process; cellular carbohydrate metabolic process; small molecule metabolic process; acetyl-CoA catabolic process; cofactor me…	Cancer vs no-cancer
-0.0607015	CASE_STATUSCase	Not significant	PMPCB	FALSE	protein targeting; protein targeting to mitochondrion; transport; mitochondrial transport; intracellular protein transport; metabolic process; cellular process; protein transport; protein import; protein metabolic process; macromolecule metabolic process; cellular metabolic process; primary metabolic process; cellular macromolecule metabolic process; cellular protein metabolic process; establishm…	Cancer vs no-cancer
0.0610442	CASE_STATUSCase	Not significant	BANF1	FALSE	mitotic cell cycle; nucleobase-containing compound metabolic process; DNA metabolic process; nitrogen compound metabolic process; nuclear envelope organization; cell cycle; mitotic nuclear envelope disassembly; mitotic nuclear envelope reassembly; metabolic process; response to biotic stimulus; response to virus; cellular process; DNA integration; viral reproduction; cellular component organizati…	Cancer vs no-cancer
-0.00429739	CASE_STATUSCase	Not significant	STX11	FALSE	cell activation; immune effector process; cell activation involved in immune response; myeloid leukocyte activation; myeloid cell activation involved in immune response; neutrophil activation involved in immune response; lymphocyte activation involved in immune response; T cell activation involved in immune response; natural killer cell activation involved in immune response; leukocyte activation…	Cancer vs no-cancer
0.0622932	CASE_STATUSCase	Not significant	SKAP2	FALSE	cell activation; immune system process; protein complex assembly; signal transduction; negative regulation of cell proliferation; regulation of signal transduction; positive regulation of signal transduction; cellular process; regulation of cell communication; positive regulation of cell communication; cellular component organization; cellular component assembly; regulation of signaling; positive…	Cancer vs no-cancer
-0.0287366	CASE_STATUSCase	Not significant	PGLYRP1	FALSE	peptidoglycan metabolic process; polysaccharide catabolic process; regulation of cytokine production; negative regulation of cytokine production; activation of innate immune response; pattern recognition receptor signaling pathway; activation of immune response; immune system process; regulation of immune system process; negative regulation of immune system process; positive regulation of immune …	Cancer vs no-cancer
0.0741188	CASE_STATUSCase	Not significant	LYPLA1	FALSE	protein depalmitoylation; organic acid metabolic process; protein modification process; lipid metabolic process; fatty acid metabolic process; nitrogen compound metabolic process; metabolic process; catabolic process; macromolecule catabolic process; cellular process; regulation of metabolic process; protein metabolic process; carboxylic acid metabolic process; regulation of intracellular transpo…	Cancer vs no-cancer
0.0327375	CASE_STATUSCase	Not significant	FCN3	FALSE	complement activation, lectin pathway; immune effector process; activation of immune response; immune system process; regulation of immune system process; positive regulation of immune system process; phagocytosis, recognition; response to stress; defense response; immune response; complement activation; humoral immune response; cell recognition; metabolic process; response to biotic stimulus; re…	Cancer vs no-cancer
-0.109967	CASE_STATUSCase	Not significant	PPM1B	FALSE	regulation of cytokine production; negative regulation of cytokine production; regulation of immune system process; negative regulation of immune system process; regulation of immune effector process; negative regulation of immune effector process; regulation of response to biotic stimulus; negative regulation of response to biotic stimulus; protein modification process; protein dephosphorylation…	Cancer vs no-cancer
-0.0729432	CASE_STATUSCase	Not significant	PPM1A;PPM1B	FALSE	negative regulation of transcription from RNA polymerase II promoter; nucleobase-containing compound metabolic process; transcription, DNA-dependent; transcription initiation, DNA-dependent; regulation of transcription, DNA-dependent; regulation of transcription from RNA polymerase II promoter; transcription initiation from RNA polymerase II promoter; protein modification process; protein dephosp…	Cancer vs no-cancer
-0.0729432	CASE_STATUSCase	Not significant	PPM1A;PPM1B	FALSE	regulation of cytokine production; negative regulation of cytokine production; regulation of immune system process; negative regulation of immune system process; regulation of immune effector process; negative regulation of immune effector process; regulation of response to biotic stimulus; negative regulation of response to biotic stimulus; protein modification process; protein dephosphorylation…	Cancer vs no-cancer
-0.0315665	CASE_STATUSCase	Not significant	RP2	FALSE	cell morphogenesis; system process; nucleobase-containing compound metabolic process; regulation of nucleotide metabolic process; purine nucleotide metabolic process; purine nucleotide biosynthetic process; GTP biosynthetic process; pyrimidine nucleoside metabolic process; pyrimidine nucleotide metabolic process; pyrimidine nucleotide biosynthetic process; UTP biosynthetic process; CTP biosynthet…	Cancer vs no-cancer
-0.0786692	CASE_STATUSCase	Not significant	CRTAP	FALSE	protein folding; protein modification process; gamete generation; spermatogenesis; metabolic process; cellular process; regulation of gene expression; posttranscriptional regulation of gene expression; cellular component organization; peptidyl-amino acid modification; peptidyl-proline modification; peptidyl-proline hydroxylation to 3-hydroxy-L-proline; regulation of metabolic process; peptidyl-pr…	Cancer vs no-cancer
-0.066309	CASE_STATUSCase	Not significant	ATP6AP2	FALSE	regulation of cytokine production; positive regulation of cytokine production; angiotensin maturation; regionalization; pattern specification process; metabolic process; anatomical structure morphogenesis; anterior/posterior pattern specification; regulation of signal transduction; positive regulation of signal transduction; cellular process; regulation of intracellular protein kinase cascade; re…	Cancer vs no-cancer
-0.0346653	CASE_STATUSCase	Not significant	EIF3G	FALSE	formation of translation preinitiation complex; translation; translational initiation; regulation of translation; regulation of translational initiation; metabolic process; biosynthetic process; macromolecule biosynthetic process; regulation of biosynthetic process; cellular process; gene expression; regulation of gene expression; regulation of macromolecule biosynthetic process; posttranscriptio…	Cancer vs no-cancer
0.0272926	CASE_STATUSCase	Not significant	EIF3J	FALSE	formation of translation preinitiation complex; cytoplasmic translation; translation; translational initiation; regulation of translation; regulation of translational initiation; metabolic process; biosynthetic process; macromolecule biosynthetic process; regulation of biosynthetic process; cellular process; gene expression; regulation of gene expression; regulation of macromolecule biosynthetic …	Cancer vs no-cancer
-0.163132	CASE_STATUSCase	Not significant	CBR3	FALSE	system process; coenzyme metabolic process; vitamin metabolic process; fat-soluble vitamin metabolic process; metabolic process; catabolic process; coenzyme catabolic process; vitamin catabolic process; cellular process; multicellular organismal process; cellular ketone metabolic process; ketone catabolic process; fat-soluble vitamin catabolic process; vitamin K metabolic process; phylloquinone m…	Cancer vs no-cancer
0.0228185	CASE_STATUSCase	Not significant	IDH1	FALSE	developmental process involved in reproduction; carbohydrate metabolic process; cellular aldehyde metabolic process; organic acid metabolic process; acetyl-CoA metabolic process; glyoxylate cycle; tricarboxylic acid cycle; isocitrate metabolic process; 2-oxoglutarate metabolic process; nucleobase-containing compound metabolic process; peptide metabolic process; cellular amino acid metabolic proce…	Cancer vs no-cancer
0.0430859	CASE_STATUSCase	Not significant	ATRN	FALSE	response to stress; defense response; inflammatory response; response to oxidative stress; ensheathment of neurons; axon ensheathment; response to wounding; cellular process; cerebellum development; developmental process; regulation of growth; regulation of multicellular organism growth; response to chemical stimulus; myelination; pigmentation; anatomical structure development; regulation of biol…	Cancer vs no-cancer
-0.0452932	CASE_STATUSCase	Not significant	TNFSF13	FALSE	regulation of DNA recombination; immune system process; immunoglobulin production; immunoglobulin production involved in immunoglobulin mediated immune response; immunoglobulin production in mucosal tissue; production of molecular mediator of immune response; regulation of germinal center formation; positive regulation of germinal center formation; regulation of immunoglobulin production; regulat…	Cancer vs no-cancer
0.113193	CASE_STATUSCase	Not significant	PAK1;PAK2;PAK3	FALSE	response to hypoxia; morphogenesis of a branching structure; regulation of protein phosphorylation; positive regulation of protein phosphorylation; activation of innate immune response; innate immune response activating cell surface receptor signaling pathway; stimulatory C-type lectin receptor signaling pathway; activation of immune response; immune system process; immune response-activating cel…	Cancer vs no-cancer
0.113193	CASE_STATUSCase	Not significant	PAK1;PAK2;PAK3	FALSE	regulation of protein phosphorylation; positive regulation of protein phosphorylation; activation of innate immune response; innate immune response activating cell surface receptor signaling pathway; stimulatory C-type lectin receptor signaling pathway; activation of immune response; immune system process; immune response-activating cell surface receptor signaling pathway; regulation of immune sy…	Cancer vs no-cancer
0.113193	CASE_STATUSCase	Not significant	PAK1;PAK2;PAK3	FALSE	MAPKKK cascade; activation of MAPK activity; regulation of protein phosphorylation; activation of innate immune response; innate immune response activating cell surface receptor signaling pathway; stimulatory C-type lectin receptor signaling pathway; activation of immune response; immune system process; immune response-activating cell surface receptor signaling pathway; regulation of immune syste…	Cancer vs no-cancer
0.0227611	CASE_STATUSCase	Not significant	ARL6IP5	FALSE	transport; ion transport; anion transport; amino acid transport; cellular ion homeostasis; induction of apoptosis; induction of apoptosis by intracellular signals; induction of apoptosis by oxidative stress; regulation of signal transduction; positive regulation of signal transduction; cellular process; regulation of intracellular protein kinase cascade; regulation of cell communication; positive…	Cancer vs no-cancer
0.00734353	CASE_STATUSCase	Not significant	TSPAN9	FALSE	NA	Cancer vs no-cancer
-0.0824424	CASE_STATUSCase	Not significant	FLOT1	FALSE	membrane raft assembly; regulation of cytokine production; positive regulation of cytokine production; regulation of protein phosphorylation; positive regulation of protein phosphorylation; regulation of immune system process; positive regulation of immune system process; transport; response to stress; axonogenesis; anatomical structure morphogenesis; positive regulation of metabolic process; reg…	Cancer vs no-cancer
-0.0934197	CASE_STATUSCase	Not significant	SASH3	FALSE	regulation of cytokine production; positive regulation of cytokine production; tissue homeostasis; regulation of immunoglobulin production; positive regulation of immunoglobulin production; regulation of immune system process; positive regulation of immune system process; regulation of leukocyte activation; positive regulation of leukocyte activation; regulation of immune effector process; positi…	Cancer vs no-cancer
-0.0503148	CASE_STATUSCase	Not significant	GLRX3	FALSE	regulation of the force of heart contraction; regulation of heart contraction; cellular process; regulation of cardiac muscle hypertrophy; negative regulation of cardiac muscle hypertrophy; negative regulation of muscle hypertrophy; regulation of muscle hypertrophy; cellular homeostasis; homeostatic process; regulation of muscle adaptation; regulation of system process; cell redox homeostasis; ne…	Cancer vs no-cancer
0.0398512	CASE_STATUSCase	Not significant	KRT10;KRT13;KRT14;KRT16;KRT17;KRT19;KRT31;KRT33B;KRT36	FALSE	epidermal cell differentiation; cellular process; response to inorganic substance; response to metal ion; cell differentiation; keratinocyte differentiation; epithelial cell differentiation; developmental process; response to chemical stimulus; cellular developmental process; response to stimulus; response to calcium ion; cellular response to stimulus; cellular response to chemical stimulus; cell…	Cancer vs no-cancer
0.0398512	CASE_STATUSCase	Not significant	KRT10;KRT13;KRT14;KRT16;KRT17;KRT19;KRT31;KRT33B;KRT36	FALSE	organelle organization; cytoskeleton organization; cell communication; response to nutrient; response to radiation; response to external stimulus; response to abiotic stimulus; anatomical structure morphogenesis; organ morphogenesis; cellular process; response to extracellular stimulus; cellular component organization; response to nutrient levels; cellular response to extracellular stimulus; cell…	Cancer vs no-cancer
0.0398512	CASE_STATUSCase	Not significant	KRT10;KRT13;KRT14;KRT16;KRT17;KRT19;KRT31;KRT33B;KRT36	FALSE	organelle organization; cytoskeleton organization; cell-substrate junction assembly; aging; epidermis development; response to radiation; response to abiotic stimulus; tissue development; cellular process; response to inorganic substance; response to metal ion; response to zinc ion; response to ionizing radiation; cellular component organization; cellular component assembly; cell differentiation;…	Cancer vs no-cancer
0.0398512	CASE_STATUSCase	Not significant	KRT10;KRT13;KRT14;KRT16;KRT17;KRT19;KRT31;KRT33B;KRT36	FALSE	morphogenesis of an epithelium; immune system process; cellular component movement; response to stress; defense response; inflammatory response; immune response; organelle organization; cytoskeleton organization; aging; cell proliferation; epidermis development; response to wounding; anatomical structure morphogenesis; tissue development; epidermal cell differentiation; cellular process; cellular…	Cancer vs no-cancer
0.0398512	CASE_STATUSCase	Not significant	KRT10;KRT13;KRT14;KRT16;KRT17;KRT19;KRT31;KRT33B;KRT36	FALSE	regulation of cell growth; regulation of translation; organelle organization; cytoskeleton organization; signal transduction; epidermis development; anatomical structure morphogenesis; tissue development; regulation of biosynthetic process; positive regulation of biosynthetic process; positive regulation of metabolic process; cellular process; regulation of gene expression; regulation of macromol…	Cancer vs no-cancer
0.0398512	CASE_STATUSCase	Not significant	KRT10;KRT13;KRT14;KRT16;KRT17;KRT19;KRT31;KRT33B;KRT36	FALSE	organelle organization; cytoskeleton organization; response to endogenous stimulus; response to hormone stimulus; cellular process; response to organic substance; viral reproduction; cellular component organization; actin filament-based process; actin cytoskeleton organization; cell differentiation; actomyosin structure organization; developmental process; response to chemical stimulus; response …	Cancer vs no-cancer
0.0398512	CASE_STATUSCase	Not significant	KRT10;KRT13;KRT14;KRT16;KRT17;KRT19;KRT31;KRT33B;KRT36	FALSE	epidermis development; tissue development; developmental process; anatomical structure development	Cancer vs no-cancer
0.0398512	CASE_STATUSCase	Not significant	KRT10;KRT13;KRT14;KRT16;KRT17;KRT19;KRT31;KRT33B;KRT36	FALSE	aging; multicellular organismal process; developmental process; molting cycle; hair cycle; NA	Cancer vs no-cancer
0.0398512	CASE_STATUSCase	Not significant	KRT10;KRT13;KRT14;KRT16;KRT17;KRT19;KRT31;KRT33B;KRT36	FALSE	regulation of epithelial cell differentiation; regulation of cell differentiation; regulation of epidermal cell differentiation; regulation of keratinocyte differentiation; regulation of epidermis development; regulation of biological process; regulation of developmental process; regulation of cellular process; regulation of multicellular organismal process; biological regulation; regulation of m…	Cancer vs no-cancer
0.0124401	CASE_STATUSCase	Not significant	STC2	FALSE	response to hypoxia; developmental process involved in reproduction; cellular ion homeostasis; cellular calcium ion homeostasis; cellular metal ion homeostasis; response to stress; response to oxidative stress; ER-nucleus signaling pathway; response to unfolded protein; signal transduction; embryo implantation; response to nutrient; response to external stimulus; response to endogenous stimulus; …	Cancer vs no-cancer
0.112559	CASE_STATUSCase	Not significant	PDE5A	FALSE	regulation of protein phosphorylation; regulation of immune system process; negative regulation of immune system process; regulation of leukocyte activation; negative regulation of leukocyte activation; system process; muscle system process; nucleobase-containing compound metabolic process; regulation of nucleotide metabolic process; purine nucleotide metabolic process; purine nucleotide cataboli…	Cancer vs no-cancer
0.00594222	CASE_STATUSCase	Not significant	WISP2	FALSE	regulation of cell growth; cell communication; cell adhesion; signal transduction; cell-cell signaling; cellular process; regulation of cell death; biological adhesion; signaling; regulation of growth; negative regulation of biological process; negative regulation of cellular process; regulation of biological process; regulation of cellular process; response to stimulus; regulation of cellular co…	Cancer vs no-cancer
-0.0298346	CASE_STATUSCase	Not significant	ECM2	FALSE	cell adhesion; cell-matrix adhesion; cellular process; regulation of cell-substrate adhesion; positive regulation of cell-substrate adhesion; cellular component organization; biological adhesion; regulation of cell adhesion; extracellular matrix organization; cell-substrate adhesion; extracellular structure organization; positive regulation of cell adhesion; positive regulation of biological proc…	Cancer vs no-cancer
-0.100591	CASE_STATUSCase	Not significant	STK10	FALSE	regulation of protein phosphorylation; regulation of immune system process; regulation of leukocyte migration; protein modification process; protein phosphorylation; phosphorus metabolic process; phosphate-containing compound metabolic process; response to stress; cell cycle; cell adhesion; leukocyte cell-cell adhesion; signal transduction; intracellular protein kinase cascade; regulation of mito…	Cancer vs no-cancer
-0.149036	CASE_STATUSCase	Not significant	MYO1D	FALSE	cellular process; regulation of phosphatase activity; negative regulation of phosphatase activity; regulation of phosphate metabolic process; regulation of metabolic process; regulation of cellular metabolic process; regulation of dephosphorylation; negative regulation of catalytic activity; negative regulation of molecular function; regulation of biological process; regulation of catalytic activ…	Cancer vs no-cancer
-0.129721	CASE_STATUSCase	Not significant	TMEM63A	FALSE	transport; ion transport; establishment of localization; NA	Cancer vs no-cancer
-0.0364565	CASE_STATUSCase	Not significant	DKK1	FALSE	negative regulation of transcription from RNA polymerase II promoter; cell morphogenesis; cell morphogenesis involved in differentiation; formation of primary germ layer; endoderm formation; mesoderm formation; regulation of protein phosphorylation; negative regulation of protein phosphorylation; hair follicle development; regulation of receptor internalization; regulation of Wnt receptor signali…	Cancer vs no-cancer
-0.177642	CASE_STATUSCase	Not significant	DKK1;DKK2	FALSE	negative regulation of transcription from RNA polymerase II promoter; cell morphogenesis; cell morphogenesis involved in differentiation; formation of primary germ layer; endoderm formation; mesoderm formation; regulation of protein phosphorylation; negative regulation of protein phosphorylation; hair follicle development; regulation of receptor internalization; regulation of Wnt receptor signali…	Cancer vs no-cancer
-0.177642	CASE_STATUSCase	Not significant	DKK1;DKK2	FALSE	signal transduction; cell surface receptor linked signaling pathway; multicellular organismal development; regulation of signal transduction; positive regulation of signal transduction; negative regulation of signal transduction; cellular process; regulation of cell communication; positive regulation of cell communication; negative regulation of cell communication; Wnt receptor signaling pathway;…	Cancer vs no-cancer
0.0255278	CASE_STATUSCase	Not significant	CDK12;CDK14;CDK16;CDK17;CDK2;CDK5	FALSE	regulation of protein phosphorylation; nucleobase-containing compound metabolic process; regulation of transcription, DNA-dependent; regulation of transcription from RNA polymerase II promoter; RNA processing; mRNA processing; protein modification process; protein phosphorylation; phosphorus metabolic process; phosphate-containing compound metabolic process; nitrogen compound metabolic process; m…	Cancer vs no-cancer
0.0255278	CASE_STATUSCase	Not significant	CDK12;CDK14;CDK16;CDK17;CDK2;CDK5	FALSE	G2/M transition of mitotic cell cycle; signal transduction; cell surface receptor linked signaling pathway; regulation of signal transduction; cellular process; Wnt receptor signaling pathway; cell cycle process; regulation of signaling; regulation of Wnt receptor signaling pathway; regulation of response to stimulus; regulation of biological process; regulation of cellular process; response to s…	Cancer vs no-cancer
0.0255278	CASE_STATUSCase	Not significant	CDK12;CDK14;CDK16;CDK17;CDK2;CDK5	FALSE	peptide secretion; regulation of peptide secretion; protein modification process; protein phosphorylation; phosphorus metabolic process; phosphate-containing compound metabolic process; transport; exocytosis; gamete generation; spermatogenesis; metabolic process; hormone transport; cellular process; regulation of cell communication; regulation of hormone levels; peptide transport; cellular compon…	Cancer vs no-cancer
0.0255278	CASE_STATUSCase	Not significant	CDK12;CDK14;CDK16;CDK17;CDK2;CDK5	FALSE	protein modification process; protein phosphorylation; phosphorus metabolic process; phosphate-containing compound metabolic process; metabolic process; cellular process; phosphorylation; protein metabolic process; macromolecule metabolic process; macromolecule modification; cellular metabolic process; primary metabolic process; cellular macromolecule metabolic process; cellular protein metabolic…	Cancer vs no-cancer
0.0255278	CASE_STATUSCase	Not significant	CDK12;CDK14;CDK16;CDK17;CDK2;CDK5	FALSE	cell cycle checkpoint; DNA damage checkpoint; G1/S transition of mitotic cell cycle; G2/M transition of mitotic cell cycle; mitotic cell cycle; nuclear division; nucleobase-containing compound metabolic process; DNA metabolic process; DNA replication; regulation of DNA replication; DNA repair; chromatin organization; regulation of transcription, DNA-dependent; protein modification process; protei…	Cancer vs no-cancer
0.0255278	CASE_STATUSCase	Not significant	CDK12;CDK14;CDK16;CDK17;CDK2;CDK5	FALSE	regulation of cell growth; neuron migration; regulation of protein phosphorylation; synaptic transmission, dopaminergic; system process; regulation of transcription, DNA-dependent; protein modification process; protein phosphorylation; phosphorus metabolic process; phosphate-containing compound metabolic process; transport; ion transport; cation transport; calcium ion transport; cellular ion home…	Cancer vs no-cancer
-0.250394	CASE_STATUSCase	Not significant	ABLIM3	FALSE	nucleobase-containing compound metabolic process; transcription, DNA-dependent; regulation of transcription, DNA-dependent; regulation of transcription from RNA polymerase II promoter; nitrogen compound metabolic process; chemotaxis; organelle organization; cytoskeleton organization; axon guidance; metabolic process; biosynthetic process; macromolecule biosynthetic process; response to external s…	Cancer vs no-cancer
-0.000990653	CASE_STATUSCase	Not significant	CLSTN1	FALSE	cell adhesion; homophilic cell adhesion; cellular process; cell-cell adhesion; biological adhesion	Cancer vs no-cancer
-0.000822744	CASE_STATUSCase	Not significant	CLSTN1	FALSE	cell adhesion; homophilic cell adhesion; cellular process; cell-cell adhesion; biological adhesion	Cancer vs no-cancer
-0.0290512	CASE_STATUSCase	Not significant	AGFG2	FALSE	NA	Cancer vs no-cancer
0.0487201	CASE_STATUSCase	Not significant	UBE4B	FALSE	protein modification process; proteolysis; ubiquitin-dependent protein catabolic process; induction of apoptosis; metabolic process; induction of apoptosis by extracellular signals; induction of apoptosis by granzyme; catabolic process; macromolecule catabolic process; response to radiation; response to UV; response to light stimulus; response to abiotic stimulus; cellular process; proteasomal pr…	Cancer vs no-cancer
-0.0333064	CASE_STATUSCase	Not significant	RTN3	FALSE	transport; apoptosis; organelle organization; endoplasmic reticulum organization; cell death; cellular process; programmed cell death; viral reproduction; cellular component organization; vesicle-mediated transport; death; establishment of localization; endoplasmic reticulum tubular network organization; cellular component organization or biogenesis; cellular component organization or biogenesis …	Cancer vs no-cancer
0.00300317	CASE_STATUSCase	Not significant	SMC2	FALSE	mitotic cell cycle; nucleobase-containing compound metabolic process; DNA metabolic process; DNA packaging; nitrogen compound metabolic process; organelle organization; cell cycle; chromosome segregation; mitotic chromosome condensation; metabolic process; cellular process; meiotic chromosome condensation; cellular component organization; cell cycle process; chromosome condensation; cellular macr…	Cancer vs no-cancer
-0.207487	CASE_STATUSCase	Not significant	ATG7	FALSE	mitochondrion degradation; liver development; immune effector process; immune system process; system process; organic acid metabolic process; protein modification process; protein lipidation; C-terminal protein lipidation; cellular amino acid metabolic process; nitrogen compound metabolic process; transport; autophagy; response to stress; defense response; cellular response to nitrogen starvation…	Cancer vs no-cancer
0.0167138	CASE_STATUSCase	Not significant	LYPLA2	FALSE	organic acid metabolic process; lipid metabolic process; fatty acid metabolic process; metabolic process; cellular process; carboxylic acid metabolic process; monocarboxylic acid metabolic process; cellular ketone metabolic process; oxoacid metabolic process; cellular metabolic process; primary metabolic process; cellular lipid metabolic process; small molecule metabolic process; NA	Cancer vs no-cancer
-0.0602476	CASE_STATUSCase	Not significant	IPO7	FALSE	immune system process; protein targeting; protein import into nucleus; transport; intracellular protein transport; nucleocytoplasmic transport; response to stress; defense response; immune response; signal transduction; cellular process; protein transport; viral reproduction; protein import; regulation of metabolic process; innate immune response; establishment of protein localization; intracellu…	Cancer vs no-cancer
0.0297301	CASE_STATUSCase	Not significant	BMP10	FALSE	regulation of cell growth; regulation of protein phosphorylation; positive regulation of protein phosphorylation; regulation of transcription, DNA-dependent; protein modification process; protein phosphorylation; phosphorus metabolic process; phosphate-containing compound metabolic process; regulation of muscle contraction; regulation of striated muscle contraction; organelle organization; cytosk…	Cancer vs no-cancer
-0.00288174	CASE_STATUSCase	Not significant	PGM3	FALSE	carbohydrate metabolic process; monosaccharide metabolic process; glucose metabolic process; amino sugar metabolic process; glucosamine metabolic process; glucosamine biosynthetic process; N-acetylglucosamine metabolic process; N-acetylglucosamine biosynthetic process; UDP-N-acetylglucosamine metabolic process; UDP-N-acetylglucosamine biosynthetic process; alcohol metabolic process; nucleobase-co…	Cancer vs no-cancer
-0.0327751	CASE_STATUSCase	Not significant	AHSA1	FALSE	regulation of nucleotide metabolic process; response to stress; regulation of catabolic process; regulation of nucleobase-containing compound metabolic process; regulation of metabolic process; regulation of nucleotide catabolic process; regulation of cellular metabolic process; regulation of cellular catabolic process; positive regulation of ATPase activity; regulation of purine nucleotide catab…	Cancer vs no-cancer
-0.0316623	CASE_STATUSCase	Not significant	APOM	FALSE	retinoid metabolic process; lipid metabolic process; isoprenoid metabolic process; terpenoid metabolic process; transport; lipid transport; signal transduction; phototransduction; phototransduction, visible light; metabolic process; response to radiation; response to light stimulus; detection of external stimulus; detection of abiotic stimulus; detection of light stimulus; detection of visible li…	Cancer vs no-cancer
-0.0946275	CASE_STATUSCase	Not significant	FMNL1	FALSE	cellular component movement; substrate-dependent cell migration; organelle organization; cytoskeleton organization; signal transduction; small GTPase mediated signal transduction; regulation of cell shape; cellular process; cellular component organization; cell migration; regulation of anatomical structure morphogenesis; regulation of cell morphogenesis; actin filament-based process; actin cytosk…	Cancer vs no-cancer
-0.0139642	CASE_STATUSCase	Not significant	SEC24B	FALSE	neural tube closure; immune system process; antigen processing and presentation of peptide antigen via MHC class I; antigen processing and presentation of exogenous peptide antigen; antigen processing and presentation of peptide antigen via MHC class II; antigen processing and presentation of peptide or polysaccharide antigen via MHC class II; outflow tract morphogenesis; carbohydrate metabolic p…	Cancer vs no-cancer
0.148175	CASE_STATUSCase	Not significant	VNN1	FALSE	immune system process; acute inflammatory response; chronic inflammatory response; regulation of immune system process; positive regulation of immune system process; regulation of leukocyte activation; positive regulation of leukocyte activation; organic acid metabolic process; cellular amino acid metabolic process; cellular modified amino acid metabolic process; coenzyme metabolic process; vitam…	Cancer vs no-cancer
-0.0236018	CASE_STATUSCase	Not significant	VNN2	FALSE	organic acid metabolic process; cellular amino acid metabolic process; cellular modified amino acid metabolic process; coenzyme metabolic process; vitamin metabolic process; water-soluble vitamin metabolic process; nitrogen compound metabolic process; cellular component movement; metabolic process; amine metabolic process; cellular process; pantothenate metabolic process; carboxylic acid metaboli…	Cancer vs no-cancer
0.0675739	CASE_STATUSCase	Not significant	KRT2;KRT5;KRT6A;KRT6B;KRT6C;KRT75;KRT78	FALSE	cell activation; cellular component movement; cell proliferation; epidermis development; tissue development; cellular process; cell migration; keratinization; developmental process; keratinocyte activation; locomotion; keratinocyte proliferation; anatomical structure development; cell motility; keratinocyte migration	Cancer vs no-cancer
0.0675739	CASE_STATUSCase	Not significant	KRT2;KRT5;KRT6A;KRT6B;KRT6C;KRT75;KRT78	FALSE	cell-substrate junction assembly; epidermis development; tissue development; cellular process; cellular component organization; cellular component assembly; hemidesmosome assembly; developmental process; cell junction assembly; cell junction organization; anatomical structure development; cellular component organization or biogenesis; cellular component organization or biogenesis at cellular leve…	Cancer vs no-cancer
0.0675739	CASE_STATUSCase	Not significant	KRT2;KRT5;KRT6A;KRT6B;KRT6C;KRT75;KRT78	FALSE	morphogenesis of an epithelium; positive regulation of defense response to virus by host; regulation of immune system process; regulation of immune effector process; regulation of response to biotic stimulus; response to stress; positive regulation of cell proliferation; response to wounding; anatomical structure morphogenesis; cellular process; cell differentiation; regulation of defense respons…	Cancer vs no-cancer
0.0675739	CASE_STATUSCase	Not significant	KRT2;KRT5;KRT6A;KRT6B;KRT6C;KRT75;KRT78	FALSE	ectoderm development; tissue development; developmental process; anatomical structure development	Cancer vs no-cancer
0.0675739	CASE_STATUSCase	Not significant	KRT2;KRT5;KRT6A;KRT6B;KRT6C;KRT75;KRT78	FALSE	organelle organization; cytoskeleton organization; cellular process; cellular component organization; intermediate filament-based process; intermediate filament cytoskeleton organization; cellular component organization or biogenesis; cellular component organization or biogenesis at cellular level; cellular component organization at cellular level	Cancer vs no-cancer
0.0675739	CASE_STATUSCase	Not significant	KRT2;KRT5;KRT6A;KRT6B;KRT6C;KRT75;KRT78	FALSE	hemopoietic progenitor cell differentiation; cellular process; cell differentiation; developmental process; cellular developmental process	Cancer vs no-cancer
0.0675739	CASE_STATUSCase	Not significant	KRT2;KRT5;KRT6A;KRT6B;KRT6C;KRT75;KRT78	FALSE	NA	Cancer vs no-cancer
0.0999375	CASE_STATUSCase	Not significant	KRT5;KRT6A;KRT6B;KRT6C;KRT75;KRT79	FALSE	cell-substrate junction assembly; epidermis development; tissue development; cellular process; cellular component organization; cellular component assembly; hemidesmosome assembly; developmental process; cell junction assembly; cell junction organization; anatomical structure development; cellular component organization or biogenesis; cellular component organization or biogenesis at cellular leve…	Cancer vs no-cancer
0.0999375	CASE_STATUSCase	Not significant	KRT5;KRT6A;KRT6B;KRT6C;KRT75;KRT79	FALSE	morphogenesis of an epithelium; positive regulation of defense response to virus by host; regulation of immune system process; regulation of immune effector process; regulation of response to biotic stimulus; response to stress; positive regulation of cell proliferation; response to wounding; anatomical structure morphogenesis; cellular process; cell differentiation; regulation of defense respons…	Cancer vs no-cancer
0.0999375	CASE_STATUSCase	Not significant	KRT5;KRT6A;KRT6B;KRT6C;KRT75;KRT79	FALSE	ectoderm development; tissue development; developmental process; anatomical structure development	Cancer vs no-cancer
0.0999375	CASE_STATUSCase	Not significant	KRT5;KRT6A;KRT6B;KRT6C;KRT75;KRT79	FALSE	organelle organization; cytoskeleton organization; cellular process; cellular component organization; intermediate filament-based process; intermediate filament cytoskeleton organization; cellular component organization or biogenesis; cellular component organization or biogenesis at cellular level; cellular component organization at cellular level	Cancer vs no-cancer
0.0999375	CASE_STATUSCase	Not significant	KRT5;KRT6A;KRT6B;KRT6C;KRT75;KRT79	FALSE	hemopoietic progenitor cell differentiation; cellular process; cell differentiation; developmental process; cellular developmental process	Cancer vs no-cancer
0.0999375	CASE_STATUSCase	Not significant	KRT5;KRT6A;KRT6B;KRT6C;KRT75;KRT79	FALSE	NA	Cancer vs no-cancer
-0.038469	CASE_STATUSCase	Not significant	HERC2	FALSE	nucleobase-containing compound metabolic process; regulation of nucleotide metabolic process; DNA metabolic process; DNA repair; protein modification process; nitrogen compound metabolic process; transport; intracellular protein transport; response to stress; response to DNA damage stimulus; gamete generation; spermatogenesis; metabolic process; regulation of catabolic process; cellular process; …	Cancer vs no-cancer
-0.0115214	CASE_STATUSCase	Not significant	RAB3D	FALSE	protein modification process; protein methylation; one-carbon metabolic process; transport; intracellular protein transport; exocytosis; vesicle docking involved in exocytosis; signal transduction; small GTPase mediated signal transduction; Ras protein signal transduction; metabolic process; protein alkylation; protein secretion; cellular process; protein transport; synaptic vesicle exocytosis; v…	Cancer vs no-cancer
-0.017441	CASE_STATUSCase	Not significant	RAB12;RAB14;RAB1A;RAB37;RAB3C;RAB3D;RAB4A;RAB4B	FALSE	transport; intracellular protein transport; vesicle docking involved in exocytosis; autophagy; plasma membrane organization; vacuolar transport; lysosomal transport; signal transduction; small GTPase mediated signal transduction; Ras protein signal transduction; protein localization; metabolic process; endosome to lysosome transport; catabolic process; macromolecule catabolic process; protein sec…	Cancer vs no-cancer
-0.017441	CASE_STATUSCase	Not significant	RAB12;RAB14;RAB1A;RAB37;RAB3C;RAB3D;RAB4A;RAB4B	FALSE	phagolysosome assembly; transport; intracellular protein transport; post-Golgi vesicle-mediated transport; Golgi to endosome transport; vesicle fusion; cellular membrane fusion; organelle organization; signal transduction; cell surface receptor linked signaling pathway; enzyme linked receptor protein signaling pathway; transmembrane receptor protein tyrosine kinase signaling pathway; small GTPase…	Cancer vs no-cancer
-0.017441	CASE_STATUSCase	Not significant	RAB12;RAB14;RAB1A;RAB37;RAB3C;RAB3D;RAB4A;RAB4B	FALSE	autophagic vacuole assembly; mitotic cell cycle; cell morphogenesis; cell morphogenesis involved in differentiation; peptide secretion; protein complex assembly; transport; intracellular protein transport; ER to Golgi vesicle-mediated transport; endocytosis; autophagy; cellular component movement; response to stress; defense response; organelle organization; microtubule-based process; microtubule…	Cancer vs no-cancer
-0.017441	CASE_STATUSCase	Not significant	RAB12;RAB14;RAB1A;RAB37;RAB3C;RAB3D;RAB4A;RAB4B	FALSE	transport; intracellular protein transport; vesicle docking involved in exocytosis; plasma membrane organization; signal transduction; small GTPase mediated signal transduction; Ras protein signal transduction; protein localization; metabolic process; protein secretion; cellular process; protein transport; cellular component organization; cellular membrane organization; regulation of exocytosis; …	Cancer vs no-cancer
-0.017441	CASE_STATUSCase	Not significant	RAB12;RAB14;RAB1A;RAB37;RAB3C;RAB3D;RAB4A;RAB4B	FALSE	immune system process; transport; intracellular protein transport; exocytosis; vesicle docking involved in exocytosis; signal transduction; small GTPase mediated signal transduction; Ras protein signal transduction; metabolic process; protein secretion; cellular process; protein transport; synaptic vesicle exocytosis; vesicle-mediated transport; regulation of exocytosis; antigen processing and pr…	Cancer vs no-cancer
-0.017441	CASE_STATUSCase	Not significant	RAB12;RAB14;RAB1A;RAB37;RAB3C;RAB3D;RAB4A;RAB4B	FALSE	protein modification process; protein methylation; one-carbon metabolic process; transport; intracellular protein transport; exocytosis; vesicle docking involved in exocytosis; signal transduction; small GTPase mediated signal transduction; Ras protein signal transduction; metabolic process; protein alkylation; protein secretion; cellular process; protein transport; synaptic vesicle exocytosis; v…	Cancer vs no-cancer
-0.017441	CASE_STATUSCase	Not significant	RAB12;RAB14;RAB1A;RAB37;RAB3C;RAB3D;RAB4A;RAB4B	FALSE	immune system process; transport; intracellular protein transport; signal transduction; small GTPase mediated signal transduction; Ras protein signal transduction; metabolic process; cellular process; protein transport; cellular component organization; antigen processing and presentation; regulation of endocytosis; Rab protein signal transduction; regulation of localization; intracellular signal …	Cancer vs no-cancer
-0.017441	CASE_STATUSCase	Not significant	RAB12;RAB14;RAB1A;RAB37;RAB3C;RAB3D;RAB4A;RAB4B	FALSE	transport; intracellular protein transport; signal transduction; small GTPase mediated signal transduction; Ras protein signal transduction; metabolic process; carbohydrate transport; hexose transport; cellular process; protein transport; monosaccharide transport; glucose transport; regulation of endocytosis; Rab protein signal transduction; regulation of localization; intracellular signal transd…	Cancer vs no-cancer
0.00353457	CASE_STATUSCase	Not significant	RAB3D;RAP1B	FALSE	protein modification process; protein methylation; one-carbon metabolic process; transport; intracellular protein transport; exocytosis; vesicle docking involved in exocytosis; signal transduction; small GTPase mediated signal transduction; Ras protein signal transduction; metabolic process; protein alkylation; protein secretion; cellular process; protein transport; synaptic vesicle exocytosis; v…	Cancer vs no-cancer
0.00353457	CASE_STATUSCase	Not significant	RAB3D;RAP1B	FALSE	cell activation; endothelial cell development; epithelial cell development; signal transduction; small GTPase mediated signal transduction; Ras protein signal transduction; blood coagulation; hemostasis; metabolic process; cell proliferation; regulation of signal transduction; positive regulation of signal transduction; cellular process; response to organic substance; regulation of intracellular …	Cancer vs no-cancer
-0.0419583	CASE_STATUSCase	Not significant	RAB3C;RAB3D	FALSE	immune system process; transport; intracellular protein transport; exocytosis; vesicle docking involved in exocytosis; signal transduction; small GTPase mediated signal transduction; Ras protein signal transduction; metabolic process; protein secretion; cellular process; protein transport; synaptic vesicle exocytosis; vesicle-mediated transport; regulation of exocytosis; antigen processing and pr…	Cancer vs no-cancer
-0.0419583	CASE_STATUSCase	Not significant	RAB3C;RAB3D	FALSE	protein modification process; protein methylation; one-carbon metabolic process; transport; intracellular protein transport; exocytosis; vesicle docking involved in exocytosis; signal transduction; small GTPase mediated signal transduction; Ras protein signal transduction; metabolic process; protein alkylation; protein secretion; cellular process; protein transport; synaptic vesicle exocytosis; v…	Cancer vs no-cancer
-0.0774767	CASE_STATUSCase	Not significant	OXSR1	FALSE	regulation of protein phosphorylation; protein modification process; protein phosphorylation; phosphorus metabolic process; phosphate-containing compound metabolic process; response to stress; response to osmotic stress; hypotonic response; response to oxidative stress; signal transduction; intracellular protein kinase cascade; regulation of mitotic cell cycle; metabolic process; response to abio…	Cancer vs no-cancer
-0.0352696	CASE_STATUSCase	Not significant	PTBP1;PTBP3	FALSE	RNA splicing, via transesterification reactions; RNA splicing, via transesterification reactions with bulged adenosine as nucleophile; alternative nuclear mRNA splicing, via spliceosome; regulation of alternative nuclear mRNA splicing, via spliceosome; nuclear mRNA splicing, via spliceosome; nucleobase-containing compound metabolic process; RNA processing; mRNA processing; nitrogen compound metab…	Cancer vs no-cancer
-0.0352696	CASE_STATUSCase	Not significant	PTBP1;PTBP3	FALSE	nucleobase-containing compound metabolic process; RNA processing; mRNA processing; nitrogen compound metabolic process; metabolic process; RNA splicing; anatomical structure morphogenesis; negative regulation of metabolic process; cellular process; regulation of gene expression; negative regulation of macromolecule metabolic process; RNA metabolic process; mRNA metabolic process; regulation of nu…	Cancer vs no-cancer
-0.00499826	CASE_STATUSCase	Not significant	STAU1	FALSE	RNA localization; intracellular mRNA localization; cellular process; virus-host interaction; reproductive process; viral reproductive process; macromolecule localization; homeostatic process; interspecies interaction between organisms; regulation of viral genome replication; positive regulation of viral genome replication; regulation of viral protein levels in host cell; positive regulation of vi…	Cancer vs no-cancer
-0.00539829	CASE_STATUSCase	Not significant	STAU1	FALSE	RNA localization; intracellular mRNA localization; cellular process; virus-host interaction; reproductive process; viral reproductive process; macromolecule localization; homeostatic process; interspecies interaction between organisms; regulation of viral genome replication; positive regulation of viral genome replication; regulation of viral protein levels in host cell; positive regulation of vi…	Cancer vs no-cancer
0.0094785	CASE_STATUSCase	Not significant	MAP4K4;MINK1;TNIK	FALSE	regulation of protein phosphorylation; protein modification process; protein phosphorylation; phosphorus metabolic process; phosphate-containing compound metabolic process; signal transduction; regulation of mitotic cell cycle; metabolic process; anatomical structure morphogenesis; regulation of signal transduction; cellular process; regulation of intracellular protein kinase cascade; regulation …	Cancer vs no-cancer
0.0094785	CASE_STATUSCase	Not significant	MAP4K4;MINK1;TNIK	FALSE	MAPKKK cascade; regulation of protein phosphorylation; regulation of cell-matrix adhesion; immune system process; protein modification process; protein phosphorylation; phosphorus metabolic process; phosphate-containing compound metabolic process; response to stress; organelle organization; cytoskeleton organization; cell communication; signal transduction; intracellular protein kinase cascade; J…	Cancer vs no-cancer
0.0094785	CASE_STATUSCase	Not significant	MAP4K4;MINK1;TNIK	FALSE	activation of MAPKK activity; regulation of protein phosphorylation; positive regulation of protein phosphorylation; positive regulation of defense response to virus by host; regulation of immune system process; regulation of immune effector process; regulation of response to biotic stimulus; protein modification process; protein phosphorylation; phosphorus metabolic process; phosphate-containing…	Cancer vs no-cancer
-0.0308177	CASE_STATUSCase	Not significant	ABHD16A	FALSE	NA	Cancer vs no-cancer
0.0644924	CASE_STATUSCase	Not significant	ITGBL1	FALSE	cell adhesion; cellular process; biological adhesion; signal transduction; cell surface receptor linked signaling pathway; integrin-mediated signaling pathway; regulation of biological process; regulation of cellular process; response to stimulus; cellular response to stimulus; biological regulation; NA	Cancer vs no-cancer
0.0212053	CASE_STATUSCase	Not significant	EFEMP2	FALSE	cellular process; cellular component organization; extracellular matrix organization; extracellular structure organization; cellular component organization or biogenesis; cellular component organization or biogenesis at cellular level; cellular component organization at cellular level; NA	Cancer vs no-cancer
0.197172	CASE_STATUSCase	Not significant	RECK	FALSE	blood vessel maturation; embryo implantation; cellular process; negative regulation of peptidase activity; negative regulation of endopeptidase activity; cellular component organization; regulation of metabolic process; developmental maturation; reproductive process; extracellular matrix organization; developmental process; extracellular structure organization; negative regulation of catalytic ac…	Cancer vs no-cancer
-0.000477265	CASE_STATUSCase	Not significant	AGR2	FALSE	transport; body fluid secretion; cellular process; cell differentiation; epithelial cell differentiation; multicellular organismal process; developmental process; secretion; cellular developmental process; regulation of body fluid levels; establishment of localization; lung cell differentiation; lung goblet cell differentiation; lung epithelial cell differentiation; biological regulation; regulat…	Cancer vs no-cancer
0.192413	CASE_STATUSCase	Not significant	CYB5A	FALSE	organic acid metabolic process; vitamin metabolic process; water-soluble vitamin metabolic process; metabolic process; cellular process; carboxylic acid metabolic process; L-ascorbic acid metabolic process; cellular ketone metabolic process; oxoacid metabolic process; cellular metabolic process; small molecule metabolic process; NA	Cancer vs no-cancer
0.257432	CASE_STATUSCase	Up	ADH1B	TRUE	alcohol metabolic process; ethanol metabolic process; ethanol oxidation; xenobiotic metabolic process; metabolic process; cellular process; primary alcohol metabolic process; cellular metabolic process; small molecule metabolic process; oxidation-reduction process; NA	Cancer vs no-cancer
0.315074	CASE_STATUSCase	Not significant	ADH1B;ADH1C	FALSE	alcohol metabolic process; ethanol metabolic process; ethanol oxidation; xenobiotic metabolic process; metabolic process; cellular process; primary alcohol metabolic process; cellular metabolic process; small molecule metabolic process; oxidation-reduction process; NA	Cancer vs no-cancer
0.223153	CASE_STATUSCase	Not significant	ADH1A;ADH1B;ADH1C	FALSE	alcohol metabolic process; ethanol metabolic process; ethanol oxidation; xenobiotic metabolic process; metabolic process; cellular process; drug metabolic process; primary alcohol metabolic process; cellular metabolic process; small molecule metabolic process; oxidation-reduction process	Cancer vs no-cancer
0.223153	CASE_STATUSCase	Not significant	ADH1A;ADH1B;ADH1C	FALSE	alcohol metabolic process; ethanol metabolic process; ethanol oxidation; xenobiotic metabolic process; metabolic process; cellular process; primary alcohol metabolic process; cellular metabolic process; small molecule metabolic process; oxidation-reduction process; NA	Cancer vs no-cancer
0.183712	CASE_STATUSCase	Not significant	ADH1B;ADH4	FALSE	alcohol metabolic process; ethanol metabolic process; ethanol oxidation; xenobiotic metabolic process; metabolic process; cellular process; primary alcohol metabolic process; cellular metabolic process; small molecule metabolic process; oxidation-reduction process; NA	Cancer vs no-cancer
0.183712	CASE_STATUSCase	Not significant	ADH1B;ADH4	FALSE	retinoid metabolic process; alcohol metabolic process; ethanol metabolic process; ethanol oxidation; cellular aldehyde metabolic process; lipid metabolic process; isoprenoid metabolic process; terpenoid metabolic process; vitamin metabolic process; fat-soluble vitamin metabolic process; vitamin A metabolic process; xenobiotic metabolic process; metabolic process; catabolic process; cellular proce…	Cancer vs no-cancer
0.237225	CASE_STATUSCase	Up	ADH1A;ADH1B	TRUE	alcohol metabolic process; ethanol metabolic process; ethanol oxidation; xenobiotic metabolic process; metabolic process; cellular process; drug metabolic process; primary alcohol metabolic process; cellular metabolic process; small molecule metabolic process; oxidation-reduction process	Cancer vs no-cancer
0.237225	CASE_STATUSCase	Up	ADH1A;ADH1B	TRUE	alcohol metabolic process; ethanol metabolic process; ethanol oxidation; xenobiotic metabolic process; metabolic process; cellular process; primary alcohol metabolic process; cellular metabolic process; small molecule metabolic process; oxidation-reduction process; NA	Cancer vs no-cancer
0.208853	CASE_STATUSCase	Not significant	ADH1A;ADH1C	FALSE	alcohol metabolic process; ethanol metabolic process; ethanol oxidation; xenobiotic metabolic process; metabolic process; cellular process; drug metabolic process; primary alcohol metabolic process; cellular metabolic process; small molecule metabolic process; oxidation-reduction process	Cancer vs no-cancer
0.208853	CASE_STATUSCase	Not significant	ADH1A;ADH1C	FALSE	alcohol metabolic process; ethanol metabolic process; ethanol oxidation; xenobiotic metabolic process; metabolic process; cellular process; primary alcohol metabolic process; cellular metabolic process; small molecule metabolic process; oxidation-reduction process; NA	Cancer vs no-cancer
0.146565	CASE_STATUSCase	Up	LDHA	TRUE	carbohydrate metabolic process; monosaccharide metabolic process; glucose metabolic process; glucose catabolic process; alcohol metabolic process; organic acid metabolic process; pyruvate metabolic process; generation of precursor metabolites and energy; glycolysis; cell communication; metabolic process; catabolic process; response to external stimulus; cellular process; response to extracellular…	Cancer vs no-cancer
0.0759987	CASE_STATUSCase	Not significant	LDHA;LDHB	FALSE	carbohydrate metabolic process; monosaccharide metabolic process; glucose metabolic process; glucose catabolic process; alcohol metabolic process; organic acid metabolic process; pyruvate metabolic process; generation of precursor metabolites and energy; glycolysis; cell communication; metabolic process; catabolic process; response to external stimulus; cellular process; response to extracellular…	Cancer vs no-cancer
0.0759987	CASE_STATUSCase	Not significant	LDHA;LDHB	FALSE	carbohydrate metabolic process; organic acid metabolic process; lactate metabolic process; pyruvate metabolic process; nucleobase-containing compound metabolic process; coenzyme metabolic process; oxidoreduction coenzyme metabolic process; nucleoside phosphate metabolic process; nitrogen compound metabolic process; metabolic process; nucleotide metabolic process; cellular process; pyridine nucleo…	Cancer vs no-cancer
0.0809034	CASE_STATUSCase	Not significant	ALDH1A1	FALSE	retinoid metabolic process; alcohol metabolic process; ethanol metabolic process; ethanol oxidation; cellular aldehyde metabolic process; regulation of nucleotide metabolic process; lipid metabolic process; isoprenoid metabolic process; terpenoid metabolic process; vitamin metabolic process; fat-soluble vitamin metabolic process; vitamin A metabolic process; xenobiotic metabolic process; metaboli…	Cancer vs no-cancer
0.0829254	CASE_STATUSCase	Not significant	GLUD1	FALSE	regulation of peptide secretion; positive regulation of peptide secretion; organic acid metabolic process; cellular amino acid metabolic process; glutamate metabolic process; glutamate biosynthetic process; glutamate catabolic process; glutamine metabolic process; nitrogen compound metabolic process; metabolic process; cellular amino acid biosynthetic process; catabolic process; biosynthetic proc…	Cancer vs no-cancer
0.0439672	CASE_STATUSCase	Not significant	CYB5R3	FALSE	system process; circulatory system process; alcohol metabolic process; organic acid metabolic process; lipid metabolic process; steroid biosynthetic process; cholesterol biosynthetic process; vitamin metabolic process; water-soluble vitamin metabolic process; blood circulation; metabolic process; steroid metabolic process; cholesterol metabolic process; lipid biosynthetic process; biosynthetic pr…	Cancer vs no-cancer
0.0832832	CASE_STATUSCase	Not significant	GSR	FALSE	response to reactive oxygen species; organic acid metabolic process; nucleobase-containing compound metabolic process; transcription initiation, DNA-dependent; transcription initiation from RNA polymerase II promoter; peptide metabolic process; cellular amino acid metabolic process; cellular modified amino acid metabolic process; glutathione metabolic process; sulfur compound metabolic process; n…	Cancer vs no-cancer
-0.0830125	CASE_STATUSCase	Not significant	MT-CO2	FALSE	generation of precursor metabolites and energy; mitochondrial electron transport, cytochrome c to oxygen; nucleobase-containing compound metabolic process; transcription initiation, DNA-dependent; transcription initiation from RNA polymerase II promoter; nitrogen compound metabolic process; metabolic process; biosynthetic process; cellular process; gene expression; RNA metabolic process; electron…	Cancer vs no-cancer
0.0894263	CASE_STATUSCase	Not significant	SOD1	FALSE	activation of MAPK activity; response to reactive oxygen species; response to superoxide; response to oxygen radical; ovarian follicle development; cell activation; regulation of cytokine production; positive regulation of cytokine production; placenta development; tissue homeostasis; retina homeostasis; regulation of protein phosphorylation; response to amphetamine; myeloid cell homeostasis; imm…	Cancer vs no-cancer
0.0667553	CASE_STATUSCase	Not significant	F8	FALSE	cell activation; acute inflammatory response; platelet degranulation; transport; exocytosis; response to stress; defense response; acute-phase response; inflammatory response; blood coagulation; blood coagulation, intrinsic pathway; hemostasis; metabolic process; response to wounding; cellular process; vesicle-mediated transport; protein metabolic process; platelet activation; multicellular organ…	Cancer vs no-cancer
0.0184306	CASE_STATUSCase	Not significant	F13A1	FALSE	cell activation; platelet degranulation; protein modification process; transport; exocytosis; blood coagulation; hemostasis; metabolic process; cellular process; vesicle-mediated transport; peptide cross-linking; protein metabolic process; platelet activation; multicellular organismal process; secretion by cell; macromolecule metabolic process; macromolecule modification; cellular metabolic proce…	Cancer vs no-cancer
-0.0559029	CASE_STATUSCase	Not significant	PNP	FALSE	immune system process; regulation of immune system process; positive regulation of immune system process; regulation of leukocyte activation; positive regulation of leukocyte activation; organic acid metabolic process; nucleobase-containing compound metabolic process; purine base metabolic process; inosine catabolic process; purine nucleoside catabolic process; purine nucleotide metabolic process…	Cancer vs no-cancer
0.0624927	CASE_STATUSCase	Not significant	HPRT1	FALSE	cell activation; response to amphetamine; immune system process; alcohol metabolic process; nucleobase-containing compound metabolic process; purine base metabolic process; purine nucleotide metabolic process; purine nucleotide biosynthetic process; purine ribonucleoside salvage; adenine salvage; GMP biosynthetic process; guanine salvage; IMP biosynthetic process; purine nucleotide catabolic proc…	Cancer vs no-cancer
0.0512994	CASE_STATUSCase	Not significant	PGK1	FALSE	carbohydrate metabolic process; monosaccharide metabolic process; glucose metabolic process; alcohol metabolic process; gluconeogenesis; phosphorus metabolic process; phosphate-containing compound metabolic process; metabolic process; biosynthetic process; cellular process; carbohydrate biosynthetic process; phosphorylation; hexose metabolic process; hexose biosynthetic process; cell differentiat…	Cancer vs no-cancer
0.0458553	CASE_STATUSCase	Not significant	PGK1;PGK2	FALSE	carbohydrate metabolic process; monosaccharide metabolic process; glucose metabolic process; alcohol metabolic process; gluconeogenesis; phosphorus metabolic process; phosphate-containing compound metabolic process; metabolic process; biosynthetic process; cellular process; carbohydrate biosynthetic process; phosphorylation; hexose metabolic process; hexose biosynthetic process; cell differentiat…	Cancer vs no-cancer
0.0458553	CASE_STATUSCase	Not significant	PGK1;PGK2	FALSE	carbohydrate metabolic process; monosaccharide metabolic process; glucose metabolic process; glucose catabolic process; alcohol metabolic process; generation of precursor metabolites and energy; glycolysis; phosphorus metabolic process; phosphate-containing compound metabolic process; cellular component movement; metabolic process; catabolic process; cellular process; carbohydrate catabolic proce…	Cancer vs no-cancer
-0.0265122	CASE_STATUSCase	Not significant	F2	FALSE	regulation of cell growth; cell activation; regulation of protein phosphorylation; positive regulation of protein phosphorylation; immune system process; acute inflammatory response; protein modification process; proteolysis; cellular ion homeostasis; cellular calcium ion homeostasis; cellular metal ion homeostasis; cellular component movement; response to stress; defense response; acute-phase re…	Cancer vs no-cancer
0.0208453	CASE_STATUSCase	Not significant	C1R	FALSE	immune effector process; activation of immune response; immune system process; regulation of immune system process; positive regulation of immune system process; response to stress; defense response; immune response; complement activation; complement activation, classical pathway; humoral immune response; metabolic process; protein metabolic process; macromolecule metabolic process; primary metab…	Cancer vs no-cancer
0.0495094	CASE_STATUSCase	Not significant	C1R;C1RL	FALSE	immune effector process; activation of immune response; immune system process; regulation of immune system process; positive regulation of immune system process; response to stress; defense response; immune response; complement activation; complement activation, classical pathway; humoral immune response; metabolic process; protein metabolic process; macromolecule metabolic process; primary metab…	Cancer vs no-cancer
0.00690613	CASE_STATUSCase	Not significant	HP;HPR	FALSE	response to reactive oxygen species; immune system process; acute inflammatory response; transport; endocytosis; receptor-mediated endocytosis; response to stress; defense response; acute-phase response; inflammatory response; response to oxidative stress; response to biotic stimulus; response to wounding; response to bacterium; negative regulation of metabolic process; regulation of catabolic pr…	Cancer vs no-cancer
0.00690613	CASE_STATUSCase	Not significant	HP;HPR	FALSE	positive regulation of defense response to virus by host; regulation of immune system process; regulation of immune effector process; regulation of response to biotic stimulus; transport; endocytosis; receptor-mediated endocytosis; cellular process; membrane invagination; cellular component organization; cellular membrane organization; vesicle-mediated transport; regulation of defense response; r…	Cancer vs no-cancer
-0.0165104	CASE_STATUSCase	Not significant	HP;HPR	FALSE	response to reactive oxygen species; immune system process; acute inflammatory response; transport; endocytosis; receptor-mediated endocytosis; response to stress; defense response; acute-phase response; inflammatory response; response to oxidative stress; response to biotic stimulus; response to wounding; response to bacterium; negative regulation of metabolic process; regulation of catabolic pr…	Cancer vs no-cancer
-0.0165104	CASE_STATUSCase	Not significant	HP;HPR	FALSE	positive regulation of defense response to virus by host; regulation of immune system process; regulation of immune effector process; regulation of response to biotic stimulus; transport; endocytosis; receptor-mediated endocytosis; cellular process; membrane invagination; cellular component organization; cellular membrane organization; vesicle-mediated transport; regulation of defense response; r…	Cancer vs no-cancer
-0.0825731	CASE_STATUSCase	Not significant	HPR	FALSE	positive regulation of defense response to virus by host; regulation of immune system process; regulation of immune effector process; regulation of response to biotic stimulus; transport; endocytosis; receptor-mediated endocytosis; cellular process; membrane invagination; cellular component organization; cellular membrane organization; vesicle-mediated transport; regulation of defense response; r…	Cancer vs no-cancer
-0.0021475	CASE_STATUSCase	Not significant	F9	FALSE	protein modification process; proteolysis; blood coagulation; blood coagulation, intrinsic pathway; blood coagulation, extrinsic pathway; hemostasis; metabolic process; cellular process; protein processing; peptidyl-glutamic acid carboxylation; peptidyl-amino acid modification; peptidyl-glutamic acid modification; protein carboxylation; protein metabolic process; zymogen activation; multicellular…	Cancer vs no-cancer
-0.00907689	CASE_STATUSCase	Not significant	F9	FALSE	protein modification process; proteolysis; blood coagulation; blood coagulation, intrinsic pathway; blood coagulation, extrinsic pathway; hemostasis; metabolic process; cellular process; protein processing; peptidyl-glutamic acid carboxylation; peptidyl-amino acid modification; peptidyl-glutamic acid modification; protein carboxylation; protein metabolic process; zymogen activation; multicellular…	Cancer vs no-cancer
0.00531225	CASE_STATUSCase	Not significant	F9	FALSE	protein modification process; proteolysis; blood coagulation; blood coagulation, intrinsic pathway; blood coagulation, extrinsic pathway; hemostasis; metabolic process; cellular process; protein processing; peptidyl-glutamic acid carboxylation; peptidyl-amino acid modification; peptidyl-glutamic acid modification; protein carboxylation; protein metabolic process; zymogen activation; multicellular…	Cancer vs no-cancer
-0.00446631	CASE_STATUSCase	Not significant	F10	FALSE	protein modification process; proteolysis; blood coagulation; blood coagulation, intrinsic pathway; blood coagulation, extrinsic pathway; hemostasis; metabolic process; regulation of signal transduction; positive regulation of signal transduction; cellular process; regulation of intracellular protein kinase cascade; regulation of cell communication; positive regulation of cell communication; posi…	Cancer vs no-cancer
-0.030658	CASE_STATUSCase	Not significant	CFD	FALSE	cell activation; immune effector process; activation of immune response; immune system process; platelet degranulation; regulation of immune system process; positive regulation of immune system process; proteolysis; transport; exocytosis; response to stress; defense response; immune response; complement activation; complement activation, alternative pathway; humoral immune response; blood coagula…	Cancer vs no-cancer
-0.00780166	CASE_STATUSCase	Not significant	PLG	FALSE	cell activation; platelet degranulation; transport; exocytosis; negative regulation of cell adhesion; blood coagulation; hemostasis; metabolic process; negative regulation of cell proliferation; cellular process; regulation of cell-substrate adhesion; negative regulation of cell-substrate adhesion; cellular component organization; vesicle-mediated transport; protein metabolic process; regulation …	Cancer vs no-cancer
0.0582311	CASE_STATUSCase	Not significant	F12	FALSE	kinin cascade; plasma kallikrein-kinin cascade; immune system process; acute inflammatory response; Factor XII activation; regulation of acute inflammatory response; response to stress; defense response; inflammatory response; immune response; blood coagulation; blood coagulation, intrinsic pathway; hemostasis; metabolic process; response to wounding; response to organic substance; regulation of …	Cancer vs no-cancer
0.253756	CASE_STATUSCase	Up	PLAT	TRUE	response to hypoxia; protein modification process; proteolysis; cellular component movement; response to stress; cell communication; signal transduction; cell surface receptor linked signaling pathway; enzyme linked receptor protein signaling pathway; transmembrane receptor protein tyrosine kinase signaling pathway; cell-cell signaling; synaptic transmission; neuron-neuron synaptic transmission; …	Cancer vs no-cancer
0.0583713	CASE_STATUSCase	Not significant	ADA	FALSE	response to reactive oxygen species; response to hypoxia; cell activation; histamine secretion; trophectodermal cell differentiation; liver development; placenta development; regulation of heart rate; immune effector process; cell activation involved in immune response; lymphocyte activation involved in immune response; B cell activation involved in immune response; mature B cell differentiation …	Cancer vs no-cancer
-0.036306	CASE_STATUSCase	Not significant	MT-ATP6	FALSE	generation of precursor metabolites and energy; nucleobase-containing compound metabolic process; purine nucleotide metabolic process; purine nucleotide biosynthetic process; nucleoside phosphate metabolic process; ATP biosynthetic process; nitrogen compound metabolic process; transport; ion transport; cation transport; hydrogen transport; mitochondrial transport; metabolic process; biosynthetic …	Cancer vs no-cancer
-0.0576607	CASE_STATUSCase	Not significant	CA1	FALSE	one-carbon metabolic process; transport; ion transport; anion transport; metabolic process; cellular process; inorganic anion transport; bicarbonate transport; organic anion transport; cellular metabolic process; small molecule metabolic process; establishment of localization; NA	Cancer vs no-cancer
0.00976903	CASE_STATUSCase	Not significant	CA2	FALSE	kidney development; morphogenesis of an epithelium; regulation of immune system process; regulation of myeloid leukocyte differentiation; positive regulation of myeloid leukocyte differentiation; one-carbon metabolic process; transport; ion transport; anion transport; cellular ion homeostasis; regulation of pH; response to stress; metabolic process; response to pH; response to abiotic stimulus; a…	Cancer vs no-cancer
0.0147627	CASE_STATUSCase	Not significant	ASS1	FALSE	urea cycle; citrulline metabolic process; argininosuccinate metabolic process; response to acid; kidney development; liver development; response to molecule of bacterial origin; acute inflammatory response; organic acid metabolic process; cellular amino acid metabolic process; arginine metabolic process; arginine biosynthetic process; aspartate metabolic process; cellular modified amino acid meta…	Cancer vs no-cancer
-0.0426843	CASE_STATUSCase	Not significant	SERPINC1	FALSE	response to nutrient; blood coagulation; hemostasis; response to external stimulus; response to extracellular stimulus; negative regulation of peptidase activity; negative regulation of endopeptidase activity; regulation of metabolic process; regulation of blood coagulation; regulation of defense response; negative regulation of defense response; response to nutrient levels; regulation of respons…	Cancer vs no-cancer
0.0548427	CASE_STATUSCase	Not significant	AGT	FALSE	MAPKKK cascade; ovarian follicle rupture; regulation of cell growth; blood vessel development; branching involved in ureteric bud morphogenesis; morphogenesis of a branching structure; cell activation; regulation of cytokine production; positive regulation of cytokine production; kidney development; endothelial cell development; regulation of protein phosphorylation; positive regulation of protei…	Cancer vs no-cancer
0.0859057	CASE_STATUSCase	Not significant	A2M	FALSE	cell activation; regulation of complement activation, lectin pathway; negative regulation of complement activation, lectin pathway; platelet degranulation; regulation of acute inflammatory response; regulation of immune system process; negative regulation of immune system process; regulation of immune effector process; negative regulation of immune effector process; regulation of humoral immune r…	Cancer vs no-cancer
0.082282	CASE_STATUSCase	Not significant	A2M;PZP	FALSE	cell activation; regulation of complement activation, lectin pathway; negative regulation of complement activation, lectin pathway; platelet degranulation; regulation of acute inflammatory response; regulation of immune system process; negative regulation of immune system process; regulation of immune effector process; negative regulation of immune effector process; regulation of humoral immune r…	Cancer vs no-cancer
0.082282	CASE_STATUSCase	Not significant	A2M;PZP	FALSE	female pregnancy; negative regulation of peptidase activity; negative regulation of endopeptidase activity; regulation of metabolic process; reproductive process; negative regulation of catalytic activity; negative regulation of molecular function; regulation of biological process; regulation of catalytic activity; regulation of hydrolase activity; negative regulation of hydrolase activity; multi…	Cancer vs no-cancer
-0.037664	CASE_STATUSCase	Not significant	C3	FALSE	regulation of type IIa hypersensitivity; positive regulation of type IIa hypersensitivity; regulation of cytokine production; positive regulation of cytokine production; regulation of protein phosphorylation; positive regulation of protein phosphorylation; regulation of activation of membrane attack complex; positive regulation of activation of membrane attack complex; immune effector process; ac…	Cancer vs no-cancer
-0.0128529	CASE_STATUSCase	Not significant	C5	FALSE	activation of MAPK activity; in utero embryonic development; regulation of cytokine production; positive regulation of cytokine production; regulation of protein phosphorylation; immune effector process; activation of immune response; immune system process; leukocyte migration involved in inflammatory response; regulation of acute inflammatory response; regulation of immune system process; negati…	Cancer vs no-cancer
0.000634937	CASE_STATUSCase	Not significant	TIMP1	FALSE	cell activation; platelet degranulation; transport; exocytosis; aging; blood coagulation; hemostasis; positive regulation of cell proliferation; response to endogenous stimulus; response to hormone stimulus; negative regulation of metabolic process; regulation of catabolic process; negative regulation of catabolic process; regulation of signal transduction; cellular process; response to organic s…	Cancer vs no-cancer
0.0044733	CASE_STATUSCase	Not significant	CST3	FALSE	response to reactive oxygen species; eye development; response to hypoxia; cell activation; developmental process involved in reproduction; regulation of DNA replication; apoptosis; response to stress; defense response; response to oxidative stress; brain development; sensory organ development; salivary gland development; embryo implantation; behavior; rhythmic behavior; circadian rhythm; cell de…	Cancer vs no-cancer
-0.012332	CASE_STATUSCase	Not significant	KNG1	FALSE	cell activation; platelet degranulation; system process; muscle system process; circulatory system process; renal system process; vascular process in circulatory system; transport; cellular ion homeostasis; cellular calcium ion homeostasis; cellular metal ion homeostasis; exocytosis; muscle contraction; smooth muscle contraction; response to stress; defense response; inflammatory response; negati…	Cancer vs no-cancer
0.00504398	CASE_STATUSCase	Not significant	KNG1	FALSE	cell activation; platelet degranulation; system process; muscle system process; circulatory system process; renal system process; vascular process in circulatory system; transport; cellular ion homeostasis; cellular calcium ion homeostasis; cellular metal ion homeostasis; exocytosis; muscle contraction; smooth muscle contraction; response to stress; defense response; inflammatory response; negati…	Cancer vs no-cancer
-0.00163128	CASE_STATUSCase	Not significant	KNG1	FALSE	cell activation; platelet degranulation; system process; muscle system process; circulatory system process; renal system process; vascular process in circulatory system; transport; cellular ion homeostasis; cellular calcium ion homeostasis; cellular metal ion homeostasis; exocytosis; muscle contraction; smooth muscle contraction; response to stress; defense response; inflammatory response; negati…	Cancer vs no-cancer
-0.000785625	CASE_STATUSCase	Not significant	KNG1	FALSE	cell activation; platelet degranulation; system process; muscle system process; circulatory system process; renal system process; vascular process in circulatory system; transport; cellular ion homeostasis; cellular calcium ion homeostasis; cellular metal ion homeostasis; exocytosis; muscle contraction; smooth muscle contraction; response to stress; defense response; inflammatory response; negati…	Cancer vs no-cancer
-0.000500034	CASE_STATUSCase	Not significant	KNG1	FALSE	cell activation; platelet degranulation; system process; muscle system process; circulatory system process; renal system process; vascular process in circulatory system; transport; cellular ion homeostasis; cellular calcium ion homeostasis; cellular metal ion homeostasis; exocytosis; muscle contraction; smooth muscle contraction; response to stress; defense response; inflammatory response; negati…	Cancer vs no-cancer
-0.0138604	CASE_STATUSCase	Not significant	KRAS;NRAS	FALSE	MAPKKK cascade; activation of MAPKK activity; regulation of protein phosphorylation; positive regulation of protein phosphorylation; activation of innate immune response; innate immune response activating cell surface receptor signaling pathway; stimulatory C-type lectin receptor signaling pathway; activation of immune response; immune system process; immune response-activating cell surface recep…	Cancer vs no-cancer
-0.0138604	CASE_STATUSCase	Not significant	KRAS;NRAS	FALSE	MAPKKK cascade; activation of MAPKK activity; morphogenesis of a branching structure; regulation of protein phosphorylation; morphogenesis of an epithelium; activation of innate immune response; innate immune response activating cell surface receptor signaling pathway; stimulatory C-type lectin receptor signaling pathway; activation of immune response; immune system process; immune response-activ…	Cancer vs no-cancer
-0.00535775	CASE_STATUSCase	Not significant	KRAS	FALSE	MAPKKK cascade; activation of MAPKK activity; regulation of protein phosphorylation; positive regulation of protein phosphorylation; activation of innate immune response; innate immune response activating cell surface receptor signaling pathway; stimulatory C-type lectin receptor signaling pathway; activation of immune response; immune system process; immune response-activating cell surface recep…	Cancer vs no-cancer
-0.0572435	CASE_STATUSCase	Not significant	PDGFB	FALSE	regulation of cyclin-dependent protein kinase activity; response to hypoxia; morphogenesis of a branching structure; cell activation; embryonic placenta development; regulation of protein phosphorylation; positive regulation of protein phosphorylation; regulation of endothelial cell proliferation; positive regulation of endothelial cell proliferation; renal system process involved in regulation o…	Cancer vs no-cancer
-0.0450434	CASE_STATUSCase	Not significant	TGFB1	FALSE	regulation of DNA recombination; protein import into nucleus, translocation; cell cycle checkpoint; negative regulation of transcription from RNA polymerase II promoter; MAPKKK cascade; polysaccharide catabolic process; cell morphogenesis; cell morphogenesis involved in differentiation; ossification; regulation of cell growth; ureteric bud development; response to hypoxia; morphogenesis of a bran…	Cancer vs no-cancer
0.0216651	CASE_STATUSCase	Not significant	NPPA	FALSE	regulation of cell growth; response to hypoxia; regulation of heart rate; system process; muscle system process; circulatory system process; vascular process in circulatory system; negative regulation of systemic arterial blood pressure; muscle hypertrophy in response to stress; cardiac muscle hypertrophy; nucleobase-containing compound metabolic process; purine nucleotide metabolic process; puri…	Cancer vs no-cancer
-0.0570932	CASE_STATUSCase	Not significant	PENK	FALSE	behavioral fear response; startle response; aggressive behavior; behavioral defense response; system process; response to stress; defense response; signal transduction; cell surface receptor linked signaling pathway; G-protein coupled receptor protein signaling pathway; neuropeptide signaling pathway; sensory perception; behavior; locomotory behavior; response to external stimulus; cellular proce…	Cancer vs no-cancer
0.0133217	CASE_STATUSCase	Not significant	GCG	FALSE	regulation of protein phosphorylation; positive regulation of protein phosphorylation; regulation of peptide secretion; positive regulation of peptide secretion; generation of precursor metabolites and energy; regulation of carbohydrate metabolic process; regulation of gluconeogenesis; energy reserve metabolic process; regulation of nucleotide metabolic process; regulation of transcription, DNA-d…	Cancer vs no-cancer
0.0159806	CASE_STATUSCase	Not significant	IGF2	FALSE	skeletal system development; osteoblast differentiation; cell activation; regulation of protein phosphorylation; positive regulation of protein phosphorylation; platelet degranulation; regulation of immune system process; positive regulation of immune system process; regulation of leukocyte activation; positive regulation of leukocyte activation; system process; carbohydrate metabolic process; re…	Cancer vs no-cancer
0.00891983	CASE_STATUSCase	Not significant	JCHAIN	FALSE	NA	Cancer vs no-cancer
0.100902	CASE_STATUSCase	Not significant	IGKV1D-33	FALSE	NA	Cancer vs no-cancer
-0.00989483	CASE_STATUSCase	Not significant	IGKV1-17	FALSE	NA	Cancer vs no-cancer
0.0900339	CASE_STATUSCase	Not significant	IGKV1-5	FALSE	immune effector process; activation of immune response; immune system process; regulation of immune system process; positive regulation of immune system process; transport; endocytosis; receptor-mediated endocytosis; response to stress; defense response; immune response; complement activation; complement activation, classical pathway; humoral immune response; metabolic process; cellular process; …	Cancer vs no-cancer
0.0521614	CASE_STATUSCase	Not significant	IGKV3-20	FALSE	NA	Cancer vs no-cancer
0.0514693	CASE_STATUSCase	Not significant	IGLV1-47	FALSE	NA	Cancer vs no-cancer
0.0328054	CASE_STATUSCase	Not significant	IGLV1-51	FALSE	NA	Cancer vs no-cancer
-0.089192	CASE_STATUSCase	Not significant	IGLV1-40	FALSE	NA	Cancer vs no-cancer
0.0049426	CASE_STATUSCase	Not significant	IGLV2-14	FALSE	NA	Cancer vs no-cancer
-0.0843032	CASE_STATUSCase	Not significant	IGLV2-11	FALSE	NA	Cancer vs no-cancer
0.178621	CASE_STATUSCase	Not significant	IGLV2-11;IGLV2-8	FALSE	NA	Cancer vs no-cancer
0.0624292	CASE_STATUSCase	Not significant	IGLV2-8	FALSE	NA	Cancer vs no-cancer
0.0558677	CASE_STATUSCase	Not significant	IGLV3-19	FALSE	NA	Cancer vs no-cancer
-0.00854418	CASE_STATUSCase	Not significant	IGLV3-1	FALSE	NA	Cancer vs no-cancer
-0.027734	CASE_STATUSCase	Not significant	IGLV3-25	FALSE	NA	Cancer vs no-cancer
0.14148	CASE_STATUSCase	Not significant	IGLV3-27	FALSE	NA	Cancer vs no-cancer
-0.070563	CASE_STATUSCase	Not significant	CD8A	FALSE	cell activation; adaptive immune response; immune effector process; immune system process; leukocyte mediated immunity; lymphocyte mediated immunity; T cell mediated immunity; adaptive immune response based on somatic recombination of immune receptors built from immunoglobulin superfamily domains; leukocyte differentiation; regulation of immune system process; response to stress; defense response…	Cancer vs no-cancer
-0.186391	CASE_STATUSCase	Not significant	IGHV1-69	FALSE	NA	Cancer vs no-cancer
-0.0486563	CASE_STATUSCase	Not significant	IGHV1-46	FALSE	NA	Cancer vs no-cancer
0.0824143	CASE_STATUSCase	Not significant	IGHV3-23;IGHV3-30;IGHV3-30-5	FALSE	immune effector process; activation of immune response; immune system process; regulation of immune system process; positive regulation of immune system process; transport; endocytosis; receptor-mediated endocytosis; response to stress; defense response; immune response; complement activation; complement activation, classical pathway; humoral immune response; metabolic process; cellular process; …	Cancer vs no-cancer
0.0824143	CASE_STATUSCase	Not significant	IGHV3-23;IGHV3-30;IGHV3-30-5	FALSE	NA	Cancer vs no-cancer
-0.00202578	CASE_STATUSCase	Not significant	IGHV3-13	FALSE	NA	Cancer vs no-cancer
0.166727	CASE_STATUSCase	Up	IGHV3-30;IGHV3-30-5	TRUE	NA	Cancer vs no-cancer
0.0399233	CASE_STATUSCase	Not significant	IGHV3-7	FALSE	NA	Cancer vs no-cancer
-0.0367068	CASE_STATUSCase	Not significant	IGHV2-5	FALSE	NA	Cancer vs no-cancer
-0.010024	CASE_STATUSCase	Not significant	PIGR	FALSE	detection of chemical stimulus involved in sensory perception of bitter taste; tissue homeostasis; retina homeostasis; immunoglobulin transcytosis in epithelial cells; immunoglobulin transcytosis in epithelial cells mediated by polymeric immunoglobulin receptor; transport; signal transduction; cell surface receptor linked signaling pathway; enzyme linked receptor protein signaling pathway; transm…	Cancer vs no-cancer
0.0176018	CASE_STATUSCase	Not significant	IGKC	FALSE	tissue homeostasis; retina homeostasis; immune effector process; activation of immune response; immune system process; regulation of immune system process; positive regulation of immune system process; transport; endocytosis; receptor-mediated endocytosis; response to stress; defense response; immune response; complement activation; complement activation, classical pathway; humoral immune respons…	Cancer vs no-cancer
0.0302048	CASE_STATUSCase	Not significant	IGHG1	FALSE	immune effector process; activation of immune response; immune system process; regulation of immune system process; positive regulation of immune system process; response to stress; defense response; immune response; complement activation; complement activation, classical pathway; humoral immune response; metabolic process; protein metabolic process; macromolecule metabolic process; primary metab…	Cancer vs no-cancer
0.0258056	CASE_STATUSCase	Not significant	IGHG1;IGHG2;IGHG3	FALSE	immune effector process; activation of immune response; immune system process; regulation of immune system process; positive regulation of immune system process; response to stress; defense response; immune response; complement activation; complement activation, classical pathway; humoral immune response; metabolic process; protein metabolic process; macromolecule metabolic process; primary metab…	Cancer vs no-cancer
0.0258056	CASE_STATUSCase	Not significant	IGHG1;IGHG2;IGHG3	FALSE	immune effector process; activation of immune response; immune system process; regulation of immune system process; positive regulation of immune system process; response to stress; defense response; immune response; complement activation; complement activation, classical pathway; humoral immune response; metabolic process; protein metabolic process; macromolecule metabolic process; primary metab…	Cancer vs no-cancer
0.0258056	CASE_STATUSCase	Not significant	IGHG1;IGHG2;IGHG3	FALSE	tissue homeostasis; retina homeostasis; immune effector process; activation of immune response; immune system process; regulation of immune system process; positive regulation of immune system process; response to stress; defense response; immune response; complement activation; complement activation, classical pathway; humoral immune response; metabolic process; protein metabolic process; homeos…	Cancer vs no-cancer
0.0268198	CASE_STATUSCase	Not significant	IGHG1;IGHG2;IGHG4	FALSE	immune effector process; activation of immune response; immune system process; regulation of immune system process; positive regulation of immune system process; response to stress; defense response; immune response; complement activation; complement activation, classical pathway; humoral immune response; metabolic process; protein metabolic process; macromolecule metabolic process; primary metab…	Cancer vs no-cancer
0.0268198	CASE_STATUSCase	Not significant	IGHG1;IGHG2;IGHG4	FALSE	immune effector process; activation of immune response; immune system process; regulation of immune system process; positive regulation of immune system process; response to stress; defense response; immune response; complement activation; complement activation, classical pathway; humoral immune response; metabolic process; protein metabolic process; macromolecule metabolic process; primary metab…	Cancer vs no-cancer
0.0313885	CASE_STATUSCase	Not significant	IGHG1;IGHG3	FALSE	immune effector process; activation of immune response; immune system process; regulation of immune system process; positive regulation of immune system process; response to stress; defense response; immune response; complement activation; complement activation, classical pathway; humoral immune response; metabolic process; protein metabolic process; macromolecule metabolic process; primary metab…	Cancer vs no-cancer
0.0313885	CASE_STATUSCase	Not significant	IGHG1;IGHG3	FALSE	tissue homeostasis; retina homeostasis; immune effector process; activation of immune response; immune system process; regulation of immune system process; positive regulation of immune system process; response to stress; defense response; immune response; complement activation; complement activation, classical pathway; humoral immune response; metabolic process; protein metabolic process; homeos…	Cancer vs no-cancer
0.0122149	CASE_STATUSCase	Not significant	IGHG1;IGHG4	FALSE	immune effector process; activation of immune response; immune system process; regulation of immune system process; positive regulation of immune system process; response to stress; defense response; immune response; complement activation; complement activation, classical pathway; humoral immune response; metabolic process; protein metabolic process; macromolecule metabolic process; primary metab…	Cancer vs no-cancer
0.0122149	CASE_STATUSCase	Not significant	IGHG1;IGHG4	FALSE	immune effector process; activation of immune response; immune system process; regulation of immune system process; positive regulation of immune system process; response to stress; defense response; immune response; complement activation; complement activation, classical pathway; humoral immune response; metabolic process; protein metabolic process; macromolecule metabolic process; primary metab…	Cancer vs no-cancer
-0.0115345	CASE_STATUSCase	Not significant	IGHG2	FALSE	immune effector process; activation of immune response; immune system process; regulation of immune system process; positive regulation of immune system process; response to stress; defense response; immune response; complement activation; complement activation, classical pathway; humoral immune response; metabolic process; protein metabolic process; macromolecule metabolic process; primary metab…	Cancer vs no-cancer
-0.0207142	CASE_STATUSCase	Not significant	IGHG2;IGHG3	FALSE	immune effector process; activation of immune response; immune system process; regulation of immune system process; positive regulation of immune system process; response to stress; defense response; immune response; complement activation; complement activation, classical pathway; humoral immune response; metabolic process; protein metabolic process; macromolecule metabolic process; primary metab…	Cancer vs no-cancer
-0.0207142	CASE_STATUSCase	Not significant	IGHG2;IGHG3	FALSE	tissue homeostasis; retina homeostasis; immune effector process; activation of immune response; immune system process; regulation of immune system process; positive regulation of immune system process; response to stress; defense response; immune response; complement activation; complement activation, classical pathway; humoral immune response; metabolic process; protein metabolic process; homeos…	Cancer vs no-cancer
-0.0063166	CASE_STATUSCase	Not significant	IGHG2;IGHG3;IGHG4	FALSE	immune effector process; activation of immune response; immune system process; regulation of immune system process; positive regulation of immune system process; response to stress; defense response; immune response; complement activation; complement activation, classical pathway; humoral immune response; metabolic process; protein metabolic process; macromolecule metabolic process; primary metab…	Cancer vs no-cancer
-0.0063166	CASE_STATUSCase	Not significant	IGHG2;IGHG3;IGHG4	FALSE	tissue homeostasis; retina homeostasis; immune effector process; activation of immune response; immune system process; regulation of immune system process; positive regulation of immune system process; response to stress; defense response; immune response; complement activation; complement activation, classical pathway; humoral immune response; metabolic process; protein metabolic process; homeos…	Cancer vs no-cancer
-0.0328593	CASE_STATUSCase	Not significant	IGHG2;IGHG4	FALSE	immune effector process; activation of immune response; immune system process; regulation of immune system process; positive regulation of immune system process; response to stress; defense response; immune response; complement activation; complement activation, classical pathway; humoral immune response; metabolic process; protein metabolic process; macromolecule metabolic process; primary metab…	Cancer vs no-cancer
-0.0154464	CASE_STATUSCase	Not significant	IGHG3	FALSE	tissue homeostasis; retina homeostasis; immune effector process; activation of immune response; immune system process; regulation of immune system process; positive regulation of immune system process; response to stress; defense response; immune response; complement activation; complement activation, classical pathway; humoral immune response; metabolic process; protein metabolic process; homeos…	Cancer vs no-cancer
-0.104004	CASE_STATUSCase	Not significant	IGHG4	FALSE	immune effector process; activation of immune response; immune system process; regulation of immune system process; positive regulation of immune system process; response to stress; defense response; immune response; complement activation; complement activation, classical pathway; humoral immune response; metabolic process; protein metabolic process; macromolecule metabolic process; primary metab…	Cancer vs no-cancer
-0.0308057	CASE_STATUSCase	Not significant	IGHM	FALSE	adaptive immune response; immune system process; response to stress; defense response; immune response; humoral immune response; response to biotic stimulus; response to bacterium; antimicrobial humoral response; antibacterial humoral response; defense response to bacterium; innate immune response; defense response to Gram-negative bacterium; response to stimulus; multi-organism process; response…	Cancer vs no-cancer
0.0691852	CASE_STATUSCase	Not significant	IGHA1	FALSE	tissue homeostasis; retina homeostasis; immune system process; system process; renal system process; glomerular filtration; protein modification process; transport; endocytosis; receptor-mediated endocytosis; response to stress; defense response; immune response; humoral immune response; metabolic process; response to biotic stimulus; response to bacterium; positive regulation of metabolic proces…	Cancer vs no-cancer
0.0509282	CASE_STATUSCase	Not significant	IGHA1;IGHA2	FALSE	tissue homeostasis; retina homeostasis; immune system process; system process; renal system process; glomerular filtration; protein modification process; transport; endocytosis; receptor-mediated endocytosis; response to stress; defense response; immune response; humoral immune response; metabolic process; response to biotic stimulus; response to bacterium; positive regulation of metabolic proces…	Cancer vs no-cancer
0.0509282	CASE_STATUSCase	Not significant	IGHA1;IGHA2	FALSE	tissue homeostasis; retina homeostasis; immune system process; system process; renal system process; glomerular filtration; transport; endocytosis; receptor-mediated endocytosis; response to stress; defense response; immune response; humoral immune response; response to biotic stimulus; response to bacterium; positive regulation of metabolic process; cellular process; membrane invagination; cellu…	Cancer vs no-cancer
0.0759951	CASE_STATUSCase	Not significant	IGHA2	FALSE	tissue homeostasis; retina homeostasis; immune system process; system process; renal system process; glomerular filtration; transport; endocytosis; receptor-mediated endocytosis; response to stress; defense response; immune response; humoral immune response; response to biotic stimulus; response to bacterium; positive regulation of metabolic process; cellular process; membrane invagination; cellu…	Cancer vs no-cancer
0.190566	CASE_STATUSCase	Not significant	IGHD	FALSE	immune system process; immune response; response to stimulus; NA	Cancer vs no-cancer
-0.0846359	CASE_STATUSCase	Not significant	HLA-A;HLA-B	FALSE	regulation of leukocyte mediated cytotoxicity; negative regulation of leukocyte mediated cytotoxicity; positive regulation of leukocyte mediated cytotoxicity; regulation of T cell mediated cytotoxicity; positive regulation of T cell mediated cytotoxicity; immune system process; antigen processing and presentation of peptide antigen via MHC class I; antigen processing and presentation of exogenous…	Cancer vs no-cancer
-0.0846359	CASE_STATUSCase	Not significant	HLA-A;HLA-B	FALSE	regulation of leukocyte mediated cytotoxicity; positive regulation of leukocyte mediated cytotoxicity; regulation of T cell mediated cytotoxicity; positive regulation of T cell mediated cytotoxicity; immune system process; antigen processing and presentation of peptide antigen via MHC class I; antigen processing and presentation of exogenous peptide antigen; antigen processing and presentation of…	Cancer vs no-cancer
0.0123371	CASE_STATUSCase	Not significant	HLA-A;HLA-B;HLA-C;HLA-E;HLA-G	FALSE	regulation of leukocyte mediated cytotoxicity; negative regulation of leukocyte mediated cytotoxicity; positive regulation of leukocyte mediated cytotoxicity; regulation of T cell mediated cytotoxicity; positive regulation of T cell mediated cytotoxicity; immune system process; antigen processing and presentation of peptide antigen via MHC class I; antigen processing and presentation of exogenous…	Cancer vs no-cancer
0.0123371	CASE_STATUSCase	Not significant	HLA-A;HLA-B;HLA-C;HLA-E;HLA-G	FALSE	regulation of leukocyte mediated cytotoxicity; positive regulation of leukocyte mediated cytotoxicity; regulation of T cell mediated cytotoxicity; positive regulation of T cell mediated cytotoxicity; immune system process; antigen processing and presentation of peptide antigen via MHC class I; antigen processing and presentation of exogenous peptide antigen; antigen processing and presentation of…	Cancer vs no-cancer
0.0123371	CASE_STATUSCase	Not significant	HLA-A;HLA-B;HLA-C;HLA-E;HLA-G	FALSE	regulation of leukocyte mediated cytotoxicity; positive regulation of leukocyte mediated cytotoxicity; regulation of T cell mediated cytotoxicity; positive regulation of T cell mediated cytotoxicity; immune system process; antigen processing and presentation of peptide antigen via MHC class I; antigen processing and presentation of exogenous peptide antigen; antigen processing and presentation of…	Cancer vs no-cancer
0.0123371	CASE_STATUSCase	Not significant	HLA-A;HLA-B;HLA-C;HLA-E;HLA-G	FALSE	regulation of cytokine production; positive regulation of cytokine production; regulation of leukocyte mediated cytotoxicity; negative regulation of leukocyte mediated cytotoxicity; positive regulation of leukocyte mediated cytotoxicity; regulation of T cell mediated cytotoxicity; positive regulation of T cell mediated cytotoxicity; adaptive immune response; immune system process; antigen process…	Cancer vs no-cancer
0.0123371	CASE_STATUSCase	Not significant	HLA-A;HLA-B;HLA-C;HLA-E;HLA-G	FALSE	regulation of cytokine production; positive regulation of cytokine production; regulation of leukocyte mediated cytotoxicity; positive regulation of leukocyte mediated cytotoxicity; regulation of T cell mediated cytotoxicity; positive regulation of T cell mediated cytotoxicity; immune system process; antigen processing and presentation of peptide antigen via MHC class I; antigen processing and pr…	Cancer vs no-cancer
0.0600304	CASE_STATUSCase	Not significant	HLA-B	FALSE	regulation of leukocyte mediated cytotoxicity; positive regulation of leukocyte mediated cytotoxicity; regulation of T cell mediated cytotoxicity; positive regulation of T cell mediated cytotoxicity; immune system process; antigen processing and presentation of peptide antigen via MHC class I; antigen processing and presentation of exogenous peptide antigen; antigen processing and presentation of…	Cancer vs no-cancer
0.00590011	CASE_STATUSCase	Not significant	HLA-B;HLA-C;HLA-E	FALSE	regulation of leukocyte mediated cytotoxicity; positive regulation of leukocyte mediated cytotoxicity; regulation of T cell mediated cytotoxicity; positive regulation of T cell mediated cytotoxicity; immune system process; antigen processing and presentation of peptide antigen via MHC class I; antigen processing and presentation of exogenous peptide antigen; antigen processing and presentation of…	Cancer vs no-cancer
0.00590011	CASE_STATUSCase	Not significant	HLA-B;HLA-C;HLA-E	FALSE	regulation of leukocyte mediated cytotoxicity; positive regulation of leukocyte mediated cytotoxicity; regulation of T cell mediated cytotoxicity; positive regulation of T cell mediated cytotoxicity; immune system process; antigen processing and presentation of peptide antigen via MHC class I; antigen processing and presentation of exogenous peptide antigen; antigen processing and presentation of…	Cancer vs no-cancer
0.00590011	CASE_STATUSCase	Not significant	HLA-B;HLA-C;HLA-E	FALSE	regulation of cytokine production; positive regulation of cytokine production; regulation of leukocyte mediated cytotoxicity; negative regulation of leukocyte mediated cytotoxicity; positive regulation of leukocyte mediated cytotoxicity; regulation of T cell mediated cytotoxicity; positive regulation of T cell mediated cytotoxicity; adaptive immune response; immune system process; antigen process…	Cancer vs no-cancer
0.0548767	CASE_STATUSCase	Not significant	HLA-B;HLA-E	FALSE	regulation of leukocyte mediated cytotoxicity; positive regulation of leukocyte mediated cytotoxicity; regulation of T cell mediated cytotoxicity; positive regulation of T cell mediated cytotoxicity; immune system process; antigen processing and presentation of peptide antigen via MHC class I; antigen processing and presentation of exogenous peptide antigen; antigen processing and presentation of…	Cancer vs no-cancer
0.0548767	CASE_STATUSCase	Not significant	HLA-B;HLA-E	FALSE	regulation of cytokine production; positive regulation of cytokine production; regulation of leukocyte mediated cytotoxicity; negative regulation of leukocyte mediated cytotoxicity; positive regulation of leukocyte mediated cytotoxicity; regulation of T cell mediated cytotoxicity; positive regulation of T cell mediated cytotoxicity; adaptive immune response; immune system process; antigen process…	Cancer vs no-cancer
0.231383	CASE_STATUSCase	Not significant	HLA-A	FALSE	regulation of leukocyte mediated cytotoxicity; negative regulation of leukocyte mediated cytotoxicity; positive regulation of leukocyte mediated cytotoxicity; regulation of T cell mediated cytotoxicity; positive regulation of T cell mediated cytotoxicity; immune system process; antigen processing and presentation of peptide antigen via MHC class I; antigen processing and presentation of exogenous…	Cancer vs no-cancer
0.283852	CASE_STATUSCase	Not significant	HLA-A;HLA-B;HLA-C	FALSE	regulation of leukocyte mediated cytotoxicity; negative regulation of leukocyte mediated cytotoxicity; positive regulation of leukocyte mediated cytotoxicity; regulation of T cell mediated cytotoxicity; positive regulation of T cell mediated cytotoxicity; immune system process; antigen processing and presentation of peptide antigen via MHC class I; antigen processing and presentation of exogenous…	Cancer vs no-cancer
0.283852	CASE_STATUSCase	Not significant	HLA-A;HLA-B;HLA-C	FALSE	regulation of leukocyte mediated cytotoxicity; positive regulation of leukocyte mediated cytotoxicity; regulation of T cell mediated cytotoxicity; positive regulation of T cell mediated cytotoxicity; immune system process; antigen processing and presentation of peptide antigen via MHC class I; antigen processing and presentation of exogenous peptide antigen; antigen processing and presentation of…	Cancer vs no-cancer
0.283852	CASE_STATUSCase	Not significant	HLA-A;HLA-B;HLA-C	FALSE	regulation of leukocyte mediated cytotoxicity; positive regulation of leukocyte mediated cytotoxicity; regulation of T cell mediated cytotoxicity; positive regulation of T cell mediated cytotoxicity; immune system process; antigen processing and presentation of peptide antigen via MHC class I; antigen processing and presentation of exogenous peptide antigen; antigen processing and presentation of…	Cancer vs no-cancer
0.00459993	CASE_STATUSCase	Not significant	HLA-DRA	FALSE	activation of immune response; immune system process; immune response-activating cell surface receptor signaling pathway; antigen processing and presentation of exogenous peptide antigen; antigen processing and presentation of peptide antigen via MHC class II; peptide antigen assembly with MHC protein complex; peptide antigen assembly with MHC class II protein complex; antigen processing and pres…	Cancer vs no-cancer
0.0113465	CASE_STATUSCase	Not significant	HBA2;HBZ	FALSE	NA	Cancer vs no-cancer
0.0113465	CASE_STATUSCase	Not significant	HBA2;HBZ	FALSE	negative regulation of transcription from RNA polymerase II promoter; regulation of transcription, DNA-dependent; regulation of transcription from RNA polymerase II promoter; regulation of biosynthetic process; negative regulation of biosynthetic process; negative regulation of metabolic process; cellular process; regulation of gene expression; regulation of macromolecule biosynthetic process; ne…	Cancer vs no-cancer
-0.0282129	CASE_STATUSCase	Not significant	HBD	FALSE	blood coagulation; hemostasis; multicellular organismal process; coagulation; regulation of body fluid levels; biological regulation; regulation of biological quality; NA	Cancer vs no-cancer
-0.0638013	CASE_STATUSCase	Not significant	HBB;HBD;HBE1;HBG2	FALSE	response to reactive oxygen species; system process; circulatory system process; renal system process; vascular process in circulatory system; protein complex assembly; transport; ion transport; anion transport; endocytosis; receptor-mediated endocytosis; response to stress; response to oxidative stress; cell adhesion; blood coagulation; hemostasis; metabolic process; regulation of blood pressure…	Cancer vs no-cancer
-0.0638013	CASE_STATUSCase	Not significant	HBB;HBD;HBE1;HBG2	FALSE	blood coagulation; hemostasis; multicellular organismal process; coagulation; regulation of body fluid levels; biological regulation; regulation of biological quality; NA	Cancer vs no-cancer
-0.0638013	CASE_STATUSCase	Not significant	HBB;HBD;HBE1;HBG2	FALSE	negative regulation of transcription from RNA polymerase II promoter; regulation of transcription, DNA-dependent; regulation of transcription from RNA polymerase II promoter; protein complex assembly; blood coagulation; hemostasis; regulation of biosynthetic process; negative regulation of biosynthetic process; negative regulation of metabolic process; regulation of gene expression; regulation of…	Cancer vs no-cancer
-0.0706629	CASE_STATUSCase	Not significant	HBB;HBD	FALSE	response to reactive oxygen species; system process; circulatory system process; renal system process; vascular process in circulatory system; protein complex assembly; transport; ion transport; anion transport; endocytosis; receptor-mediated endocytosis; response to stress; response to oxidative stress; cell adhesion; blood coagulation; hemostasis; metabolic process; regulation of blood pressure…	Cancer vs no-cancer
-0.0706629	CASE_STATUSCase	Not significant	HBB;HBD	FALSE	blood coagulation; hemostasis; multicellular organismal process; coagulation; regulation of body fluid levels; biological regulation; regulation of biological quality; NA	Cancer vs no-cancer
-0.19755	CASE_STATUSCase	Not significant	MB	FALSE	response to reactive oxygen species; response to hypoxia; system process; skeletal muscle contraction; voluntary skeletal muscle contraction; muscle system process; muscle contraction; striated muscle contraction; response to stress; response to oxidative stress; heart development; response to endogenous stimulus; response to hormone stimulus; cellular process; response to organic substance; resp…	Cancer vs no-cancer
0.12754	CASE_STATUSCase	Not significant	COL1A1	FALSE	response to reactive oxygen species; response to acid; skeletal system development; ossification; blood vessel development; osteoblast differentiation; cell activation; intramembranous ossification; endochondral ossification; immune system process; system process; regulation of transcription, DNA-dependent; protein complex assembly; transport; endocytosis; receptor-mediated endocytosis; cellular …	Cancer vs no-cancer
-0.0049802	CASE_STATUSCase	Not significant	COL2A1	FALSE	skeletal system development; cartilage condensation; ossification; tissue homeostasis; endochondral ossification; chondrocyte differentiation; heart morphogenesis; system process; proteoglycan metabolic process; chemotaxis; cell adhesion; axon guidance; central nervous system development; sensory organ development; sensory perception; visual perception; sensory perception of sound; metabolic proc…	Cancer vs no-cancer
-0.14779	CASE_STATUSCase	Not significant	KRT10;KRT14;KRT16;KRT17;KRT19;KRT9	FALSE	epidermal cell differentiation; cellular process; response to inorganic substance; response to metal ion; cell differentiation; keratinocyte differentiation; epithelial cell differentiation; developmental process; response to chemical stimulus; cellular developmental process; response to stimulus; response to calcium ion; cellular response to stimulus; cellular response to chemical stimulus; cell…	Cancer vs no-cancer
-0.14779	CASE_STATUSCase	Not significant	KRT10;KRT14;KRT16;KRT17;KRT19;KRT9	FALSE	organelle organization; cytoskeleton organization; cell-substrate junction assembly; aging; epidermis development; response to radiation; response to abiotic stimulus; tissue development; cellular process; response to inorganic substance; response to metal ion; response to zinc ion; response to ionizing radiation; cellular component organization; cellular component assembly; cell differentiation;…	Cancer vs no-cancer
-0.14779	CASE_STATUSCase	Not significant	KRT10;KRT14;KRT16;KRT17;KRT19;KRT9	FALSE	morphogenesis of an epithelium; immune system process; cellular component movement; response to stress; defense response; inflammatory response; immune response; organelle organization; cytoskeleton organization; aging; cell proliferation; epidermis development; response to wounding; anatomical structure morphogenesis; tissue development; epidermal cell differentiation; cellular process; cellular…	Cancer vs no-cancer
-0.14779	CASE_STATUSCase	Not significant	KRT10;KRT14;KRT16;KRT17;KRT19;KRT9	FALSE	regulation of cell growth; regulation of translation; organelle organization; cytoskeleton organization; signal transduction; epidermis development; anatomical structure morphogenesis; tissue development; regulation of biosynthetic process; positive regulation of biosynthetic process; positive regulation of metabolic process; cellular process; regulation of gene expression; regulation of macromol…	Cancer vs no-cancer
-0.14779	CASE_STATUSCase	Not significant	KRT10;KRT14;KRT16;KRT17;KRT19;KRT9	FALSE	organelle organization; cytoskeleton organization; response to endogenous stimulus; response to hormone stimulus; cellular process; response to organic substance; viral reproduction; cellular component organization; actin filament-based process; actin cytoskeleton organization; cell differentiation; actomyosin structure organization; developmental process; response to chemical stimulus; response …	Cancer vs no-cancer
-0.14779	CASE_STATUSCase	Not significant	KRT10;KRT14;KRT16;KRT17;KRT19;KRT9	FALSE	organelle organization; cytoskeleton organization; gamete generation; spermatogenesis; epidermis development; tissue development; cellular process; cellular component organization; reproductive process; multicellular organismal process; developmental process; skin development; intermediate filament-based process; intermediate filament cytoskeleton organization; intermediate filament organization;…	Cancer vs no-cancer
0.104529	CASE_STATUSCase	Not significant	KRT14;KRT17	FALSE	organelle organization; cytoskeleton organization; cell-substrate junction assembly; aging; epidermis development; response to radiation; response to abiotic stimulus; tissue development; cellular process; response to inorganic substance; response to metal ion; response to zinc ion; response to ionizing radiation; cellular component organization; cellular component assembly; cell differentiation;…	Cancer vs no-cancer
0.104529	CASE_STATUSCase	Not significant	KRT14;KRT17	FALSE	regulation of cell growth; regulation of translation; organelle organization; cytoskeleton organization; signal transduction; epidermis development; anatomical structure morphogenesis; tissue development; regulation of biosynthetic process; positive regulation of biosynthetic process; positive regulation of metabolic process; cellular process; regulation of gene expression; regulation of macromol…	Cancer vs no-cancer
0.0944081	CASE_STATUSCase	Not significant	KRT1;KRT2;KRT5;KRT6A;KRT6B;KRT6C;KRT77;KRT8	FALSE	complement activation, lectin pathway; tissue homeostasis; retina homeostasis; immune effector process; activation of immune response; immune system process; regulation of immune system process; positive regulation of immune system process; response to stress; defense response; immune response; complement activation; humoral immune response; response to oxidative stress; metabolic process; protei…	Cancer vs no-cancer
0.0944081	CASE_STATUSCase	Not significant	KRT1;KRT2;KRT5;KRT6A;KRT6B;KRT6C;KRT77;KRT8	FALSE	cell activation; cellular component movement; cell proliferation; epidermis development; tissue development; cellular process; cell migration; keratinization; developmental process; keratinocyte activation; locomotion; keratinocyte proliferation; anatomical structure development; cell motility; keratinocyte migration	Cancer vs no-cancer
0.0944081	CASE_STATUSCase	Not significant	KRT1;KRT2;KRT5;KRT6A;KRT6B;KRT6C;KRT77;KRT8	FALSE	cell-substrate junction assembly; epidermis development; tissue development; cellular process; cellular component organization; cellular component assembly; hemidesmosome assembly; developmental process; cell junction assembly; cell junction organization; anatomical structure development; cellular component organization or biogenesis; cellular component organization or biogenesis at cellular leve…	Cancer vs no-cancer
0.0944081	CASE_STATUSCase	Not significant	KRT1;KRT2;KRT5;KRT6A;KRT6B;KRT6C;KRT77;KRT8	FALSE	morphogenesis of an epithelium; positive regulation of defense response to virus by host; regulation of immune system process; regulation of immune effector process; regulation of response to biotic stimulus; response to stress; positive regulation of cell proliferation; response to wounding; anatomical structure morphogenesis; cellular process; cell differentiation; regulation of defense respons…	Cancer vs no-cancer
0.0944081	CASE_STATUSCase	Not significant	KRT1;KRT2;KRT5;KRT6A;KRT6B;KRT6C;KRT77;KRT8	FALSE	ectoderm development; tissue development; developmental process; anatomical structure development	Cancer vs no-cancer
0.0944081	CASE_STATUSCase	Not significant	KRT1;KRT2;KRT5;KRT6A;KRT6B;KRT6C;KRT77;KRT8	FALSE	organelle organization; cytoskeleton organization; cellular process; cellular component organization; intermediate filament-based process; intermediate filament cytoskeleton organization; cellular component organization or biogenesis; cellular component organization or biogenesis at cellular level; cellular component organization at cellular level	Cancer vs no-cancer
0.0944081	CASE_STATUSCase	Not significant	KRT1;KRT2;KRT5;KRT6A;KRT6B;KRT6C;KRT77;KRT8	FALSE	NA	Cancer vs no-cancer
0.0944081	CASE_STATUSCase	Not significant	KRT1;KRT2;KRT5;KRT6A;KRT6B;KRT6C;KRT77;KRT8	FALSE	response to stress; organelle organization; cytoskeleton organization; signal transduction; cell surface receptor linked signaling pathway; response to water; response to biotic stimulus; response to abiotic stimulus; cellular process; response to organic substance; viral reproduction; cellular component organization; cytokine-mediated signaling pathway; actin filament-based process; actin cytosk…	Cancer vs no-cancer
-0.0560552	CASE_STATUSCase	Not significant	KRT4;KRT6A;KRT6B;KRT6C	FALSE	organelle organization; cytoskeleton organization; negative regulation of cell proliferation; cellular process; cellular component organization; cell differentiation; epithelial cell differentiation; developmental process; regulation of cell proliferation; negative regulation of biological process; negative regulation of cellular process; cellular developmental process; regulation of epithelial c…	Cancer vs no-cancer
-0.0560552	CASE_STATUSCase	Not significant	KRT4;KRT6A;KRT6B;KRT6C	FALSE	morphogenesis of an epithelium; positive regulation of defense response to virus by host; regulation of immune system process; regulation of immune effector process; regulation of response to biotic stimulus; response to stress; positive regulation of cell proliferation; response to wounding; anatomical structure morphogenesis; cellular process; cell differentiation; regulation of defense respons…	Cancer vs no-cancer
-0.0560552	CASE_STATUSCase	Not significant	KRT4;KRT6A;KRT6B;KRT6C	FALSE	ectoderm development; tissue development; developmental process; anatomical structure development	Cancer vs no-cancer
-0.0560552	CASE_STATUSCase	Not significant	KRT4;KRT6A;KRT6B;KRT6C	FALSE	organelle organization; cytoskeleton organization; cellular process; cellular component organization; intermediate filament-based process; intermediate filament cytoskeleton organization; cellular component organization or biogenesis; cellular component organization or biogenesis at cellular level; cellular component organization at cellular level	Cancer vs no-cancer
-0.135698	CASE_STATUSCase	Not significant	LMNA	FALSE	microtubule cytoskeleton organization; mitotic cell cycle; response to hypoxia; protein targeting; protein import into nucleus; transport; intracellular protein transport; nucleocytoplasmic transport; apoptosis; cellular component disassembly involved in apoptosis; response to stress; ER-nucleus signaling pathway; response to unfolded protein; organelle organization; nuclear envelope organization…	Cancer vs no-cancer
0.0209293	CASE_STATUSCase	Not significant	SPTA1	FALSE	leukocyte homeostasis; lymphocyte homeostasis; immune system process; regulation of immune system process; positive regulation of immune system process; regulation of leukocyte activation; positive regulation of leukocyte activation; porphyrin-containing compound metabolic process; porphyrin-containing compound biosynthetic process; nitrogen compound metabolic process; chemotaxis; organelle organ…	Cancer vs no-cancer
0.0633554	CASE_STATUSCase	Up	APOA1	TRUE	retinoid metabolic process; cell activation; regulation of cytokine production; negative regulation of cytokine production; regulation of protein phosphorylation; endothelial cell proliferation; regulation of cytokine-mediated signaling pathway; negative regulation of cytokine-mediated signaling pathway; platelet degranulation; regulation of immune system process; regulation of immune effector pr…	Cancer vs no-cancer
0.007229	CASE_STATUSCase	Not significant	APOE	FALSE	response to reactive oxygen species; retinoid metabolic process; regulation of cell growth; regulation of protein phosphorylation; regulation of endothelial cell proliferation; negative regulation of endothelial cell proliferation; response to dietary excess; system process; circulatory system process; vascular process in circulatory system; alcohol metabolic process; regulation of nucleotide met…	Cancer vs no-cancer
0.0238809	CASE_STATUSCase	Not significant	APOA2	FALSE	retinoid metabolic process; regulation of cytokine production; acute inflammatory response; regulation of immune system process; regulation of immune effector process; regulation of production of molecular mediator of immune response; regulation of cytokine production involved in immune response; regulation of cytokine secretion involved in immune response; negative regulation of cytokine secreti…	Cancer vs no-cancer
0.00119072	CASE_STATUSCase	Not significant	APOC1	FALSE	alcohol metabolic process; lipid metabolic process; neutral lipid metabolic process; acylglycerol metabolic process; triglyceride metabolic process; glycerol ether metabolic process; transport; lipid transport; metabolic process; steroid metabolic process; cholesterol metabolic process; regulation of biosynthetic process; negative regulation of biosynthetic process; negative regulation of metabol…	Cancer vs no-cancer
-0.0401734	CASE_STATUSCase	Not significant	FGA	FALSE	cell activation; immune system process; platelet degranulation; regulation of peptide secretion; positive regulation of peptide secretion; protein complex assembly; transport; exocytosis; response to stress; defense response; immune response; humoral immune response; cell adhesion; cell-matrix adhesion; signal transduction; blood coagulation; hemostasis; metabolic process; response to biotic stim…	Cancer vs no-cancer
-0.037243	CASE_STATUSCase	Not significant	FGG	FALSE	cell activation; platelet degranulation; regulation of peptide secretion; positive regulation of peptide secretion; protein complex assembly; transport; exocytosis; cell adhesion; cell-matrix adhesion; signal transduction; blood coagulation; hemostasis; regulation of signal transduction; positive regulation of signal transduction; cellular process; response to inorganic substance; response to met…	Cancer vs no-cancer
0.096213	CASE_STATUSCase	Not significant	SLC4A1	FALSE	transport; ion transport; anion transport; chloride transport; cellular ion homeostasis; regulation of pH; metabolic process; cellular process; inorganic anion transport; bicarbonate transport; organic anion transport; cellular homeostasis; cellular cation homeostasis; cellular monovalent inorganic cation homeostasis; regulation of cellular pH; homeostatic process; small molecule metabolic proces…	Cancer vs no-cancer
-0.122472	CASE_STATUSCase	Not significant	CRP	FALSE	response to hypoxia; regulation of cytokine production; immune effector process; activation of immune response; immune system process; acute inflammatory response; regulation of immune system process; positive regulation of immune system process; protein complex assembly; response to stress; defense response; acute-phase response; inflammatory response; immune response; complement activation; com…	Cancer vs no-cancer
-0.00812283	CASE_STATUSCase	Not significant	APCS	FALSE	immune system process; acute inflammatory response; regulation of acute inflammatory response; negative regulation of acute inflammatory response; regulation of immune system process; regulation of myeloid leukocyte differentiation; negative regulation of myeloid leukocyte differentiation; protein folding; protein complex assembly; response to stress; defense response; acute-phase response; infla…	Cancer vs no-cancer
0.0300061	CASE_STATUSCase	Not significant	C1QA	FALSE	immune effector process; activation of immune response; immune system process; regulation of immune system process; positive regulation of immune system process; response to stress; defense response; immune response; complement activation; complement activation, classical pathway; humoral immune response; cell communication; cell-cell signaling; metabolic process; cellular process; protein metabo…	Cancer vs no-cancer
0.0533313	CASE_STATUSCase	Not significant	C1QB	FALSE	immune effector process; activation of immune response; immune system process; regulation of immune system process; positive regulation of immune system process; response to stress; defense response; immune response; complement activation; complement activation, classical pathway; humoral immune response; metabolic process; protein metabolic process; developmental process; macromolecule metabolic…	Cancer vs no-cancer
0.0628154	CASE_STATUSCase	Not significant	C1QC	FALSE	immune effector process; activation of immune response; immune system process; regulation of immune system process; positive regulation of immune system process; regulation of myeloid leukocyte differentiation; negative regulation of myeloid leukocyte differentiation; response to stress; defense response; immune response; complement activation; complement activation, classical pathway; humoral im…	Cancer vs no-cancer
-0.00819244	CASE_STATUSCase	Not significant	C9	FALSE	cytolysis by symbiont of host cells; cell killing; killing by symbiont of host cells; immune effector process; activation of immune response; immune system process; regulation of acute inflammatory response; regulation of immune system process; positive regulation of immune system process; regulation of immune effector process; regulation of humoral immune response; response to stress; defense re…	Cancer vs no-cancer
0.0317207	CASE_STATUSCase	Not significant	APOH	FALSE	regulation of endothelial cell proliferation; negative regulation of endothelial cell proliferation; lipid metabolic process; neutral lipid metabolic process; acylglycerol metabolic process; triglyceride metabolic process; glycerol ether metabolic process; transport; lipid transport; blood coagulation, intrinsic pathway; metabolic process; negative regulation of cell proliferation; cellular proce…	Cancer vs no-cancer
-0.0534957	CASE_STATUSCase	Not significant	LRG1	FALSE	regulation of endothelial cell proliferation; positive regulation of endothelial cell proliferation; positive regulation of cell proliferation; regulation of signal transduction; positive regulation of signal transduction; cellular process; regulation of cell communication; positive regulation of cell communication; regulation of transforming growth factor beta receptor signaling pathway; regulat…	Cancer vs no-cancer
0.0172808	CASE_STATUSCase	Not significant	FN1	FALSE	cell morphogenesis; cell morphogenesis involved in differentiation; angiogenesis; regulation of cell growth; cell activation; immune system process; acute inflammatory response; platelet degranulation; protein complex assembly; protein modification process; transport; exocytosis; cellular component movement; response to stress; defense response; acute-phase response; inflammatory response; cell-s…	Cancer vs no-cancer
0.00685467	CASE_STATUSCase	Not significant	FN1	FALSE	cell morphogenesis; cell morphogenesis involved in differentiation; angiogenesis; regulation of cell growth; cell activation; immune system process; acute inflammatory response; platelet degranulation; protein complex assembly; protein modification process; transport; exocytosis; cellular component movement; response to stress; defense response; acute-phase response; inflammatory response; cell-s…	Cancer vs no-cancer
0.01441	CASE_STATUSCase	Not significant	FN1	FALSE	cell morphogenesis; cell morphogenesis involved in differentiation; angiogenesis; regulation of cell growth; cell activation; immune system process; acute inflammatory response; platelet degranulation; protein complex assembly; protein modification process; transport; exocytosis; cellular component movement; response to stress; defense response; acute-phase response; inflammatory response; cell-s…	Cancer vs no-cancer
0.00897625	CASE_STATUSCase	Not significant	FN1	FALSE	cell morphogenesis; cell morphogenesis involved in differentiation; angiogenesis; regulation of cell growth; cell activation; immune system process; acute inflammatory response; platelet degranulation; protein complex assembly; protein modification process; transport; exocytosis; cellular component movement; response to stress; defense response; acute-phase response; inflammatory response; cell-s…	Cancer vs no-cancer
0.00151121	CASE_STATUSCase	Not significant	FN1	FALSE	cell morphogenesis; cell morphogenesis involved in differentiation; angiogenesis; regulation of cell growth; cell activation; immune system process; acute inflammatory response; platelet degranulation; protein complex assembly; protein modification process; transport; exocytosis; cellular component movement; response to stress; defense response; acute-phase response; inflammatory response; cell-s…	Cancer vs no-cancer
0.00831552	CASE_STATUSCase	Not significant	FN1	FALSE	cell morphogenesis; cell morphogenesis involved in differentiation; angiogenesis; regulation of cell growth; cell activation; immune system process; acute inflammatory response; platelet degranulation; protein complex assembly; protein modification process; transport; exocytosis; cellular component movement; response to stress; defense response; acute-phase response; inflammatory response; cell-s…	Cancer vs no-cancer
0.00469748	CASE_STATUSCase	Not significant	FN1	FALSE	cell morphogenesis; cell morphogenesis involved in differentiation; angiogenesis; regulation of cell growth; cell activation; immune system process; acute inflammatory response; platelet degranulation; protein complex assembly; protein modification process; transport; exocytosis; cellular component movement; response to stress; defense response; acute-phase response; inflammatory response; cell-s…	Cancer vs no-cancer
0.000917526	CASE_STATUSCase	Not significant	FN1	FALSE	cell morphogenesis; cell morphogenesis involved in differentiation; angiogenesis; regulation of cell growth; cell activation; immune system process; acute inflammatory response; platelet degranulation; protein complex assembly; protein modification process; transport; exocytosis; cellular component movement; response to stress; defense response; acute-phase response; inflammatory response; cell-s…	Cancer vs no-cancer
0.00547278	CASE_STATUSCase	Not significant	FN1	FALSE	cell morphogenesis; cell morphogenesis involved in differentiation; angiogenesis; regulation of cell growth; cell activation; immune system process; acute inflammatory response; platelet degranulation; protein complex assembly; protein modification process; transport; exocytosis; cellular component movement; response to stress; defense response; acute-phase response; inflammatory response; cell-s…	Cancer vs no-cancer
0.00933	CASE_STATUSCase	Not significant	FN1	FALSE	cell morphogenesis; cell morphogenesis involved in differentiation; angiogenesis; regulation of cell growth; cell activation; immune system process; acute inflammatory response; platelet degranulation; protein complex assembly; protein modification process; transport; exocytosis; cellular component movement; response to stress; defense response; acute-phase response; inflammatory response; cell-s…	Cancer vs no-cancer
0.0628041	CASE_STATUSCase	Not significant	RBP4	FALSE	skeletal system development; retinoid metabolic process; eye development; tissue homeostasis; regulation of immunoglobulin production; regulation of immune system process; regulation of immune effector process; regulation of production of molecular mediator of immune response; regulation of peptide secretion; positive regulation of peptide secretion; developmental process involved in reproduction…	Cancer vs no-cancer
-0.00536227	CASE_STATUSCase	Not significant	AMBP	FALSE	regulation of immune system process; negative regulation of immune system process; protein modification process; porphyrin-containing compound metabolic process; porphyrin-containing compound catabolic process; nitrogen compound metabolic process; transport; endocytosis; receptor-mediated endocytosis; cell adhesion; female pregnancy; metabolic process; catabolic process; macromolecule catabolic p…	Cancer vs no-cancer
-0.0917805	CASE_STATUSCase	Not significant	ORM1	FALSE	regulation of cytokine production; negative regulation of cytokine production; acute inflammatory response; regulation of immune system process; transport; response to stress; defense response; acute-phase response; inflammatory response; response to wounding; regulation of interleukin-6 production; regulation of tumor necrosis factor production; negative regulation of interleukin-6 production; n…	Cancer vs no-cancer
-0.00386564	CASE_STATUSCase	Not significant	ORM1;ORM2	FALSE	regulation of cytokine production; negative regulation of cytokine production; acute inflammatory response; regulation of immune system process; transport; response to stress; defense response; acute-phase response; inflammatory response; response to wounding; regulation of interleukin-6 production; regulation of tumor necrosis factor production; negative regulation of interleukin-6 production; n…	Cancer vs no-cancer
-0.00386564	CASE_STATUSCase	Not significant	ORM1;ORM2	FALSE	acute inflammatory response; regulation of immune system process; transport; response to stress; defense response; acute-phase response; inflammatory response; response to wounding; regulation of biological process; response to stimulus; establishment of localization; biological regulation	Cancer vs no-cancer
-0.0122298	CASE_STATUSCase	Not significant	AHSG	FALSE	skeletal system development; ossification; acute inflammatory response; transport; endocytosis; pinocytosis; response to stress; defense response; acute-phase response; inflammatory response; response to wounding; negative regulation of metabolic process; regulation of signal transduction; negative regulation of signal transduction; cellular process; membrane invagination; negative regulation of …	Cancer vs no-cancer
0.0375502	CASE_STATUSCase	Not significant	TTR	FALSE	retinoid metabolic process; lipid metabolic process; isoprenoid metabolic process; terpenoid metabolic process; vitamin metabolic process; fat-soluble vitamin metabolic process; vitamin A metabolic process; transport; amino acid transport; signal transduction; phototransduction; phototransduction, visible light; metabolic process; response to radiation; response to light stimulus; detection of ex…	Cancer vs no-cancer
0.0116502	CASE_STATUSCase	Not significant	ALB	FALSE	cell activation; tissue homeostasis; retina homeostasis; cytolysis by symbiont of host cells; cell killing; killing by symbiont of host cells; platelet degranulation; organic acid metabolic process; lipid metabolic process; transport; ion transport; anion transport; exocytosis; endocytosis; receptor-mediated endocytosis; response to stress; cell communication; response to nutrient; blood coagulat…	Cancer vs no-cancer
0.0479349	CASE_STATUSCase	Not significant	GC	FALSE	lipid metabolic process; vitamin metabolic process; fat-soluble vitamin metabolic process; transport; metabolic process; steroid metabolic process; vitamin D metabolic process; primary metabolic process; small molecule metabolic process; vitamin transport; establishment of localization; NA	Cancer vs no-cancer
-0.042809	CASE_STATUSCase	Not significant	PPBP	FALSE	cell activation; response to molecule of bacterial origin; immune system process; leukocyte migration involved in inflammatory response; platelet degranulation; regulation of immune system process; positive regulation of immune system process; regulation of leukocyte migration; positive regulation of leukocyte migration; regulation of leukocyte chemotaxis; positive regulation of leukocyte chemota…	Cancer vs no-cancer
-0.0234851	CASE_STATUSCase	Not significant	PF4	FALSE	cell activation; regulation of cytokine production; positive regulation of cytokine production; response to molecule of bacterial origin; immune system process; platelet degranulation; regulation of immune system process; positive regulation of immune system process; regulation of leukocyte migration; positive regulation of leukocyte migration; regulation of leukocyte chemotaxis; positive regulat…	Cancer vs no-cancer
-0.0371056	CASE_STATUSCase	Not significant	PF4;PF4V1	FALSE	cell activation; regulation of cytokine production; positive regulation of cytokine production; response to molecule of bacterial origin; immune system process; platelet degranulation; regulation of immune system process; positive regulation of immune system process; regulation of leukocyte migration; positive regulation of leukocyte migration; regulation of leukocyte chemotaxis; positive regulat…	Cancer vs no-cancer
-0.0371056	CASE_STATUSCase	Not significant	PF4;PF4V1	FALSE	response to molecule of bacterial origin; immune system process; regulation of immune system process; positive regulation of immune system process; regulation of leukocyte migration; positive regulation of leukocyte migration; regulation of leukocyte chemotaxis; positive regulation of leukocyte chemotaxis; cellular component movement; chemotaxis; response to stress; defense response; inflammatory…	Cancer vs no-cancer
-0.0805955	CASE_STATUSCase	Not significant	CXCL10	FALSE	cell activation; regulation of protein phosphorylation; response to molecule of bacterial origin; immune effector process; immune system process; regulation of immune system process; positive regulation of immune system process; regulation of leukocyte migration; positive regulation of leukocyte migration; regulation of leukocyte chemotaxis; positive regulation of leukocyte chemotaxis; system pro…	Cancer vs no-cancer
0.0524434	CASE_STATUSCase	Not significant	TF	FALSE	transition metal ion transport; cell activation; tissue homeostasis; retina homeostasis; platelet degranulation; transport; ion transport; cation transport; iron ion transport; cellular ion homeostasis; cellular metal ion homeostasis; cellular iron ion homeostasis; exocytosis; blood coagulation; hemostasis; cellular process; protein transport; ferric iron transport; vesicle-mediated transport; ce…	Cancer vs no-cancer
-0.0534501	CASE_STATUSCase	Not significant	LTF	FALSE	ossification; regulation of cytokine production; negative regulation of cytokine production; tissue homeostasis; retina homeostasis; regulation of protein phosphorylation; innate immune response in mucosa; organ or tissue specific immune response; immune system process; mucosal immune response; regulation of immune system process; positive regulation of immune system process; regulation of respon…	Cancer vs no-cancer
0.0181758	CASE_STATUSCase	Not significant	HPX	FALSE	regulation of protein phosphorylation; positive regulation of protein phosphorylation; regulation of cytokine-mediated signaling pathway; positive regulation of cytokine-mediated signaling pathway; regulation of immunoglobulin production; positive regulation of immunoglobulin production; regulation of immune system process; positive regulation of immune system process; regulation of immune effect…	Cancer vs no-cancer
-0.0364418	CASE_STATUSCase	Not significant	FTL	FALSE	transition metal ion transport; transport; ion transport; cation transport; iron ion transport; cellular ion homeostasis; cellular metal ion homeostasis; cellular iron ion homeostasis; post-Golgi vesicle-mediated transport; endocytosis; receptor-mediated endocytosis; cellular process; membrane invagination; cellular component organization; cellular membrane organization; vesicle-mediated transpor…	Cancer vs no-cancer
-0.0480036	CASE_STATUSCase	Not significant	FTH1	FALSE	transition metal ion transport; immune system process; transport; ion transport; cation transport; iron ion transport; cellular ion homeostasis; cellular metal ion homeostasis; cellular iron ion homeostasis; intracellular sequestering of iron ion; post-Golgi vesicle-mediated transport; endocytosis; receptor-mediated endocytosis; immune response; negative regulation of cell proliferation; cellular…	Cancer vs no-cancer
-0.0499834	CASE_STATUSCase	Not significant	PRB2	FALSE	NA	Cancer vs no-cancer
-0.0925166	CASE_STATUSCase	Not significant	PRB1;PRB2	FALSE	NA	Cancer vs no-cancer
-0.153005	CASE_STATUSCase	Not significant	BGLAP	FALSE	skeletal system development; osteoblast differentiation; osteoblast development; regulation of immune system process; regulation of myeloid leukocyte differentiation; cell communication; cell adhesion; aging; cell aging; response to nutrient; response to external stimulus; response to mechanical stimulus; response to abiotic stimulus; response to gravity; anatomical structure morphogenesis; respo…	Cancer vs no-cancer
-0.0187101	CASE_STATUSCase	Not significant	ANG	FALSE	angiogenesis; ovarian follicle development; oocyte maturation; response to hypoxia; placenta development; regulation of protein phosphorylation; regulation of endothelial cell proliferation; positive regulation of endothelial cell proliferation; developmental process involved in reproduction; nucleobase-containing compound metabolic process; transcription, DNA-dependent; regulation of translation…	Cancer vs no-cancer
0.0560304	CASE_STATUSCase	Not significant	F11	FALSE	blood coagulation; blood coagulation, intrinsic pathway; hemostasis; metabolic process; protein processing; protein metabolic process; regulation of blood coagulation; negative regulation of blood coagulation; zymogen activation; plasminogen activation; regulation of response to external stimulus; multicellular organismal process; macromolecule metabolic process; primary metabolic process; positi…	Cancer vs no-cancer
0.0900273	CASE_STATUSCase	Up	F11;KLKB1	TRUE	blood coagulation; blood coagulation, intrinsic pathway; hemostasis; metabolic process; protein processing; protein metabolic process; regulation of blood coagulation; negative regulation of blood coagulation; zymogen activation; plasminogen activation; regulation of response to external stimulus; multicellular organismal process; macromolecule metabolic process; primary metabolic process; positi…	Cancer vs no-cancer
0.0900273	CASE_STATUSCase	Up	F11;KLKB1	TRUE	Factor XII activation; regulation of acute inflammatory response; proteolysis; blood coagulation; blood coagulation, intrinsic pathway; hemostasis; metabolic process; cellular process; regulation of gene expression; positive regulation of protein processing; cellular component organization; protein processing; regulation of metabolic process; protein metabolic process; cellular component disassem…	Cancer vs no-cancer
0.0802875	CASE_STATUSCase	Up	KLKB1	TRUE	Factor XII activation; regulation of acute inflammatory response; proteolysis; blood coagulation; blood coagulation, intrinsic pathway; hemostasis; metabolic process; cellular process; regulation of gene expression; positive regulation of protein processing; cellular component organization; protein processing; regulation of metabolic process; protein metabolic process; cellular component disassem…	Cancer vs no-cancer
0.0627025	CASE_STATUSCase	Not significant	MMP1	FALSE	immune system process; proteolysis; cellular component movement; blood coagulation; hemostasis; metabolic process; cellular process; viral reproduction; cellular component organization; cell migration; protein metabolic process; cellular component disassembly; extracellular matrix disassembly; extracellular matrix organization; collagen catabolic process; positive regulation of protein complex as…	Cancer vs no-cancer
-0.0315393	CASE_STATUSCase	Not significant	SLPI	FALSE	negative regulation of protein binding; regulation of protein binding; negative regulation of molecular function; regulation of viral genome replication; negative regulation of viral genome replication; negative regulation of biological process; negative regulation of viral reproduction; regulation of biological process; regulation of viral reproduction; regulation of binding; negative regulation…	Cancer vs no-cancer
-0.00293977	CASE_STATUSCase	Not significant	C4BPA	FALSE	immune effector process; activation of immune response; immune system process; regulation of acute inflammatory response; regulation of immune system process; negative regulation of immune system process; positive regulation of immune system process; regulation of immune effector process; negative regulation of immune effector process; regulation of leukocyte mediated immunity; regulation of lymp…	Cancer vs no-cancer
-0.00760959	CASE_STATUSCase	Not significant	VTN	FALSE	regulation of protein phosphorylation; positive regulation of protein phosphorylation; immune system process; regulation of acute inflammatory response; regulation of immune system process; regulation of immune effector process; regulation of humoral immune response; response to stress; defense response; immune response; cell adhesion; cell-matrix adhesion; positive regulation of metabolic proces…	Cancer vs no-cancer
-0.0251098	CASE_STATUSCase	Not significant	CAT	FALSE	response to reactive oxygen species; osteoblast differentiation; ureteric bud development; response to hypoxia; alcohol metabolic process; generation of precursor metabolites and energy; nucleobase-containing compound metabolic process; purine base metabolic process; purine nucleotide metabolic process; purine nucleotide catabolic process; regulation of transcription, DNA-dependent; protein compl…	Cancer vs no-cancer
-0.113193	CASE_STATUSCase	Not significant	FUCA1	FALSE	polysaccharide catabolic process; carbohydrate metabolic process; polysaccharide metabolic process; monosaccharide metabolic process; fucose metabolic process; aminoglycan metabolic process; aminoglycan catabolic process; glycosaminoglycan catabolic process; alcohol metabolic process; nitrogen compound metabolic process; metabolic process; catabolic process; macromolecule catabolic process; amine…	Cancer vs no-cancer
0.0275162	CASE_STATUSCase	Not significant	ALDOA	FALSE	cell activation; platelet degranulation; system process; muscle system process; carbohydrate metabolic process; monosaccharide metabolic process; fructose metabolic process; glucose metabolic process; glucose catabolic process; alcohol metabolic process; generation of precursor metabolites and energy; gluconeogenesis; glycolysis; nucleobase-containing compound metabolic process; purine nucleotide…	Cancer vs no-cancer
-0.153178	CASE_STATUSCase	Not significant	ANXA1	FALSE	response to reactive oxygen species; cell activation; neutrophil homeostasis; regulation of cytokine production; myeloid cell homeostasis; immune system process; leukocyte differentiation; regulation of immune system process; peptide secretion; developmental process involved in reproduction; nucleobase-containing compound metabolic process; DNA metabolic process; protein modification process; nit…	Cancer vs no-cancer
-0.0386264	CASE_STATUSCase	Not significant	PDGFA	FALSE	angiogenesis; response to hypoxia; cell activation; regulation of protein phosphorylation; positive regulation of protein phosphorylation; hair follicle development; positive regulation of mesenchymal cell proliferation; immune system process; platelet degranulation; regulation of DNA replication; transport; exocytosis; chemotaxis; response to stress; defense response; immune response; organelle …	Cancer vs no-cancer
0.0128383	CASE_STATUSCase	Not significant	APOB	FALSE	retinoid metabolic process; in utero embryonic development; response to molecule of bacterial origin; immune system process; alcohol metabolic process; lipid metabolic process; neutral lipid metabolic process; acylglycerol metabolic process; triglyceride metabolic process; triglyceride mobilization; glycerol ether metabolic process; isoprenoid metabolic process; terpenoid metabolic process; trans…	Cancer vs no-cancer
-0.0416651	CASE_STATUSCase	Not significant	PRNP	FALSE	NA; regulation of cytokine production; negative regulation of cytokine production; regulation of protein phosphorylation; negative regulation of protein phosphorylation; regulation of immune system process; negative regulation of immune system process; regulation of leukocyte activation; negative regulation of leukocyte activation; system process; regulation of transcription, DNA-dependent; prote…	Cancer vs no-cancer
-0.0907499	CASE_STATUSCase	Not significant	SOD2	FALSE	response to reactive oxygen species; response to superoxide; response to oxygen radical; age-dependent response to oxidative stress; age-dependent response to reactive oxygen species; response to hypoxia; release of cytochrome c from mitochondria; liver development; response to molecule of bacterial origin; system process; circulatory system process; vascular process in circulatory system; detect…	Cancer vs no-cancer
-0.019369	CASE_STATUSCase	Not significant	HRG	FALSE	angiogenesis; regulation of cell growth; cell activation; regulation of protein phosphorylation; regulation of cell-matrix adhesion; positive regulation of cell-matrix adhesion; platelet degranulation; regulation of immune system process; positive regulation of immune system process; regulation of response to biotic stimulus; positive regulation of response to biotic stimulus; regulation of respo…	Cancer vs no-cancer
-0.191083	CASE_STATUSCase	Not significant	IGLV7-43	FALSE	NA	Cancer vs no-cancer
0.0349647	CASE_STATUSCase	Not significant	A1BG	FALSE	NA	Cancer vs no-cancer
0.0982071	CASE_STATUSCase	Not significant	HLA-B;HLA-C	FALSE	regulation of leukocyte mediated cytotoxicity; positive regulation of leukocyte mediated cytotoxicity; regulation of T cell mediated cytotoxicity; positive regulation of T cell mediated cytotoxicity; immune system process; antigen processing and presentation of peptide antigen via MHC class I; antigen processing and presentation of exogenous peptide antigen; antigen processing and presentation of…	Cancer vs no-cancer
0.0982071	CASE_STATUSCase	Not significant	HLA-B;HLA-C	FALSE	regulation of leukocyte mediated cytotoxicity; positive regulation of leukocyte mediated cytotoxicity; regulation of T cell mediated cytotoxicity; positive regulation of T cell mediated cytotoxicity; immune system process; antigen processing and presentation of peptide antigen via MHC class I; antigen processing and presentation of exogenous peptide antigen; antigen processing and presentation of…	Cancer vs no-cancer
-0.0745493	CASE_STATUSCase	Not significant	CD74	FALSE	activation of MAPK activity; prostaglandin biosynthetic process; regulation of cytokine production; positive regulation of cytokine production; regulation of protein phosphorylation; positive regulation of protein phosphorylation; regulation of cytokine-mediated signaling pathway; positive regulation of cytokine-mediated signaling pathway; adaptive immune response; immune effector process; immune…	Cancer vs no-cancer
0.124637	CASE_STATUSCase	Not significant	KRT1	FALSE	complement activation, lectin pathway; tissue homeostasis; retina homeostasis; immune effector process; activation of immune response; immune system process; regulation of immune system process; positive regulation of immune system process; response to stress; defense response; immune response; complement activation; humoral immune response; response to oxidative stress; metabolic process; protei…	Cancer vs no-cancer
0.0100575	CASE_STATUSCase	Not significant	KRT1;KRT2	FALSE	complement activation, lectin pathway; tissue homeostasis; retina homeostasis; immune effector process; activation of immune response; immune system process; regulation of immune system process; positive regulation of immune system process; response to stress; defense response; immune response; complement activation; humoral immune response; response to oxidative stress; metabolic process; protei…	Cancer vs no-cancer
0.0100575	CASE_STATUSCase	Not significant	KRT1;KRT2	FALSE	cell activation; cellular component movement; cell proliferation; epidermis development; tissue development; cellular process; cell migration; keratinization; developmental process; keratinocyte activation; locomotion; keratinocyte proliferation; anatomical structure development; cell motility; keratinocyte migration	Cancer vs no-cancer
-0.0521873	CASE_STATUSCase	Not significant	KRT1;KRT2;KRT77	FALSE	complement activation, lectin pathway; tissue homeostasis; retina homeostasis; immune effector process; activation of immune response; immune system process; regulation of immune system process; positive regulation of immune system process; response to stress; defense response; immune response; complement activation; humoral immune response; response to oxidative stress; metabolic process; protei…	Cancer vs no-cancer
-0.0521873	CASE_STATUSCase	Not significant	KRT1;KRT2;KRT77	FALSE	cell activation; cellular component movement; cell proliferation; epidermis development; tissue development; cellular process; cell migration; keratinization; developmental process; keratinocyte activation; locomotion; keratinocyte proliferation; anatomical structure development; cell motility; keratinocyte migration	Cancer vs no-cancer
-0.0521873	CASE_STATUSCase	Not significant	KRT1;KRT2;KRT77	FALSE	NA	Cancer vs no-cancer
-0.0994583	CASE_STATUSCase	Not significant	VWF	FALSE	cell activation; liver development; placenta development; platelet degranulation; protein complex assembly; transport; exocytosis; response to stress; cell adhesion; blood coagulation; blood coagulation, intrinsic pathway; hemostasis; metabolic process; response to wounding; cellular process; cellular component organization; vesicle-mediated transport; protein metabolic process; cellular componen…	Cancer vs no-cancer
0.107018	CASE_STATUSCase	Not significant	SHBG	FALSE	developmental process involved in reproduction; primary spermatocyte growth; cellular process; cell growth; reproductive process; developmental process; growth; developmental cell growth; developmental growth; cellular process involved in reproduction; NA	Cancer vs no-cancer
-0.311548	CASE_STATUSCase	Not significant	PRB1	FALSE	NA	Cancer vs no-cancer
-0.0814	CASE_STATUSCase	Not significant	GAPDH	FALSE	microtubule cytoskeleton organization; carbohydrate metabolic process; monosaccharide metabolic process; glucose metabolic process; alcohol metabolic process; gluconeogenesis; regulation of translation; protein modification process; apoptosis; organelle organization; cytoskeleton organization; microtubule-based process; metabolic process; cell death; biosynthetic process; regulation of biosynthet…	Cancer vs no-cancer
0.0504747	CASE_STATUSCase	Not significant	IGKV1-16	FALSE	NA	Cancer vs no-cancer
-0.0295623	CASE_STATUSCase	Not significant	CAPNS1;CAPNS2	FALSE	proteolysis; metabolic process; positive regulation of cell proliferation; cellular process; cellular component organization; protein metabolic process; cellular component disassembly; extracellular matrix disassembly; extracellular matrix organization; regulation of cell proliferation; extracellular structure organization; macromolecule metabolic process; primary metabolic process; positive regu…	Cancer vs no-cancer
-0.0295623	CASE_STATUSCase	Not significant	CAPNS1;CAPNS2	FALSE	proteolysis; metabolic process; protein metabolic process; macromolecule metabolic process; primary metabolic process	Cancer vs no-cancer
0.0473951	CASE_STATUSCase	Not significant	HSPB1	FALSE	regulation of cytokine production; positive regulation of cytokine production; tissue homeostasis; retina homeostasis; regulation of protein phosphorylation; regulation of translation; regulation of translational initiation; negative regulation of protein kinase activity; cellular component movement; response to stress; response to unfolded protein; cell adhesion; signal transduction; cell surfac…	Cancer vs no-cancer
-0.112591	CASE_STATUSCase	Not significant	CYBB	FALSE	immune system process; antigen processing and presentation of peptide antigen via MHC class I; antigen processing and presentation of exogenous peptide antigen; antigen processing and presentation of exogenous peptide antigen via MHC class I, TAP-dependent; superoxide metabolic process; response to stress; defense response; inflammatory response; immune response; organelle organization; signal tr…	Cancer vs no-cancer
0.0190078	CASE_STATUSCase	Not significant	RPN2	FALSE	carbohydrate metabolic process; translation; protein modification process; protein glycosylation; protein N-linked glycosylation; protein targeting; protein targeting to membrane; cotranslational protein targeting to membrane; SRP-dependent cotranslational protein targeting to membrane; transport; intracellular protein transport; aging; metabolic process; biosynthetic process; macromolecule biosy…	Cancer vs no-cancer
0.00408906	CASE_STATUSCase	Not significant	RPN2	FALSE	carbohydrate metabolic process; translation; protein modification process; protein glycosylation; protein N-linked glycosylation; protein targeting; protein targeting to membrane; cotranslational protein targeting to membrane; SRP-dependent cotranslational protein targeting to membrane; transport; intracellular protein transport; aging; metabolic process; biosynthetic process; macromolecule biosy…	Cancer vs no-cancer
-0.0693754	CASE_STATUSCase	Not significant	GNAI2	FALSE	activation of MAPKK activity; cell activation; regulation of protein phosphorylation; adenosine receptor signaling pathway; regulation of nucleotide metabolic process; protein modification process; protein phosphorylation; phosphorus metabolic process; phosphate-containing compound metabolic process; cell cycle; cell communication; signal transduction; cell surface receptor linked signaling pathw…	Cancer vs no-cancer
-0.0398047	CASE_STATUSCase	Not significant	GNAI1;GNAI2;GNAI3	FALSE	cell activation; regulation of nucleotide metabolic process; cell cycle; cell communication; signal transduction; cell surface receptor linked signaling pathway; G-protein coupled receptor protein signaling pathway; G-protein signaling, coupled to cyclic nucleotide second messenger; G-protein signaling, coupled to cAMP nucleotide second messenger; inhibition of adenylate cyclase activity by G-pro…	Cancer vs no-cancer
-0.0398047	CASE_STATUSCase	Not significant	GNAI1;GNAI2;GNAI3	FALSE	activation of MAPKK activity; cell activation; regulation of protein phosphorylation; adenosine receptor signaling pathway; regulation of nucleotide metabolic process; protein modification process; protein phosphorylation; phosphorus metabolic process; phosphate-containing compound metabolic process; cell cycle; cell communication; signal transduction; cell surface receptor linked signaling pathw…	Cancer vs no-cancer
-0.0398047	CASE_STATUSCase	Not significant	GNAI1;GNAI2;GNAI3	FALSE	cell activation; regulation of nucleotide metabolic process; transport; vesicle fusion; cellular membrane fusion; organelle organization; cell cycle; cell communication; signal transduction; cell surface receptor linked signaling pathway; G-protein coupled receptor protein signaling pathway; G-protein signaling, coupled to cyclic nucleotide second messenger; G-protein signaling, coupled to cAMP n…	Cancer vs no-cancer
-0.0606141	CASE_STATUSCase	Not significant	GNAI1;GNAI2	FALSE	cell activation; regulation of nucleotide metabolic process; cell cycle; cell communication; signal transduction; cell surface receptor linked signaling pathway; G-protein coupled receptor protein signaling pathway; G-protein signaling, coupled to cyclic nucleotide second messenger; G-protein signaling, coupled to cAMP nucleotide second messenger; inhibition of adenylate cyclase activity by G-pro…	Cancer vs no-cancer
-0.0606141	CASE_STATUSCase	Not significant	GNAI1;GNAI2	FALSE	activation of MAPKK activity; cell activation; regulation of protein phosphorylation; adenosine receptor signaling pathway; regulation of nucleotide metabolic process; protein modification process; protein phosphorylation; phosphorus metabolic process; phosphate-containing compound metabolic process; cell cycle; cell communication; signal transduction; cell surface receptor linked signaling pathw…	Cancer vs no-cancer
-0.0923782	CASE_STATUSCase	Not significant	GNAI1;GNAI2;GNAI3;GNAS	FALSE	cell activation; regulation of nucleotide metabolic process; cell cycle; cell communication; signal transduction; cell surface receptor linked signaling pathway; G-protein coupled receptor protein signaling pathway; G-protein signaling, coupled to cyclic nucleotide second messenger; G-protein signaling, coupled to cAMP nucleotide second messenger; inhibition of adenylate cyclase activity by G-pro…	Cancer vs no-cancer
-0.0923782	CASE_STATUSCase	Not significant	GNAI1;GNAI2;GNAI3;GNAS	FALSE	activation of MAPKK activity; cell activation; regulation of protein phosphorylation; adenosine receptor signaling pathway; regulation of nucleotide metabolic process; protein modification process; protein phosphorylation; phosphorus metabolic process; phosphate-containing compound metabolic process; cell cycle; cell communication; signal transduction; cell surface receptor linked signaling pathw…	Cancer vs no-cancer
-0.0923782	CASE_STATUSCase	Not significant	GNAI1;GNAI2;GNAI3;GNAS	FALSE	cell activation; regulation of nucleotide metabolic process; transport; vesicle fusion; cellular membrane fusion; organelle organization; cell cycle; cell communication; signal transduction; cell surface receptor linked signaling pathway; G-protein coupled receptor protein signaling pathway; G-protein signaling, coupled to cyclic nucleotide second messenger; G-protein signaling, coupled to cAMP n…	Cancer vs no-cancer
-0.0923782	CASE_STATUSCase	Not significant	GNAI1;GNAI2;GNAI3;GNAS	FALSE	ossification; tissue homeostasis; endochondral ossification; regulation of immune system process; regulation of myeloid leukocyte differentiation; positive regulation of myeloid leukocyte differentiation; system process; generation of precursor metabolites and energy; energy reserve metabolic process; nucleobase-containing compound metabolic process; regulation of nucleotide metabolic process; DN…	Cancer vs no-cancer
0.0584831	CASE_STATUSCase	Not significant	H2AFJ;H2AFV;H2AFZ;HIST1H2AC;HIST1H2AD;HIST1H2AE;HIST1H2AH;HIST1H2AJ;HIST1H2AM;HIST2H2AA4;HIST2H2AC;HIST3H2A	FALSE	NA	Cancer vs no-cancer
0.0584831	CASE_STATUSCase	Not significant	H2AFJ;H2AFV;H2AFZ;HIST1H2AC;HIST1H2AD;HIST1H2AE;HIST1H2AH;HIST1H2AJ;HIST1H2AM;HIST2H2AA4;HIST2H2AC;HIST3H2A	FALSE	regulation of transcription, DNA-dependent; regulation of transcription from RNA polymerase II promoter; response to endogenous stimulus; response to hormone stimulus; regulation of biosynthetic process; positive regulation of biosynthetic process; positive regulation of metabolic process; cellular process; response to organic substance; regulation of gene expression; regulation of macromolecule …	Cancer vs no-cancer
0.0584831	CASE_STATUSCase	Not significant	H2AFJ;H2AFV;H2AFZ;HIST1H2AC;HIST1H2AD;HIST1H2AE;HIST1H2AH;HIST1H2AJ;HIST1H2AM;HIST2H2AA4;HIST2H2AC;HIST3H2A	FALSE	negative regulation of cell proliferation; regulation of cell proliferation; negative regulation of biological process; negative regulation of cellular process; regulation of biological process; regulation of cellular process; biological regulation; NA	Cancer vs no-cancer
0.0584831	CASE_STATUSCase	Not significant	H2AFJ;H2AFV;H2AFZ;HIST1H2AC;HIST1H2AD;HIST1H2AE;HIST1H2AH;HIST1H2AJ;HIST1H2AM;HIST2H2AA4;HIST2H2AC;HIST3H2A	FALSE	nucleobase-containing compound metabolic process; DNA metabolic process; DNA repair; chromatin organization; nucleosome disassembly; nitrogen compound metabolic process; response to stress; response to DNA damage stimulus; organelle organization; metabolic process; cellular process; cellular component organization; cellular component disassembly; macromolecular complex disassembly; protein-DNA co…	Cancer vs no-cancer
0.0983654	CASE_STATUSCase	Not significant	H2AFJ;HIST1H2AC;HIST1H2AD;HIST1H2AE;HIST1H2AH;HIST1H2AJ;HIST1H2AM;HIST2H2AA4;HIST2H2AC;HIST3H2A	FALSE	NA	Cancer vs no-cancer
0.0983654	CASE_STATUSCase	Not significant	H2AFJ;HIST1H2AC;HIST1H2AD;HIST1H2AE;HIST1H2AH;HIST1H2AJ;HIST1H2AM;HIST2H2AA4;HIST2H2AC;HIST3H2A	FALSE	negative regulation of cell proliferation; regulation of cell proliferation; negative regulation of biological process; negative regulation of cellular process; regulation of biological process; regulation of cellular process; biological regulation; NA	Cancer vs no-cancer
0.0983654	CASE_STATUSCase	Not significant	H2AFJ;HIST1H2AC;HIST1H2AD;HIST1H2AE;HIST1H2AH;HIST1H2AJ;HIST1H2AM;HIST2H2AA4;HIST2H2AC;HIST3H2A	FALSE	nucleobase-containing compound metabolic process; DNA metabolic process; DNA repair; chromatin organization; nucleosome disassembly; nitrogen compound metabolic process; response to stress; response to DNA damage stimulus; organelle organization; metabolic process; cellular process; cellular component organization; cellular component disassembly; macromolecular complex disassembly; protein-DNA co…	Cancer vs no-cancer
-0.100613	CASE_STATUSCase	Down	IGF1	TRUE	MAPKKK cascade; skeletal system development; morphogenesis of a branching structure; cell activation; regulation of protein phosphorylation; positive regulation of protein phosphorylation; vasculature development; blood vessel remodeling; morphogenesis of an epithelium; platelet degranulation; regulation of immune system process; positive regulation of immune system process; regulation of leukocy…	Cancer vs no-cancer
-0.0154611	CASE_STATUSCase	Not significant	ATP1A1	FALSE	regulation of the force of heart contraction; regulation of sodium ion transport; system process; muscle system process; transport; ion transport; cation transport; potassium ion transport; cellular ion homeostasis; cellular metal ion homeostasis; cellular sodium ion homeostasis; muscle contraction; regulation of muscle contraction; striated muscle contraction; regulation of striated muscle contr…	Cancer vs no-cancer
0.00149149	CASE_STATUSCase	Not significant	APLP2;APP	FALSE	regulation of protein phosphorylation; suckling behavior; system process; alcohol metabolic process; lipid metabolic process; cellular ion homeostasis; cellular copper ion homeostasis; signal transduction; cell surface receptor linked signaling pathway; regulation of epidermal growth factor-activated receptor activity; G-protein coupled receptor protein signaling pathway; behavior; mating behavio…	Cancer vs no-cancer
0.00149149	CASE_STATUSCase	Not significant	APLP2;APP	FALSE	cell activation; regulation of protein phosphorylation; suckling behavior; immune system process; platelet degranulation; system process; alcohol metabolic process; nucleobase-containing compound metabolic process; regulation of transcription, DNA-dependent; regulation of transcription from RNA polymerase II promoter; mRNA polyadenylation; RNA processing; mRNA processing; regulation of translatio…	Cancer vs no-cancer
-0.028761	CASE_STATUSCase	Not significant	APOD	FALSE	response to reactive oxygen species; angiogenesis; regulation of cytokine production; negative regulation of cytokine production; regulation of cell-matrix adhesion; negative regulation of cell-matrix adhesion; regulation of immune system process; negative regulation of immune system process; regulation of leukocyte migration; negative regulation of leukocyte migration; carbohydrate metabolic pro…	Cancer vs no-cancer
0.0188386	CASE_STATUSCase	Not significant	ITGB3	FALSE	cell morphogenesis; cell morphogenesis involved in differentiation; angiogenesis; cell activation; regulation of protein phosphorylation; positive regulation of protein phosphorylation; regulation of endothelial cell proliferation; positive regulation of endothelial cell proliferation; immune system process; platelet degranulation; protein folding; transport; exocytosis; cellular component moveme…	Cancer vs no-cancer
-0.0819089	CASE_STATUSCase	Not significant	S100A8	FALSE	regulation of cell growth; cytokine production; response to molecule of bacterial origin; immune system process; leukocyte migration involved in inflammatory response; acute inflammatory response; chronic inflammatory response; regulation of peptide secretion; positive regulation of peptide secretion; regulation of transcription, DNA-dependent; protein modification process; autophagy; activation …	Cancer vs no-cancer
-0.135443	CASE_STATUSCase	Not significant	HMGN1	FALSE	pyrimidine dimer repair by nucleotide-excision repair; nucleobase-containing compound metabolic process; DNA metabolic process; DNA repair; transcription-coupled nucleotide-excision repair; nucleotide-excision repair; pyrimidine dimer repair; chromatin organization; regulation of transcription, DNA-dependent; regulation of transcription from RNA polymerase II promoter; nitrogen compound metabolic…	Cancer vs no-cancer
0.0269567	CASE_STATUSCase	Not significant	SERPINE1	FALSE	chronological cell aging; angiogenesis; cell activation; regulation of cytokine production; positive regulation of cytokine production; regulation of cell-matrix adhesion; negative regulation of cell-matrix adhesion; response to molecule of bacterial origin; platelet degranulation; regulation of immune system process; positive regulation of immune system process; regulation of leukocyte migration…	Cancer vs no-cancer
0.0276818	CASE_STATUSCase	Not significant	SLC25A5	FALSE	regulation of peptide secretion; generation of precursor metabolites and energy; energy reserve metabolic process; transport; purine base transport; chromosome segregation; metabolic process; positive regulation of cell proliferation; cellular process; regulation of cell communication; nucleobase transport; adenine transport; nucleobase-containing compound transport; energy derivation by oxidatio…	Cancer vs no-cancer
0.0475499	CASE_STATUSCase	Not significant	SLC25A5;SLC25A6	FALSE	regulation of peptide secretion; generation of precursor metabolites and energy; energy reserve metabolic process; transport; purine base transport; chromosome segregation; metabolic process; positive regulation of cell proliferation; cellular process; regulation of cell communication; nucleobase transport; adenine transport; nucleobase-containing compound transport; energy derivation by oxidatio…	Cancer vs no-cancer
0.0475499	CASE_STATUSCase	Not significant	SLC25A5;SLC25A6	FALSE	regulation of peptide secretion; generation of precursor metabolites and energy; energy reserve metabolic process; protein targeting; protein targeting to mitochondrion; transport; mitochondrial transport; nucleotide transport; intracellular protein transport; apoptosis; metabolic process; cell death; response to biotic stimulus; cellular process; regulation of cell communication; programmed cell…	Cancer vs no-cancer
-0.0403154	CASE_STATUSCase	Not significant	SERPINA5	FALSE	transport; lipid transport; cellular membrane fusion; gamete generation; spermatogenesis; fusion of sperm to egg plasma membrane; blood coagulation; hemostasis; cellular process; negative regulation of peptidase activity; negative regulation of endopeptidase activity; cellular component organization; cellular membrane organization; regulation of metabolic process; cellular process involved in rep…	Cancer vs no-cancer
0.064379	CASE_STATUSCase	Up	SERPING1	TRUE	cell activation; regulation of complement activation, lectin pathway; negative regulation of complement activation, lectin pathway; immune effector process; activation of immune response; immune system process; platelet degranulation; regulation of acute inflammatory response; regulation of immune system process; negative regulation of immune system process; positive regulation of immune system p…	Cancer vs no-cancer
0.0290559	CASE_STATUSCase	Not significant	CFI	FALSE	immune effector process; activation of immune response; immune system process; regulation of acute inflammatory response; regulation of immune system process; positive regulation of immune system process; regulation of immune effector process; regulation of humoral immune response; response to stress; defense response; immune response; complement activation; complement activation, classical pathw…	Cancer vs no-cancer
0.00945443	CASE_STATUSCase	Not significant	F13B	FALSE	blood coagulation; hemostasis; multicellular organismal process; coagulation; regulation of body fluid levels; biological regulation; regulation of biological quality; NA	Cancer vs no-cancer
-0.0258038	CASE_STATUSCase	Not significant	MPO	FALSE	response to reactive oxygen species; response to superoxide; response to oxygen radical; response to yeast; hypochlorous acid metabolic process; hypochlorous acid biosynthetic process; response to molecule of bacterial origin; immune effector process; immune system process; respiratory burst involved in defense response; superoxide metabolic process; response to stress; defense response; response…	Cancer vs no-cancer
-0.11373	CASE_STATUSCase	Not significant	EPX;MPO	FALSE	response to reactive oxygen species; regulation of cytokine production; negative regulation of cytokine production; positive regulation of cytokine production; defense response to nematode; immune system process; cellular component movement; response to stress; defense response; response to oxidative stress; metabolic process; catabolic process; response to biotic stimulus; response to nematode; …	Cancer vs no-cancer
-0.11373	CASE_STATUSCase	Not significant	EPX;MPO	FALSE	response to reactive oxygen species; response to superoxide; response to oxygen radical; response to yeast; hypochlorous acid metabolic process; hypochlorous acid biosynthetic process; response to molecule of bacterial origin; immune effector process; immune system process; respiratory burst involved in defense response; superoxide metabolic process; response to stress; defense response; response…	Cancer vs no-cancer
-0.0660865	CASE_STATUSCase	Not significant	EIF2S1	FALSE	positive regulation of defense response to virus by host; regulation of immune system process; regulation of immune effector process; regulation of response to biotic stimulus; translation; translational initiation; regulation of translation; regulation of translational initiation; protein modification process; protein phosphorylation; phosphorus metabolic process; phosphate-containing compound m…	Cancer vs no-cancer
-0.0817998	CASE_STATUSCase	Not significant	HMGN2	FALSE	NA	Cancer vs no-cancer
0.0437004	CASE_STATUSCase	Not significant	ICAM1	FALSE	response to acid; ovarian follicle development; response to hypoxia; cellular glucose homeostasis; cell activation; endothelial cell development; regulation of leukocyte mediated cytotoxicity; regulation of protein phosphorylation; positive regulation of protein phosphorylation; response to amphetamine; epithelial cell development; response to molecule of bacterial origin; immune effector process…	Cancer vs no-cancer
-0.0767203	CASE_STATUSCase	Not significant	RPLP1	FALSE	nuclear-transcribed mRNA catabolic process, nonsense-mediated decay; nuclear-transcribed mRNA catabolic process; nucleobase-containing compound metabolic process; RNA catabolic process; mRNA catabolic process; translation; translational initiation; translational elongation; translational termination; protein targeting; protein targeting to membrane; cotranslational protein targeting to membrane; …	Cancer vs no-cancer
-0.11862	CASE_STATUSCase	Not significant	RPLP2	FALSE	nuclear-transcribed mRNA catabolic process, nonsense-mediated decay; nuclear-transcribed mRNA catabolic process; nucleobase-containing compound metabolic process; RNA catabolic process; mRNA catabolic process; translation; translational initiation; translational elongation; translational termination; protein targeting; protein targeting to membrane; cotranslational protein targeting to membrane; …	Cancer vs no-cancer
-0.109196	CASE_STATUSCase	Not significant	RPLP0	FALSE	nuclear-transcribed mRNA catabolic process, nonsense-mediated decay; nuclear-transcribed mRNA catabolic process; nucleobase-containing compound metabolic process; RNA catabolic process; mRNA catabolic process; translation; translational initiation; translational elongation; translational termination; protein targeting; protein targeting to membrane; cotranslational protein targeting to membrane; …	Cancer vs no-cancer
-0.141624	CASE_STATUSCase	Not significant	SCG5	FALSE	transport; intracellular protein transport; signal transduction; cell surface receptor linked signaling pathway; G-protein coupled receptor protein signaling pathway; neuropeptide signaling pathway; metabolic process; cellular process; regulation of cell communication; regulation of hormone levels; protein transport; protein processing; peptide hormone processing; protein metabolic process; regul…	Cancer vs no-cancer
0.0168096	CASE_STATUSCase	Not significant	CLEC3B	FALSE	skeletal system development; ossification; response to endogenous stimulus; tissue development; cellular process; response to organic substance; regulation of gene expression; regulation of plasminogen activation; positive regulation of plasminogen activation; positive regulation of protein processing; regulation of metabolic process; bone mineralization; biomineral tissue development; multicellu…	Cancer vs no-cancer
-0.0899489	CASE_STATUSCase	Not significant	SSB	FALSE	nucleobase-containing compound metabolic process; RNA processing; tRNA metabolic process; tRNA modification; nitrogen compound metabolic process; tRNA processing; metabolic process; histone mRNA metabolic process; RNA modification; cellular process; RNA metabolic process; mRNA metabolic process; ncRNA processing; cellular nitrogen compound metabolic process; ncRNA metabolic process; macromolecule…	Cancer vs no-cancer
-0.0349318	CASE_STATUSCase	Not significant	SERPINA7	FALSE	transport; amino acid transport; aging; response to nutrient; response to external stimulus; response to endogenous stimulus; response to hormone stimulus; post-embryonic development; hormone transport; response to extracellular stimulus; response to organic substance; negative regulation of peptidase activity; regulation of hormone levels; negative regulation of endopeptidase activity; amine tra…	Cancer vs no-cancer
-0.0290078	CASE_STATUSCase	Not significant	SERPIND1	FALSE	chemotaxis; blood coagulation; hemostasis; response to external stimulus; negative regulation of peptidase activity; negative regulation of endopeptidase activity; regulation of metabolic process; multicellular organismal process; locomotion; response to chemical stimulus; taxis; negative regulation of catalytic activity; negative regulation of molecular function; regulation of biological process…	Cancer vs no-cancer
0.0815813	CASE_STATUSCase	Not significant	ITGB1	FALSE	G1/S transition of mitotic cell cycle; cell morphogenesis; cell morphogenesis involved in differentiation; in utero embryonic development; cell fate specification; cell activation; tissue homeostasis; regulation of protein phosphorylation; positive regulation of protein phosphorylation; cell migration involved in sprouting angiogenesis; immune system process; leukocyte differentiation; regulation…	Cancer vs no-cancer
-0.0303931	CASE_STATUSCase	Not significant	PRKCB	FALSE	mitotic cell cycle; response to hypoxia; cell activation; activation of immune response; immune system process; immune response-activating cell surface receptor signaling pathway; regulation of immune system process; positive regulation of immune system process; immune response-activating signal transduction; immune response-regulating signaling pathway; immune response-regulating cell surface re…	Cancer vs no-cancer
-0.0252632	CASE_STATUSCase	Not significant	PRKCA;PRKCB	FALSE	inactivation of MAPK activity; mitotic cell cycle; angiogenesis; cell activation; regulation of protein phosphorylation; positive regulation of protein phosphorylation; regulation of endothelial cell proliferation; positive regulation of endothelial cell proliferation; regulation of the force of heart contraction; chondrocyte differentiation; desmosome assembly; immune system process; regulation …	Cancer vs no-cancer
-0.0252632	CASE_STATUSCase	Not significant	PRKCA;PRKCB	FALSE	mitotic cell cycle; response to hypoxia; cell activation; activation of immune response; immune system process; immune response-activating cell surface receptor signaling pathway; regulation of immune system process; positive regulation of immune system process; immune response-activating signal transduction; immune response-regulating signaling pathway; immune response-regulating cell surface re…	Cancer vs no-cancer
0.0249785	CASE_STATUSCase	Not significant	PRKCB;PRKCD;PRKCQ	FALSE	mitotic cell cycle; response to hypoxia; cell activation; activation of immune response; immune system process; immune response-activating cell surface receptor signaling pathway; regulation of immune system process; positive regulation of immune system process; immune response-activating signal transduction; immune response-regulating signaling pathway; immune response-regulating cell surface re…	Cancer vs no-cancer
0.0249785	CASE_STATUSCase	Not significant	PRKCB;PRKCD;PRKCQ	FALSE	cell activation; cytokine production; regulation of protein phosphorylation; negative regulation of protein phosphorylation; activation of innate immune response; innate immune response activating cell surface receptor signaling pathway; stimulatory C-type lectin receptor signaling pathway; adaptive immune response; immune effector process; activation of immune response; myeloid leukocyte activat…	Cancer vs no-cancer
0.0249785	CASE_STATUSCase	Not significant	PRKCB;PRKCD;PRKCQ	FALSE	regulation of cell growth; cell activation; regulation of cytokine production; positive regulation of cytokine production; activation of immune response; immune system process; immune response-activating cell surface receptor signaling pathway; regulation of immune system process; positive regulation of immune system process; regulation of leukocyte activation; positive regulation of leukocyte ac…	Cancer vs no-cancer
-0.123654	CASE_STATUSCase	Not significant	MYL1	FALSE	system process; muscle system process; cellular component movement; muscle contraction; striated muscle contraction; cellular process; actin filament-based process; actin filament-based movement; muscle filament sliding; multicellular organismal process; actin-myosin filament sliding; cardiac muscle contraction; actin-mediated cell contraction; NA	Cancer vs no-cancer
-0.0409957	CASE_STATUSCase	Not significant	MYL1;MYL3	FALSE	system process; muscle system process; cellular component movement; muscle contraction; striated muscle contraction; cellular process; actin filament-based process; actin filament-based movement; muscle filament sliding; multicellular organismal process; actin-myosin filament sliding; cardiac muscle contraction; actin-mediated cell contraction; NA	Cancer vs no-cancer
-0.0409957	CASE_STATUSCase	Not significant	MYL1;MYL3	FALSE	regulation of the force of heart contraction; system process; muscle system process; regulation of nucleotide metabolic process; cellular component movement; muscle contraction; regulation of muscle contraction; striated muscle contraction; regulation of striated muscle contraction; skeletal muscle tissue development; regulation of heart contraction; anatomical structure morphogenesis; tissue dev…	Cancer vs no-cancer
-0.213043	CASE_STATUSCase	Not significant	MYL1;MYL4	FALSE	system process; muscle system process; cellular component movement; muscle contraction; striated muscle contraction; cellular process; actin filament-based process; actin filament-based movement; muscle filament sliding; multicellular organismal process; actin-myosin filament sliding; cardiac muscle contraction; actin-mediated cell contraction; NA	Cancer vs no-cancer
-0.213043	CASE_STATUSCase	Not significant	MYL1;MYL4	FALSE	regulation of the force of heart contraction; system process; muscle system process; regulation of nucleotide metabolic process; cellular component movement; muscle contraction; striated muscle contraction; regulation of heart contraction; regulation of catabolic process; cellular process; regulation of nucleobase-containing compound metabolic process; regulation of metabolic process; actin filam…	Cancer vs no-cancer
0.046556	CASE_STATUSCase	Not significant	COL5A2	FALSE	response to acid; skeletal system development; ossification; chemotaxis; axon guidance; metabolic process; epidermis development; response to external stimulus; anatomical structure morphogenesis; response to endogenous stimulus; organ morphogenesis; tissue development; cellular process; response to organic substance; response to organic nitrogen; response to amine stimulus; cellular component or…	Cancer vs no-cancer
0.115173	CASE_STATUSCase	Not significant	UROD	FALSE	cellular aromatic compound metabolic process; porphyrin-containing compound metabolic process; porphyrin-containing compound biosynthetic process; protoporphyrinogen IX biosynthetic process; heme biosynthetic process; nitrogen compound metabolic process; metabolic process; biosynthetic process; cellular process; heterocycle biosynthetic process; tetrapyrrole metabolic process; tetrapyrrole biosyn…	Cancer vs no-cancer
0.118308	CASE_STATUSCase	Not significant	FYN;LCK	FALSE	neuron migration; cell activation; activation of innate immune response; innate immune response activating cell surface receptor signaling pathway; stimulatory C-type lectin receptor signaling pathway; activation of immune response; immune system process; immune response-activating cell surface receptor signaling pathway; regulation of immune system process; positive regulation of immune system p…	Cancer vs no-cancer
0.118308	CASE_STATUSCase	Not significant	FYN;LCK	FALSE	response to reactive oxygen species; cell activation; regulation of protein phosphorylation; positive regulation of protein phosphorylation; activation of immune response; immune system process; immune response-activating cell surface receptor signaling pathway; leukocyte differentiation; regulation of immune system process; positive regulation of immune system process; regulation of leukocyte ac…	Cancer vs no-cancer
0.0563359	CASE_STATUSCase	Not significant	FYN	FALSE	neuron migration; cell activation; activation of innate immune response; innate immune response activating cell surface receptor signaling pathway; stimulatory C-type lectin receptor signaling pathway; activation of immune response; immune system process; immune response-activating cell surface receptor signaling pathway; regulation of immune system process; positive regulation of immune system p…	Cancer vs no-cancer
-0.0233832	CASE_STATUSCase	Not significant	FYN;SRC;YES1	FALSE	neuron migration; cell activation; activation of innate immune response; innate immune response activating cell surface receptor signaling pathway; stimulatory C-type lectin receptor signaling pathway; activation of immune response; immune system process; immune response-activating cell surface receptor signaling pathway; regulation of immune system process; positive regulation of immune system p…	Cancer vs no-cancer
-0.0233832	CASE_STATUSCase	Not significant	FYN;SRC;YES1	FALSE	regulation of cyclin-dependent protein kinase activity; response to reactive oxygen species; cell morphogenesis; cell morphogenesis involved in differentiation; response to hypoxia; morphogenesis of a branching structure; cell activation; regulation of cytokine production; tissue homeostasis; regulation of protein phosphorylation; positive regulation of protein phosphorylation; regulation of cell…	Cancer vs no-cancer
-0.0233832	CASE_STATUSCase	Not significant	FYN;SRC;YES1	FALSE	immune system process; regulation of immune system process; positive regulation of immune system process; regulation of leukocyte activation; positive regulation of leukocyte activation; system process; circulatory system process; vascular process in circulatory system; protein modification process; transport; cellular component movement; chemotaxis; response to stress; defense response; immune r…	Cancer vs no-cancer
0.130836	CASE_STATUSCase	Not significant	BCHE	FALSE	response to acid; system process; alcohol metabolic process; cellular biogenic amine metabolic process; nitrogen compound metabolic process; response to nutrient; behavior; learning or memory; learning; metabolic process; negative regulation of cell proliferation; amine metabolic process; response to external stimulus; response to endogenous stimulus; response to hormone stimulus; alkaloid metabo…	Cancer vs no-cancer
0.0422288	CASE_STATUSCase	Not significant	GLA	FALSE	carbohydrate metabolic process; lipid metabolic process; membrane lipid metabolic process; glycolipid metabolic process; sphingolipid metabolic process; ceramide metabolic process; glycosylceramide metabolic process; glycosphingolipid metabolic process; metabolic process; catabolic process; oligosaccharide metabolic process; regulation of biosynthetic process; negative regulation of biosynthetic …	Cancer vs no-cancer
0.0382427	CASE_STATUSCase	Not significant	IGKV4-1	FALSE	immune effector process; activation of immune response; immune system process; regulation of immune system process; positive regulation of immune system process; transport; endocytosis; receptor-mediated endocytosis; response to stress; defense response; immune response; complement activation; complement activation, classical pathway; humoral immune response; metabolic process; cellular process; …	Cancer vs no-cancer
0.0126689	CASE_STATUSCase	Not significant	IGHV4-34;IGHV4-38-2	FALSE	NA	Cancer vs no-cancer
0.0492694	CASE_STATUSCase	Up	GSN	TRUE	response to acid; system process; muscle system process; renal system process; protein complex assembly; phagocytosis, engulfment; apoptosis; cellular component disassembly involved in apoptosis; organelle organization; cytoskeleton organization; actin filament organization; signal transduction; aging; response to nutrient; regulation of actin polymerization or depolymerization; actin polymerizat…	Cancer vs no-cancer
0.0528687	CASE_STATUSCase	Not significant	C2	FALSE	immune effector process; activation of immune response; immune system process; regulation of acute inflammatory response; regulation of immune system process; positive regulation of immune system process; regulation of immune effector process; regulation of humoral immune response; response to stress; defense response; immune response; complement activation; complement activation, classical pathw…	Cancer vs no-cancer
-0.075968	CASE_STATUSCase	Not significant	S100A9	FALSE	regulation of cell growth; cytokine production; response to molecule of bacterial origin; immune system process; leukocyte migration involved in inflammatory response; chronic inflammatory response; regulation of peptide secretion; positive regulation of peptide secretion; regulation of transcription, DNA-dependent; protein modification process; autophagy; activation of caspase activity; cellular…	Cancer vs no-cancer
-0.0189562	CASE_STATUSCase	Not significant	S100A6	FALSE	signal transduction; axonogenesis; positive regulation of cell proliferation; anatomical structure morphogenesis; cellular process; cellular component organization; cell projection organization; developmental process; cellular component morphogenesis; cell part morphogenesis; regulation of cell proliferation; regulation of fibroblast proliferation; positive regulation of fibroblast proliferation;…	Cancer vs no-cancer
-0.0421538	CASE_STATUSCase	Not significant	APOA4	FALSE	response to reactive oxygen species; response to superoxide; response to oxygen radical; retinoid metabolic process; innate immune response in mucosa; organ or tissue specific immune response; immune system process; mucosal immune response; alcohol metabolic process; cellular biogenic amine metabolic process; lipid metabolic process; phospholipid metabolic process; glycerophospholipid metabolic p…	Cancer vs no-cancer
0.0195625	CASE_STATUSCase	Not significant	EIF4E	FALSE	G1/S transition of mitotic cell cycle; nuclear-transcribed mRNA catabolic process, deadenylation-dependent decay; nuclear-transcribed mRNA poly(A) tail shortening; nuclear-transcribed mRNA catabolic process; nucleobase-containing compound metabolic process; RNA processing; mRNA processing; RNA catabolic process; mRNA catabolic process; RNA export from nucleus; mRNA export from nucleus; translatio…	Cancer vs no-cancer
-0.0659299	CASE_STATUSCase	Not significant	CKM	FALSE	organic acid metabolic process; cellular amino acid metabolic process; cellular modified amino acid metabolic process; phosphagen metabolic process; creatine metabolic process; phosphocreatine metabolic process; nitrogen compound metabolic process; metabolic process; cellular amino acid biosynthetic process; biosynthetic process; amine metabolic process; amine biosynthetic process; cellular proce…	Cancer vs no-cancer
-0.0787071	CASE_STATUSCase	Not significant	CKB;CKM	FALSE	organic acid metabolic process; cellular amino acid metabolic process; cellular modified amino acid metabolic process; phosphagen metabolic process; creatine metabolic process; nitrogen compound metabolic process; cellular ion homeostasis; metabolic process; amine metabolic process; cellular process; cellular homeostasis; carboxylic acid metabolic process; substantia nigra development; cellular a…	Cancer vs no-cancer
-0.0787071	CASE_STATUSCase	Not significant	CKB;CKM	FALSE	organic acid metabolic process; cellular amino acid metabolic process; cellular modified amino acid metabolic process; phosphagen metabolic process; creatine metabolic process; phosphocreatine metabolic process; nitrogen compound metabolic process; metabolic process; cellular amino acid biosynthetic process; biosynthetic process; amine metabolic process; amine biosynthetic process; cellular proce…	Cancer vs no-cancer
0.0736577	CASE_STATUSCase	Up	ENO1	TRUE	negative regulation of transcription from RNA polymerase II promoter; regulation of cell growth; carbohydrate metabolic process; monosaccharide metabolic process; glucose metabolic process; alcohol metabolic process; gluconeogenesis; nucleobase-containing compound metabolic process; transcription, DNA-dependent; regulation of transcription, DNA-dependent; regulation of transcription from RNA poly…	Cancer vs no-cancer
0.0610269	CASE_STATUSCase	Not significant	ENO1;ENO2;ENO3	FALSE	negative regulation of transcription from RNA polymerase II promoter; regulation of cell growth; carbohydrate metabolic process; monosaccharide metabolic process; glucose metabolic process; alcohol metabolic process; gluconeogenesis; nucleobase-containing compound metabolic process; transcription, DNA-dependent; regulation of transcription, DNA-dependent; regulation of transcription from RNA poly…	Cancer vs no-cancer
0.0610269	CASE_STATUSCase	Not significant	ENO1;ENO2;ENO3	FALSE	carbohydrate metabolic process; monosaccharide metabolic process; glucose metabolic process; alcohol metabolic process; gluconeogenesis; metabolic process; biosynthetic process; cellular process; carbohydrate biosynthetic process; hexose metabolic process; hexose biosynthetic process; cellular carbohydrate biosynthetic process; cellular metabolic process; primary metabolic process; cellular biosy…	Cancer vs no-cancer
0.0610269	CASE_STATUSCase	Not significant	ENO1;ENO2;ENO3	FALSE	carbohydrate metabolic process; monosaccharide metabolic process; glucose metabolic process; alcohol metabolic process; gluconeogenesis; aging; metabolic process; biosynthetic process; anatomical structure morphogenesis; tissue development; cellular process; carbohydrate biosynthetic process; hexose metabolic process; hexose biosynthetic process; regeneration; developmental process; cellular carb…	Cancer vs no-cancer
-0.136078	CASE_STATUSCase	Not significant	FCER2	FALSE	regulation of immune system process; positive regulation of immune system process; regulation of immune effector process; positive regulation of immune effector process; regulation of leukocyte mediated immunity; positive regulation of leukocyte mediated immunity; regulation of lymphocyte mediated immunity; positive regulation of lymphocyte mediated immunity; regulation of B cell mediated immunit…	Cancer vs no-cancer
0.124371	CASE_STATUSCase	Not significant	PYGB;PYGL;PYGM	FALSE	polysaccharide catabolic process; carbohydrate metabolic process; polysaccharide metabolic process; glycogen metabolic process; glycogen catabolic process; monosaccharide metabolic process; glucose metabolic process; alcohol metabolic process; cellular glucan metabolic process; generation of precursor metabolites and energy; energy reserve metabolic process; metabolic process; catabolic process; …	Cancer vs no-cancer
0.124371	CASE_STATUSCase	Not significant	PYGB;PYGL;PYGM	FALSE	polysaccharide catabolic process; carbohydrate metabolic process; polysaccharide metabolic process; glycogen metabolic process; glycogen catabolic process; monosaccharide metabolic process; glucose metabolic process; D-ribose metabolic process; 5-phosphoribose 1-diphosphate biosynthetic process; alcohol metabolic process; cellular glucan metabolic process; generation of precursor metabolites and …	Cancer vs no-cancer
-0.0599381	CASE_STATUSCase	Not significant	NPM1	FALSE	regulation of protein phosphorylation; nucleobase-containing compound metabolic process; DNA metabolic process; DNA repair; chromatin organization; chromatin assembly or disassembly; nucleosome assembly; DNA replication-independent nucleosome assembly; chromatin remodeling; regulation of transcription, DNA-dependent; regulation of translation; protein complex assembly; nitrogen compound metabolic…	Cancer vs no-cancer
0.0398687	CASE_STATUSCase	Not significant	TPM3	FALSE	system process; muscle system process; cellular component movement; muscle contraction; cellular process; actin filament-based process; actin filament-based movement; muscle filament sliding; multicellular organismal process; actin-myosin filament sliding; actin-mediated cell contraction; NA	Cancer vs no-cancer
0.126047	CASE_STATUSCase	Not significant	TPM2;TPM3;TPM4	FALSE	system process; muscle system process; regulation of nucleotide metabolic process; cellular component movement; muscle contraction; regulation of catabolic process; cellular process; regulation of nucleobase-containing compound metabolic process; regulation of metabolic process; actin filament-based process; actin filament-based movement; muscle filament sliding; regulation of nucleotide cataboli…	Cancer vs no-cancer
0.126047	CASE_STATUSCase	Not significant	TPM2;TPM3;TPM4	FALSE	system process; muscle system process; cellular component movement; muscle contraction; cellular process; actin filament-based process; actin filament-based movement; muscle filament sliding; multicellular organismal process; actin-myosin filament sliding; actin-mediated cell contraction; NA	Cancer vs no-cancer
0.126047	CASE_STATUSCase	Not significant	TPM2;TPM3;TPM4	FALSE	osteoblast differentiation; system process; muscle system process; cellular component movement; muscle contraction; cellular process; actin filament-based process; actin filament-based movement; muscle filament sliding; cell differentiation; multicellular organismal process; developmental process; actin-myosin filament sliding; cellular developmental process; actin-mediated cell contraction; NA; …	Cancer vs no-cancer
0.0490294	CASE_STATUSCase	Not significant	TPM1;TPM2;TPM3;TPM4	FALSE	response to reactive oxygen species; in utero embryonic development; regulation of heart rate; system process; muscle system process; regulation of heart rate by chemical signal; positive regulation of heart rate by epinephrine; regulation of nucleotide metabolic process; cellular component movement; muscle contraction; regulation of muscle contraction; striated muscle contraction; response to st…	Cancer vs no-cancer
0.0490294	CASE_STATUSCase	Not significant	TPM1;TPM2;TPM3;TPM4	FALSE	system process; muscle system process; regulation of nucleotide metabolic process; cellular component movement; muscle contraction; regulation of catabolic process; cellular process; regulation of nucleobase-containing compound metabolic process; regulation of metabolic process; actin filament-based process; actin filament-based movement; muscle filament sliding; regulation of nucleotide cataboli…	Cancer vs no-cancer
0.0490294	CASE_STATUSCase	Not significant	TPM1;TPM2;TPM3;TPM4	FALSE	system process; muscle system process; cellular component movement; muscle contraction; cellular process; actin filament-based process; actin filament-based movement; muscle filament sliding; multicellular organismal process; actin-myosin filament sliding; actin-mediated cell contraction; NA	Cancer vs no-cancer
0.0490294	CASE_STATUSCase	Not significant	TPM1;TPM2;TPM3;TPM4	FALSE	osteoblast differentiation; system process; muscle system process; cellular component movement; muscle contraction; cellular process; actin filament-based process; actin filament-based movement; muscle filament sliding; cell differentiation; multicellular organismal process; developmental process; actin-myosin filament sliding; cellular developmental process; actin-mediated cell contraction; NA; …	Cancer vs no-cancer
-0.083304	CASE_STATUSCase	Not significant	SERPINE2	FALSE	regulation of cell growth; regulation of sodium ion transport; developmental process involved in reproduction; transport; organelle organization; negative regulation of cell adhesion; blood coagulation; hemostasis; behavior; negative regulation of cell proliferation; regulation of smoothened signaling pathway; detection of external stimulus; detection of abiotic stimulus; response to external sti…	Cancer vs no-cancer
0.0637742	CASE_STATUSCase	Not significant	LDHB	FALSE	carbohydrate metabolic process; organic acid metabolic process; lactate metabolic process; pyruvate metabolic process; nucleobase-containing compound metabolic process; coenzyme metabolic process; oxidoreduction coenzyme metabolic process; nucleoside phosphate metabolic process; nitrogen compound metabolic process; metabolic process; nucleotide metabolic process; cellular process; pyridine nucleo…	Cancer vs no-cancer
-0.000350986	CASE_STATUSCase	Not significant	PROS1	FALSE	cell activation; immune system process; platelet degranulation; regulation of acute inflammatory response; regulation of immune system process; regulation of immune effector process; regulation of humoral immune response; protein modification process; proteolysis; transport; exocytosis; cellular component movement; response to stress; defense response; immune response; blood coagulation; hemostas…	Cancer vs no-cancer
-0.064107	CASE_STATUSCase	Not significant	H1F0	FALSE	DNA catabolic process, endonucleolytic; nucleobase-containing compound metabolic process; DNA metabolic process; DNA catabolic process; DNA fragmentation involved in apoptotic nuclear change; chromatin organization; nucleosome assembly; nitrogen compound metabolic process; apoptosis; cellular component disassembly involved in apoptosis; organelle organization; metabolic process; cell death; catab…	Cancer vs no-cancer
[truncated: 11,166 more rows]

## Sheet: Pathway
Category	pvals	BH	scores	Variable	termDiff	Group_comparison	Genes
[truncated: 28,556 more rows]
