# Supplementary material for: A Scaled Proteomic Discovery Study for Prostate Cancer Diagnostic Markers Using ProteographTM and Trapped Ion Mobility Mass Spectrometry
Source: Int J Mol Sci. 2024 Jul 23;25(15):8010. doi: 10.3390/ijms25158010 (PMC11311733; doi:10.3390/ijms25158010)
Supplement: Supplementary file 1 [file ijms-25-08010-s001.zip › Supplementary_Table_S4_AutoML_OHSU_Summarized_Stats.xlsx]

## Sheet: Case Def 1
Table S4. Classifier model optimization and benchmark with AutoML.
Time (min)	Model	Performance_Metric	Feature_Selection	mean_performance	s	SE	CI_bottom	CI_top
1	AutoML All 1 min	accuracy	AutoML	0.576437	0.096107	0.0175467	0.542045	0.610828
1	AutoML All 1 min	average_npv	AutoML	0.610326	0.112213	0.0204872	0.570171	0.650481
1	AutoML All 1 min	average_precision	AutoML	0.640706	0.0873562	0.015949	0.609446	0.671966
1	AutoML All 1 min	balanced_accuracy	AutoML	0.566806	0.0972292	0.0177516	0.532013	0.601599
1	AutoML All 1 min	f1	AutoML	0.643582	0.0913004	0.0166691	0.610911	0.676253
1	AutoML All 1 min	log_loss	AutoML	0.728674	0.164657	0.0300621	0.669753	0.787596
1	AutoML All 1 min	npv	AutoML	0.575752	0.163488	0.0298487	0.517249	0.634255
1	AutoML All 1 min	precision	AutoML	0.578954	0.0740997	0.0135287	0.552437	0.60547
1	AutoML All 1 min	recall	AutoML	0.733611	0.13821	0.0252335	0.684153	0.783069
1	AutoML All 1 min	roc_auc	AutoML	0.597971	0.107454	0.0196183	0.559519	0.636423
360	AutoML All 360 min	accuracy	AutoML	0.537701	0.0632983	0.0115566	0.51505	0.560352
360	AutoML All 360 min	average_npv	AutoML	0.585842	0.0905779	0.0165372	0.553429	0.618255
360	AutoML All 360 min	average_precision	AutoML	0.63182	0.0926991	0.0169245	0.598648	0.664992
360	AutoML All 360 min	balanced_accuracy	AutoML	0.533839	0.0611513	0.0111646	0.511957	0.555722
360	AutoML All 360 min	f1	AutoML	0.552159	0.175028	0.0319556	0.489526	0.614792
360	AutoML All 360 min	log_loss	AutoML	0.867566	0.64002	0.116851	0.638538	1.09659
360	AutoML All 360 min	npv	AutoML	0.488946	0.163286	0.0298119	0.430515	0.547377
360	AutoML All 360 min	precision	AutoML	0.524512	0.1544	0.0281895	0.469261	0.579763
360	AutoML All 360 min	recall	AutoML	0.612917	0.247169	0.0451266	0.524468	0.701365
360	AutoML All 360 min	roc_auc	AutoML	0.57619	0.104337	0.0190493	0.538854	0.613527
5	AutoML All 5 min	accuracy	AutoML	0.562835	0.0976283	0.0178244	0.527899	0.597771
5	AutoML All 5 min	average_npv	AutoML	0.59995	0.113415	0.0207067	0.559365	0.640535
5	AutoML All 5 min	average_precision	AutoML	0.624344	0.0854514	0.0156012	0.593766	0.654923
5	AutoML All 5 min	balanced_accuracy	AutoML	0.553284	0.0985342	0.0179898	0.518024	0.588544
5	AutoML All 5 min	f1	AutoML	0.630066	0.097524	0.0178054	0.595167	0.664964
5	AutoML All 5 min	log_loss	AutoML	0.698035	0.0623406	0.0113818	0.675726	0.720343
5	AutoML All 5 min	npv	AutoML	0.52421	0.198851	0.036305	0.453052	0.595367
5	AutoML All 5 min	precision	AutoML	0.569398	0.0796717	0.014546	0.540888	0.597908
5	AutoML All 5 min	recall	AutoML	0.718472	0.158374	0.028915	0.661799	0.775146
5	AutoML All 5 min	roc_auc	AutoML	0.582034	0.113549	0.020731	0.541401	0.622667
60	AutoML All 60 min	accuracy	AutoML	0.538927	0.0877527	0.0160214	0.507525	0.570329
60	AutoML All 60 min	average_npv	AutoML	0.602807	0.102132	0.0186466	0.566259	0.639354
60	AutoML All 60 min	average_precision	AutoML	0.627884	0.0901999	0.0164682	0.595607	0.660162
60	AutoML All 60 min	balanced_accuracy	AutoML	0.531667	0.084697	0.0154635	0.501358	0.561975
60	AutoML All 60 min	f1	AutoML	0.544817	0.242503	0.0442747	0.458039	0.631596
60	AutoML All 60 min	log_loss	AutoML	0.700668	0.0289461	0.00528481	0.69031	0.711026
60	AutoML All 60 min	npv	AutoML	0.400953	0.281562	0.051406	0.300197	0.501709
60	AutoML All 60 min	precision	AutoML	0.480746	0.204871	0.0374042	0.407434	0.554058
60	AutoML All 60 min	recall	AutoML	0.663333	0.343986	0.062803	0.540239	0.786427
60	AutoML All 60 min	roc_auc	AutoML	0.588542	0.103416	0.0188812	0.551535	0.625549
1	AutoML Custom 1 min	accuracy	Custom	0.594866	0.0988399	0.0180456	0.559497	0.630235
1	AutoML Custom 1 min	average_npv	Custom	0.620738	0.10339	0.0188763	0.58374	0.657736
1	AutoML Custom 1 min	average_precision	Custom	0.630286	0.0809218	0.0147742	0.601329	0.659244
1	AutoML Custom 1 min	balanced_accuracy	Custom	0.590655	0.0995028	0.0181666	0.555048	0.626261
1	AutoML Custom 1 min	f1	Custom	0.630239	0.113152	0.0206587	0.589748	0.67073
1	AutoML Custom 1 min	log_loss	Custom	0.700971	0.0900506	0.0164409	0.668747	0.733195
1	AutoML Custom 1 min	npv	Custom	0.543541	0.197295	0.0360211	0.472939	0.614142
1	AutoML Custom 1 min	precision	Custom	0.607942	0.0961243	0.0175498	0.573545	0.64234
1	AutoML Custom 1 min	recall	Custom	0.674167	0.17284	0.0315561	0.612317	0.736017
1	AutoML Custom 1 min	roc_auc	Custom	0.606716	0.100005	0.0182583	0.57093	0.642502
5	AutoML Custom 5 min	accuracy	Custom	0.571418	0.0722993	0.0132	0.545546	0.59729
5	AutoML Custom 5 min	average_npv	Custom	0.638266	0.0800649	0.0146178	0.609615	0.666917
5	AutoML Custom 5 min	average_precision	Custom	0.660167	0.0772744	0.0141083	0.632514	0.687819
5	AutoML Custom 5 min	balanced_accuracy	Custom	0.564782	0.0743357	0.0135718	0.538181	0.591382
5	AutoML Custom 5 min	f1	Custom	0.604832	0.150095	0.0274034	0.551121	0.658543
5	AutoML Custom 5 min	log_loss	Custom	0.707077	0.0840759	0.0153501	0.676991	0.737163
5	AutoML Custom 5 min	npv	Custom	0.48518	0.246219	0.0449533	0.397072	0.573289
5	AutoML Custom 5 min	precision	Custom	0.569974	0.129442	0.0236328	0.523653	0.616294
5	AutoML Custom 5 min	recall	Custom	0.681944	0.23825	0.0434982	0.596688	0.767201
5	AutoML Custom 5 min	roc_auc	Custom	0.628591	0.0790017	0.0144237	0.600321	0.656862
60	AutoML Custom 60 min	accuracy	Custom	0.603755	0.0805752	0.0147109	0.574921	0.632588
60	AutoML Custom 60 min	average_npv	Custom	0.609617	0.0924207	0.0168736	0.576544	0.642689
60	AutoML Custom 60 min	average_precision	Custom	0.646007	0.086877	0.0158615	0.614919	0.677096
60	AutoML Custom 60 min	balanced_accuracy	Custom	0.598552	0.0837643	0.0152932	0.568577	0.628526
60	AutoML Custom 60 min	f1	Custom	0.641156	0.0763693	0.0139431	0.613828	0.668485
60	AutoML Custom 60 min	log_loss	Custom	0.925928	0.472619	0.0862879	0.756804	1.09505
60	AutoML Custom 60 min	npv	Custom	0.552279	0.176207	0.0321708	0.489224	0.615334
60	AutoML Custom 60 min	precision	Custom	0.621524	0.0832951	0.0152075	0.591717	0.651331
60	AutoML Custom 60 min	recall	Custom	0.678056	0.134054	0.0244748	0.630085	0.726026
60	AutoML Custom 60 min	roc_auc	Custom	0.601141	0.0988375	0.0180452	0.565772	0.636509
NA	Custom_k 20 _c 0.5	roc_auc	Custom	0.607406	0.159073	0.0290426	0.550482	0.664329
NA	Custom_k 20 _c 0.6	roc_auc	Custom	0.585303	0.154398	0.0281891	0.530052	0.640553
NA	Custom_k 20 _c 0.7	roc_auc	Custom	0.616453	0.161373	0.0294625	0.558707	0.6742
NA	Custom_k 20 _c 0.8	roc_auc	Custom	0.619048	0.162053	0.0295867	0.561058	0.677038
NA	Custom_k 40 _c 0.5	roc_auc	Custom	0.606791	0.158632	0.0289622	0.550025	0.663557
NA	Custom_k 40 _c 0.6	roc_auc	Custom	0.609901	0.160583	0.0293184	0.552437	0.667365
NA	Custom_k 40 _c 0.7	roc_auc	Custom	0.615208	0.161296	0.0294485	0.557489	0.672927
NA	Custom_k 40 _c 0.8	roc_auc	Custom	0.622545	0.162633	0.0296926	0.564347	0.680742
NA	Custom_k 50 _c 0.5	roc_auc	Custom	0.610655	0.159407	0.0291035	0.553612	0.667698
NA	Custom_k 50 _c 0.6	roc_auc	Custom	0.60811	0.159798	0.029175	0.550927	0.665293
NA	Custom_k 50 _c 0.7	roc_auc	Custom	0.620888	0.163103	0.0297784	0.562522	0.679254
NA	Custom_k 50 _c 0.8	roc_auc	Custom	0.617505	0.161861	0.0295516	0.559584	0.675426
NA	Custom_k 80 _c 0.5	roc_auc	Custom	0.601503	0.157806	0.0288114	0.545033	0.657973
NA	Custom_k 80 _c 0.6	roc_auc	Custom	0.605422	0.158709	0.0289762	0.548628	0.662215
NA	Custom_k 80 _c 0.7	roc_auc	Custom	0.620382	0.163202	0.0297965	0.561981	0.678783
NA	Custom_k 80 _c 0.8	roc_auc	Custom	0.625218	0.164133	0.0299665	0.566484	0.683953
NA	Custom_k 100 _c 0.5	roc_auc	Custom	0.624142	0.163368	0.0298267	0.565682	0.682602
NA	Custom_k 100 _c 0.6	roc_auc	Custom	0.600804	0.15766	0.0287847	0.544386	0.657221
NA	Custom_k 100 _c 0.7	roc_auc	Custom	0.603507	0.158976	0.029025	0.546618	0.660396
NA	Custom_k 100 _c 0.8	roc_auc	Custom	0.63879	0.167388	0.0305608	0.578891	0.698689
NA	Custom_k 125 _c 0.5	roc_auc	Custom	0.618016	0.161867	0.0295527	0.560093	0.675939
NA	Custom_k 125 _c 0.6	roc_auc	Custom	0.604831	0.158755	0.0289845	0.548022	0.661641
NA	Custom_k 125 _c 0.7	roc_auc	Custom	0.610362	0.160195	0.0292474	0.553037	0.667687
NA	Custom_k 125 _c 0.8	roc_auc	Custom	0.62941	0.165359	0.0301902	0.570237	0.688583
NA	Custom_k 160 _c 0.5	roc_auc	Custom	0.61998	0.162561	0.0296795	0.561808	0.678152
NA	Custom_k 160 _c 0.6	roc_auc	Custom	0.60381	0.158326	0.0289063	0.547153	0.660466
NA	Custom_k 160 _c 0.7	roc_auc	Custom	0.607991	0.159865	0.0291873	0.550784	0.665198
NA	Custom_k 160 _c 0.8	roc_auc	Custom	0.635015	0.166345	0.0303704	0.575489	0.694541
NA	Custom_k 200 _c 0.5	roc_auc	Custom	0.617589	0.162277	0.0296275	0.559519	0.675659
NA	Custom_k 200 _c 0.6	roc_auc	Custom	0.611602	0.160757	0.0293501	0.554076	0.669128
NA	Custom_k 200 _c 0.7	roc_auc	Custom	0.613304	0.160797	0.0293574	0.555763	0.670844
NA	Custom_k 200 _c 0.8	roc_auc	Custom	0.62686	0.164427	0.0300201	0.568021	0.6857
NA	Custom_k 20 _c 0.5	average_npv	Custom	0.588875	0.154718	0.0282475	0.53351	0.64424
NA	Custom_k 20 _c 0.6	average_npv	Custom	0.58426	0.154132	0.0281405	0.529104	0.639415
NA	Custom_k 20 _c 0.7	average_npv	Custom	0.586185	0.155573	0.0284036	0.530514	0.641856
NA	Custom_k 20 _c 0.8	average_npv	Custom	0.598035	0.157817	0.0288133	0.541561	0.654509
NA	Custom_k 40 _c 0.5	average_npv	Custom	0.591697	0.156209	0.0285197	0.535799	0.647596
NA	Custom_k 40 _c 0.6	average_npv	Custom	0.604124	0.159782	0.0291721	0.546947	0.661302
NA	Custom_k 40 _c 0.7	average_npv	Custom	0.590195	0.156139	0.028507	0.534321	0.646068
NA	Custom_k 40 _c 0.8	average_npv	Custom	0.603525	0.158335	0.0289079	0.546866	0.660185
NA	Custom_k 50 _c 0.5	average_npv	Custom	0.596775	0.156724	0.0286138	0.540691	0.652858
NA	Custom_k 50 _c 0.6	average_npv	Custom	0.602033	0.158505	0.028939	0.545312	0.658753
NA	Custom_k 50 _c 0.7	average_npv	Custom	0.59676	0.15848	0.0289344	0.540048	0.653471
NA	Custom_k 50 _c 0.8	average_npv	Custom	0.606858	0.159175	0.0290613	0.549898	0.663818
NA	Custom_k 80 _c 0.5	average_npv	Custom	0.598378	0.157461	0.0287483	0.542032	0.654725
NA	Custom_k 80 _c 0.6	average_npv	Custom	0.592566	0.156044	0.0284896	0.536727	0.648406
NA	Custom_k 80 _c 0.7	average_npv	Custom	0.599946	0.158946	0.0290195	0.543068	0.656825
NA	Custom_k 80 _c 0.8	average_npv	Custom	0.612295	0.161588	0.0295017	0.554472	0.670119
NA	Custom_k 100 _c 0.5	average_npv	Custom	0.615425	0.162324	0.0296361	0.557339	0.673512
NA	Custom_k 100 _c 0.6	average_npv	Custom	0.592208	0.15636	0.0285473	0.536256	0.648161
NA	Custom_k 100 _c 0.7	average_npv	Custom	0.58282	0.154442	0.0281972	0.527554	0.638087
NA	Custom_k 100 _c 0.8	average_npv	Custom	0.616401	0.163298	0.029814	0.557966	0.674837
NA	Custom_k 125 _c 0.5	average_npv	Custom	0.604216	0.160412	0.0292872	0.546813	0.661619
NA	Custom_k 125 _c 0.6	average_npv	Custom	0.593382	0.156745	0.0286176	0.537291	0.649472
NA	Custom_k 125 _c 0.7	average_npv	Custom	0.597708	0.157981	0.0288433	0.541176	0.654241
NA	Custom_k 125 _c 0.8	average_npv	Custom	0.612276	0.161776	0.0295361	0.554385	0.670167
NA	Custom_k 160 _c 0.5	average_npv	Custom	0.6127	0.161564	0.0294975	0.554885	0.670515
NA	Custom_k 160 _c 0.6	average_npv	Custom	0.594733	0.157435	0.0287435	0.538395	0.65107
NA	Custom_k 160 _c 0.7	average_npv	Custom	0.591386	0.156389	0.0285526	0.535423	0.647349
NA	Custom_k 160 _c 0.8	average_npv	Custom	0.61447	0.162348	0.0296405	0.556375	0.672565
NA	Custom_k 200 _c 0.5	average_npv	Custom	0.60861	0.161614	0.0295066	0.550777	0.666443
NA	Custom_k 200 _c 0.6	average_npv	Custom	0.600398	0.158634	0.0289624	0.543632	0.657164
NA	Custom_k 200 _c 0.7	average_npv	Custom	0.588797	0.156094	0.0284987	0.532939	0.644654
NA	Custom_k 200 _c 0.8	average_npv	Custom	0.603449	0.159956	0.0292038	0.546209	0.660688
NA	Custom_k 20 _c 0.5	average_precision	Custom	0.629287	0.165431	0.0302034	0.570088	0.688485
NA	Custom_k 20 _c 0.6	average_precision	Custom	0.611048	0.160163	0.0292416	0.553734	0.668361
NA	Custom_k 20 _c 0.7	average_precision	Custom	0.63505	0.166489	0.0303965	0.575473	0.694628
NA	Custom_k 20 _c 0.8	average_precision	Custom	0.624028	0.163484	0.0298479	0.565526	0.68253
NA	Custom_k 40 _c 0.5	average_precision	Custom	0.622785	0.163205	0.0297971	0.564383	0.681188
NA	Custom_k 40 _c 0.6	average_precision	Custom	0.635019	0.166203	0.0303443	0.575544	0.694493
NA	Custom_k 40 _c 0.7	average_precision	Custom	0.63096	0.165389	0.0301957	0.571776	0.690144
NA	Custom_k 40 _c 0.8	average_precision	Custom	0.639018	0.166762	0.0304465	0.579343	0.698693
NA	Custom_k 50 _c 0.5	average_precision	Custom	0.618593	0.162092	0.0295938	0.560589	0.676597
NA	Custom_k 50 _c 0.6	average_precision	Custom	0.6325	0.165625	0.0302389	0.573232	0.691768
NA	Custom_k 50 _c 0.7	average_precision	Custom	0.628915	0.165225	0.0301659	0.56979	0.68804
NA	Custom_k 50 _c 0.8	average_precision	Custom	0.633089	0.16581	0.0302726	0.573754	0.692423
NA	Custom_k 80 _c 0.5	average_precision	Custom	0.600423	0.157527	0.0287604	0.544052	0.656793
NA	Custom_k 80 _c 0.6	average_precision	Custom	0.609701	0.15994	0.029201	0.552467	0.666935
NA	Custom_k 80 _c 0.7	average_precision	Custom	0.636808	0.167045	0.0304981	0.577032	0.696584
NA	Custom_k 80 _c 0.8	average_precision	Custom	0.635025	0.166674	0.0304303	0.575382	0.694669
NA	Custom_k 100 _c 0.5	average_precision	Custom	0.614657	0.161669	0.0295166	0.556804	0.672509
NA	Custom_k 100 _c 0.6	average_precision	Custom	0.614013	0.161147	0.0294213	0.556347	0.671678
NA	Custom_k 100 _c 0.7	average_precision	Custom	0.625125	0.164034	0.0299485	0.566426	0.683824
NA	Custom_k 100 _c 0.8	average_precision	Custom	0.649731	0.170033	0.0310436	0.588886	0.710577
NA	Custom_k 125 _c 0.5	average_precision	Custom	0.618766	0.162585	0.0296838	0.560585	0.676946
NA	Custom_k 125 _c 0.6	average_precision	Custom	0.616597	0.162103	0.0295959	0.558589	0.674604
NA	Custom_k 125 _c 0.7	average_precision	Custom	0.625663	0.164155	0.0299705	0.56692	0.684405
NA	Custom_k 125 _c 0.8	average_precision	Custom	0.63819	0.167667	0.0306116	0.578191	0.698189
NA	Custom_k 160 _c 0.5	average_precision	Custom	0.632766	0.166151	0.0303349	0.573309	0.692222
NA	Custom_k 160 _c 0.6	average_precision	Custom	0.611736	0.16047	0.0292978	0.554312	0.66916
NA	Custom_k 160 _c 0.7	average_precision	Custom	0.619741	0.162871	0.0297359	0.561458	0.678023
NA	Custom_k 160 _c 0.8	average_precision	Custom	0.642761	0.168689	0.0307983	0.582396	0.703125
NA	Custom_k 200 _c 0.5	average_precision	Custom	0.632451	0.16617	0.0303383	0.572988	0.691914
NA	Custom_k 200 _c 0.6	average_precision	Custom	0.612657	0.161561	0.0294969	0.554843	0.670471
NA	Custom_k 200 _c 0.7	average_precision	Custom	0.617818	0.162288	0.0296296	0.559744	0.675892
NA	Custom_k 200 _c 0.8	average_precision	Custom	0.634141	0.166857	0.0304638	0.574432	0.69385

## Sheet: Case Def 2
Time (min)	Model	Performance_Metric	Feature_Selection	mean_performance	s	SE	CI_bottom	CI_top
1	AutoML All 1 min	accuracy	AutoML	0.702375	0.107882	0.0196965	0.66377	0.740981
1	AutoML All 1 min	average_npv	AutoML	0.72965	0.088008	0.016068	0.698157	0.761144
1	AutoML All 1 min	average_precision	AutoML	0.316664	0.106652	0.019472	0.278499	0.354829
1	AutoML All 1 min	balanced_accuracy	AutoML	0.496272	0.0203374	0.00371308	0.488994	0.503549
1	AutoML All 1 min	f1	AutoML	0.01997	0.0836272	0.0152682	-0.00995563	0.0498956
1	AutoML All 1 min	log_loss	AutoML	0.737258	0.336577	0.0614503	0.616815	0.8577
1	AutoML All 1 min	npv	AutoML	0.698357	0.148755	0.0271588	0.645126	0.751589
1	AutoML All 1 min	precision	AutoML	0.0425287	0.187712	0.0342714	-0.0246432	0.109701
1	AutoML All 1 min	recall	AutoML	0.0363636	0.182756	0.0333666	-0.0290348	0.101762
1	AutoML All 1 min	roc_auc	AutoML	0.463457	0.115386	0.0210665	0.422167	0.504747
360	AutoML All 360 min	accuracy	AutoML	0.713985	0.0906045	0.016542	0.681562	0.746407
360	AutoML All 360 min	average_npv	AutoML	0.740554	0.107569	0.0196394	0.702061	0.779047
360	AutoML All 360 min	average_precision	AutoML	0.333263	0.111996	0.0204476	0.293186	0.373341
360	AutoML All 360 min	balanced_accuracy	AutoML	0.505577	0.0321362	0.00586724	0.494077	0.517077
360	AutoML All 360 min	f1	AutoML	0.0509318	0.134766	0.0246047	0.00270653	0.0991571
360	AutoML All 360 min	log_loss	AutoML	0.6296	0.076351	0.0139397	0.602278	0.656922
360	AutoML All 360 min	npv	AutoML	0.727705	0.06504	0.0118746	0.704431	0.75098
360	AutoML All 360 min	precision	AutoML	0.0960317	0.242527	0.0442792	0.00924451	0.182819
360	AutoML All 360 min	recall	AutoML	0.0540741	0.17884	0.0326515	-0.00992293	0.118071
360	AutoML All 360 min	roc_auc	AutoML	0.480003	0.140634	0.0256761	0.429678	0.530329
5	AutoML All 5 min	accuracy	AutoML	0.657165	0.140034	0.0255667	0.607054	0.707275
5	AutoML All 5 min	average_npv	AutoML	0.707583	0.105118	0.0191918	0.669967	0.745199
5	AutoML All 5 min	average_precision	AutoML	0.312684	0.114818	0.0209628	0.271597	0.353771
5	AutoML All 5 min	balanced_accuracy	AutoML	0.493796	0.0606238	0.0110683	0.472102	0.51549
5	AutoML All 5 min	f1	AutoML	0.0913474	0.153402	0.0280072	0.0364532	0.146242
5	AutoML All 5 min	log_loss	AutoML	0.928023	0.530034	0.0967706	0.738353	1.11769
5	AutoML All 5 min	npv	AutoML	0.714612	0.0842217	0.0153767	0.684474	0.744751
5	AutoML All 5 min	precision	AutoML	0.102511	0.211074	0.0385367	0.0269791	0.178043
5	AutoML All 5 min	recall	AutoML	0.123987	0.214838	0.0392238	0.0471089	0.200866
5	AutoML All 5 min	roc_auc	AutoML	0.434722	0.153931	0.0281038	0.379638	0.489805
60	AutoML All 60 min	accuracy	AutoML	0.636552	0.167944	0.0306623	0.576454	0.69665
60	AutoML All 60 min	average_npv	AutoML	0.730098	0.112643	0.0205657	0.689789	0.770407
60	AutoML All 60 min	average_precision	AutoML	0.316193	0.0973137	0.017767	0.28137	0.351016
60	AutoML All 60 min	balanced_accuracy	AutoML	0.505045	0.0236317	0.00431455	0.496589	0.513502
60	AutoML All 60 min	f1	AutoML	0.0996875	0.176819	0.0322825	0.0364138	0.162961
60	AutoML All 60 min	log_loss	AutoML	0.67807	0.134723	0.024597	0.62986	0.72628
60	AutoML All 60 min	npv	AutoML	0.662435	0.240089	0.0438341	0.57652	0.748349
60	AutoML All 60 min	precision	AutoML	0.0748049	0.133402	0.0243557	0.0270676	0.122542
60	AutoML All 60 min	recall	AutoML	0.199199	0.368839	0.0673406	0.0672116	0.331187
60	AutoML All 60 min	roc_auc	AutoML	0.464209	0.125019	0.0228252	0.419472	0.508946
1	AutoML Custom 1 min	accuracy	Custom	0.699502	0.0927825	0.0169397	0.6663	0.732704
1	AutoML Custom 1 min	average_npv	Custom	0.754048	0.121249	0.0221369	0.71066	0.797436
1	AutoML Custom 1 min	average_precision	Custom	0.354535	0.124374	0.0227076	0.310028	0.399041
1	AutoML Custom 1 min	balanced_accuracy	Custom	0.49448	0.0533343	0.00973747	0.475395	0.513565
1	AutoML Custom 1 min	f1	Custom	0.0540039	0.115724	0.0211283	0.0125924	0.0954153
1	AutoML Custom 1 min	log_loss	Custom	0.679922	0.251987	0.0460064	0.589749	0.770095
1	AutoML Custom 1 min	npv	Custom	0.720914	0.0768681	0.0140341	0.693407	0.748421
1	AutoML Custom 1 min	precision	Custom	0.113889	0.239655	0.0437548	0.0281294	0.199648
1	AutoML Custom 1 min	recall	Custom	0.0397234	0.0926068	0.0169076	0.00658452	0.0728623
1	AutoML Custom 1 min	roc_auc	Custom	0.507855	0.161935	0.0295652	0.449908	0.565803
5	AutoML Custom 5 min	accuracy	Custom	0.675977	0.117505	0.0214533	0.633929	0.718026
5	AutoML Custom 5 min	average_npv	Custom	0.760761	0.111053	0.0202755	0.721021	0.800501
5	AutoML Custom 5 min	average_precision	Custom	0.346723	0.0883181	0.0161246	0.315119	0.378328
5	AutoML Custom 5 min	balanced_accuracy	Custom	0.49037	0.0447824	0.0081761	0.474344	0.506395
5	AutoML Custom 5 min	f1	Custom	0.0868807	0.13052	0.0238296	0.0401746	0.133587
5	AutoML Custom 5 min	log_loss	Custom	0.679703	0.12325	0.0225023	0.635598	0.723807
5	AutoML Custom 5 min	npv	Custom	0.696048	0.152552	0.027852	0.641459	0.750638
5	AutoML Custom 5 min	precision	Custom	0.138175	0.228426	0.0417048	0.0564333	0.219916
5	AutoML Custom 5 min	recall	Custom	0.0870911	0.190495	0.0347794	0.0189235	0.155259
5	AutoML Custom 5 min	roc_auc	Custom	0.521528	0.125904	0.0229867	0.476474	0.566582
60	AutoML Custom 60 min	accuracy	Custom	0.64092	0.0909275	0.016601	0.608382	0.673458
60	AutoML Custom 60 min	average_npv	Custom	0.755614	0.113045	0.0206391	0.715161	0.796066
60	AutoML Custom 60 min	average_precision	Custom	0.350354	0.114215	0.0208527	0.309483	0.391225
60	AutoML Custom 60 min	balanced_accuracy	Custom	0.49349	0.06666	0.0121704	0.469636	0.517343
60	AutoML Custom 60 min	f1	Custom	0.169993	0.134769	0.0246053	0.121766	0.218219
60	AutoML Custom 60 min	log_loss	Custom	0.722273	0.286822	0.0523663	0.619635	0.824911
60	AutoML Custom 60 min	npv	Custom	0.718256	0.0903924	0.0165033	0.685909	0.750602
60	AutoML Custom 60 min	precision	Custom	0.21791	0.175503	0.0320424	0.155107	0.280713
60	AutoML Custom 60 min	recall	Custom	0.159102	0.142876	0.0260855	0.107974	0.210229
60	AutoML Custom 60 min	roc_auc	Custom	0.505638	0.132304	0.0241553	0.458294	0.552982
NA	Custom_k 20 _c 0.5	roc_auc	Custom	0.595717	0.156116	0.0285027	0.539852	0.651582
NA	Custom_k 20 _c 0.6	roc_auc	Custom	0.624256	0.163408	0.0298341	0.565781	0.68273
NA	Custom_k 20 _c 0.7	roc_auc	Custom	0.61967	0.162116	0.0295982	0.561658	0.677683
NA	Custom_k 20 _c 0.8	roc_auc	Custom	0.621862	0.163042	0.0297672	0.563519	0.680206
NA	Custom_k 40 _c 0.5	roc_auc	Custom	0.591897	0.15541	0.0283739	0.536285	0.64751
NA	Custom_k 40 _c 0.6	roc_auc	Custom	0.610723	0.159589	0.0291369	0.553614	0.667831
NA	Custom_k 40 _c 0.7	roc_auc	Custom	0.624432	0.164708	0.0300714	0.565492	0.683372
NA	Custom_k 40 _c 0.8	roc_auc	Custom	0.615267	0.163388	0.0298304	0.556799	0.673734
NA	Custom_k 50 _c 0.5	roc_auc	Custom	0.597064	0.15661	0.0285929	0.541022	0.653106
NA	Custom_k 50 _c 0.6	roc_auc	Custom	0.616547	0.161297	0.0294486	0.558827	0.674266
NA	Custom_k 50 _c 0.7	roc_auc	Custom	0.60967	0.16199	0.0295752	0.551703	0.667638
NA	Custom_k 50 _c 0.8	roc_auc	Custom	0.605568	0.160768	0.0293521	0.548038	0.663098
NA	Custom_k 80 _c 0.5	roc_auc	Custom	0.598237	0.156724	0.0286137	0.542154	0.654319
NA	Custom_k 80 _c 0.6	roc_auc	Custom	0.600284	0.157736	0.0287984	0.543839	0.656729
NA	Custom_k 80 _c 0.7	roc_auc	Custom	0.608266	0.159964	0.0292052	0.551024	0.665508
NA	Custom_k 80 _c 0.8	roc_auc	Custom	0.623582	0.16349	0.029849	0.565077	0.682086
NA	Custom_k 100 _c 0.5	roc_auc	Custom	0.590846	0.155794	0.028444	0.535096	0.646596
NA	Custom_k 100 _c 0.6	roc_auc	Custom	0.603126	0.157916	0.0288314	0.546616	0.659635
NA	Custom_k 100 _c 0.7	roc_auc	Custom	0.618722	0.161955	0.0295687	0.560767	0.676676
NA	Custom_k 100 _c 0.8	roc_auc	Custom	0.614819	0.16098	0.0293908	0.557213	0.672425
NA	Custom_k 125 _c 0.5	roc_auc	Custom	0.611896	0.161055	0.0294044	0.554264	0.669529
NA	Custom_k 125 _c 0.6	roc_auc	Custom	0.612725	0.160548	0.0293119	0.555273	0.670176
NA	Custom_k 125 _c 0.7	roc_auc	Custom	0.590331	0.154809	0.0282642	0.534934	0.645729
NA	Custom_k 125 _c 0.8	roc_auc	Custom	0.609793	0.160649	0.0293304	0.552305	0.66728
NA	Custom_k 160 _c 0.5	roc_auc	Custom	0.612628	0.16134	0.0294564	0.554894	0.670363
NA	Custom_k 160 _c 0.6	roc_auc	Custom	0.584435	0.153713	0.0280641	0.52943	0.639441
NA	Custom_k 160 _c 0.7	roc_auc	Custom	0.623254	0.164046	0.0299505	0.564551	0.681957
NA	Custom_k 160 _c 0.8	roc_auc	Custom	0.593736	0.156553	0.0285826	0.537714	0.649758
NA	Custom_k 200 _c 0.5	roc_auc	Custom	0.610889	0.162084	0.0295924	0.552888	0.668891
NA	Custom_k 200 _c 0.6	roc_auc	Custom	0.60506	0.1607	0.0293396	0.547555	0.662566
NA	Custom_k 200 _c 0.7	roc_auc	Custom	0.58741	0.156021	0.0284854	0.531579	0.643242
NA	Custom_k 200 _c 0.8	roc_auc	Custom	0.620733	0.163848	0.0299145	0.5621	0.679365
NA	Custom_k 20 _c 0.5	average_npv	Custom	0.704507	0.184387	0.0336643	0.638525	0.770489
NA	Custom_k 20 _c 0.6	average_npv	Custom	0.693881	0.182544	0.0333278	0.628558	0.759203
NA	Custom_k 20 _c 0.7	average_npv	Custom	0.695592	0.18292	0.0333964	0.630135	0.761049
NA	Custom_k 20 _c 0.8	average_npv	Custom	0.697428	0.183541	0.0335099	0.631748	0.763107
NA	Custom_k 40 _c 0.5	average_npv	Custom	0.718828	0.188126	0.034347	0.651508	0.786149
NA	Custom_k 40 _c 0.6	average_npv	Custom	0.698359	0.183085	0.0334266	0.632843	0.763875
NA	Custom_k 40 _c 0.7	average_npv	Custom	0.686424	0.180325	0.0329228	0.621895	0.750952
NA	Custom_k 40 _c 0.8	average_npv	Custom	0.693295	0.182253	0.0332747	0.628077	0.758514
NA	Custom_k 50 _c 0.5	average_npv	Custom	0.732559	0.192287	0.0351067	0.66375	0.801369
NA	Custom_k 50 _c 0.6	average_npv	Custom	0.713203	0.187595	0.0342501	0.646072	0.780333
NA	Custom_k 50 _c 0.7	average_npv	Custom	0.692547	0.18272	0.0333599	0.627162	0.757932
NA	Custom_k 50 _c 0.8	average_npv	Custom	0.689306	0.181607	0.0331567	0.624319	0.754293
NA	Custom_k 80 _c 0.5	average_npv	Custom	0.730874	0.192007	0.0350555	0.662165	0.799583
NA	Custom_k 80 _c 0.6	average_npv	Custom	0.724093	0.190457	0.0347725	0.655939	0.792247
NA	Custom_k 80 _c 0.7	average_npv	Custom	0.714835	0.188437	0.0344037	0.647404	0.782266
NA	Custom_k 80 _c 0.8	average_npv	Custom	0.701287	0.184986	0.0337736	0.635091	0.767484
NA	Custom_k 100 _c 0.5	average_npv	Custom	0.740539	0.194274	0.0354694	0.671019	0.810059
NA	Custom_k 100 _c 0.6	average_npv	Custom	0.733436	0.192639	0.0351709	0.664501	0.802371
NA	Custom_k 100 _c 0.7	average_npv	Custom	0.718188	0.189555	0.0346079	0.650357	0.78602
NA	Custom_k 100 _c 0.8	average_npv	Custom	0.711954	0.187802	0.0342878	0.644749	0.779158
NA	Custom_k 125 _c 0.5	average_npv	Custom	0.73999	0.193872	0.035396	0.670613	0.809366
NA	Custom_k 125 _c 0.6	average_npv	Custom	0.732503	0.192852	0.0352097	0.663492	0.801514
NA	Custom_k 125 _c 0.7	average_npv	Custom	0.72517	0.190518	0.0347836	0.656994	0.793346
NA	Custom_k 125 _c 0.8	average_npv	Custom	0.72098	0.190331	0.0347496	0.652871	0.789089
NA	Custom_k 160 _c 0.5	average_npv	Custom	0.747965	0.196849	0.0359396	0.677523	0.818407
NA	Custom_k 160 _c 0.6	average_npv	Custom	0.744312	0.19542	0.0356787	0.674381	0.814242
NA	Custom_k 160 _c 0.7	average_npv	Custom	0.736524	0.194126	0.0354425	0.667057	0.805992
NA	Custom_k 160 _c 0.8	average_npv	Custom	0.726001	0.19103	0.0348771	0.657642	0.79436
NA	Custom_k 200 _c 0.5	average_npv	Custom	0.739232	0.195175	0.0356339	0.669389	0.809074
NA	Custom_k 200 _c 0.6	average_npv	Custom	0.738295	0.194537	0.0355174	0.668681	0.807909
NA	Custom_k 200 _c 0.7	average_npv	Custom	0.741685	0.195042	0.0356096	0.67189	0.81148
NA	Custom_k 200 _c 0.8	average_npv	Custom	0.730305	0.192493	0.0351443	0.661423	0.799188
NA	Custom_k 20 _c 0.5	average_precision	Custom	0.264308	0.0757609	0.013832	0.237198	0.291419
NA	Custom_k 20 _c 0.6	average_precision	Custom	0.257293	0.0720015	0.0131456	0.231527	0.283058
NA	Custom_k 20 _c 0.7	average_precision	Custom	0.256434	0.0718357	0.0131153	0.230728	0.28214
NA	Custom_k 20 _c 0.8	average_precision	Custom	0.248355	0.0676292	0.0123473	0.224154	0.272556
NA	Custom_k 40 _c 0.5	average_precision	Custom	0.282857	0.0779726	0.0142358	0.254955	0.310759
NA	Custom_k 40 _c 0.6	average_precision	Custom	0.274684	0.0766675	0.0139975	0.247249	0.302119
NA	Custom_k 40 _c 0.7	average_precision	Custom	0.266703	0.0749272	0.0136798	0.239891	0.293515
NA	Custom_k 40 _c 0.8	average_precision	Custom	0.270652	0.0756248	0.0138071	0.24359	0.297714
NA	Custom_k 50 _c 0.5	average_precision	Custom	0.294624	0.0823222	0.0150299	0.265166	0.324083
NA	Custom_k 50 _c 0.6	average_precision	Custom	0.28736	0.0799256	0.0145923	0.258759	0.315961
NA	Custom_k 50 _c 0.7	average_precision	Custom	0.288142	0.0819106	0.0149548	0.258831	0.317453
NA	Custom_k 50 _c 0.8	average_precision	Custom	0.284179	0.0800539	0.0146158	0.255532	0.312826
NA	Custom_k 80 _c 0.5	average_precision	Custom	0.327275	0.0933918	0.0170509	0.293855	0.360695
NA	Custom_k 80 _c 0.6	average_precision	Custom	0.303059	0.0854894	0.0156082	0.272467	0.333651
NA	Custom_k 80 _c 0.7	average_precision	Custom	0.299993	0.0849759	0.0155144	0.269585	0.330401
NA	Custom_k 80 _c 0.8	average_precision	Custom	0.277839	0.0794028	0.0144969	0.249425	0.306253
NA	Custom_k 100 _c 0.5	average_precision	Custom	0.325188	0.0917623	0.0167534	0.292351	0.358025
NA	Custom_k 100 _c 0.6	average_precision	Custom	0.320566	0.0919772	0.0167927	0.287653	0.35348
NA	Custom_k 100 _c 0.7	average_precision	Custom	0.293762	0.0831816	0.0151868	0.263996	0.323529
NA	Custom_k 100 _c 0.8	average_precision	Custom	0.294751	0.0825953	0.0150798	0.265194	0.324307
NA	Custom_k 125 _c 0.5	average_precision	Custom	0.333314	0.0945403	0.0172606	0.299483	0.367145
NA	Custom_k 125 _c 0.6	average_precision	Custom	0.310328	0.088537	0.0161646	0.278645	0.34201
NA	Custom_k 125 _c 0.7	average_precision	Custom	0.300375	0.0847122	0.0154663	0.270061	0.330689
NA	Custom_k 125 _c 0.8	average_precision	Custom	0.305431	0.0854285	0.015597	0.274861	0.336002
NA	Custom_k 160 _c 0.5	average_precision	Custom	0.335111	0.0959471	0.0175175	0.300777	0.369445
NA	Custom_k 160 _c 0.6	average_precision	Custom	0.330633	0.0938365	0.0171321	0.297054	0.364212
NA	Custom_k 160 _c 0.7	average_precision	Custom	0.335926	0.0963722	0.0175951	0.30144	0.370412
NA	Custom_k 160 _c 0.8	average_precision	Custom	0.314616	0.0894819	0.0163371	0.282596	0.346637
NA	Custom_k 200 _c 0.5	average_precision	Custom	0.341455	0.0966096	0.0176384	0.306884	0.376026
NA	Custom_k 200 _c 0.6	average_precision	Custom	0.332149	0.0932552	0.017026	0.298778	0.36552
NA	Custom_k 200 _c 0.7	average_precision	Custom	0.324698	0.091132	0.0166383	0.292087	0.357309
NA	Custom_k 200 _c 0.8	average_precision	Custom	0.321993	0.094536	0.0172598	0.288164	0.355822
