# Supplementary material for: A Scaled Proteomic Discovery Study for Prostate Cancer Diagnostic Markers Using ProteographTM and Trapped Ion Mobility Mass Spectrometry
Source: Int J Mol Sci. 2024 Jul 23;25(15):8010. doi: 10.3390/ijms25158010 (PMC11311733; doi:10.3390/ijms25158010)
Supplement: Supplementary file 1 [file ijms-25-08010-s001.zip › Supplementary_Table_S5_Withheld_Validation_Results.xlsx]

## Sheet: Withheld Validation
Table S5. Results from the multimarker classifier in the withheld validation set.
	Subjects	Definition	Metric	MM Performance	PCPT Performance	p-value
Validation in Withheld Test Set	PSA 4-10	1	AUC	0.48 [0.39, 0.58]	0.70 [0.61, 0.79]	1
	PSA 4-10	1	NPV	0.41 [0.31, 0.53]	0.67 [0.55, 0.79]	1
	PSA 4-10	1	PPV	0.60 [0.49, 0.71]	0.68 [0.57, 0.82]	0.9
	PSA 4-10	2	AUC	0.51 [0.40, 0.62]	0.68 [0.58, 0.78]	0.99
	PSA 4-10	2	NPV	0.75 [0.66, 0.86]	0.86 [0.78, 0.92]	0.99
	PSA 4-10	2	PPV	0.25 [0.17, 0.37]	0.39 [0.26, 0.56]	0.96
