# Supplementary material for: A Scaled Proteomic Discovery Study for Prostate Cancer Diagnostic Markers Using ProteographTM and Trapped Ion Mobility Mass Spectrometry
Source: Int J Mol Sci. 2024 Jul 23;25(15):8010. doi: 10.3390/ijms25158010 (PMC11311733; doi:10.3390/ijms25158010)
Supplement: Supplementary file 1 [file ijms-25-08010-s001.zip › Supplementary_Table_S6_feature_importance_PSA_bootstrap_CV.xlsx]

## Sheet: feature_importance_all_subjects
Table S6. Summarized feature importance from the protein multimarker classifier in the BBC-CV for subjects with PSA 4-10 ng/mL.
feature	CaseDef	Cohort	summary_imp	summary_inc	Protein.Group	Nanoparticle	Genes
S-007-181_Q96DB5	2	Both	0.0733294	0.908327	Q96DB5	S-007-181	RMDN1
S-118-121_O75339	1	Both	0.072927	1	O75339	S-118-121	CILP
S-007-181_Q8WWA0	1	Both	0.0704056	0.999827	Q8WWA0	S-007-181	ITLN1
S-003-235_Q9HCB6	1	Both	0.0684356	0.960227	Q9HCB6	S-003-235	SPON1
S-007-181_P13796;P13797;P13797-2	2	Both	0.0677835	0.84312	P13796;P13797;P13797-2	S-007-181	LCP1;PLS3
S-118-121_P27169	1	Both	0.0647144	0.88648	P27169	S-118-121	PON1
S-007-181_O94985;O94985-2	2	Both	0.0642902	0.90382	O94985;O94985-2	S-007-181	CLSTN1
S-007-181_B5MCW2;G5E9G0	1	Both	0.0612179	0.98724	B5MCW2;G5E9G0	S-007-181	RPL3
S-229-081_O60476;P33908	1	Both	0.0611182	0.963613	O60476;P33908	S-229-081	MAN1A1;MAN1A2
S-007-181_Q9Y3E7-2;Q9Y3E7-4	1	Both	0.0602736	0.995813	Q9Y3E7-2;Q9Y3E7-4	S-007-181	CHMP3
S-229-081_B4DPQ0;F5H2D0	1	Both	0.0600943	0.905607	B4DPQ0;F5H2D0	S-229-081	C1R
S-003-235_Q7Z5R6	1	Both	0.0593756	0.99178	Q7Z5R6	S-003-235	APBB1IP
S-229-081_P13796;P13797-2	2	Both	0.0589903	0.882207	P13796;P13797-2	S-229-081	LCP1;PLS3
S-118-121_Q12805;Q12805-2;Q12805-3;Q12805-4	2	Both	0.0577117	0.820253	Q12805;Q12805-2;Q12805-3;Q12805-4	S-118-121	EFEMP1
S-118-121_P04264	1	Both	0.0563171	0.937873	P04264	S-118-121	KRT1
S-003-235_Q92743	1	Both	0.0530714	0.83446	Q92743	S-003-235	HTRA1
S-007-181_A8K7Q2;E9PKE3	1	Both	0.0525608	0.859893	A8K7Q2;E9PKE3	S-007-181	HSPA8
S-118-121_Q12906;Q12906-2;Q12906-3;Q12906-4;Q12906-5;Q12906-6;Q12906-7	1	Both	0.0507918	0.898867	Q12906;Q12906-2;Q12906-3;Q12906-4;Q12906-5;Q12906-6;Q12906-7	S-118-121	ILF3
S-007-181_P23470	1	Both	0.0503872	0.85786	P23470	S-007-181	PTPRG
S-229-081_A0A5B9;P01850	1	Both	0.0502532	0.969013	A0A5B9;P01850	S-229-081	TRBC1;TRBC2
S-003-235_P11021	1	Both	0.0498568	0.77016	P11021	S-003-235	HSPA5
S-128-080_P28799-2;P28799-3	2	Both	0.0493428	0.63624	P28799-2;P28799-3	S-128-080	GRN
S-229-081_Q02985;Q02985-2;Q92496;Q92496-3	1	Both	0.049334	0.652113	Q02985;Q02985-2;Q92496;Q92496-3	S-229-081	CFHR3;CFHR4
S-229-081_Q96JF0;Q96JF0-2	1	Both	0.0483836	0.988587	Q96JF0;Q96JF0-2	S-229-081	ST6GAL2
S-007-181_Q9Y240	1	Both	0.0482393	0.865767	Q9Y240	S-007-181	CLEC11A
S-118-121_A0A0C4DH36	1	Both	0.0478426	0.791553	A0A0C4DH36	S-118-121	IGHV3-38
S-118-121_Q9NQ38-3	1	Both	0.047681	0.71634	Q9NQ38-3	S-118-121	SPINK5
S-003-235_H0Y8L3;H0Y9D7	2	Both	0.0475223	0.520427	H0Y8L3;H0Y9D7	S-003-235	TGFBI
S-118-121_P03973	1	Both	0.047199	0.819313	P03973	S-118-121	SLPI
S-128-080_Q7L591-4	1	Both	0.0467285	0.999287	Q7L591-4	S-128-080	DOK3
S-003-235_C9JDE9	1	Both	0.0466273	0.98198	C9JDE9	S-003-235	ACAA1
S-003-235_P02656	1	Both	0.0461564	0.86218	P02656	S-003-235	APOC3
S-003-235_Q6UXH9-2	1	Both	0.046072	0.81318	Q6UXH9-2	S-003-235	PAMR1
S-007-181_P04899;P04899-3;P63096;P63096-2	1	Both	0.0460603	0.738807	P04899;P04899-3;P63096;P63096-2	S-007-181	GNAI1;GNAI2
S-118-121_Q96CG8-3	1	Both	0.0460348	0.75459	Q96CG8-3	S-118-121	CTHRC1
S-003-235_P15311;P26038;P35241;P35241-3;P35241-5	1	Both	0.0459844	0.825953	P15311;P26038;P35241;P35241-3;P35241-5	S-003-235	EZR;MSN;RDX
S-128-080_P04792	2	Both	0.0452726	0.967793	P04792	S-128-080	HSPB1
S-128-080_P05019	1	Both	0.045092	0.79464	P05019	S-128-080	IGF1
S-007-181_Q9NRN5-2	1	Both	0.0442985	0.818527	Q9NRN5-2	S-007-181	OLFML3
S-007-181_P02654	1	Both	0.0442924	0.874273	P02654	S-007-181	APOC1
S-007-181_P81605	1	Both	0.0434943	0.937807	P81605	S-007-181	DCD
S-003-235_P62277	1	Both	0.0427914	0.925093	P62277	S-003-235	RPS13
S-118-121_Q9UNW1;Q9UNW1-4	1	Both	0.042241	0.704077	Q9UNW1;Q9UNW1-4	S-118-121	MINPP1
S-128-080_Q12797-3;Q12797-4	2	Both	0.0417683	0.580107	Q12797-3;Q12797-4	S-128-080	ASPH
S-229-081_Q12884	1	Both	0.0415522	0.568327	Q12884	S-229-081	FAP
S-229-081_A0A0B4J1V0;A0A0B4J1V6;A0A0B4J1Y9	1	Both	0.0410157	0.68206	A0A0B4J1V0;A0A0B4J1V6;A0A0B4J1Y9	S-229-081	IGHV3-15;IGHV3-72;IGHV3-73
S-229-081_P04792	2	Both	0.0407501	0.701407	P04792	S-229-081	HSPB1
S-118-121_Q12905	1	Both	0.0403878	0.73034	Q12905	S-118-121	ILF2
S-003-235_P37837	1	Both	0.0402396	0.823647	P37837	S-003-235	TALDO1
S-003-235_B4DY09	1	Both	0.0390712	0.633913	B4DY09	S-003-235	ILF2
S-007-181_A0A140T8Z8;A0A140T902;A0A140T9C0;A0A3B3ISX9	1	Both	0.0389023	0.598073	A0A140T8Z8;A0A140T902;A0A140T9C0;A0A3B3ISX9	S-007-181	TNXB
S-128-080_P50991-2	1	Both	0.0387891	0.911207	P50991-2	S-128-080	CCT4
S-007-181_P62277	1	Both	0.0377884	0.61498	P62277	S-007-181	RPS13
S-118-121_H7BYD9	1	Both	0.0376548	0.471113	H7BYD9	S-118-121	PAM
S-003-235_P23142;P23142-4	1	Both	0.0375093	0.712373	P23142;P23142-4	S-003-235	FBLN1
S-128-080_P62424	1	Both	0.0365514	0.52286	P62424	S-128-080	RPL7A
S-128-080_Q12797-3;Q12797-4	1	Both	0.036434	0.836747	Q12797-3;Q12797-4	S-128-080	ASPH
S-128-080_P05067;P05067-11;P05067-9	1	Both	0.0360777	0.648593	P05067;P05067-11;P05067-9	S-128-080	APP
S-128-080_O43488	1	Both	0.0359594	0.9083	O43488	S-128-080	AKR7A2
S-007-181_Q9Y646	1	Both	0.0359172	0.67339	Q9Y646	S-007-181	CPQ
S-007-181_O00571	1	Both	0.0354965	0.79658	O00571	S-007-181	DDX3X
S-118-121_P23142;P23142-4	1	Both	0.033652	0.604567	P23142;P23142-4	S-118-121	FBLN1
S-007-181_Q92743	1	Both	0.0336028	0.566173	Q92743	S-007-181	HTRA1
S-003-235_P00451;P00451-2	1	Both	0.0333756	0.587793	P00451;P00451-2	S-003-235	F8
S-007-181_P49591	1	Both	0.0333299	0.959727	P49591	S-007-181	SARS
S-007-181_P01857;P01860	1	Both	0.0330516	0.57249	P01857;P01860	S-007-181	IGHG1;IGHG3
S-229-081_P31431;P31431-2	1	Both	0.0328256	0.543653	P31431;P31431-2	S-229-081	SDC4
S-229-081_P01892;P10316;P10321;Q31612;Q95604	1	Both	0.0324619	0.70631	P01892;P10316;P10321;Q31612;Q95604	S-229-081	HLA-A;HLA-B;HLA-C
S-118-121_P11021	1	Both	0.0322131	0.576613	P11021	S-118-121	HSPA5
S-118-121_P42830	1	Both	0.0320768	0.624513	P42830	S-118-121	CXCL5
S-229-081_P07951;P07951-2;P67936-2	1	Both	0.0320321	0.6496	P07951;P07951-2;P67936-2	S-229-081	TPM2;TPM4
S-007-181_M0R0H0;M0R220	1	Both	0.0318175	0.577217	M0R0H0;M0R220	S-007-181	FCGRT
S-128-080_P00558;P00558-2;P07205	1	Both	0.0314669	0.569863	P00558;P00558-2;P07205	S-128-080	PGK1;PGK2
S-128-080_Q9UGM5-2	1	Both	0.031338	0.735973	Q9UGM5-2	S-128-080	FETUB
S-118-121_P06681	1	Both	0.0313314	0.55652	P06681	S-118-121	C2
S-128-080_P38935	1	Both	0.0303933	0.557093	P38935	S-128-080	IGHMBP2
S-007-181_P11277;P11277-2	1	Both	0.0302889	0.386313	P11277;P11277-2	S-007-181	SPTB
S-229-081_P07585;P21810	1	Both	0.0299717	0.557013	P07585;P21810	S-229-081	BGN;DCN
S-229-081_P09172	1	Both	0.0298873	0.516293	P09172	S-229-081	DBH
S-118-121_P00338-3	1	Both	0.0297957	0.574233	P00338-3	S-118-121	LDHA
S-007-181_P14324-2	2	Both	0.0296341	0.543607	P14324-2	S-007-181	FDPS
S-229-081_O95965-2;O95965-3	2	Both	0.029625	0.353313	O95965-2;O95965-3	S-229-081	ITGBL1
S-128-080_P78371	1	Both	0.0295785	0.632933	P78371	S-128-080	CCT2
S-118-121_O60499	1	Both	0.0294902	0.615907	O60499	S-118-121	STX10
S-128-080_E9PIT3	1	Both	0.0291711	0.56384	E9PIT3	S-128-080	F2
S-003-235_P04792	2	Both	0.029027	0.751693	P04792	S-003-235	HSPB1
S-118-121_Q02388	1	Both	0.0285429	0.81238	Q02388	S-118-121	COL7A1
S-118-121_Q14574;Q14574-2	1	Both	0.0283721	0.51013	Q14574;Q14574-2	S-118-121	DSC3
S-007-181_P04899;P08754;P63096;P63096-2	1	Both	0.0282658	0.670533	P04899;P08754;P63096;P63096-2	S-007-181	GNAI1;GNAI2;GNAI3
S-118-121_Q12805;Q12805-2;Q12805-3;Q12805-4	1	Both	0.0282234	0.52904	Q12805;Q12805-2;Q12805-3;Q12805-4	S-118-121	EFEMP1
S-128-080_P28799-2;P28799-3	1	Both	0.028067	0.50002	P28799-2;P28799-3	S-128-080	GRN
S-003-235_P09651;P09651-2	1	Both	0.0279236	0.615693	P09651;P09651-2	S-003-235	HNRNPA1
S-118-121_Q5QNW6-2	1	Both	0.0277183	0.494287	Q5QNW6-2	S-118-121	HIST2H2BF
S-007-181_Q12841	1	Both	0.0277142	0.401113	Q12841	S-007-181	FSTL1
S-007-181_Q9NRN5;Q9NRN5-2	1	Both	0.0275882	0.588263	Q9NRN5;Q9NRN5-2	S-007-181	OLFML3
S-118-121_P05019	1	Both	0.0273727	0.518753	P05019	S-118-121	IGF1
S-229-081_Q99832	1	Both	0.0273164	0.53982	Q99832	S-229-081	CCT7
S-007-181_P23352	2	Both	0.027193	0.906307	P23352	S-007-181	ANOS1
S-229-081_P04899	2	Both	0.0270083	0.380853	P04899	S-229-081	GNAI2
S-003-235_H0YK43	1	Both	0.0269951	0.508827	H0YK43	S-003-235	SNX1
S-003-235_P23142-4	1	Both	0.0266542	0.72506	P23142-4	S-003-235	FBLN1
S-118-121_O75339	2	Both	0.0264732	0.398793	O75339	S-118-121	CILP
S-118-121_O75563	1	Both	0.0264047	0.57406	O75563	S-118-121	SKAP2
S-003-235_A0A0C4DH67	1	Both	0.0263031	0.375527	A0A0C4DH67	S-003-235	IGKV1-8
S-003-235_P08571	1	Both	0.0262085	0.502103	P08571	S-003-235	CD14
S-003-235_P02776;P10720	1	Both	0.0261425	0.57952	P02776;P10720	S-003-235	PF4;PF4V1
S-003-235_Q14C86-2;Q14C86-4	1	Both	0.0254616	0.571567	Q14C86-2;Q14C86-4	S-003-235	GAPVD1
S-003-235_H0Y8L3	1	Both	0.0253431	0.42586	H0Y8L3	S-003-235	TGFBI
S-003-235_P13987;P13987-2	1	Both	0.0252548	0.50033	P13987;P13987-2	S-003-235	CD59
S-118-121_Q03591;Q9BXR6	1	Both	0.0251285	0.435127	Q03591;Q9BXR6	S-118-121	CFHR1;CFHR5
S-229-081_E9PHY3	2	Both	0.0250824	0.5551	E9PHY3	S-229-081	DKK3
S-007-181_A0A087WUM5;Q5VZR0	1	Both	0.0249865	0.652873	A0A087WUM5;Q5VZR0	S-007-181	GLIPR2
S-229-081_G3V5I3	1	Both	0.0249751	0.446007	G3V5I3	S-229-081
S-003-235_P15907-2	2	Both	0.0248318	0.474953	P15907-2	S-003-235	ST6GAL1
S-229-081_Q16769;Q16769-2	1	Both	0.0245384	0.45368	Q16769;Q16769-2	S-229-081	QPCT
S-007-181_P01703	1	Both	0.0244874	0.574543	P01703	S-007-181	IGLV1-40
S-118-121_P08697;P08697-2	1	Both	0.0244185	0.465267	P08697;P08697-2	S-118-121	SERPINF2
S-007-181_Q9C0H2;Q9C0H2-2;Q9C0H2-3	1	Both	0.0244163	0.535533	Q9C0H2;Q9C0H2-2;Q9C0H2-3	S-007-181	TTYH3
S-118-121_O75439	1	Both	0.0242665	0.475117	O75439	S-118-121	PMPCB
S-128-080_P78371;P78371-2	1	Both	0.0242519	0.73386	P78371;P78371-2	S-128-080	CCT2
S-003-235_E7EWP9	1	Both	0.023973	0.463633	E7EWP9	S-003-235	SPINK5
S-229-081_O00264;O15173	1	Both	0.0238932	0.37441	O00264;O15173	S-229-081	PGRMC1;PGRMC2
S-007-181_Q9Y6Y8;Q9Y6Y8-2	1	Both	0.0238141	0.48268	Q9Y6Y8;Q9Y6Y8-2	S-007-181	SEC23IP
S-229-081_P54577	2	Both	0.0236914	0.4915	P54577	S-229-081	YARS
S-003-235_Q9H4B7	1	Both	0.0235446	0.40626	Q9H4B7	S-003-235	TUBB1
S-003-235_P36969;P36969-2	1	Both	0.0234625	0.434833	P36969;P36969-2	S-003-235	GPX4
S-118-121_P02787	1	Both	0.0228677	0.346893	P02787	S-118-121	TF
S-003-235_P01859	1	Both	0.0226939	0.444173	P01859	S-003-235	IGHG2
S-003-235_P01602	1	Both	0.0224344	0.380067	P01602	S-003-235	IGKV1-5
S-128-080_H3BTU6	1	Both	0.0221799	0.8353	H3BTU6	S-128-080	CORO1A
S-007-181_A0A087WU27;A0A087WUS4	1	Both	0.0221678	0.858653	A0A087WU27;A0A087WUS4	S-007-181	RNPEP
S-118-121_A7E2Y1;P12882;P12883;P13533;P35579;P35579-2;P35580;P35580-4;P35749;P35749-2;P35749-3;P35749-4;Q9UKX2;Q9UKX3	2	Both	0.0221247	0.418173	A7E2Y1;P12882;P12883;P13533;P35579;P35579-2;P35580;P35580-4;P35749;P35749-2;P35749-3;P35749-4;Q9UKX2;Q9UKX3	S-118-121	MYH1;MYH10;MYH11;MYH13;MYH2;MYH6;MYH7;MYH7B;MYH9
S-229-081_Q15262;Q15262-2;Q15262-3;Q15262-4	1	Both	0.0220931	0.38768	Q15262;Q15262-2;Q15262-3;Q15262-4	S-229-081	PTPRK
S-007-181_P60985-2	1	Both	0.0219806	0.348587	P60985-2	S-007-181	KRTDAP
S-128-080_P62244	1	Both	0.0218721	0.566847	P62244	S-128-080	RPS15A
S-118-121_M0R009	1	Both	0.0217723	0.325027	M0R009	S-118-121	A1BG
S-118-121_A7E2Y1;P12882;P12883;P13533;P35579;P35579-2;P35580;P35580-4;P35749;P35749-2;P35749-3;P35749-4;Q9UKX2;Q9UKX3	1	Both	0.0216092	0.59528	A7E2Y1;P12882;P12883;P13533;P35579;P35579-2;P35580;P35580-4;P35749;P35749-2;P35749-3;P35749-4;Q9UKX2;Q9UKX3	S-118-121	MYH1;MYH10;MYH11;MYH13;MYH2;MYH6;MYH7;MYH7B;MYH9
S-128-080_P35613-3;P35613-4	1	Both	0.0214855	0.379547	P35613-3;P35613-4	S-128-080	BSG
S-007-181_A0A0C4DH36	2	Both	0.0212121	0.39116	A0A0C4DH36	S-007-181	IGHV3-38
S-229-081_P07711	1	Both	0.0211583	0.320033	P07711	S-229-081	CTSL
S-118-121_Q99832	1	Both	0.0208714	0.618013	Q99832	S-118-121	CCT7
S-007-181_P13796;P13796-2	2	Both	0.0204909	0.267613	P13796;P13796-2	S-007-181	LCP1
S-118-121_Q9BXN1	1	Both	0.0201019	0.304123	Q9BXN1	S-118-121	ASPN
S-007-181_Q9NS71	1	Both	0.0200794	0.40376	Q9NS71	S-007-181	GKN1
S-003-235_P02787	1	Both	0.0200357	0.319247	P02787	S-003-235	TF
S-229-081_P11021	1	Both	0.0196775	0.400387	P11021	S-229-081	HSPA5
S-118-121_P50570;P50570-3;P50570-5;Q9UQ16-2;Q9UQ16-3	1	Both	0.0195884	0.44274	P50570;P50570-3;P50570-5;Q9UQ16-2;Q9UQ16-3	S-118-121	DNM2;DNM3
S-118-121_O43508-2;O75888;O75888-2;O75888-3	1	Both	0.0194195	0.382117	O43508-2;O75888;O75888-2;O75888-3	S-118-121	TNFSF12;TNFSF13
S-118-121_P02775	1	Both	0.0193336	0.409913	P02775	S-118-121	PPBP
S-229-081_Q9Y6R7	1	Both	0.0192671	0.339537	Q9Y6R7	S-229-081	FCGBP
S-128-080_P02763	2	Both	0.0192199	0.27586	P02763	S-128-080	ORM1
S-007-181_O14579	1	Both	0.0191633	0.990693	O14579	S-007-181	COPE
S-229-081_J3KTH7	2	Both	0.0189975	0.537707	J3KTH7	S-229-081	FHOD1
S-007-181_O95965;O95965-2;O95965-3	1	Both	0.0189669	0.47526	O95965;O95965-2;O95965-3	S-007-181	ITGBL1
S-128-080_A0A0C4DH38;A0A0J9YXX1	1	Both	0.0189545	0.365633	A0A0C4DH38;A0A0J9YXX1	S-128-080	IGHV5-10-1;IGHV5-51
S-003-235_P29622	2	Both	0.0189022	0.26432	P29622	S-003-235	SERPINA4
S-003-235_H0YK43	2	Both	0.0186112	0.276033	H0YK43	S-003-235	SNX1
S-229-081_Q9Y6W3	1	Both	0.0185824	0.441227	Q9Y6W3	S-229-081	CAPN7
S-007-181_Q9BRK5;Q9BRK5-5	1	Both	0.018496	0.343247	Q9BRK5;Q9BRK5-5	S-007-181	SDF4
S-003-235_Q53RD9-3;Q53RD9-4	1	Both	0.0184587	0.326587	Q53RD9-3;Q53RD9-4	S-003-235	FBLN7
S-007-181_O60888-3	1	Both	0.0183522	0.343133	O60888-3	S-007-181	CUTA
S-229-081_P05388	1	Both	0.0182249	0.425227	P05388	S-229-081	RPLP0
S-003-235_P12111-2;P12111-4	1	Both	0.0181959	0.323923	P12111-2;P12111-4	S-003-235	COL6A3
S-118-121_Q5TCZ1	1	Both	0.0180925	0.535493	Q5TCZ1	S-118-121	SH3PXD2A
S-128-080_O14960	1	Both	0.0180661	0.28058	O14960	S-128-080	LECT2
S-118-121_P30050	1	Both	0.0180455	0.38188	P30050	S-118-121	RPL12
S-007-181_O60234;P60983	2	Both	0.018043	0.26818	O60234;P60983	S-007-181	GMFB;GMFG
S-118-121_Q96IY4;Q96IY4-2	1	Both	0.0180231	0.347323	Q96IY4;Q96IY4-2	S-118-121	CPB2
S-128-080_P37802-2	1	Both	0.0180012	0.88074	P37802-2	S-128-080	TAGLN2
S-118-121_Q86UX2;Q86UX2-3	1	Both	0.0178844	0.303327	Q86UX2;Q86UX2-3	S-118-121	ITIH5
S-118-121_P15311;P26038;P35241;P35241-3;P35241-5	1	Both	0.0178439	0.39491	P15311;P26038;P35241;P35241-3;P35241-5	S-118-121	EZR;MSN;RDX
S-003-235_P55103	1	Both	0.0178328	0.35047	P55103	S-003-235	INHBC
S-229-081_P07203	1	Both	0.01781	0.31306	P07203	S-229-081	GPX1
S-007-181_P29122;P29122-2;P29122-6;P29122-7	1	Both	0.0178083	0.3241	P29122;P29122-2;P29122-6;P29122-7	S-007-181	PCSK6
S-118-121_P12111-2;P12111-4	1	Both	0.0177399	0.30704	P12111-2;P12111-4	S-118-121	COL6A3
S-229-081_Q01813	2	Both	0.0176505	0.272387	Q01813	S-229-081	PFKP
S-007-181_P62495-2	1	Both	0.0176494	0.68922	P62495-2	S-007-181	ETF1
S-229-081_O75083-3	1	Both	0.0175541	0.319207	O75083-3	S-229-081	WDR1
S-118-121_Q9HCB6	2	Both	0.0172076	0.223827	Q9HCB6	S-118-121	SPON1
S-007-181_P62820-3	1	Both	0.0169075	0.62076	P62820-3	S-007-181	RAB1A
S-118-121_Q9NQ79;Q9NQ79-2	1	Both	0.0168281	0.321567	Q9NQ79;Q9NQ79-2	S-118-121	CRTAC1
S-003-235_P18065	1	Both	0.0167385	0.354247	P18065	S-003-235	IGFBP2
S-229-081_A0A024R0T9;K7ER74	1	Both	0.0167209	0.30099	A0A024R0T9;K7ER74	S-229-081	APOC4-APOC2
S-007-181_Q96IY4;Q96IY4-2	1	Both	0.0166589	0.31529	Q96IY4;Q96IY4-2	S-007-181	CPB2
S-229-081_P62249	1	Both	0.0166417	0.51218	P62249	S-229-081	RPS16
S-007-181_P80188;P80188-2	2	Both	0.0165559	0.220117	P80188;P80188-2	S-007-181	LCN2
S-229-081_P62873	1	Both	0.0165323	0.38348	P62873	S-229-081	GNB1
S-118-121_Q9NQ38-3	2	Both	0.0164615	0.222703	Q9NQ38-3	S-118-121	SPINK5
S-229-081_Q9UNF0	1	Both	0.016381	0.320567	Q9UNF0	S-229-081	PACSIN2
S-118-121_Q15019-2;Q15019-3	1	Both	0.0162904	0.338403	Q15019-2;Q15019-3	S-118-121	2024-09-02
S-003-235_P00325-2	1	Both	0.0162864	0.375967	P00325-2	S-003-235	ADH1B
S-229-081_P26373	1	Both	0.0162636	0.263537	P26373	S-229-081	RPL13
S-007-181_Q13561;Q13561-2	2	Both	0.0161714	0.35197	Q13561;Q13561-2	S-007-181	DCTN2
S-128-080_P06241;P06241-2;P06241-3;P07947;P12931	1	Both	0.0160236	0.328937	P06241;P06241-2;P06241-3;P07947;P12931	S-128-080	FYN;SRC;YES1
S-007-181_P31948;P31948-2	1	Both	0.0159506	0.35698	P31948;P31948-2	S-007-181	STIP1
S-007-181_P01009	2	Both	0.0157366	0.2142	P01009	S-007-181	SERPINA1
S-229-081_Q9H1Z8	1	Both	0.0155324	0.556073	Q9H1Z8	S-229-081	C2orf40
S-229-081_A0A3B3ISC6	1	Both	0.0154027	0.768727	A0A3B3ISC6	S-229-081	COPA
S-229-081_Q00839-2	1	Both	0.0153801	0.457467	Q00839-2	S-229-081	HNRNPU
S-128-080_P40227;P40227-2	1	Both	0.0152947	0.392807	P40227;P40227-2	S-128-080	CCT6A
S-229-081_Q9UBX5	1	Both	0.0152529	0.29934	Q9UBX5	S-229-081	FBLN5
S-229-081_P62277	1	Both	0.0151159	0.399587	P62277	S-229-081	RPS13
S-229-081_P30050	1	Both	0.0150865	0.34733	P30050	S-229-081	RPL12
S-007-181_P05976-2	1	Both	0.0150705	0.235	P05976-2	S-007-181	MYL1
S-128-080_Q96RD9;Q96RD9-3	1	Both	0.0150433	0.273053	Q96RD9;Q96RD9-3	S-128-080	FCRL5
S-007-181_Q6Q788	1	Both	0.014798	0.26907	Q6Q788	S-007-181	APOA5
S-229-081_Q9H4M9	1	Both	0.0146759	0.293007	Q9H4M9	S-229-081	EHD1
S-229-081_P68104	1	Both	0.0145706	0.286143	P68104	S-229-081	EEF1A1
S-229-081_P00367	2	Both	0.0145511	0.24746	P00367	S-229-081	GLUD1
S-128-080_Q8IVT5;Q8IVT5-2;Q8IVT5-3;Q8IVT5-4	1	Both	0.0144709	0.258	Q8IVT5;Q8IVT5-2;Q8IVT5-3;Q8IVT5-4	S-128-080	KSR1
S-118-121_P18206;P18206-2	1	Both	0.0143751	0.451373	P18206;P18206-2	S-118-121	VCL
S-118-121_P04085;P04085-2	1	Both	0.0142797	0.269353	P04085;P04085-2	S-118-121	PDGFA
S-229-081_P48740	2	Both	0.0142569	0.16137	P48740	S-229-081	MASP1
S-118-121_Q9BWP8-10;Q9BWP8-5;Q9BWP8-6;Q9BWP8-7;Q9BWP8-9	1	Both	0.0141551	0.26829	Q9BWP8-10;Q9BWP8-5;Q9BWP8-6;Q9BWP8-7;Q9BWP8-9	S-118-121	COLEC11
S-229-081_Q2TV78	1	Both	0.0140134	0.284067	Q2TV78	S-229-081	MST1L
S-003-235_Q9Y4L1	1	Both	0.0140121	0.305313	Q9Y4L1	S-003-235	HYOU1
S-007-181_Q92496;Q92496-3	1	Both	0.013902	0.256623	Q92496;Q92496-3	S-007-181	CFHR4
S-118-121_Q9UKU6	1	Both	0.0138124	0.278427	Q9UKU6	S-118-121	TRHDE
S-118-121_P0DMV8;P0DMV8-2;P11142;P34931;P54652	2	Both	0.0137855	0.214527	P0DMV8;P0DMV8-2;P11142;P34931;P54652	S-118-121	HSPA1A;HSPA1L;HSPA2;HSPA8
S-007-181_Q9Y3E7-2;Q9Y3E7-4	2	Both	0.0137386	0.234067	Q9Y3E7-2;Q9Y3E7-4	S-007-181	CHMP3
S-118-121_H0Y300;H3BS21;J3QLC9	1	Both	0.0137153	0.222107	H0Y300;H3BS21;J3QLC9	S-118-121	HP
S-118-121_P36969-2	1	Both	0.0137082	0.244253	P36969-2	S-118-121	GPX4
S-007-181_Q9BXJ4	1	Both	0.0135829	0.325973	Q9BXJ4	S-007-181	C1QTNF3
S-118-121_P0DJI8;P0DJI9	1	Both	0.0134774	0.21606	P0DJI8;P0DJI9	S-118-121	SAA1;SAA2
S-229-081_P06733;P09104;P09104-2;P13929;P13929-3	1	Both	0.0133761	0.328683	P06733;P09104;P09104-2;P13929;P13929-3	S-229-081	ENO1;ENO2;ENO3
S-118-121_A0A0C4DH38	1	Both	0.0133488	0.236853	A0A0C4DH38	S-118-121	IGHV5-51
S-229-081_O15145	1	Both	0.0133	0.22952	O15145	S-229-081	ARPC3
S-118-121_P01042-3	1	Both	0.0131805	0.27562	P01042-3	S-118-121	KNG1
S-128-080_Q15366-3;Q15366-6	1	Both	0.0131669	0.437677	Q15366-3;Q15366-6	S-128-080	PCBP2
S-118-121_P00734	1	Both	0.0131544	0.296917	P00734	S-118-121	F2
S-229-081_P35241-4	1	Both	0.0130161	0.30098	P35241-4	S-229-081	RDX
S-007-181_O14791-2	1	Both	0.0129348	0.264007	O14791-2	S-007-181	APOL1
S-229-081_Q9NQ75;Q9NQ75-3	1	Both	0.0129335	0.271253	Q9NQ75;Q9NQ75-3	S-229-081	CASS4
S-229-081_Q9Y274	1	Both	0.0127924	0.227133	Q9Y274	S-229-081	ST3GAL6
S-128-080_P02778	1	Both	0.012774	0.2814	P02778	S-128-080	CXCL10
S-229-081_Q12907	1	Both	0.0127288	0.25383	Q12907	S-229-081	LMAN2
S-007-181_P20618	2	Both	0.0126411	0.210167	P20618	S-007-181	PSMB1
S-128-080_A1L4H1	1	Both	0.0126309	0.196407	A1L4H1	S-128-080	SSC5D
S-118-121_Q05707-3	1	Both	0.0124918	0.253513	Q05707-3	S-118-121	COL14A1
S-229-081_O15117-2;O15117-3	1	Both	0.0124776	0.28688	O15117-2;O15117-3	S-229-081	FYB1
S-128-080_P16615-4	1	Both	0.0124595	0.419247	P16615-4	S-128-080	ATP2A2
S-229-081_P12268	1	Both	0.0124182	0.397013	P12268	S-229-081	IMPDH2
S-128-080_A0A0B4J1V6	1	Both	0.0123185	0.215353	A0A0B4J1V6	S-128-080	IGHV3-73
S-003-235_J3QSE5	2	Both	0.0123083	0.182743	J3QSE5	S-003-235	LCAT
S-118-121_P35475;P35475-2	1	Both	0.0122959	0.240607	P35475;P35475-2	S-118-121	IDUA
S-128-080_P25774	1	Both	0.0122313	0.227707	P25774	S-128-080	CTSS
S-229-081_P49746	1	Both	0.0122044	0.206547	P49746	S-229-081	THBS3
S-118-121_A8MVU1;P14598	1	Both	0.012204	0.280847	A8MVU1;P14598	S-118-121	NCF1;NCF1C
S-128-080_Q9H4M9;Q9NZN3	1	Both	0.0121797	0.185613	Q9H4M9;Q9NZN3	S-128-080	EHD1;EHD3
S-128-080_O75787	1	Both	0.0119599	0.228433	O75787	S-128-080	ATP6AP2
S-007-181_Q10471;Q10471-2	1	Both	0.0119406	0.212007	Q10471;Q10471-2	S-007-181	GALNT2
S-007-181_A0A0C4DH72;A0A0C4DH73;P01597;P01611;P04432	1	Both	0.0119094	0.217027	A0A0C4DH72;A0A0C4DH73;P01597;P01611;P04432	S-007-181	IGKV1-12;IGKV1-39;IGKV1-6;IGKV1D-12;IGKV1D-39
S-118-121_Q92954;Q92954-4;Q92954-6	1	Both	0.0119082	0.25743	Q92954;Q92954-4;Q92954-6	S-118-121	PRG4
S-229-081_O95445;O95445-2	1	Both	0.0117193	0.223167	O95445;O95445-2	S-229-081	APOM
S-229-081_Q12965	1	Both	0.0117111	0.245247	Q12965	S-229-081	MYO1E
S-007-181_Q9Y6R4-2	1	Both	0.0116957	0.282987	Q9Y6R4-2	S-007-181	MAP3K4
S-118-121_O00391	1	Both	0.0116892	0.182183	O00391	S-118-121	QSOX1
S-118-121_P13796	2	Both	0.0116817	0.139167	P13796	S-118-121	LCP1
S-128-080_Q05707-3	1	Both	0.0115958	0.212193	Q05707-3	S-128-080	COL14A1
S-118-121_P01768;P0DP03	1	Both	0.0115752	0.178343	P01768;P0DP03	S-118-121	IGHV3-30;IGHV3-30-5
S-118-121_P21333;P21333-2	1	Both	0.0115698	0.244627	P21333;P21333-2	S-118-121	FLNA
S-128-080_P62899;P62899-2;P62899-3	1	Both	0.0115606	0.256693	P62899;P62899-2;P62899-3	S-128-080	RPL31
S-118-121_P02765	1	Both	0.0115441	0.170547	P02765	S-118-121	AHSG
S-003-235_Q6UXH9-2;Q6UXH9-3	1	Both	0.0114941	0.303123	Q6UXH9-2;Q6UXH9-3	S-003-235	PAMR1
S-118-121_Q9BU40-4	1	Both	0.0114546	0.16588	Q9BU40-4	S-118-121	CHRDL1
S-007-181_P20618	1	Both	0.0114062	0.271393	P20618	S-007-181	PSMB1
S-128-080_Q9NUL3	1	Both	0.0113796	0.235727	Q9NUL3	S-128-080	STAU2
S-229-081_P04908;P0C0S8;P20671;Q16777;Q6FI13;Q7L7L0;Q93077;Q96KK5;Q99878;Q9BTM1	1	Both	0.011278	0.1894	P04908;P0C0S8;P20671;Q16777;Q6FI13;Q7L7L0;Q93077;Q96KK5;Q99878;Q9BTM1	S-229-081	H2AFJ;HIST1H2AC;HIST1H2AD;HIST1H2AE;HIST1H2AH;HIST1H2AJ;HIST1H2AM;HIST2H2AA4;HIST2H2AC;HIST3H2A
S-003-235_Q5TBF5	1	Both	0.0112666	0.189413	Q5TBF5	S-003-235	OGN
S-229-081_O00602	1	Both	0.011201	0.176597	O00602	S-229-081	FCN1
S-128-080_P49862	1	Both	0.0111946	0.30209	P49862	S-128-080	KLK7
S-007-181_P12111;P12111-2	1	Both	0.0111762	0.180323	P12111;P12111-2	S-007-181	COL6A3
S-007-181_P26038;P35241;P35241-4;P35241-5	1	Both	0.0111655	0.18876	P26038;P35241;P35241-4;P35241-5	S-007-181	MSN;RDX
S-007-181_Q9NQW7-2;Q9NQW7-3;Q9NQW7-4	1	Both	0.011069	0.230147	Q9NQW7-2;Q9NQW7-3;Q9NQW7-4	S-007-181	XPNPEP1
S-007-181_Q9HCN6-3	2	Both	0.0108532	0.162193	Q9HCN6-3	S-007-181	GP6
S-128-080_Q8IWU5;Q8IWU5-2	1	Both	0.0106923	0.251073	Q8IWU5;Q8IWU5-2	S-128-080	SULF2
S-007-181_Q9UNM6;Q9UNM6-2	2	Both	0.0106731	0.21566	Q9UNM6;Q9UNM6-2	S-007-181	PSMD13
S-007-181_A0A087WUM5;Q5VZR0	2	Both	0.0106663	0.196847	A0A087WUM5;Q5VZR0	S-007-181	GLIPR2
S-118-121_P01042-2;P01042-3	1	Both	0.010588	0.176187	P01042-2;P01042-3	S-118-121	KNG1
S-118-121_O60476	1	Both	0.0105757	0.16511	O60476	S-118-121	MAN1A2
S-128-080_O76003	1	Both	0.010572	0.345107	O76003	S-128-080	GLRX3
S-229-081_O00429-6	1	Both	0.0105477	0.379227	O00429-6	S-229-081	DNM1L
S-007-181_O95965;O95965-2;O95965-3	2	Both	0.0105227	0.207073	O95965;O95965-2;O95965-3	S-007-181	ITGBL1
S-007-181_P50914	1	Both	0.0105179	0.267407	P50914	S-007-181	RPL14
S-229-081_P35579-2;P35749;P35749-2;P35749-3;P35749-4	1	Both	0.0105002	0.21747	P35579-2;P35749;P35749-2;P35749-3;P35749-4	S-229-081	MYH11;MYH9
S-128-080_Q9NVA2-2	1	Both	0.0104999	0.2364	Q9NVA2-2	S-128-080	2024-09-11
S-007-181_Q9Y4L1;Q9Y4L1-2	2	Both	0.0104455	0.15344	Q9Y4L1;Q9Y4L1-2	S-007-181	HYOU1
S-128-080_P14324-2	1	Both	0.0103922	0.162247	P14324-2	S-128-080	FDPS
S-007-181_P62249	1	Both	0.0103858	0.235513	P62249	S-007-181	RPS16
S-003-235_H0Y8L3	2	Both	0.0102917	0.12722	H0Y8L3	S-003-235	TGFBI
S-118-121_O14979;Q14103;Q14103-3	1	Both	0.0102796	0.526453	O14979;Q14103;Q14103-3	S-118-121	HNRNPD;HNRNPDL
S-007-181_P19105	1	Both	0.0102674	0.164537	P19105	S-007-181	MYL12A
S-007-181_P23381	1	Both	0.0102571	0.179283	P23381	S-007-181	WARS
S-128-080_D6RD58	1	Both	0.0102261	0.24208	D6RD58	S-128-080	LECT2
S-118-121_P04899-3	1	Both	0.0102007	0.30914	P04899-3	S-118-121	GNAI2
S-007-181_Q9NRB3	1	Both	0.0101676	0.193537	Q9NRB3	S-007-181	CHST12
S-003-235_H0Y7G9	1	Both	0.0101175	0.150493	H0Y7G9	S-003-235	HTRA1
S-003-235_P20908;P20908-2	1	Both	0.0100483	0.22576	P20908;P20908-2	S-003-235	COL5A1
S-007-181_O95967	2	Both	0.0100481	0.167967	O95967	S-007-181	EFEMP2
S-229-081_O00299	1	Both	0.0100408	0.226083	O00299	S-229-081	CLIC1
S-007-181_P48643-2	1	Both	0.0100325	0.203173	P48643-2	S-007-181	CCT5
S-007-181_Q9Y696	1	Both	0.0100074	0.321267	Q9Y696	S-007-181	CLIC4
S-003-235_M0QYC8	1	Both	0.00988513	0.17608	M0QYC8	S-003-235	C3
S-118-121_A0A0C4DH24	1	Both	0.00984963	0.16586	A0A0C4DH24	S-118-121	IGKV6-21
S-003-235_Q15582	1	Both	0.00981599	0.19427	Q15582	S-003-235	TGFBI
S-003-235_Q8WZ42-12;Q8WZ42-2;Q8WZ42-7	1	Both	0.00974992	0.15926	Q8WZ42-12;Q8WZ42-2;Q8WZ42-7	S-003-235	TTN
S-128-080_P01768;P0DP03	1	Both	0.00973214	0.1543	P01768;P0DP03	S-128-080	IGHV3-30;IGHV3-30-5
S-003-235_Q6EEV4;Q6EEV4-2	1	Both	0.0096799	0.17227	Q6EEV4;Q6EEV4-2	S-003-235	POLR2M
S-128-080_Q92619	1	Both	0.00967673	0.224293	Q92619	S-128-080	ARHGAP45
S-003-235_Q9H4B7	2	Both	0.00966529	0.212183	Q9H4B7	S-003-235	TUBB1
S-007-181_G3V2B9	1	Both	0.00958589	0.17143	G3V2B9	S-007-181	SERPINA1
S-003-235_Q53QZ3	1	Both	0.0095246	0.161993	Q53QZ3	S-003-235	ARHGAP15
S-003-235_P32004;P32004-2;P32004-3	1	Both	0.00944929	0.216347	P32004;P32004-2;P32004-3	S-003-235	L1CAM
S-007-181_Q7Z6I6;Q7Z6I6-2	1	Both	0.00940098	0.3824	Q7Z6I6;Q7Z6I6-2	S-007-181	ARHGAP30
S-229-081_Q658P3-2;Q658P3-4	2	Both	0.00931329	0.100107	Q658P3-2;Q658P3-4	S-229-081	STEAP3
S-128-080_P02763	1	Both	0.00927012	0.165627	P02763	S-128-080	ORM1
S-118-121_Q86UX2;Q86UX2-3	2	Both	0.00924746	0.118107	Q86UX2;Q86UX2-3	S-118-121	ITIH5
S-229-081_Q07666-2	1	Both	0.0092474	0.26511	Q07666-2	S-229-081	KHDRBS1
S-003-235_P05452	1	Both	0.00924041	0.1492	P05452	S-003-235	CLEC3B
S-229-081_A0A024R0T9	1	Both	0.00924025	0.16279	A0A024R0T9	S-229-081	APOC4-APOC2
S-007-181_Q66K79-2	1	Both	0.00923954	0.31573	Q66K79-2	S-007-181	CPZ
S-118-121_P04156	1	Both	0.00918894	0.12864	P04156	S-118-121	PRNP
S-007-181_Q8NDZ4;Q8NDZ4-2	1	Both	0.00916028	0.161637	Q8NDZ4;Q8NDZ4-2	S-007-181	DIPK2A
S-007-181_Q9BXN1	1	Both	0.00915035	0.16171	Q9BXN1	S-007-181	ASPN
S-229-081_P47755;P52907	1	Both	0.00909291	0.168333	P47755;P52907	S-229-081	CAPZA1;CAPZA2
S-229-081_P13489	2	Both	0.00907801	0.125263	P13489	S-229-081	RNH1
S-003-235_Q96HR3;Q96HR3-2	2	Both	0.00895155	0.10252	Q96HR3;Q96HR3-2	S-003-235	MED30
S-229-081_B4DTQ9;E7ERK4	2	Both	0.00894443	0.203267	B4DTQ9;E7ERK4	S-229-081	ANGPT1
S-003-235_P0DMV8;P0DMV8-2;P11021;P11142;P34931;P54652	1	Both	0.00893848	0.183073	P0DMV8;P0DMV8-2;P11021;P11142;P34931;P54652	S-003-235	HSPA1A;HSPA1L;HSPA2;HSPA5;HSPA8
S-007-181_P07437;P68371;Q13509;Q13509-2	1	Both	0.0089197	0.157587	P07437;P68371;Q13509;Q13509-2	S-007-181	TUBB;TUBB3;TUBB4B
S-229-081_P80303;P80303-2	1	Both	0.00890546	0.183973	P80303;P80303-2	S-229-081	NUCB2
S-229-081_K7ER74	1	Both	0.00888548	0.13759	K7ER74	S-229-081	APOC4-APOC2
S-007-181_O43516;O43516-3	1	Both	0.00888488	0.36072	O43516;O43516-3	S-007-181	WIPF1
S-007-181_P29122;P29122-2;P29122-7	1	Both	0.00883532	0.164353	P29122;P29122-2;P29122-7	S-007-181	PCSK6
S-003-235_Q16674	1	Both	0.00880637	0.14247	Q16674	S-003-235	MIA
S-118-121_P02656	1	Both	0.00877124	0.14842	P02656	S-118-121	APOC3
S-003-235_P30050	1	Both	0.00875766	0.199463	P30050	S-003-235	RPL12
S-118-121_H0Y8M8	2	Both	0.00869805	0.129893	H0Y8M8	S-118-121	TGFBI
S-118-121_P26927	1	Both	0.00867252	0.17143	P26927	S-118-121	MST1
S-118-121_Q9NUV9	1	Both	0.00864374	0.327803	Q9NUV9	S-118-121	GIMAP4
S-229-081_Q9GZP0	2	Both	0.00864177	0.123693	Q9GZP0	S-229-081	PDGFD
S-118-121_P17927	1	Both	0.00860738	0.16429	P17927	S-118-121	CR1
S-007-181_P68366;Q9NY65;Q9NY65-2	1	Both	0.00860515	0.168987	P68366;Q9NY65;Q9NY65-2	S-007-181	TUBA4A;TUBA8
S-003-235_Q92743	2	Both	0.00858969	0.164073	Q92743	S-003-235	HTRA1
S-229-081_H0YH81	1	Both	0.00856258	0.227923	H0YH81	S-229-081	ATP5F1B
S-007-181_P02745	1	Both	0.00854409	0.15892	P02745	S-007-181	C1QA
S-229-081_A6PVI2	2	Both	0.00854018	0.13378	A6PVI2	S-229-081	PLG
S-128-080_O95714	1	Both	0.00846403	0.16423	O95714	S-128-080	HERC2
S-118-121_Q8TEA8	1	Both	0.00845131	0.25437	Q8TEA8	S-118-121	DTD1
S-128-080_P50990-2	1	Both	0.00845006	0.536733	P50990-2	S-128-080	CCT8
S-118-121_P10646;P10646-2	1	Both	0.0084346	0.198077	P10646;P10646-2	S-118-121	TFPI
S-118-121_Q9UNW1	1	Both	0.00841842	0.176167	Q9UNW1	S-118-121	MINPP1
S-003-235_P00367	1	Both	0.00841154	0.171407	P00367	S-003-235	GLUD1
S-128-080_P18065	2	Both	0.00838596	0.15408	P18065	S-128-080	IGFBP2
S-229-081_P02743	1	Both	0.00834786	0.18426	P02743	S-229-081	APCS
S-007-181_P30740;P30740-2;P50452;P50453	1	Both	0.00831963	0.16415	P30740;P30740-2;P50452;P50453	S-007-181	SERPINB1;SERPINB8;SERPINB9
S-229-081_Q9Y2S6	1	Both	0.0083144	0.182233	Q9Y2S6	S-229-081	TMA7
S-007-181_P23471;P23471-2	1	Both	0.0082871	0.13492	P23471;P23471-2	S-007-181	PTPRZ1
S-007-181_Q9Y5X9	1	Both	0.00828069	0.13812	Q9Y5X9	S-007-181	LIPG
S-229-081_J3KTH7	1	Both	0.00822109	0.322413	J3KTH7	S-229-081	FHOD1
S-007-181_P40227;P40227-2	2	Both	0.00821735	0.16916	P40227;P40227-2	S-007-181	CCT6A
S-229-081_P08697	1	Both	0.00821661	0.15165	P08697	S-229-081	SERPINF2
S-128-080_Q2TV78	1	Both	0.0081988	0.151373	Q2TV78	S-128-080	MST1L
S-229-081_P07900-2;Q58FF6	1	Both	0.00819146	0.170323	P07900-2;Q58FF6	S-229-081	HSP90AA1;HSP90AB4P
S-007-181_P62851	1	Both	0.00818949	0.169547	P62851	S-007-181	RPS25
S-007-181_P08697;P08697-2	1	Both	0.00817013	0.160587	P08697;P08697-2	S-007-181	SERPINF2
S-003-235_P02749	1	Both	0.00813921	0.145773	P02749	S-003-235	APOH
S-229-081_P08493;P08493-2	1	Both	0.00812579	0.162717	P08493;P08493-2	S-229-081	MGP
S-128-080_A0A0B4J1U7	1	Both	0.00811795	0.15965	A0A0B4J1U7	S-128-080	IGHV6-1
S-003-235_P15907-2	1	Both	0.00809402	0.14632	P15907-2	S-003-235	ST6GAL1
S-118-121_P00558;P00558-2;P07205	1	Both	0.00808207	0.16944	P00558;P00558-2;P07205	S-118-121	PGK1;PGK2
S-118-121_P13646;P13646-2;P13646-3	1	Both	0.00802649	0.18737	P13646;P13646-2;P13646-3	S-118-121	KRT13
S-007-181_P35579;P35579-2;P35580;P35580-4	1	Both	0.00801386	0.163273	P35579;P35579-2;P35580;P35580-4	S-007-181	MYH10;MYH9
S-003-235_Q93091	1	Both	0.00797065	0.158213	Q93091	S-003-235	RNASE6
S-118-121_A0A140TA29;A0A3B3ISA6	1	Both	0.0079595	0.12866	A0A140TA29;A0A3B3ISA6	S-118-121	C4B
S-003-235_Q8IWU5;Q8IWU5-2	1	Both	0.00792312	0.162033	Q8IWU5;Q8IWU5-2	S-003-235	SULF2
S-128-080_P35579;P35579-2;P35580;P35580-4;P35749;P35749-2;P35749-3;P35749-4	1	Both	0.00787598	0.162853	P35579;P35579-2;P35580;P35580-4;P35749;P35749-2;P35749-3;P35749-4	S-128-080	MYH10;MYH11;MYH9
S-128-080_P61106	1	Both	0.00784373	0.184123	P61106	S-128-080	RAB14
S-003-235_Q12906;Q12906-2;Q12906-3;Q12906-4;Q12906-5;Q12906-6;Q12906-7	1	Both	0.00783645	0.1463	Q12906;Q12906-2;Q12906-3;Q12906-4;Q12906-5;Q12906-6;Q12906-7	S-003-235	ILF3
S-007-181_Q12884	1	Both	0.00782829	0.17121	Q12884	S-007-181	FAP
S-007-181_Q53T59	1	Both	0.00781991	0.231903	Q53T59	S-007-181	HS1BP3
S-229-081_O75787-2	1	Both	0.00776819	0.14664	O75787-2	S-229-081	ATP6AP2
S-128-080_P61086;P61086-2	1	Both	0.00773477	0.136807	P61086;P61086-2	S-128-080	UBE2K
S-003-235_P06733	1	Both	0.00768162	0.159013	P06733	S-003-235	ENO1
S-128-080_P49746	1	Both	0.00767364	0.14454	P49746	S-128-080	THBS3
S-128-080_P58107	1	Both	0.00764863	0.143287	P58107	S-128-080	EPPK1
S-003-235_P02763	2	Both	0.00761016	0.0972067	P02763	S-003-235	ORM1
S-128-080_Q93084;Q93084-2;Q93084-3;Q93084-4;Q93084-5;Q93084-6;Q93084-7	1	Both	0.00756847	0.14366	Q93084;Q93084-2;Q93084-3;Q93084-4;Q93084-5;Q93084-6;Q93084-7	S-128-080	ATP2A3
S-128-080_P30740	1	Both	0.00756574	0.1783	P30740	S-128-080	SERPINB1
S-229-081_Q9Y2L5;Q9Y2L5-2	2	Both	0.00751207	0.11208	Q9Y2L5;Q9Y2L5-2	S-229-081	TRAPPC8
S-128-080_P61604	1	Both	0.00751181	0.226713	P61604	S-128-080	HSPE1
S-003-235_Q12805;Q12805-2;Q12805-3;Q12805-4	2	Both	0.00751176	0.152507	Q12805;Q12805-2;Q12805-3;Q12805-4	S-003-235	EFEMP1
S-128-080_O00391	1	Both	0.00747415	0.12202	O00391	S-128-080	QSOX1
S-128-080_E9PAV3	1	Both	0.00744879	0.202517	E9PAV3	S-128-080	NACA
S-118-121_P17927	2	Both	0.00744561	0.143223	P17927	S-118-121	CR1
S-229-081_Q9H254;Q9H254-4	1	Both	0.007441	0.18838	Q9H254;Q9H254-4	S-229-081	SPTBN4
S-229-081_Q14135;Q14135-2;Q14135-4	2	Both	0.00743536	0.24886	Q14135;Q14135-2;Q14135-4	S-229-081	VGLL4
S-007-181_Q9H4A3-4;Q9H4A3-5	1	Both	0.00743385	0.166453	Q9H4A3-4;Q9H4A3-5	S-007-181	WNK1
S-229-081_P39748	1	Both	0.00742644	0.34862	P39748	S-229-081	FEN1
S-128-080_P35442	2	Both	0.00741366	0.144783	P35442	S-128-080	THBS2
S-003-235_P68104	1	Both	0.00739744	0.146433	P68104	S-003-235	EEF1A1
S-003-235_O00391	1	Both	0.00736974	0.134147	O00391	S-003-235	QSOX1
S-229-081_P00558;P00558-2;P07205	1	Both	0.00736673	0.14712	P00558;P00558-2;P07205	S-229-081	PGK1;PGK2
S-007-181_P00367	1	Both	0.00736345	0.127	P00367	S-007-181	GLUD1
S-118-121_P36955	1	Both	0.00730287	0.144	P36955	S-118-121	SERPINF1
S-118-121_A0A0C4DH25	1	Both	0.00730155	0.153773	A0A0C4DH25	S-118-121	IGKV3D-20
S-118-121_Q12805;Q12805-2;Q12805-3;Q12805-4;Q12805-5	1	Both	0.00726673	0.1182	Q12805;Q12805-2;Q12805-3;Q12805-4;Q12805-5	S-118-121	EFEMP1
S-007-181_Q9Y4L1;Q9Y4L1-2	1	Both	0.00724924	0.14684	Q9Y4L1;Q9Y4L1-2	S-007-181	HYOU1
S-007-181_P08571	1	Both	0.00723505	0.12666	P08571	S-007-181	CD14
S-003-235_P00387;P00387-2	1	Both	0.00721791	0.119013	P00387;P00387-2	S-003-235	CYB5R3
S-118-121_P35241-4	1	Both	0.00718848	0.13416	P35241-4	S-118-121	RDX
S-003-235_Q14258	1	Both	0.00717767	0.225153	Q14258	S-003-235	TRIM25
S-007-181_P62899;P62899-2;P62899-3	1	Both	0.00710926	0.159767	P62899;P62899-2;P62899-3	S-007-181	RPL31
S-003-235_B4DTR8;J3QQQ0	1	Both	0.0070468	0.146053	B4DTR8;J3QQQ0	S-003-235	LIPG
S-229-081_A0A3B3IQ51	1	Both	0.0070431	0.17072	A0A3B3IQ51	S-229-081	CFHR2
S-229-081_P68366-2;Q9NY65-2	2	Both	0.00697915	0.194727	P68366-2;Q9NY65-2	S-229-081	TUBA4A;TUBA8
S-003-235_P13611-2;P13611-5	1	Both	0.00696294	0.1248	P13611-2;P13611-5	S-003-235	VCAN
S-118-121_P27694	1	Both	0.00694463	0.144113	P27694	S-118-121	RPA1
S-118-121_P01344	1	Both	0.00694065	0.13034	P01344	S-118-121	IGF2
S-128-080_A0A096LPE2	1	Both	0.00693873	0.120847	A0A096LPE2	S-128-080	SAA2-SAA4
S-003-235_P49137;Q16644	1	Both	0.00693507	0.614253	P49137;Q16644	S-003-235	MAPKAPK2;MAPKAPK3
S-229-081_P61626	1	Both	0.00689285	0.1059	P61626	S-229-081	LYZ
S-007-181_Q8IZP0-12;Q8IZP0-6;Q8IZP0-7;Q8IZP0-9;Q9NYB9;Q9NYB9-3;Q9NYB9-4	1	Both	0.00687474	0.169673	Q8IZP0-12;Q8IZP0-6;Q8IZP0-7;Q8IZP0-9;Q9NYB9;Q9NYB9-3;Q9NYB9-4	S-007-181	ABI1;ABI2
S-118-121_Q15063-2;Q15063-3;Q15063-6	1	Both	0.00687357	0.11884	Q15063-2;Q15063-3;Q15063-6	S-118-121	POSTN
S-128-080_P15291	1	Both	0.00680032	0.12836	P15291	S-128-080	B4GALT1
S-003-235_O75083;O75083-3	1	Both	0.00678986	0.46202	O75083;O75083-3	S-003-235	WDR1
S-003-235_P62249	1	Both	0.00678617	0.188033	P62249	S-003-235	RPS16
S-128-080_Q8TCE1	1	Both	0.00676626	0.124793	Q8TCE1	S-128-080	SERPINC1
S-007-181_Q16363;Q16363-2	1	Both	0.00676366	0.16832	Q16363;Q16363-2	S-007-181	LAMA4
S-003-235_H0Y8L3;H0Y9D7	1	Both	0.0067582	0.15114	H0Y8L3;H0Y9D7	S-003-235	TGFBI
S-229-081_P48740	1	Both	0.00675187	0.10657	P48740	S-229-081	MASP1
S-003-235_P12111;P12111-4	1	Both	0.00674354	0.12202	P12111;P12111-4	S-003-235	COL6A3
S-118-121_P48061;P48061-2;P48061-3;P48061-4;P48061-5;P48061-6	1	Both	0.00672314	0.08814	P48061;P48061-2;P48061-3;P48061-4;P48061-5;P48061-6	S-118-121	CXCL12
S-007-181_P11233;P11234;P11234-2	1	Both	0.00670191	0.106853	P11233;P11234;P11234-2	S-007-181	RALA;RALB
S-007-181_P00167;P00167-2	1	Both	0.00665355	0.153393	P00167;P00167-2	S-007-181	CYB5A
S-007-181_Q92496	1	Both	0.00663526	0.12774	Q92496	S-007-181	CFHR4
S-229-081_O14786	1	Both	0.00660858	0.10587	O14786	S-229-081	NRP1
S-229-081_P03956	2	Both	0.00660199	0.254	P03956	S-229-081	MMP1
S-229-081_Q92743	1	Both	0.0065805	0.11674	Q92743	S-229-081	HTRA1
S-003-235_P33908-2	1	Both	0.00657778	0.1265	P33908-2	S-003-235	MAN1A1
S-007-181_Q8N5J2	1	Both	0.0065717	0.176133	Q8N5J2	S-007-181	MINDY1
S-007-181_P02787	1	Both	0.00653088	0.11242	P02787	S-007-181	TF
S-229-081_Q99704	2	Both	0.00649933	0.110047	Q99704	S-229-081	DOK1
S-128-080_A0A0J9YX35	1	Both	0.00647055	0.115393	A0A0J9YX35	S-128-080	IGHV3-64D
S-229-081_P14625;Q58FF3	1	Both	0.00647028	0.10048	P14625;Q58FF3	S-229-081	HSP90B1;HSP90B2P
S-128-080_P02760	1	Both	0.00646115	0.13492	P02760	S-128-080	AMBP
S-128-080_P60842;Q14240;Q14240-2	1	Both	0.0064521	0.12408	P60842;Q14240;Q14240-2	S-128-080	EIF4A1;EIF4A2
S-003-235_P55058-2	1	Both	0.00643951	0.10843	P55058-2	S-003-235	PLTP
S-007-181_P35579;P35579-2;P35580-4	1	Both	0.00643584	0.13889	P35579;P35579-2;P35580-4	S-007-181	MYH10;MYH9
S-003-235_O15204;O15204-2	1	Both	0.00642331	0.14071	O15204;O15204-2	S-003-235	ADAMDEC1
S-229-081_Q7Z4U5-3	1	Both	0.00642112	0.08766	Q7Z4U5-3	S-229-081	C6orf201
S-007-181_P61626	2	Both	0.00641015	0.1236	P61626	S-007-181	LYZ
S-118-121_P78371;P78371-2	1	Both	0.00639781	0.261847	P78371;P78371-2	S-118-121	CCT2
S-007-181_P01344	1	Both	0.00639478	0.114773	P01344	S-007-181	IGF2
S-118-121_H7C5E8	1	Both	0.00638683	0.1524	H7C5E8	S-118-121	TF
S-229-081_Q8N2S1-2;Q8N2S1-3	1	Both	0.00636583	0.10587	Q8N2S1-2;Q8N2S1-3	S-229-081	LTBP4
S-003-235_P29622	1	Both	0.00636555	0.11015	P29622	S-003-235	SERPINA4
S-118-121_P01009	1	Both	0.00634777	0.13462	P01009	S-118-121	SERPINA1
S-229-081_P02545-5	1	Both	0.00634607	0.1287	P02545-5	S-229-081	LMNA
S-229-081_M0QYC8	1	Both	0.00633849	0.08812	M0QYC8	S-229-081	C3
S-118-121_P19823	1	Both	0.00628456	0.13082	P19823	S-118-121	ITIH2
S-007-181_P02652	1	Both	0.0062777	0.09194	P02652	S-007-181	APOA2
S-128-080_X6R3B1	1	Both	0.00627218	0.12663	X6R3B1	S-128-080	F11
S-229-081_A0A0B4J1V0	1	Both	0.00626089	0.130287	A0A0B4J1V0	S-229-081	IGHV3-15
S-128-080_Q8IYM9-2	1	Both	0.00625501	0.12472	Q8IYM9-2	S-128-080	TRIM22
S-229-081_H3BRJ9	1	Both	0.00622603	0.22058	H3BRJ9	S-229-081	CETP
S-229-081_H0YDD8	1	Both	0.00622385	0.1445	H0YDD8	S-229-081	RPLP2
S-118-121_Q96CG8-3	2	Both	0.00618187	0.114047	Q96CG8-3	S-118-121	CTHRC1
S-118-121_Q12797-3;Q12797-4	1	Both	0.00614148	0.147073	Q12797-3;Q12797-4	S-118-121	ASPH
S-229-081_Q9BTC0	1	Both	0.00613613	0.13304	Q9BTC0	S-229-081	DIDO1
S-118-121_P11150	2	Both	0.0061164	0.132427	P11150	S-118-121	LIPC
S-007-181_Q12805;Q12805-2;Q12805-3;Q12805-4	1	Both	0.00609437	0.14004	Q12805;Q12805-2;Q12805-3;Q12805-4	S-007-181	EFEMP1
S-118-121_C9J6K0	1	Both	0.00603248	0.08766	C9J6K0	S-118-121	SPP2
S-229-081_Q96RD9;Q96RD9-3	1	Both	0.0060272	0.11064	Q96RD9;Q96RD9-3	S-229-081	FCRL5
S-229-081_O43707;O43707-2;O43707-3;P12814-3;P12814-4	1	Both	0.0060189	0.239167	O43707;O43707-2;O43707-3;P12814-3;P12814-4	S-229-081	ACTN1;ACTN4
S-118-121_E7EWP9	1	Both	0.00601541	0.10652	E7EWP9	S-118-121	SPINK5
S-003-235_Q13093	1	Both	0.00600864	0.1946	Q13093	S-003-235	PLA2G7
S-007-181_A6PVI2	1	Both	0.00600666	0.12176	A6PVI2	S-007-181	PLG
S-007-181_P07900-2;P08238;Q14568;Q58FG1	1	Both	0.00600662	0.11675	P07900-2;P08238;Q14568;Q58FG1	S-007-181	HSP90AA1;HSP90AA2P;HSP90AA4P;HSP90AB1
S-128-080_Q9UKU6	1	Both	0.00599909	0.134927	Q9UKU6	S-128-080	TRHDE
S-229-081_P41240	1	Both	0.00599192	0.145263	P41240	S-229-081	CSK
S-128-080_P05141;P12236	1	Both	0.00597806	0.139013	P05141;P12236	S-128-080	SLC25A5;SLC25A6
S-229-081_P00387;P00387-2	1	Both	0.0059759	0.144537	P00387;P00387-2	S-229-081	CYB5R3
S-007-181_B4DTR8;J3QQQ0	1	Both	0.00594683	0.09194	B4DTR8;J3QQQ0	S-007-181	LIPG
S-128-080_A0A0B4J2B5	1	Both	0.00594654	0.12454	A0A0B4J2B5	S-128-080	IGHV3OR16-9
S-007-181_E9PL37	1	Both	0.0059101	0.196153	E9PL37	S-007-181	CAPN1
S-003-235_A0A0A0MT01	1	Both	0.00590657	0.12202	A0A0A0MT01	S-003-235	GSN
S-007-181_A0A087WWA5	1	Both	0.00588087	0.14295	A0A087WWA5	S-007-181	TNXB
S-128-080_P01008	1	Both	0.00585304	0.0982267	P01008	S-128-080	SERPINC1
S-003-235_P02760	1	Both	0.00581797	0.08766	P02760	S-003-235	AMBP
S-229-081_P35542	1	Both	0.00581695	0.112367	P35542	S-229-081	SAA4
S-007-181_A0A087WZR4;H0Y755;M9MML0	1	Both	0.0058069	0.192727	A0A087WZR4;H0Y755;M9MML0	S-007-181	FCGR3A;FCGR3B
S-229-081_Q15942;Q15942-2	1	Both	0.00579629	0.145703	Q15942;Q15942-2	S-229-081	ZYX
S-118-121_P46459;P46459-2	1	Both	0.00579225	0.179513	P46459;P46459-2	S-118-121	NSF
S-118-121_Q92608;Q92608-2	1	Both	0.00578668	0.19801	Q92608;Q92608-2	S-118-121	DOCK2
S-003-235_P36980-2	1	Both	0.00578586	0.08766	P36980-2	S-003-235	CFHR2
S-007-181_P05455	1	Both	0.00578412	0.21338	P05455	S-007-181	SSB
S-128-080_P01344	2	Both	0.00575487	0.07066	P01344	S-128-080	IGF2
S-118-121_P10124	1	Both	0.00573076	0.10046	P10124	S-118-121	SRGN
S-003-235_Q8NDZ4-2	2	Both	0.00572803	0.0919233	Q8NDZ4-2	S-003-235	DIPK2A
S-229-081_O75439	1	Both	0.00572271	0.175287	O75439	S-229-081	PMPCB
S-003-235_Q6ZQQ2	1	Both	0.00571758	0.111417	Q6ZQQ2	S-003-235	SPATA31D1
S-229-081_Q14008;Q14008-2;Q14008-3	1	Both	0.00567474	0.182993	Q14008;Q14008-2;Q14008-3	S-229-081	CKAP5
S-007-181_P0DJI8;P0DJI9	1	Both	0.00562159	0.10938	P0DJI8;P0DJI9	S-007-181	SAA1;SAA2
S-007-181_P27918	1	Both	0.00561815	0.11285	P27918	S-007-181	CFP
S-007-181_Q9Y5Y7	1	Both	0.00559626	0.10046	Q9Y5Y7	S-007-181	LYVE1
S-128-080_A0A075B6K5;P80748	1	Both	0.00558721	0.08814	A0A075B6K5;P80748	S-128-080	IGLV3-21;IGLV3-9
S-128-080_O94985;O94985-2	2	Both	0.0055849	0.1	O94985;O94985-2	S-128-080	CLSTN1
S-118-121_A0A0C4DH68	1	Both	0.00558105	0.08766	A0A0C4DH68	S-118-121	IGKV2-24
S-003-235_P01344	1	Both	0.00556236	0.12454	P01344	S-003-235	IGF2
S-229-081_Q9Y6Y8;Q9Y6Y8-2	1	Both	0.00555026	0.11627	Q9Y6Y8;Q9Y6Y8-2	S-229-081	SEC23IP
S-128-080_O94985;O94985-2	1	Both	0.00551851	0.0883	O94985;O94985-2	S-128-080	CLSTN1
S-128-080_Q9Y2S6	1	Both	0.00551096	0.127473	Q9Y2S6	S-128-080	TMA7
S-007-181_Q15121	1	Both	0.005506	0.14763	Q15121	S-007-181	PEA15
S-007-181_P55001-3	1	Both	0.0054582	0.0982	P55001-3	S-007-181	MFAP2
S-128-080_Q9Y450	1	Both	0.00545069	0.279557	Q9Y450	S-128-080	HBS1L
S-007-181_P00734	1	Both	0.00542349	0.11242	P00734	S-007-181	F2
S-007-181_P17655;P17655-2	2	Both	0.00542148	0.0941133	P17655;P17655-2	S-007-181	CAPN2
S-003-235_P04899;P04899-3	1	Both	0.00541702	0.0976467	P04899;P04899-3	S-003-235	GNAI2
S-229-081_Q8N392-2	2	Both	0.00541308	0.233007	Q8N392-2	S-229-081	ARHGAP18
S-007-181_A0A0C4DH36	1	Both	0.00538893	0.13622	A0A0C4DH36	S-007-181	IGHV3-38
S-007-181_P07900-2;Q58FG1	1	Both	0.00537949	0.08116	P07900-2;Q58FG1	S-007-181	HSP90AA1;HSP90AA4P
S-007-181_P48740;P48740-2;P48740-3;P48740-4	1	Both	0.00537043	0.08624	P48740;P48740-2;P48740-3;P48740-4	S-007-181	MASP1
S-007-181_Q13361	1	Both	0.00536964	0.0883	Q13361	S-007-181	MFAP5
S-003-235_P68104;P68104-2	1	Both	0.00534462	0.100027	P68104;P68104-2	S-003-235	EEF1A1
S-003-235_Q9BQS7;Q9BQS7-2	1	Both	0.00534287	0.16517	Q9BQS7;Q9BQS7-2	S-003-235	HEPH
S-007-181_Q9NPF2-2	2	Both	0.00531623	0.211733	Q9NPF2-2	S-007-181	CHST11
S-229-081_Q6UWY5	1	Both	0.00531351	0.115383	Q6UWY5	S-229-081	OLFML1
S-007-181_P35542	1	Both	0.00531278	0.08766	P35542	S-007-181	SAA4
S-229-081_H0Y8L3;H0Y9D7	1	Both	0.00530724	0.10653	H0Y8L3;H0Y9D7	S-229-081	TGFBI
S-007-181_Q658P3-2;Q658P3-4	1	Both	0.00529081	0.1241	Q658P3-2;Q658P3-4	S-007-181	STEAP3
S-229-081_O14791-2	1	Both	0.00528114	0.10431	O14791-2	S-229-081	APOL1
S-007-181_P08709;P08709-2	1	Both	0.0052693	0.0908733	P08709;P08709-2	S-007-181	F7
S-003-235_Q7Z6Z7;Q7Z6Z7-3	1	Both	0.00524873	0.09194	Q7Z6Z7;Q7Z6Z7-3	S-003-235	HUWE1
S-007-181_O14617;O14617-5	2	Both	0.00524687	0.207433	O14617;O14617-5	S-007-181	AP3D1
S-007-181_Q00839-2	1	Both	0.00524228	0.27802	Q00839-2	S-007-181	HNRNPU
S-007-181_P68104;P68104-2	1	Both	0.00522232	0.09222	P68104;P68104-2	S-007-181	EEF1A1
S-229-081_Q658P3-2;Q658P3-4	1	Both	0.00521785	0.12527	Q658P3-2;Q658P3-4	S-229-081	STEAP3
S-003-235_P05121;P05121-2	1	Both	0.00521624	0.0979933	P05121;P05121-2	S-003-235	SERPINE1
S-118-121_Q9BXB4	1	Both	0.00521393	0.141503	Q9BXB4	S-118-121	OSBPL11
S-007-181_P62330	2	Both	0.00519918	0.110593	P62330	S-007-181	ARF6
S-229-081_P05154	1	Both	0.0051879	0.08852	P05154	S-229-081	SERPINA5
S-128-080_P25098	1	Both	0.00517928	0.08766	P25098	S-128-080	GRK2
S-118-121_O14974-5	1	Both	0.00515946	0.11034	O14974-5	S-118-121	PPP1R12A
S-229-081_P02741	1	Both	0.0051537	0.08814	P02741	S-229-081	CRP
S-118-121_Q8TEA8	2	Both	0.0051186	0.160353	Q8TEA8	S-118-121	DTD1
S-229-081_P01023	1	Both	0.0051035	0.10636	P01023	S-229-081	A2M
S-229-081_Q14008;Q14008-2;Q14008-3	2	Both	0.00509704	0.137633	Q14008;Q14008-2;Q14008-3	S-229-081	CKAP5
S-007-181_O94769	1	Both	0.00506952	0.10427	O94769	S-007-181	ECM2
S-007-181_P49767	1	Both	0.00506801	0.11839	P49767	S-007-181	VEGFC
S-128-080_P60866;P60866-2	1	Both	0.00506005	0.142477	P60866;P60866-2	S-128-080	RPS20
S-118-121_P08493;P08493-2	1	Both	0.00503494	0.0895	P08493;P08493-2	S-118-121	MGP
S-007-181_P07711	1	Both	0.00503464	0.10026	P07711	S-007-181	CTSL
S-118-121_X6R9L0	1	Both	0.00502038	0.08116	X6R9L0	S-118-121	DNAJC3
S-007-181_P07437;P68371;Q13509;Q13509-2;Q13885;Q3ZCM7;Q9BUF5;Q9H4B7	1	Both	0.00501135	0.0742467	P07437;P68371;Q13509;Q13509-2;Q13885;Q3ZCM7;Q9BUF5;Q9H4B7	S-007-181	TUBB;TUBB1;TUBB2A;TUBB3;TUBB4B;TUBB6;TUBB8
S-007-181_Q9NPF2-2	1	Both	0.00500896	0.213173	Q9NPF2-2	S-007-181	CHST11
S-128-080_P00915	1	Both	0.00497899	0.1324	P00915	S-128-080	CA1
S-007-181_Q08380	1	Both	0.00496772	0.08118	Q08380	S-007-181	LGALS3BP
S-003-235_P06396	1	Both	0.00493954	0.11186	P06396	S-003-235	GSN
S-007-181_Q9Y4G6	1	Both	0.00493251	0.10587	Q9Y4G6	S-007-181	TLN2
S-128-080_H7C5H1	1	Both	0.00491771	0.12408	H7C5H1	S-128-080	CFB
S-118-121_Q96RW7;Q96RW7-2	1	Both	0.00490607	0.08606	Q96RW7;Q96RW7-2	S-118-121	HMCN1
S-229-081_Q9H8L6	1	Both	0.00489776	0.169473	Q9H8L6	S-229-081	MMRN2
S-007-181_P54710	1	Both	0.0048942	0.08122	P54710	S-007-181	FXYD2
S-229-081_P35637;P35637-2	1	Both	0.00488283	0.10461	P35637;P35637-2	S-229-081	FUS
S-118-121_P13639	2	Both	0.00485287	0.05181	P13639	S-118-121	EEF2
S-229-081_O95445	1	Both	0.00483936	0.10439	O95445	S-229-081	APOM
S-003-235_A6NH11	1	Both	0.00483376	0.09392	A6NH11	S-003-235	GLTPD2
S-003-235_Q9UBS4	1	Both	0.00482502	0.16583	Q9UBS4	S-003-235	DNAJB11
S-007-181_Q13509-2	1	Both	0.00481466	0.0994667	Q13509-2	S-007-181	TUBB3
S-229-081_P06732	1	Both	0.00481453	0.08606	P06732	S-229-081	CKM
S-128-080_O14791	1	Both	0.00479393	0.09774	O14791	S-128-080	APOL1
S-007-181_P31431;P31431-2	1	Both	0.00476733	0.09015	P31431;P31431-2	S-007-181	SDC4
S-007-181_Q16513	1	Both	0.00474317	0.08812	Q16513	S-007-181	PKN2
S-128-080_J3KNB4	1	Both	0.0047395	0.08116	J3KNB4	S-128-080	CAMP
S-118-121_A0A087WWA5	1	Both	0.00472762	0.12872	A0A087WWA5	S-118-121	TNXB
S-007-181_P26447	1	Both	0.00470278	0.08606	P26447	S-007-181	S100A4
S-229-081_P26368;P26368-2	1	Both	0.00469033	0.1646	P26368;P26368-2	S-229-081	U2AF2
S-128-080_H0YJ11;H0YJW3	2	Both	0.00468719	0.10236	H0YJ11;H0YJW3	S-128-080	ACTN1
S-229-081_P01892;P10316;P10321;Q31612;Q95604	2	Both	0.00467888	0.1366	P01892;P10316;P10321;Q31612;Q95604	S-229-081	HLA-A;HLA-B;HLA-C
S-007-181_O75688;P35813;P35813-3	1	Both	0.00467469	0.08606	O75688;P35813;P35813-3	S-007-181	PPM1A;PPM1B
S-128-080_P13987;P13987-2	2	Both	0.00467004	0.09162	P13987;P13987-2	S-128-080	CD59
S-007-181_P07437;P68371;Q13885;Q3ZCM7;Q9BUF5	1	Both	0.00465414	0.0986333	P07437;P68371;Q13885;Q3ZCM7;Q9BUF5	S-007-181	TUBB;TUBB2A;TUBB4B;TUBB6;TUBB8
S-229-081_P08603;P36980;P36980-2;Q03591	1	Both	0.00463586	0.0968333	P08603;P36980;P36980-2;Q03591	S-229-081	CFH;CFHR1;CFHR2
S-229-081_P62424	1	Both	0.00463178	0.1161	P62424	S-229-081	RPL7A
S-007-181_A0A0C4DH34	1	Both	0.00462655	0.11018	A0A0C4DH34	S-007-181	IGHV4-28
S-007-181_Q14696	1	Both	0.00462422	0.09194	Q14696	S-007-181	MESD
S-229-081_P00338;P00338-3	1	Both	0.00460691	0.10825	P00338;P00338-3	S-229-081	LDHA
S-007-181_P51452-2	2	Both	0.00458492	0.0781433	P51452-2	S-007-181	DUSP3
S-229-081_P01768;P0DP03	1	Both	0.00458275	0.07284	P01768;P0DP03	S-229-081	IGHV3-30;IGHV3-30-5
S-229-081_P07437;P68371	1	Both	0.00457764	0.10536	P07437;P68371	S-229-081	TUBB;TUBB4B
S-128-080_P17301	2	Both	0.00456172	0.0624	P17301	S-128-080	ITGA2
S-007-181_A2RUB6;A2RUB6-3	1	Both	0.00453312	0.08812	A2RUB6;A2RUB6-3	S-007-181	CCDC66
S-007-181_Q00839;Q00839-2	1	Both	0.00449837	0.10396	Q00839;Q00839-2	S-007-181	HNRNPU
S-128-080_O95155;O95155-3	2	Both	0.00449054	0.183717	O95155;O95155-3	S-128-080	UBE4B
S-128-080_Q6EEV4;Q6EEV4-2	1	Both	0.00448611	0.3602	Q6EEV4;Q6EEV4-2	S-128-080	POLR2M
S-003-235_P14618-2	1	Both	0.00447912	0.11259	P14618-2	S-003-235	PKM
S-229-081_P02652	1	Both	0.00447163	0.08606	P02652	S-229-081	APOA2
S-229-081_P37802;P37802-2	1	Both	0.00443734	0.104393	P37802;P37802-2	S-229-081	TAGLN2
S-003-235_H0YND0	1	Both	0.00436575	0.08535	H0YND0	S-003-235	FBN1
S-007-181_Q9UGM5-2	1	Both	0.0043608	0.08768	Q9UGM5-2	S-007-181	FETUB
S-128-080_Q9BXR6	1	Both	0.00434762	0.08606	Q9BXR6	S-128-080	CFHR5
S-003-235_P15880	1	Both	0.00434716	0.149853	P15880	S-003-235	RPS2
S-118-121_P0CG04	1	Both	0.00430957	0.11419	P0CG04	S-118-121	IGLC1
S-118-121_P10909-3;P10909-6	1	Both	0.00430055	0.08606	P10909-3;P10909-6	S-118-121	CLU
S-003-235_A0A075B6H7	2	Both	0.00429197	0.128903	A0A075B6H7	S-003-235	IGKV3-7
S-003-235_Q9Y6W3	2	Both	0.00427632	0.104887	Q9Y6W3	S-003-235	CAPN7
S-003-235_P56945;P56945-2;P56945-3;P56945-5;P56945-6;P56945-7;P56945-8	1	Both	0.00426396	0.09194	P56945;P56945-2;P56945-3;P56945-5;P56945-6;P56945-7;P56945-8	S-003-235	BCAR1
S-007-181_H7C5R1	1	Both	0.00425326	0.0895	H7C5R1	S-007-181	CP
S-007-181_Q9BW30	1	Both	0.00424546	0.0982	Q9BW30	S-007-181	TPPP3
S-128-080_O14791;O14791-2	1	Both	0.00424416	0.07434	O14791;O14791-2	S-128-080	APOL1
S-007-181_Q9UHF0;Q9UHF0-2;Q9UHF0-3	1	Both	0.00423437	0.08606	Q9UHF0;Q9UHF0-2;Q9UHF0-3	S-007-181	TAC3
S-128-080_Q8TC12-2	1	Both	0.00420922	0.2251	Q8TC12-2	S-128-080	RDH11
S-003-235_A0A0A0MRJ7	1	Both	0.00419918	0.08948	A0A0A0MRJ7	S-003-235	F5
S-003-235_P22090;P62701	1	Both	0.00418412	0.106573	P22090;P62701	S-003-235	RPS4X;RPS4Y1
S-007-181_P17858;Q01813	1	Both	0.00418184	0.0883	P17858;Q01813	S-007-181	PFKL;PFKP
S-007-181_P14324-2	1	Both	0.00417301	0.08606	P14324-2	S-007-181	FDPS
S-007-181_P08493;P08493-2	1	Both	0.00416407	0.08606	P08493;P08493-2	S-007-181	MGP
S-229-081_P02776;P10720	1	Both	0.00411971	0.08306	P02776;P10720	S-229-081	PF4;PF4V1
S-118-121_O75369-8;P21333;P21333-2	1	Both	0.00411142	0.11462	O75369-8;P21333;P21333-2	S-118-121	FLNA;FLNB
S-229-081_P47756-2	1	Both	0.00411139	0.10902	P47756-2	S-229-081	CAPZB
S-118-121_F8WE98;Q60FE5	1	Both	0.00410765	0.08101	F8WE98;Q60FE5	S-118-121	FLNA
S-229-081_P19823	1	Both	0.00407182	0.08616	P19823	S-229-081	ITIH2
S-128-080_Q7L591-4	2	Both	0.00406413	0.199027	Q7L591-4	S-128-080	DOK3
S-229-081_Q9NR09	2	Both	0.00404998	0.0604833	Q9NR09	S-229-081	BIRC6
S-007-181_Q9H1Z8	1	Both	0.00404569	0.07284	Q9H1Z8	S-007-181	C2orf40
S-229-081_P38571;P38571-2	1	Both	0.00403616	0.13081	P38571;P38571-2	S-229-081	LIPA
S-007-181_P68366;P68366-2;Q6PEY2;Q9BQE3;Q9NY65;Q9NY65-2	1	Both	0.00403534	0.08606	P68366;P68366-2;Q6PEY2;Q9BQE3;Q9NY65;Q9NY65-2	S-007-181	TUBA1C;TUBA3E;TUBA4A;TUBA8
S-003-235_P05121	1	Both	0.00402946	0.08606	P05121	S-003-235	SERPINE1
S-229-081_Q92496;Q92496-3	1	Both	0.00402711	0.0877	Q92496;Q92496-3	S-229-081	CFHR4
S-229-081_P16112;P16112-2	1	Both	0.00402502	0.08606	P16112;P16112-2	S-229-081	ACAN
S-229-081_P68366-2;Q9NY65-2	1	Both	0.00401281	0.10447	P68366-2;Q9NY65-2	S-229-081	TUBA4A;TUBA8
S-229-081_Q5T985;Q5T987	1	Both	0.00400389	0.08766	Q5T985;Q5T987	S-229-081	ITIH2
S-007-181_P00558;P07205	1	Both	0.00400063	0.08766	P00558;P07205	S-007-181	PGK1;PGK2
S-229-081_F8W785	1	Both	0.00399715	0.08606	F8W785	S-229-081	GOLIM4
S-007-181_Q86X29-5;Q86X29-6	2	Both	0.00399178	0.13792	Q86X29-5;Q86X29-6	S-007-181	LSR
S-128-080_C9JPQ9;C9JU00	1	Both	0.00398755	0.08604	C9JPQ9;C9JU00	S-128-080	FGG
S-003-235_P62269	1	Both	0.00398481	0.0720533	P62269	S-003-235	RPS18
S-229-081_P02545;P02545-5	1	Both	0.00397884	0.0598933	P02545;P02545-5	S-229-081	LMNA
S-229-081_P25325;P25325-2	1	Both	0.00397858	0.11483	P25325;P25325-2	S-229-081	MPST
S-229-081_P25311	1	Both	0.0039642	0.08812	P25311	S-229-081	AZGP1
S-229-081_P16519-2	1	Both	0.00395011	0.08606	P16519-2	S-229-081	PCSK2
S-229-081_Q9Y2Y8	1	Both	0.00393112	0.0883	Q9Y2Y8	S-229-081	PRG3
S-007-181_Q9Y2A7-2	2	Both	0.00392941	0.52614	Q9Y2A7-2	S-007-181	NCKAP1
S-229-081_Q99418	1	Both	0.00389765	0.0806333	Q99418	S-229-081	CYTH2
S-229-081_Q92619	1	Both	0.00388751	0.1225	Q92619	S-229-081	ARHGAP45
S-007-181_P01023;P20742;P20742-2	1	Both	0.0038828	0.08948	P01023;P20742;P20742-2	S-007-181	A2M;PZP
S-007-181_K7EL96;K7ERZ3	1	Both	0.00385488	0.10652	K7EL96;K7ERZ3	S-007-181	PLIN3
S-007-181_P41218	1	Both	0.00385425	0.08852	P41218	S-007-181	MNDA
S-007-181_P58335-4	1	Both	0.00378691	0.09111	P58335-4	S-007-181	ANTXR2
S-128-080_Q9Y237;Q9Y237-2	1	Both	0.00378486	0.1011	Q9Y237;Q9Y237-2	S-128-080	PIN4
S-229-081_P23141;P23141-3	1	Both	0.00375711	0.0883	P23141;P23141-3	S-229-081	CES1
S-229-081_J3KNB4	1	Both	0.00373351	0.08606	J3KNB4	S-229-081	CAMP
S-128-080_P04196	1	Both	0.00372692	0.08606	P04196	S-128-080	HRG
S-003-235_Q08380	1	Both	0.00371912	0.08604	Q08380	S-003-235	LGALS3BP
S-003-235_P01834	1	Both	0.00370863	0.0718133	P01834	S-003-235	IGKC
S-229-081_P01889;P10319;P30466;P30479;P30481;P30483;P30486;P30492;Q29718;Q31610	1	Both	0.00370465	0.08766	P01889;P10319;P30466;P30479;P30481;P30483;P30486;P30492;Q29718;Q31610	S-229-081	HLA-B
S-128-080_P01833	2	Both	0.00369385	0.0557933	P01833	S-128-080	PIGR
S-229-081_Q7L591-4	2	Both	0.00368184	0.11422	Q7L591-4	S-229-081	DOK3
S-229-081_Q13753;Q13753-2	1	Both	0.00368079	0.07932	Q13753;Q13753-2	S-229-081	LAMC2
S-007-181_P05155;P05155-2	1	Both	0.00368022	0.06297	P05155;P05155-2	S-007-181	SERPING1
S-229-081_P06753;P06753-2;P06753-5	1	Both	0.00367761	0.0626	P06753;P06753-2;P06753-5	S-229-081	TPM3
S-007-181_P02788	1	Both	0.0036754	0.05382	P02788	S-007-181	LTF
S-229-081_P16671	1	Both	0.00367259	0.101713	P16671	S-229-081	CD36
S-007-181_P68366	1	Both	0.0036719	0.08766	P68366	S-007-181	TUBA4A
S-229-081_Q92820	1	Both	0.00365886	0.142887	Q92820	S-229-081	GGH
S-229-081_Q9BQG2	1	Both	0.00364686	0.0758467	Q9BQG2	S-229-081	NUDT12
S-229-081_P10909-2;P10909-3;P10909-6	1	Both	0.00364171	0.08766	P10909-2;P10909-3;P10909-6	S-229-081	CLU
S-229-081_P04439;P05534;P30443;P30455;Q09160	1	Both	0.0036369	0.15882	P04439;P05534;P30443;P30455;Q09160	S-229-081	HLA-A
S-007-181_Q12805;Q12805-3;Q12805-4;Q12805-5	1	Both	0.00363018	0.08116	Q12805;Q12805-3;Q12805-4;Q12805-5	S-007-181	EFEMP1
S-128-080_P07203	1	Both	0.00362699	0.0950933	P07203	S-128-080	GPX1
S-229-081_Q9BXJ3	1	Both	0.00362003	0.13727	Q9BXJ3	S-229-081	C1QTNF4
S-007-181_P01876;P01877	1	Both	0.00361143	0.04476	P01876;P01877	S-007-181	IGHA1;IGHA2
S-128-080_P29122-2	1	Both	0.00360424	0.08116	P29122-2	S-128-080	PCSK6
S-007-181_Q08397	1	Both	0.00358025	0.08766	Q08397	S-007-181	LOXL1
S-229-081_Q7L3B6	1	Both	0.00357821	0.06488	Q7L3B6	S-229-081	CDC37L1
S-007-181_P51884	1	Both	0.00357459	0.07131	P51884	S-007-181	LUM
S-128-080_P04004	1	Both	0.0035504	0.08606	P04004	S-128-080	VTN
S-003-235_P78347;P78347-3;P78347-4	2	Both	0.00352854	0.105547	P78347;P78347-3;P78347-4	S-003-235	GTF2I
S-229-081_P58546	2	Both	0.00351426	0.109787	P58546	S-229-081	MTPN
S-007-181_O00571;O00571-2;O15523	1	Both	0.00351221	0.10026	O00571;O00571-2;O15523	S-007-181	DDX3X;DDX3Y
S-128-080_P48426;P48426-2	1	Both	0.00350588	0.10028	P48426;P48426-2	S-128-080	PIP4K2A
S-003-235_P23352	1	Both	0.00350297	0.0729	P23352	S-003-235	ANOS1
S-229-081_O14791;O14791-2	1	Both	0.00350125	0.05993	O14791;O14791-2	S-229-081	APOL1
S-229-081_Q14152	1	Both	0.00349924	0.144333	Q14152	S-229-081	EIF3A
S-003-235_Q99988	2	Both	0.00347344	0.0959867	Q99988	S-003-235	GDF15
S-007-181_P02745	2	Both	0.00346507	0.0502667	P02745	S-007-181	C1QA
S-118-121_Q99988	2	Both	0.00345861	0.175	Q99988	S-118-121	GDF15
S-007-181_P07437	1	Both	0.00345799	0.08401	P07437	S-007-181	TUBB
S-128-080_P61247	1	Both	0.0034477	0.117993	P61247	S-128-080	RPS3A
S-229-081_P05546	1	Both	0.0034394	0.06908	P05546	S-229-081	SERPIND1
S-128-080_Q07020-2	1	Both	0.00343902	0.161853	Q07020-2	S-128-080	RPL18
S-128-080_P15880	1	Both	0.00339447	0.108553	P15880	S-128-080	RPS2
S-007-181_P14317	1	Both	0.00339291	0.04474	P14317	S-007-181	HCLS1
S-003-235_Q12797	2	Both	0.00338109	0.0511	Q12797	S-003-235	ASPH
S-128-080_Q6UXH8	1	Both	0.00337778	0.0736033	Q6UXH8	S-128-080	CCBE1
S-003-235_P62241	1	Both	0.00337747	0.09132	P62241	S-003-235	RPS8
S-007-181_P30626	2	Both	0.00337699	0.05468	P30626	S-007-181	SRI
S-128-080_Q3ZCW2	1	Both	0.0033748	0.10536	Q3ZCW2	S-128-080	LGALSL
S-118-121_Q9BQS8	1	Both	0.00334102	0.04474	Q9BQS8	S-118-121	FYCO1
S-229-081_Q7Z6Z7;Q7Z6Z7-3	1	Both	0.00333162	0.0598	Q7Z6Z7;Q7Z6Z7-3	S-229-081	HUWE1
S-229-081_O43516;O43516-3	1	Both	0.00330639	0.06295	O43516;O43516-3	S-229-081	WIPF1
S-118-121_P43405	1	Both	0.00330396	0.0888133	P43405	S-118-121	SYK
S-229-081_P48643-2	1	Both	0.00329986	0.11586	P48643-2	S-229-081	CCT5
S-229-081_Q7L523	1	Both	0.00329039	0.08832	Q7L523	S-229-081	RRAGA
S-118-121_Q86UX2	1	Both	0.00328771	0.06301	Q86UX2	S-118-121	ITIH5
S-118-121_P41240	1	Both	0.00328241	0.04956	P41240	S-118-121	CSK
S-003-235_B0YIW2	1	Both	0.00327385	0.06902	B0YIW2	S-003-235	APOC3
S-118-121_M0QXZ3	1	Both	0.00325525	0.04468	M0QXZ3	S-118-121	C3
S-128-080_P55084;P55084-2	2	Both	0.00325343	0.05651	P55084;P55084-2	S-128-080	HADHB
S-118-121_A4UGR9;A4UGR9-3	1	Both	0.00325187	0.05688	A4UGR9;A4UGR9-3	S-118-121	XIRP2
S-118-121_P02747	1	Both	0.00324726	0.0502	P02747	S-118-121	C1QC
S-229-081_O00187	1	Both	0.00324217	0.05469	O00187	S-229-081	MASP2
S-128-080_P62993;P62993-2	2	Both	0.00324075	0.20244	P62993;P62993-2	S-128-080	GRB2
S-229-081_P63267-2	1	Both	0.00323951	0.05369	P63267-2	S-229-081	ACTG2
S-128-080_P29122;P29122-2;P29122-7	1	Both	0.00323618	0.10462	P29122;P29122-2;P29122-7	S-128-080	PCSK6
S-128-080_A0A024R571	1	Both	0.00320824	0.113527	A0A024R571	S-128-080	EHD1
S-007-181_O75116;Q13464	1	Both	0.00319235	0.08118	O75116;Q13464	S-007-181	ROCK1;ROCK2
S-003-235_Q96IY4	1	Both	0.00319168	0.09004	Q96IY4	S-003-235	CPB2
S-003-235_Q6UY14	1	Both	0.00317462	0.08606	Q6UY14	S-003-235	ADAMTSL4
S-003-235_Q9H2K8	1	Both	0.00316759	0.08662	Q9H2K8	S-003-235	TAOK3
S-003-235_P60709;P63261	1	Both	0.00314582	0.05688	P60709;P63261	S-003-235	ACTB;ACTG1
S-128-080_P84095	1	Both	0.00314307	0.08814	P84095	S-128-080	RHOG
S-229-081_P47813	1	Both	0.00313837	0.0558	P47813	S-229-081	EIF1AX
S-003-235_P02741	1	Both	0.00312579	0.0521	P02741	S-003-235	CRP
S-118-121_Q9NQ38	1	Both	0.00311744	0.0502	Q9NQ38	S-118-121	SPINK5
S-229-081_Q14697;Q14697-2	1	Both	0.00310989	0.04956	Q14697;Q14697-2	S-229-081	GANAB
S-118-121_P25311	2	Both	0.00310666	0.151033	P25311	S-118-121	AZGP1
S-007-181_P29966	1	Both	0.00309014	0.12254	P29966	S-007-181	MARCKS
S-007-181_O14974-2;O14974-5	1	Both	0.00308561	0.16096	O14974-2;O14974-5	S-007-181	PPP1R12A
S-003-235_Q96RW7;Q96RW7-2	1	Both	0.00308443	0.04474	Q96RW7;Q96RW7-2	S-003-235	HMCN1
S-128-080_P03951;P03951-2;P03952	1	Both	0.00308438	0.04956	P03951;P03951-2;P03952	S-128-080	F11;KLKB1
S-007-181_Q92973;Q92973-3	2	Both	0.00306671	0.08478	Q92973;Q92973-3	S-007-181	TNPO1
S-229-081_Q16513	1	Both	0.00306168	0.04474	Q16513	S-229-081	PKN2
S-007-181_O60684;P52294	2	Both	0.00305681	0.0533467	O60684;P52294	S-007-181	KPNA1;KPNA6
S-229-081_Q13200;Q13200-2	2	Both	0.00305322	0.10186	Q13200;Q13200-2	S-229-081	PSMD2
S-229-081_P62826	1	Both	0.00303951	0.04956	P62826	S-229-081	RAN
S-229-081_P01019	1	Both	0.00302771	0.06295	P01019	S-229-081	AGT
S-118-121_P02452	1	Both	0.00302276	0.0883	P02452	S-118-121	COL1A1
S-003-235_H0YJW9	1	Both	0.00301422	0.0558	H0YJW9	S-003-235
S-118-121_P35542	1	Both	0.00301415	0.07744	P35542	S-118-121	SAA4
S-007-181_P12883;P13533	1	Both	0.00301383	0.188007	P12883;P13533	S-007-181	MYH6;MYH7
S-128-080_P46109	1	Both	0.00300748	0.17208	P46109	S-128-080	CRKL
S-229-081_P07237	1	Both	0.00300476	0.08766	P07237	S-229-081	P4HB
S-118-121_Q7LDG7;Q7LDG7-4	1	Both	0.00299875	0.05238	Q7LDG7;Q7LDG7-4	S-118-121	RASGRP2
S-007-181_C9J7V5	1	Both	0.00299685	0.03648	C9J7V5	S-007-181	CFP
S-128-080_P00734	1	Both	0.00298971	0.06297	P00734	S-128-080	F2
S-118-121_M0QYC8	1	Both	0.00298747	0.04474	M0QYC8	S-118-121	C3
S-003-235_Q16627-2	1	Both	0.00296284	0.04474	Q16627-2	S-003-235	CCL14
S-229-081_P50395;P50395-2	2	Both	0.00295471	0.0401267	P50395;P50395-2	S-229-081	GDI2
S-128-080_P55056	1	Both	0.00294759	0.0811	P55056	S-128-080	APOC4
S-007-181_O75688;O75688-3	1	Both	0.00294626	0.06303	O75688;O75688-3	S-007-181	PPM1B
S-007-181_P68400	1	Both	0.00293923	0.08812	P68400	S-007-181	CSNK2A1
S-003-235_Q96IY4;Q96IY4-2	1	Both	0.00293622	0.09194	Q96IY4;Q96IY4-2	S-003-235	CPB2
S-007-181_P04792	2	Both	0.002936	0.0444333	P04792	S-007-181	HSPB1
S-118-121_Q9BTC0	1	Both	0.00293382	0.0591467	Q9BTC0	S-118-121	DIDO1
S-229-081_A0A0B4J2B5	1	Both	0.00293111	0.04476	A0A0B4J2B5	S-229-081	IGHV3OR16-9
S-128-080_A4UGR9;A4UGR9-3	2	Both	0.00292482	0.0448133	A4UGR9;A4UGR9-3	S-128-080	XIRP2
S-003-235_P0DP01	1	Both	0.00292151	0.11419	P0DP01	S-003-235	IGHV1-8
S-007-181_H0YB00	1	Both	0.00291453	0.0521	H0YB00	S-007-181	XYLT2
S-128-080_Q969X1	1	Both	0.00290913	0.09194	Q969X1	S-128-080	TMBIM1
S-003-235_P14866;P14866-2	1	Both	0.0029077	0.06672	P14866;P14866-2	S-003-235	HNRNPL
S-229-081_A0A075B6K0;P01717;P01718	1	Both	0.00286799	0.06301	A0A075B6K0;P01717;P01718	S-229-081	IGLV3-16;IGLV3-25;IGLV3-27
S-003-235_Q9BXN1	1	Both	0.00283733	0.04474	Q9BXN1	S-003-235	ASPN
S-003-235_P36955	1	Both	0.00283677	0.05198	P36955	S-003-235	SERPINF1
S-229-081_Q86VP6;Q86VP6-2	1	Both	0.00283658	0.0521	Q86VP6;Q86VP6-2	S-229-081	CAND1
S-007-181_P05067;P05067-9	1	Both	0.00283553	0.05192	P05067;P05067-9	S-007-181	APP
S-128-080_A0A494C0L6;C9JGI3	1	Both	0.00283477	0.1367	A0A494C0L6;C9JGI3	S-128-080	TYMP
S-007-181_P62191;P62191-2	1	Both	0.00282877	0.04956	P62191;P62191-2	S-007-181	PSMC1
S-003-235_P11233;P11234;P11234-2	2	Both	0.00282328	0.0325933	P11233;P11234;P11234-2	S-003-235	RALA;RALB
S-003-235_P05067;P05067-9	1	Both	0.00282234	0.04474	P05067;P05067-9	S-003-235	APP
S-007-181_Q86VP6;Q86VP6-2	1	Both	0.00281715	0.0557067	Q86VP6;Q86VP6-2	S-007-181	CAND1
S-118-121_Q8TF42	1	Both	0.00281512	0.12667	Q8TF42	S-118-121	UBASH3B
S-003-235_P01008	1	Both	0.00281285	0.0502	P01008	S-003-235	SERPINC1
S-007-181_O00391	1	Both	0.00280977	0.0569	O00391	S-007-181	QSOX1
S-007-181_Q92973;Q92973-3	1	Both	0.00280609	0.10239	Q92973;Q92973-3	S-007-181	TNPO1
S-003-235_Q12797-10	1	Both	0.00280565	0.05688	Q12797-10	S-003-235	ASPH
S-128-080_P12259	1	Both	0.00280491	0.0502	P12259	S-128-080	F5
S-118-121_P07357	1	Both	0.00280284	0.05148	P07357	S-118-121	C8A
S-007-181_A8K7Q2;E9PKE3	2	Both	0.00277768	0.05058	A8K7Q2;E9PKE3	S-007-181	HSPA8
S-118-121_P10768	2	Both	0.00276847	0.0445167	P10768	S-118-121	ESD
S-229-081_A0A1B0GVU7	1	Both	0.00276574	0.0521	A0A1B0GVU7	S-229-081	TLN2
S-007-181_H3BRQ4;K4DIB9	2	Both	0.0027626	0.0575367	H3BRQ4;K4DIB9	S-007-181
S-007-181_P30153	1	Both	0.00275961	0.05605	P30153	S-007-181	PPP2R1A
S-128-080_G3V1N2	1	Both	0.0027516	0.05475	G3V1N2	S-128-080	HBA2
S-128-080_P23284	2	Both	0.00274874	0.0351567	P23284	S-128-080	PPIB
S-229-081_P63267	1	Both	0.0027464	0.03642	P63267	S-229-081	ACTG2
S-118-121_Q9NVA2-2	1	Both	0.00272451	0.07688	Q9NVA2-2	S-118-121	2024-09-11
S-118-121_H0Y7L5	1	Both	0.00270688	0.07121	H0Y7L5	S-118-121	APOE
S-003-235_O00391	2	Both	0.00269672	0.0442	O00391	S-003-235	QSOX1
S-003-235_Q6UY14;Q6UY14-3	1	Both	0.00269511	0.05688	Q6UY14;Q6UY14-3	S-003-235	ADAMTSL4
S-128-080_P09871	1	Both	0.00269217	0.05623	P09871	S-128-080	C1S
S-003-235_P00367;P00367-2	1	Both	0.00269152	0.0676033	P00367;P00367-2	S-003-235	GLUD1
S-003-235_Q03591;Q9BXR6	1	Both	0.00268876	0.05369	Q03591;Q9BXR6	S-003-235	CFHR1;CFHR5
S-007-181_Q86X29-5;Q86X29-6	1	Both	0.00268809	0.08116	Q86X29-5;Q86X29-6	S-007-181	LSR
S-007-181_P07585;P21810	1	Both	0.00267829	0.04476	P07585;P21810	S-007-181	BGN;DCN
S-003-235_P0DOY2;P0DOY3	1	Both	0.00267461	0.06904	P0DOY2;P0DOY3	S-003-235	IGLC2;IGLC3
S-007-181_A0A0C4DH25	1	Both	0.00267452	0.05688	A0A0C4DH25	S-007-181	IGKV3D-20
S-007-181_P60985-2	2	Both	0.00267401	0.0341533	P60985-2	S-007-181	KRTDAP
S-118-121_P0DJI9	1	Both	0.00267291	0.04956	P0DJI9	S-118-121	SAA2
S-118-121_Q8TER0	2	Both	0.00266527	0.0567367	Q8TER0	S-118-121	SNED1
S-229-081_Q15262;Q15262-2;Q15262-3;Q15262-4	2	Both	0.00264386	0.0280433	Q15262;Q15262-2;Q15262-3;Q15262-4	S-229-081	PTPRK
S-003-235_P62318;P62318-2	2	Both	0.00263861	0.04835	P62318;P62318-2	S-003-235	SNRPD3
S-128-080_Q14520;Q14520-2	1	Both	0.00263187	0.03642	Q14520;Q14520-2	S-128-080	HABP2
S-229-081_P06733-2	2	Both	0.0026313	0.04772	P06733-2	S-229-081	ENO1
S-118-121_P13796	1	Both	0.00261737	0.05691	P13796	S-118-121	LCP1
S-118-121_Q99542	1	Both	0.00261206	0.04476	Q99542	S-118-121	MMP19
S-118-121_O00399	1	Both	0.00260743	0.06902	O00399	S-118-121	DCTN6
S-007-181_O95445;O95445-2	1	Both	0.00260646	0.05382	O95445;O95445-2	S-007-181	APOM
S-128-080_P61769	1	Both	0.00260325	0.05993	P61769	S-128-080	B2M
S-229-081_Q8TCE1	1	Both	0.00259374	0.03642	Q8TCE1	S-229-081	SERPINC1
S-007-181_Q8N128	1	Both	0.00258553	0.04474	Q8N128	S-007-181	FAM177A1
S-007-181_P43251-4	1	Both	0.00258225	0.04474	P43251-4	S-007-181	BTD
S-229-081_P78417	1	Both	0.00257426	0.03648	P78417	S-229-081	GSTO1
S-128-080_P00558-2	1	Both	0.00257113	0.07284	P00558-2	S-128-080	PGK1
S-007-181_H9KV28	1	Both	0.00256058	0.102593	H9KV28	S-007-181	DIAPH1
S-118-121_Q9P2E9-3	1	Both	0.00255487	0.08606	Q9P2E9-3	S-118-121	RRBP1
S-128-080_P00751	1	Both	0.00254789	0.04474	P00751	S-128-080	CFB
S-229-081_P00558;P00558-2	1	Both	0.00254761	0.05782	P00558;P00558-2	S-229-081	PGK1
S-118-121_P60866;P60866-2	1	Both	0.00254122	0.06522	P60866;P60866-2	S-118-121	RPS20
S-007-181_P17812	1	Both	0.00254038	0.10236	P17812	S-007-181	CTPS1
S-003-235_P25774	1	Both	0.00254021	0.04474	P25774	S-003-235	CTSS
S-007-181_P11021	1	Both	0.00252513	0.04474	P11021	S-007-181	HSPA5
S-229-081_A4D1B5	1	Both	0.00252009	0.08606	A4D1B5	S-229-081	GSAP
S-007-181_Q01459	1	Both	0.00251876	0.05688	Q01459	S-007-181	CTBS
S-229-081_P01011	1	Both	0.00251762	0.04664	P01011	S-229-081	SERPINA3
S-118-121_H7BZ72	1	Both	0.0025081	0.08836	H7BZ72	S-118-121	NOP58
S-003-235_P26038	1	Both	0.00250701	0.04474	P26038	S-003-235	MSN
S-003-235_P35579;P35579-2;P35580;P35580-4	1	Both	0.00250404	0.05688	P35579;P35579-2;P35580;P35580-4	S-003-235	MYH10;MYH9
S-118-121_A0A0A0MT01	1	Both	0.0024909	0.04956	A0A0A0MT01	S-118-121	GSN
S-007-181_P06681-3	1	Both	0.00248489	0.03648	P06681-3	S-007-181	C2
S-118-121_P07711	1	Both	0.00248296	0.03648	P07711	S-118-121	CTSL
S-007-181_Q32MZ4;Q32MZ4-2	1	Both	0.00248129	0.10635	Q32MZ4;Q32MZ4-2	S-007-181	LRRFIP1
S-007-181_Q96KN2	1	Both	0.00246998	0.08832	Q96KN2	S-007-181	CNDP1
S-007-181_O43707;O43707-3	1	Both	0.00246959	0.08606	O43707;O43707-3	S-007-181	ACTN4
S-118-121_H3BM21	1	Both	0.00246492	0.0589	H3BM21	S-118-121
S-118-121_P26038	1	Both	0.00246314	0.03642	P26038	S-118-121	MSN
S-229-081_P05156	1	Both	0.00245473	0.0502	P05156	S-229-081	CFI
S-003-235_P04792	1	Both	0.00245228	0.12025	P04792	S-003-235	HSPB1
S-007-181_Q5TFM2	1	Both	0.00244736	0.04474	Q5TFM2	S-007-181	CFH
S-007-181_P05067-11	1	Both	0.00244598	0.04677	P05067-11	S-007-181	APP
S-128-080_P00558;P00558-2	1	Both	0.00244137	0.04956	P00558;P00558-2	S-128-080	PGK1
S-118-121_P19827-2	2	Both	0.00244069	0.03646	P19827-2	S-118-121	ITIH1
S-128-080_P02743	1	Both	0.00243251	0.05294	P02743	S-128-080	APCS
S-229-081_P62304	1	Both	0.00243021	0.07883	P62304	S-229-081	SNRPE
S-128-080_M0QXZ3	1	Both	0.00242752	0.05168	M0QXZ3	S-128-080	C3
S-229-081_F5H7G1	1	Both	0.00242382	0.04956	F5H7G1	S-229-081	C8B
S-003-235_P09668	1	Both	0.00242378	0.04474	P09668	S-003-235	CTSH
S-229-081_A0A087WSY5	1	Both	0.00242331	0.03642	A0A087WSY5	S-229-081	CPB2
S-128-080_P07948	1	Both	0.00242012	0.04468	P07948	S-128-080	LYN
S-003-235_Q9H336	1	Both	0.00241831	0.0502	Q9H336	S-003-235	CRISPLD1
S-007-181_P01160	2	Both	0.00241554	0.0437567	P01160	S-007-181	NPPA
S-007-181_P41226	1	Both	0.00241422	0.04474	P41226	S-007-181	UBA7
S-128-080_P04264;P35908;Q7Z794	1	Both	0.00241099	0.08832	P04264;P35908;Q7Z794	S-128-080	KRT1;KRT2;KRT77
S-229-081_O94921;O94921-3;P24941;Q00535;Q00536-2;Q00537;Q00537-2;Q9NYV4;Q9NYV4-2;Q9NYV4-3	1	Both	0.0024054	0.04476	O94921;O94921-3;P24941;Q00535;Q00536-2;Q00537;Q00537-2;Q9NYV4;Q9NYV4-2;Q9NYV4-3	S-229-081	CDK12;CDK14;CDK16;CDK17;CDK2;CDK5
S-128-080_O43516;O43516-3	1	Both	0.00240229	0.04474	O43516;O43516-3	S-128-080	WIPF1
S-118-121_P05155	1	Both	0.00239691	0.0502	P05155	S-118-121	SERPING1
S-007-181_O43396	1	Both	0.00239679	0.0521	O43396	S-007-181	TXNL1
S-007-181_O00487	2	Both	0.00239674	0.0677567	O00487	S-007-181	PSMD14
S-229-081_P23142	1	Both	0.00239199	0.03642	P23142	S-229-081	FBLN1
S-118-121_P01023;P20742;P20742-2	1	Both	0.00238967	0.06295	P01023;P20742;P20742-2	S-118-121	A2M;PZP
S-118-121_P05156	1	Both	0.00238775	0.05463	P05156	S-118-121	CFI
S-229-081_Q8NDA2	1	Both	0.0023855	0.08606	Q8NDA2	S-229-081	HMCN2
S-118-121_P68104	1	Both	0.00237743	0.04476	P68104	S-118-121	EEF1A1
S-118-121_Q8WUJ3	1	Both	0.00237497	0.08766	Q8WUJ3	S-118-121	CEMIP
S-003-235_P23246	1	Both	0.00237251	0.05442	P23246	S-003-235	SFPQ
S-007-181_P62879	1	Both	0.00237083	0.04474	P62879	S-007-181	GNB2
S-118-121_O00585	1	Both	0.00237076	0.04474	O00585	S-118-121	CCL21
S-007-181_P08294	1	Both	0.00236928	0.03648	P08294	S-007-181	SOD3
S-007-181_Q13200	1	Both	0.00236688	0.06295	Q13200	S-007-181	PSMD2
S-007-181_P16070-18;P16070-4;P16070-6	1	Both	0.00236427	0.03642	P16070-18;P16070-4;P16070-6	S-007-181	CD44
S-007-181_Q86WI1	1	Both	0.00235545	0.08606	Q86WI1	S-007-181	PKHD1L1
S-007-181_Q15904	1	Both	0.00234928	0.03648	Q15904	S-007-181	ATP6AP1
S-128-080_P52565	1	Both	0.00234804	0.04956	P52565	S-128-080	ARHGDIA
S-229-081_Q8WZ42-12;Q8WZ42-2;Q8WZ42-7	1	Both	0.0023459	0.0558	Q8WZ42-12;Q8WZ42-2;Q8WZ42-7	S-229-081	TTN
S-007-181_Q96R05	1	Both	0.00234531	0.0982	Q96R05	S-007-181	RBP7
S-118-121_P08238	2	Both	0.00234156	0.05026	P08238	S-118-121	HSP90AB1
S-003-235_Q13790	1	Both	0.00233309	0.05688	Q13790	S-003-235	APOF
S-007-181_Q9UBP4	1	Both	0.00231632	0.03648	Q9UBP4	S-007-181	DKK3
S-007-181_O00187	1	Both	0.00230748	0.04494	O00187	S-007-181	MASP2
S-229-081_Q8N163;Q8N163-2	1	Both	0.00230645	0.03642	Q8N163;Q8N163-2	S-229-081	CCAR2
S-007-181_F5H6X6	1	Both	0.00230317	0.03642	F5H6X6	S-007-181	GANAB
S-003-235_O14960	1	Both	0.00229967	0.04476	O14960	S-003-235	LECT2
S-003-235_P04278-2	1	Both	0.00229171	0.03642	P04278-2	S-003-235	SHBG
S-229-081_O60610	1	Both	0.0022913	0.10606	O60610	S-229-081	DIAPH1
S-007-181_P98160	1	Both	0.00227271	0.03642	P98160	S-007-181	HSPG2
S-128-080_Q15056	1	Both	0.00227157	0.03642	Q15056	S-128-080	EIF4H
S-003-235_P02812;P04280	1	Both	0.00226921	0.03642	P02812;P04280	S-003-235	PRB1;PRB2
S-229-081_Q9Y5X9	1	Both	0.00226348	0.0982	Q9Y5X9	S-229-081	LIPG
S-229-081_P06331;P0DP08	1	Both	0.00226305	0.04476	P06331;P0DP08	S-229-081	IGHV4-34;IGHV4-38-2
S-003-235_Q6UXI9-6	1	Both	0.00225827	0.04468	Q6UXI9-6	S-003-235	NPNT
S-007-181_P40429	1	Both	0.00225485	0.0502	P40429	S-007-181	RPL13A
S-003-235_Q9UKZ9	1	Both	0.00225378	0.03642	Q9UKZ9	S-003-235	PCOLCE2
S-118-121_Q9BPX6-4;Q9BPX6-5	1	Both	0.00225337	0.05693	Q9BPX6-4;Q9BPX6-5	S-118-121	MICU1
S-007-181_P55145	2	Both	0.00225239	0.0392067	P55145	S-007-181	MANF
S-003-235_P62888	1	Both	0.00224592	0.05172	P62888	S-003-235	RPL30
S-229-081_Q70J99;Q70J99-3	1	Both	0.00224053	0.10047	Q70J99;Q70J99-3	S-229-081	UNC13D
S-229-081_Q6UWY5	2	Both	0.00223061	0.03266	Q6UWY5	S-229-081	OLFML1
S-128-080_P24593	1	Both	0.0022297	0.03648	P24593	S-128-080	IGFBP5
S-229-081_Q00610;Q00610-2	1	Both	0.00222622	0.03642	Q00610;Q00610-2	S-229-081	CLTC
S-128-080_P10909-2;P10909-6	1	Both	0.00222446	0.04486	P10909-2;P10909-6	S-128-080	CLU
S-128-080_P01210	1	Both	0.00221938	0.16345	P01210	S-128-080	PENK
S-118-121_P48059-4	1	Both	0.0022156	0.05382	P48059-4	S-118-121	LIMS1
S-128-080_Q58FF3	1	Both	0.00221247	0.311233	Q58FF3	S-128-080	HSP90B2P
S-229-081_Q9H4M9;Q9NZN3	1	Both	0.00221124	0.05469	Q9H4M9;Q9NZN3	S-229-081	EHD1;EHD3
S-007-181_P06703	2	Both	0.0022019	0.0398267	P06703	S-007-181	S100A6
S-118-121_Q9BXP5;Q9BXP5-2;Q9BXP5-3;Q9BXP5-4;Q9BXP5-5	2	Both	0.00219611	0.0643033	Q9BXP5;Q9BXP5-2;Q9BXP5-3;Q9BXP5-4;Q9BXP5-5	S-118-121	SRRT
S-003-235_Q9H4M9;Q9NZN3	1	Both	0.00219495	0.04956	Q9H4M9;Q9NZN3	S-003-235	EHD1;EHD3
S-128-080_O00483	2	Both	0.00218658	0.108927	O00483	S-128-080	NDUFA4
S-128-080_O14791-2	1	Both	0.00218333	0.03642	O14791-2	S-128-080	APOL1
S-128-080_P25774-2	2	Both	0.00218302	0.0407067	P25774-2	S-128-080	CTSS
S-118-121_P35555;P35556	2	Both	0.00217781	0.03918	P35555;P35556	S-118-121	FBN1;FBN2
S-229-081_P27918	1	Both	0.00216831	0.04474	P27918	S-229-081	CFP
S-007-181_P01891;P01892;P04439;P05534;P10316;P10319;P16188;P16189;P30443;P30455;P30456;P30492;P30504;P30508;Q29960-2;Q95604	1	Both	0.00215953	0.03642	P01891;P01892;P04439;P05534;P10316;P10319;P16188;P16189;P30443;P30455;P30456;P30492;P30504;P30508;Q29960-2;Q95604	S-007-181	HLA-A;HLA-B;HLA-C
S-229-081_P14209;P14209-3	1	Both	0.00214845	0.03642	P14209;P14209-3	S-229-081	CD99
S-229-081_P26641;P26641-2	1	Both	0.0021483	0.04474	P26641;P26641-2	S-229-081	EEF1G
S-007-181_P00167;P00167-2	2	Both	0.00213633	0.0479767	P00167;P00167-2	S-007-181	CYB5A
S-007-181_Q15063-2;Q15063-3;Q15063-6	2	Both	0.0021283	0.03195	Q15063-2;Q15063-3;Q15063-6	S-007-181	POSTN
S-229-081_E9PHY3	1	Both	0.00212687	0.11066	E9PHY3	S-229-081	DKK3
S-007-181_H0YCY8	2	Both	0.00212487	0.0301267	H0YCY8	S-007-181	CTSC
S-229-081_H0YDD8	2	Both	0.00212359	0.0512667	H0YDD8	S-229-081	RPLP2
S-007-181_A0A3B3IU24	1	Both	0.00212343	0.03642	A0A3B3IU24	S-007-181	HTRA1
S-229-081_P0DMV8;P0DMV8-2;P11142;P34931;P54652	1	Both	0.00212159	0.03642	P0DMV8;P0DMV8-2;P11142;P34931;P54652	S-229-081	HSPA1A;HSPA1L;HSPA2;HSPA8
S-003-235_A0A2Q2TTZ9	1	Both	0.00211922	0.03642	A0A2Q2TTZ9	S-003-235	IGKV1D-33
S-118-121_P58107	1	Both	0.00211872	0.03642	P58107	S-118-121	EPPK1
S-003-235_P00750;P00750-3	1	Both	0.00211786	0.03642	P00750;P00750-3	S-003-235	PLAT
S-118-121_P18428	1	Both	0.00211727	0.03642	P18428	S-118-121	LBP
S-229-081_P19474	1	Both	0.00211613	0.04476	P19474	S-229-081	TRIM21
S-128-080_P14618;P14618-2	1	Both	0.00211365	0.03642	P14618;P14618-2	S-128-080	PKM
S-007-181_P41226	2	Both	0.00211274	0.0525467	P41226	S-007-181	UBA7
S-007-181_P55103	1	Both	0.00210845	0.03642	P55103	S-007-181	INHBC
S-128-080_P26373	1	Both	0.00210506	0.04956	P26373	S-128-080	RPL13
S-007-181_P04899;P04899-3	1	Both	0.00210055	0.03642	P04899;P04899-3	S-007-181	GNAI2
S-007-181_Q6UY14;Q6UY14-3	1	Both	0.00209061	0.03648	Q6UY14;Q6UY14-3	S-007-181	ADAMTSL4
S-229-081_M0R0Q9	1	Both	0.00208913	0.0502	M0R0Q9	S-229-081	C3
S-118-121_Q9Y4G6	1	Both	0.00208739	0.04956	Q9Y4G6	S-118-121	TLN2
S-128-080_P0C0L4	1	Both	0.00208457	0.0558	P0C0L4	S-128-080	C4A
S-229-081_P63241-2	1	Both	0.00208187	0.05382	P63241-2	S-229-081	EIF5A
S-128-080_Q9H4M9	1	Both	0.00207698	0.0555	Q9H4M9	S-128-080	EHD1
S-003-235_Q8NBP7;Q8NBP7-2	1	Both	0.00207564	0.04474	Q8NBP7;Q8NBP7-2	S-003-235	PCSK9
S-128-080_P04899;P04899-3;P63096;P63096-2	1	Both	0.00207233	0.04474	P04899;P04899-3;P63096;P63096-2	S-128-080	GNAI1;GNAI2
S-003-235_Q9BWS9;Q9BWS9-2	1	Both	0.00207184	0.04474	Q9BWS9;Q9BWS9-2	S-003-235	CHID1
S-229-081_P22105-1	1	Both	0.00206786	0.03642	P22105-1	S-229-081	TNXB
S-229-081_Q14767	1	Both	0.00206468	0.03642	Q14767	S-229-081	LTBP2
S-003-235_A0A3B3IU79	1	Both	0.00205097	0.09976	A0A3B3IU79	S-003-235	ITGA2B
S-007-181_Q14314	1	Both	0.00204619	0.03642	Q14314	S-007-181	FGL2
S-003-235_Q9NRN5;Q9NRN5-2	1	Both	0.00204059	0.0527733	Q9NRN5;Q9NRN5-2	S-003-235	OLFML3
S-003-235_A0A075B7B8	1	Both	0.00203041	0.03648	A0A075B7B8	S-003-235	IGHV3OR16-12
S-128-080_Q9Y6W5	1	Both	0.0020272	0.03642	Q9Y6W5	S-128-080	WASF2
S-128-080_Q8N4C6;Q8N4C6-10;Q8N4C6-2;Q8N4C6-4;Q8N4C6-5;Q8N4C6-7	2	Both	0.00202202	0.0239667	Q8N4C6;Q8N4C6-10;Q8N4C6-2;Q8N4C6-4;Q8N4C6-5;Q8N4C6-7	S-128-080	NIN
S-118-121_Q16513	1	Both	0.00202121	0.04468	Q16513	S-118-121	PKN2
S-007-181_Q92619	1	Both	0.00200697	0.03648	Q92619	S-007-181	ARHGAP45
S-229-081_C9JXX4	1	Both	0.00200232	0.04474	C9JXX4	S-229-081	IGFBP5
S-007-181_Q70J99;Q70J99-3	1	Both	0.00199692	0.0502	Q70J99;Q70J99-3	S-007-181	UNC13D
S-003-235_P62937	1	Both	0.00199539	0.05502	P62937	S-003-235	PPIA
S-118-121_P52566	2	Both	0.00199413	0.08681	P52566	S-118-121	ARHGDIB
S-128-080_P08758	1	Both	0.00199046	0.04474	P08758	S-128-080	ANXA5
S-229-081_Q9UKK3	1	Both	0.00198217	0.0502	Q9UKK3	S-229-081	PARP4
S-007-181_G3V2B9	2	Both	0.0019747	0.0278533	G3V2B9	S-007-181	SERPINA1
S-003-235_O76076	1	Both	0.00197152	0.03642	O76076	S-003-235	WISP2
S-229-081_Q9UGM5;Q9UGM5-2	1	Both	0.00196815	0.03642	Q9UGM5;Q9UGM5-2	S-229-081	FETUB
S-007-181_P48061;P48061-2;P48061-3;P48061-4;P48061-5;P48061-6	2	Both	0.00195248	0.03617	P48061;P48061-2;P48061-3;P48061-4;P48061-5;P48061-6	S-007-181	CXCL12
S-128-080_G3V2N0;G3V3J9	1	Both	0.00195198	0.13609	G3V2N0;G3V3J9	S-128-080	GNG2
S-003-235_P02745	1	Both	0.00194473	0.03642	P02745	S-003-235	C1QA
S-003-235_P10586;P10586-2	1	Both	0.00194373	0.03648	P10586;P10586-2	S-003-235	PTPRF
S-118-121_Q9BXJ4	1	Both	0.0019394	0.03642	Q9BXJ4	S-118-121	C1QTNF3
S-007-181_Q9UJX2;Q9UJX2-3	2	Both	0.00193911	0.0372	Q9UJX2;Q9UJX2-3	S-007-181	CDC23
S-118-121_Q6UXH8	1	Both	0.00193812	0.03642	Q6UXH8	S-118-121	CCBE1
S-007-181_Q9NRA1-4	1	Both	0.00193013	0.03648	Q9NRA1-4	S-007-181	PDGFC
S-007-181_P25098;P35626	1	Both	0.00192614	0.03642	P25098;P35626	S-007-181	GRK2;GRK3
S-007-181_Q6UX71;Q6UX71-2	1	Both	0.00192542	0.03648	Q6UX71;Q6UX71-2	S-007-181	PLXDC2
S-003-235_Q13637	1	Both	0.00192494	0.08812	Q13637	S-003-235	RAB32
S-118-121_Q9NRJ7	1	Both	0.00192009	0.05382	Q9NRJ7	S-118-121	PCDHB16
S-007-181_P43652	2	Both	0.00191959	0.0338867	P43652	S-007-181	AFM
S-118-121_Q6UXH9-2	1	Both	0.00190898	0.03642	Q6UXH9-2	S-118-121	PAMR1
S-003-235_O95714	1	Both	0.00190895	0.03642	O95714	S-003-235	HERC2
S-118-121_P00558;P00558-2	1	Both	0.001906	0.03832	P00558;P00558-2	S-118-121	PGK1
S-118-121_Q9BYZ8	1	Both	0.00190532	0.04474	Q9BYZ8	S-118-121	REG4
S-007-181_Q13561;Q13561-2	1	Both	0.00190285	0.03642	Q13561;Q13561-2	S-007-181	DCTN2
S-007-181_Q16513	2	Both	0.00190113	0.0355333	Q16513	S-007-181	PKN2
S-003-235_P62244	1	Both	0.00190112	0.0529533	P62244	S-003-235	RPS15A
S-229-081_P06753;P07951;P07951-2;P09493;P09493-8;P67936-2	1	Both	0.00189956	0.03642	P06753;P07951;P07951-2;P09493;P09493-8;P67936-2	S-229-081	TPM1;TPM2;TPM3;TPM4
S-229-081_P22692-2	2	Both	0.00188224	0.03298	P22692-2	S-229-081	IGFBP4
S-128-080_E9PBC5	1	Both	0.00187983	0.03642	E9PBC5	S-128-080	KLKB1
S-229-081_P08238;P14625	1	Both	0.00187895	0.03832	P08238;P14625	S-229-081	HSP90AB1;HSP90B1
S-118-121_P01857;P01859;P01860	1	Both	0.00187233	0.03642	P01857;P01859;P01860	S-118-121	IGHG1;IGHG2;IGHG3
S-229-081_P06753-2;P06753-5	1	Both	0.00187141	0.03642	P06753-2;P06753-5	S-229-081	TPM3
S-128-080_P42768	1	Both	0.00186132	0.04956	P42768	S-128-080	WAS
S-007-181_Q02878	1	Both	0.001861	0.04956	Q02878	S-007-181	RPL6
S-229-081_Q09666	1	Both	0.00186067	0.04474	Q09666	S-229-081	AHNAK
S-118-121_Q92954;Q92954-3;Q92954-6	1	Both	0.00185687	0.05463	Q92954;Q92954-3;Q92954-6	S-118-121	PRG4
S-229-081_P25774;P25774-2	2	Both	0.00184646	0.0356233	P25774;P25774-2	S-229-081	CTSS
S-229-081_A0A024R0T9	2	Both	0.00184576	0.02864	A0A024R0T9	S-229-081	APOC4-APOC2
S-229-081_P24534;P29692-2;P29692-3	1	Both	0.00184535	0.03648	P24534;P29692-2;P29692-3	S-229-081	EEF1B2;EEF1D
S-229-081_Q16769	1	Both	0.00184467	0.03648	Q16769	S-229-081	QPCT
S-007-181_Q6UVK1	2	Both	0.00183993	0.0350833	Q6UVK1	S-007-181	CSPG4
S-007-181_Q0VD83-3;Q0VD83-4	1	Both	0.00183294	0.04476	Q0VD83-3;Q0VD83-4	S-007-181	APOBR
S-118-121_A0A075B6I9;P04211	1	Both	0.00182833	0.03648	A0A075B6I9;P04211	S-118-121	IGLV7-43;IGLV7-46
S-118-121_Q13576-2;Q13576-3	1	Both	0.00182252	0.0502	Q13576-2;Q13576-3	S-118-121	IQGAP2
S-229-081_Q8IUE6	1	Both	0.0018225	0.03642	Q8IUE6	S-229-081	HIST2H2AB
S-128-080_O14786	1	Both	0.00181791	0.03648	O14786	S-128-080	NRP1
S-007-181_Q8IUX7-2	1	Both	0.00181189	0.03648	Q8IUX7-2	S-007-181	AEBP1
S-007-181_O43897	2	Both	0.00180205	0.02975	O43897	S-007-181	TLL1
S-003-235_P20908;P20908-2	2	Both	0.0018013	0.03334	P20908;P20908-2	S-003-235	COL5A1
S-229-081_Q8N436	1	Both	0.0017961	0.03648	Q8N436	S-229-081	CPXM2
S-118-121_P05388	1	Both	0.00179189	0.04474	P05388	S-118-121	RPLP0
S-128-080_O75558	1	Both	0.00179032	0.0502	O75558	S-128-080	STX11
S-118-121_Q9NZK5;Q9NZK5-2	1	Both	0.00178158	0.03642	Q9NZK5;Q9NZK5-2	S-118-121	ADA2
S-229-081_P06733	1	Both	0.00177692	0.0921867	P06733	S-229-081	ENO1
S-128-080_Q9BQG2	1	Both	0.00177431	0.05382	Q9BQG2	S-128-080	NUDT12
S-229-081_Q9NRN5;Q9NRN5-2	2	Both	0.00177371	0.0276667	Q9NRN5;Q9NRN5-2	S-229-081	OLFML3
S-007-181_P62140	1	Both	0.00177089	0.1099	P62140	S-007-181	PPP1CB
S-229-081_P02788;P02788-2	1	Both	0.00175993	0.03648	P02788;P02788-2	S-229-081	LTF
S-128-080_Q15389;Q15389-2	1	Both	0.00175617	0.03642	Q15389;Q15389-2	S-128-080	ANGPT1
S-229-081_A0A0C4DH35	1	Both	0.00175379	0.03648	A0A0C4DH35	S-229-081	IGHV3-35
S-007-181_P19021;P19021-3;P19021-5	1	Both	0.0017536	0.03648	P19021;P19021-3;P19021-5	S-007-181	PAM
S-118-121_P32119;Q06830	1	Both	0.00175307	0.03642	P32119;Q06830	S-118-121	PRDX1;PRDX2
S-118-121_A0A075B6Q5	2	Both	0.00175024	0.02716	A0A075B6Q5	S-118-121	IGHV3-64
S-007-181_H7C4X4	1	Both	0.00174854	0.03642	H7C4X4	S-007-181	ABI3BP
S-128-080_F5H4Z8;Q2HIZ1	1	Both	0.00174842	0.03648	F5H4Z8;Q2HIZ1	S-128-080	THBS3
S-229-081_P02765	1	Both	0.00174509	0.03642	P02765	S-229-081	AHSG
S-229-081_P00751	1	Both	0.00174229	0.04474	P00751	S-229-081	CFB
S-128-080_P0CG38	2	Both	0.00174007	0.0472933	P0CG38	S-128-080	POTEI
S-003-235_Q641Q3;Q641Q3-2	1	Both	0.00173689	0.04476	Q641Q3;Q641Q3-2	S-003-235	METRNL
S-007-181_O15204;O15204-2	1	Both	0.00173119	0.03642	O15204;O15204-2	S-007-181	ADAMDEC1
S-229-081_P16519-2	2	Both	0.00172589	0.0257	P16519-2	S-229-081	PCSK2
S-128-080_Q99996-1;Q99996-5;Q99996-6	2	Both	0.00172566	0.02193	Q99996-1;Q99996-5;Q99996-6	S-128-080	AKAP9
S-007-181_Q9NQ38-3	2	Both	0.00172488	0.0265333	Q9NQ38-3	S-007-181	SPINK5
S-118-121_P0DMV8;P0DMV8-2;P11021;P11142;P34931;P54652	1	Both	0.00172188	0.03642	P0DMV8;P0DMV8-2;P11021;P11142;P34931;P54652	S-118-121	HSPA1A;HSPA1L;HSPA2;HSPA5;HSPA8
S-007-181_Q14141;Q14141-2;Q14141-4	1	Both	0.00171253	0.08832	Q14141;Q14141-2;Q14141-4	S-007-181	2024-09-06
S-003-235_P01127;P01127-2	2	Both	0.00171118	0.0397133	P01127;P01127-2	S-003-235	PDGFB
S-003-235_P01859	2	Both	0.00169482	0.02904	P01859	S-003-235	IGHG2
S-229-081_A0A0J9YXX1	1	Both	0.00169054	0.03642	A0A0J9YXX1	S-229-081	IGHV5-10-1
S-118-121_O14786	2	Both	0.00167906	0.03166	O14786	S-118-121	NRP1
S-128-080_O75563	1	Both	0.00167306	0.03642	O75563	S-128-080	SKAP2
S-007-181_P51884	2	Both	0.0016729	0.0286833	P51884	S-007-181	LUM
S-128-080_P55084;P55084-2	1	Both	0.00167249	0.03642	P55084;P55084-2	S-128-080	HADHB
S-128-080_Q6NVY1;Q6NVY1-2	1	Both	0.00166764	0.0521	Q6NVY1;Q6NVY1-2	S-128-080	HIBCH
S-229-081_P61353	2	Both	0.00166513	0.32158	P61353	S-229-081	RPL27
S-007-181_P43490	1	Both	0.00165593	0.0502	P43490	S-007-181	NAMPT
S-003-235_P01344	2	Both	0.001654	0.0242133	P01344	S-003-235	IGF2
S-007-181_P00325;P00325-2;P08319;P08319-2	1	Both	0.00164655	0.05382	P00325;P00325-2;P08319;P08319-2	S-007-181	ADH1B;ADH4
S-118-121_P00325;P00325-2;P08319;P08319-2	1	Both	0.00164261	0.03642	P00325;P00325-2;P08319;P08319-2	S-118-121	ADH1B;ADH4
S-003-235_Q92954;Q92954-4	1	Both	0.00163703	0.04476	Q92954;Q92954-4	S-003-235	PRG4
S-229-081_Q15833	1	Both	0.00163348	0.09983	Q15833	S-229-081	STXBP2
S-118-121_P01023	1	Both	0.00162252	0.03642	P01023	S-118-121	A2M
S-229-081_P78371-2	1	Both	0.00161598	0.0883	P78371-2	S-229-081	CCT2
S-128-080_Q07020	2	Both	0.00161585	0.0468267	Q07020	S-128-080	RPL18
S-118-121_O60664	1	Both	0.00161419	0.03642	O60664	S-118-121	PLIN3
S-007-181_O15498	1	Both	0.00161381	0.04476	O15498	S-007-181	YKT6
S-118-121_O00391	2	Both	0.00161317	0.02803	O00391	S-118-121	QSOX1
S-003-235_A0A075B6S2;A2NJV5;P06310	1	Both	0.00160805	0.03642	A0A075B6S2;A2NJV5;P06310	S-003-235	IGKV2-29;IGKV2-30;IGKV2D-29
S-007-181_E9PAV3-2	2	Both	0.00160805	0.110977	E9PAV3-2	S-007-181	NACA
S-007-181_H7BZJ3	2	Both	0.00160663	0.0231467	H7BZJ3	S-007-181	PDIA3
S-229-081_P0DMV8;P0DMV8-2;P11021;P11142;P34931;P54652	1	Both	0.00160358	0.03648	P0DMV8;P0DMV8-2;P11021;P11142;P34931;P54652	S-229-081	HSPA1A;HSPA1L;HSPA2;HSPA5;HSPA8
S-118-121_P0DP01	1	Both	0.00159805	0.04474	P0DP01	S-118-121	IGHV1-8
S-229-081_P80188;P80188-2	1	Both	0.0015834	0.0558	P80188;P80188-2	S-229-081	LCN2
S-003-235_Q9HB40	1	Both	0.00157465	0.03642	Q9HB40	S-003-235	SCPEP1
S-229-081_Q9H336	1	Both	0.00157308	0.03642	Q9H336	S-229-081	CRISPLD1
S-128-080_P00403	1	Both	0.00156758	0.05146	P00403	S-128-080	MT-CO2
S-128-080_P00451	1	Both	0.00156247	0.03648	P00451	S-128-080	F8
S-128-080_Q9NQ79;Q9NQ79-2	1	Both	0.00156102	0.03642	Q9NQ79;Q9NQ79-2	S-128-080	CRTAC1
S-118-121_P05121-2	2	Both	0.00155105	0.02255	P05121-2	S-118-121	SERPINE1
S-003-235_Q9H6X2;Q9H6X2-5	1	Both	0.00154178	0.03642	Q9H6X2;Q9H6X2-5	S-003-235	ANTXR1
S-128-080_P78539;P78539-2	1	Both	0.0015408	0.03642	P78539;P78539-2	S-128-080	SRPX
S-128-080_O00391	2	Both	0.00153801	0.0283033	O00391	S-128-080	QSOX1
S-229-081_Q96DB5	2	Both	0.0015353	0.0296333	Q96DB5	S-229-081	RMDN1
S-118-121_P12830	2	Both	0.00153512	0.02736	P12830	S-118-121	CDH1
S-007-181_P01009	1	Both	0.0015324	0.03642	P01009	S-007-181	SERPINA1
S-128-080_Q02985;Q02985-2;Q92496;Q92496-3	1	Both	0.00153181	0.06352	Q02985;Q02985-2;Q92496;Q92496-3	S-128-080	CFHR3;CFHR4
S-229-081_P03951-2	1	Both	0.00152381	0.03642	P03951-2	S-229-081	F11
S-118-121_P17655-2	1	Both	0.0015227	0.04476	P17655-2	S-118-121	CAPN2
S-229-081_Q99996-1;Q99996-5;Q99996-6	2	Both	0.00152076	0.0223167	Q99996-1;Q99996-5;Q99996-6	S-229-081	AKAP9
S-007-181_Q6UVK1	1	Both	0.0015167	0.03642	Q6UVK1	S-007-181	CSPG4
S-128-080_P03950	2	Both	0.00151284	0.02086	P03950	S-128-080	ANG
S-118-121_H3BTQ4	1	Both	0.00150736	0.07284	H3BTQ4	S-118-121	CTRB2
S-128-080_P02747	1	Both	0.0015061	0.03642	P02747	S-128-080	C1QC
S-118-121_P08294	1	Both	0.0015011	0.03648	P08294	S-118-121	SOD3
S-007-181_Q15149-9	1	Both	0.00149554	0.03642	Q15149-9	S-007-181	PLEC
S-128-080_P41226	1	Both	0.00148705	0.03642	P41226	S-128-080	UBA7
S-229-081_P53634	1	Both	0.00148695	0.03642	P53634	S-229-081	CTSC
S-007-181_Q8WZ42-2;Q8WZ42-7	2	Both	0.00148646	0.0277067	Q8WZ42-2;Q8WZ42-7	S-007-181	TTN
S-118-121_Q9Y6W3	1	Both	0.0014786	0.12667	Q9Y6W3	S-118-121	CAPN7
S-007-181_P53396-2	1	Both	0.00147635	0.03648	P53396-2	S-007-181	ACLY
S-128-080_Q9UBW5	2	Both	0.001474	0.0326667	Q9UBW5	S-128-080	BIN2
S-007-181_P46940;Q13576;Q13576-2;Q13576-3	1	Both	0.00147036	0.04474	P46940;Q13576;Q13576-2;Q13576-3	S-007-181	IQGAP1;IQGAP2
S-007-181_Q7LBR1	2	Both	0.00146257	0.0456833	Q7LBR1	S-007-181	CHMP1B
S-007-181_P35858	1	Both	0.00146003	0.03642	P35858	S-007-181	IGFALS
S-003-235_Q12805;Q12805-3;Q12805-4;Q12805-5	2	Both	0.00145949	0.0293533	Q12805;Q12805-3;Q12805-4;Q12805-5	S-003-235	EFEMP1
S-229-081_P08134;P61586	1	Both	0.0014542	0.04474	P08134;P61586	S-229-081	RHOA;RHOC
S-003-235_Q9BU40-4	1	Both	0.00143921	0.03642	Q9BU40-4	S-003-235	CHRDL1
S-003-235_P30050	2	Both	0.00143132	0.0333633	P30050	S-003-235	RPL12
S-003-235_Q12797-3;Q12797-4	1	Both	0.00142887	0.08606	Q12797-3;Q12797-4	S-003-235	ASPH
S-229-081_P60842;Q14240;Q14240-2	1	Both	0.00142583	0.0196867	P60842;Q14240;Q14240-2	S-229-081	EIF4A1;EIF4A2
S-118-121_A0A0A0MS15;A0A0B4J1V0;A0A0B4J1V6;A0A0B4J1Y9	1	Both	0.00141519	0.03642	A0A0A0MS15;A0A0B4J1V0;A0A0B4J1V6;A0A0B4J1Y9	S-118-121	IGHV3-15;IGHV3-49;IGHV3-72;IGHV3-73
S-007-181_Q9NVA2;Q9NVA2-2	1	Both	0.00141277	0.10026	Q9NVA2;Q9NVA2-2	S-007-181	2024-09-11
S-128-080_P27448-2;P27448-8	2	Both	0.00140346	0.03474	P27448-2;P27448-8	S-128-080	MARK3
S-128-080_P61204;P61204-2	1	Both	0.00139138	0.0613067	P61204;P61204-2	S-128-080	ARF3
S-007-181_Q13477;Q13477-2;Q13477-3	1	Both	0.0013864	0.03648	Q13477;Q13477-2;Q13477-3	S-007-181	MADCAM1
S-007-181_P05408;P05408-2	1	Both	0.00138366	0.04474	P05408;P05408-2	S-007-181	SCG5
S-007-181_A0A0C4DH72;A0A0C4DH73;P01597;P01611;P04432	2	Both	0.00138353	0.0251367	A0A0C4DH72;A0A0C4DH73;P01597;P01611;P04432	S-007-181	IGKV1-12;IGKV1-39;IGKV1-6;IGKV1D-12;IGKV1D-39
S-128-080_P40926	1	Both	0.0013757	0.04956	P40926	S-128-080	MDH2
S-128-080_Q13620-1;Q13620-3	2	Both	0.001374	0.02274	Q13620-1;Q13620-3	S-128-080	CUL4B
S-229-081_P22105-4	1	Both	0.00137212	0.03642	P22105-4	S-229-081	TNXB
S-128-080_P62244	2	Both	0.00135496	0.0433167	P62244	S-128-080	RPS15A
S-007-181_Q16674	2	Both	0.00135405	0.0174467	Q16674	S-007-181	MIA
S-007-181_P46459;P46459-2	1	Both	0.00134949	0.03648	P46459;P46459-2	S-007-181	NSF
S-128-080_A0A0J9YX35	2	Both	0.0013437	0.0260867	A0A0J9YX35	S-128-080	IGHV3-64D
S-229-081_A4D1B5	2	Both	0.00134049	0.0217267	A4D1B5	S-229-081	GSAP
S-003-235_P00451	1	Both	0.0013394	0.04474	P00451	S-003-235	F8
S-128-080_Q9BYX2;Q9BYX2-2;Q9BYX2-3	2	Both	0.00133217	0.01986	Q9BYX2;Q9BYX2-2;Q9BYX2-3	S-128-080	TBC1D2
S-229-081_P04278;P04278-5	2	Both	0.0013264	0.0384933	P04278;P04278-5	S-229-081	SHBG
S-229-081_Q9NY65;Q9NY65-2	2	Both	0.00132588	0.05793	Q9NY65;Q9NY65-2	S-229-081	TUBA8
S-003-235_A6NHR9	1	Both	0.00132388	0.04474	A6NHR9	S-003-235	SMCHD1
S-229-081_Q5T5C0-2	1	Both	0.00131969	0.053	Q5T5C0-2	S-229-081	STXBP5
S-229-081_P36980-2	1	Both	0.00131858	0.03642	P36980-2	S-229-081	CFHR2
S-007-181_P42025;P61163	2	Both	0.00131286	0.0187333	P42025;P61163	S-007-181	ACTR1A;ACTR1B
S-003-235_P61006	2	Both	0.00130555	0.02654	P61006	S-003-235	RAB8A
S-128-080_Q99715;Q99715-2	1	Both	0.00130494	0.03642	Q99715;Q99715-2	S-128-080	COL12A1
S-229-081_Q9BRK5;Q9BRK5-5	1	Both	0.00129879	0.03648	Q9BRK5;Q9BRK5-5	S-229-081	SDF4
S-128-080_Q6P2Q9	2	Both	0.00128989	0.164033	Q6P2Q9	S-128-080	PRPF8
S-003-235_Q9BYJ0	2	Both	0.00128894	0.0380133	Q9BYJ0	S-003-235	FGFBP2
S-128-080_P62241	1	Both	0.00128209	0.0629867	P62241	S-128-080	RPS8
S-007-181_P10124	1	Both	0.00126624	0.03642	P10124	S-007-181	SRGN
S-229-081_Q9Y4D1-2	1	Both	0.00126143	0.04474	Q9Y4D1-2	S-229-081	DAAM1
S-118-121_Q9BTC0	2	Both	0.00125898	0.0207733	Q9BTC0	S-118-121	DIDO1
S-128-080_Q9Y2S6	2	Both	0.00125894	0.02168	Q9Y2S6	S-128-080	TMA7
S-007-181_Q02818	1	Both	0.00125211	0.03642	Q02818	S-007-181	NUCB1
S-229-081_P80108	1	Both	0.00125176	0.04474	P80108	S-229-081	GPLD1
S-007-181_Q13576;Q13576-2;Q13576-3	2	Both	0.00124879	0.03729	Q13576;Q13576-2;Q13576-3	S-007-181	IQGAP2
S-229-081_E7ET33	1	Both	0.00124845	0.03642	E7ET33	S-229-081	ITIH3
S-003-235_P46776	1	Both	0.00123341	0.03642	P46776	S-003-235	RPL27A
S-007-181_P29279-2	2	Both	0.00123041	0.01824	P29279-2	S-007-181	CCN2
S-007-181_Q16363;Q16363-2	2	Both	0.00122354	0.01812	Q16363;Q16363-2	S-007-181	LAMA4
S-128-080_Q16555-2	2	Both	0.00121759	0.101267	Q16555-2	S-128-080	DPYSL2
S-128-080_Q8TC12;Q8TC12-2	2	Both	0.00121605	0.0415	Q8TC12;Q8TC12-2	S-128-080	RDH11
S-229-081_P04899;P04899-3;P63096-2	1	Both	0.00121296	0.04474	P04899;P04899-3;P63096-2	S-229-081	GNAI1;GNAI2
S-118-121_Q63HN8;Q63HN8-4	2	Both	0.00120529	0.0257	Q63HN8;Q63HN8-4	S-118-121	RNF213
S-118-121_Q9BQS8	2	Both	0.00120468	0.0347733	Q9BQS8	S-118-121	FYCO1
S-118-121_Q9NQ79;Q9NQ79-2	2	Both	0.00120395	0.0263167	Q9NQ79;Q9NQ79-2	S-118-121	CRTAC1
S-007-181_P68036-2;P68036-3	1	Both	0.00119377	0.03642	P68036-2;P68036-3	S-007-181	UBE2L3
S-003-235_P29122;P29122-2;P29122-6;P29122-7	2	Both	0.00118758	0.0165867	P29122;P29122-2;P29122-6;P29122-7	S-003-235	PCSK6
S-003-235_P09651;P09651-2	2	Both	0.00118598	0.01986	P09651;P09651-2	S-003-235	HNRNPA1
S-007-181_H0YGX7	1	Both	0.00118498	0.04474	H0YGX7	S-007-181	ARHGDIB
S-118-121_B5MD45	1	Both	0.00117323	0.03648	B5MD45	S-118-121	VIT
S-128-080_O75439	1	Both	0.00116575	0.04956	O75439	S-128-080	PMPCB
S-118-121_O75083;O75083-3	1	Both	0.0011613	0.05382	O75083;O75083-3	S-118-121	WDR1
S-229-081_E7ES19	1	Both	0.00116116	0.03642	E7ES19	S-229-081	THBS4
S-007-181_Q9NRB3	2	Both	0.00116098	0.02733	Q9NRB3	S-007-181	CHST12
S-003-235_P22692-2	2	Both	0.00115934	0.0166467	P22692-2	S-003-235	IGFBP4
S-007-181_P06396;P06396-4	1	Both	0.00115864	0.03642	P06396;P06396-4	S-007-181	GSN
S-229-081_P14618;P14618-3	1	Both	0.00115162	0.04474	P14618;P14618-3	S-229-081	PKM
S-118-121_O94985-2	2	Both	0.00114629	0.02838	O94985-2	S-118-121	CLSTN1
S-118-121_P04264	2	Both	0.0011371	0.02628	P04264	S-118-121	KRT1
S-128-080_P48745	2	Both	0.00113274	0.0165933	P48745	S-128-080	CCN3
S-007-181_P02787	2	Both	0.00112785	0.0185	P02787	S-007-181	TF
S-229-081_P08754	1	Both	0.00112549	0.04956	P08754	S-229-081	GNAI3
S-128-080_Q6P2Q9	1	Both	0.0011225	0.04468	Q6P2Q9	S-128-080	PRPF8
S-003-235_O00186	1	Both	0.00112092	0.10322	O00186	S-003-235	STXBP3
S-118-121_Q9BWP8-10;Q9BWP8-5;Q9BWP8-6;Q9BWP8-7;Q9BWP8-9	2	Both	0.00111969	0.01484	Q9BWP8-10;Q9BWP8-5;Q9BWP8-6;Q9BWP8-7;Q9BWP8-9	S-118-121	COLEC11
S-007-181_A0A0B4J1V0	1	Both	0.001107	0.03642	A0A0B4J1V0	S-007-181	IGHV3-15
S-003-235_P62633	2	Both	0.00110343	0.0435367	P62633	S-003-235	CNBP
S-118-121_P50395;P50395-2	1	Both	0.00109648	0.03648	P50395;P50395-2	S-118-121	GDI2
S-229-081_A0A0B4J2B5	2	Both	0.00108998	0.01588	A0A0B4J2B5	S-229-081	IGHV3OR16-9
S-007-181_P08246	2	Both	0.00108649	0.0199267	P08246	S-007-181	ELANE
S-007-181_P13796	2	Both	0.00108585	0.0166667	P13796	S-007-181	LCP1
S-229-081_P30044;P30044-2	1	Both	0.00108176	0.09022	P30044;P30044-2	S-229-081	PRDX5
S-128-080_P05121	1	Both	0.00108103	0.03648	P05121	S-128-080	SERPINE1
S-007-181_Q9UBS9-2	1	Both	0.0010767	0.03642	Q9UBS9-2	S-007-181	SUCO
S-007-181_P08185	2	Both	0.00106832	0.01824	P08185	S-007-181	SERPINA6
S-229-081_P00739	1	Both	0.00106002	0.03648	P00739	S-229-081	HPR
S-003-235_Q8NCH0	2	Both	0.001053	0.0288933	Q8NCH0	S-003-235	CHST14
S-118-121_P19827	2	Both	0.00105262	0.0170133	P19827	S-118-121	ITIH1
S-007-181_Q92765	1	Both	0.00105254	0.08118	Q92765	S-007-181	FRZB
S-007-181_O60888-3	2	Both	0.00104949	0.0208867	O60888-3	S-007-181	CUTA
S-118-121_O60476	2	Both	0.00104496	0.02278	O60476	S-118-121	MAN1A2
S-003-235_P26599;P26599-3	2	Both	0.00104269	0.117107	P26599;P26599-3	S-003-235	PTBP1
S-118-121_E9PGN7	1	Both	0.00103398	0.0384	E9PGN7	S-118-121	SERPING1
S-003-235_P48059-2;P48059-4	1	Both	0.00101955	0.0204	P48059-2;P48059-4	S-003-235	LIMS1
S-007-181_P29350-3	2	Both	0.00101945	0.0240533	P29350-3	S-007-181	PTPN6
S-128-080_P21926	1	Both	0.0010159	0.03642	P21926	S-128-080	CD9
S-118-121_P26599-3	1	Both	0.00100565	0.0757167	P26599-3	S-118-121	PTBP1
S-003-235_Q6ZQQ2	2	Both	0.00100258	0.02094	Q6ZQQ2	S-003-235	SPATA31D1
S-128-080_P16615;P16615-2;P16615-3;P16615-4;P16615-5	1	Both	0.000995071	0.03648	P16615;P16615-2;P16615-3;P16615-4;P16615-5	S-128-080	ATP2A2
S-007-181_P05067;P05067-11;P05067-9;Q06481;Q06481-6	1	Both	0.000993869	0.04956	P05067;P05067-11;P05067-9;Q06481;Q06481-6	S-007-181	APLP2;APP
S-229-081_Q6UY14;Q6UY14-3	2	Both	0.000993072	0.0194667	Q6UY14;Q6UY14-3	S-229-081	ADAMTSL4
S-007-181_P40197	1	Both	0.000985772	0.03642	P40197	S-007-181	GP5
S-118-121_B4DEK9	2	Both	0.000983885	0.0154467	B4DEK9	S-118-121	SEMA3B
S-003-235_P50583	2	Both	0.000979427	0.01386	P50583	S-003-235	NUDT2
S-229-081_P68400	1	Both	0.000965507	0.08768	P68400	S-229-081	CSNK2A1
S-003-235_Q13829	1	Both	0.000964874	0.04474	Q13829	S-003-235	TNFAIP1
S-128-080_P01042;P01042-2	2	Both	0.000964053	0.01801	P01042;P01042-2	S-128-080	KNG1
S-229-081_Q9H4B7	2	Both	0.000961786	0.01476	Q9H4B7	S-229-081	TUBB1
S-229-081_P08133	2	Both	0.000961545	0.01984	P08133	S-229-081	ANXA6
S-128-080_P11413;P11413-3	1	Both	0.000961007	0.03648	P11413;P11413-3	S-128-080	G6PD
S-007-181_P56537	1	Both	0.000954715	0.04474	P56537	S-007-181	EIF6
S-118-121_A0A0C4DH24	2	Both	0.000953805	0.00976	A0A0C4DH24	S-118-121	IGKV6-21
S-118-121_P00746	2	Both	0.000953721	0.0104667	P00746	S-118-121	CFD
S-229-081_Q9P289;Q9P289-2;Q9Y6E0-2	2	Both	0.000943147	0.03582	Q9P289;Q9P289-2;Q9Y6E0-2	S-229-081	STK24;STK26
S-128-080_Q15746;Q15746-11;Q15746-6;Q15746-7	1	Both	0.000942132	0.03642	Q15746;Q15746-11;Q15746-6;Q15746-7	S-128-080	MYLK
S-003-235_P61224;P61224-2;P62834	2	Both	0.000936645	0.0135567	P61224;P61224-2;P62834	S-003-235	RAP1A;RAP1B
S-003-235_P06733;P06733-2	2	Both	0.000931567	0.0146033	P06733;P06733-2	S-003-235	ENO1
S-229-081_P26641;P26641-2	2	Both	0.000931397	0.0167333	P26641;P26641-2	S-229-081	EEF1G
S-003-235_P06681;P06681-3	2	Both	0.000931123	0.01472	P06681;P06681-3	S-003-235	C2
S-003-235_Q01523	1	Both	0.000928783	0.03648	Q01523	S-003-235	DEFA5
S-128-080_Q13214;Q13214-2	1	Both	0.000914456	0.03648	Q13214;Q13214-2	S-128-080	SEMA3B
S-229-081_O75131	2	Both	0.000912577	0.163487	O75131	S-229-081	CPNE3
S-007-181_P11413	2	Both	0.000906072	0.01692	P11413	S-007-181	G6PD
S-007-181_P0DJD1	2	Both	0.000903828	0.0199667	P0DJD1	S-007-181	RGPD2
S-003-235_P35555	2	Both	0.000900558	0.0171533	P35555	S-003-235	FBN1
S-229-081_Q5XG92;Q5XG92-5	1	Both	0.000889957	0.03642	Q5XG92;Q5XG92-5	S-229-081	CES4A
S-003-235_P28065;P28065-2	1	Both	0.000887704	0.09022	P28065;P28065-2	S-003-235	PSMB9
S-118-121_Q96DB5	2	Both	0.000874233	0.0190367	Q96DB5	S-118-121	RMDN1
S-128-080_O00468-6	1	Both	0.000874176	0.04474	O00468-6	S-128-080	AGRN
S-007-181_Q9NRN5-2	2	Both	0.000873172	0.0246267	Q9NRN5-2	S-007-181	OLFML3
S-007-181_A0A0A0MT66	2	Both	0.000872636	0.0155533	A0A0A0MT66	S-007-181	CHGB
S-128-080_Q14644-2	1	Both	0.000870145	0.03642	Q14644-2	S-128-080	RASA3
S-003-235_P27105;P27105-2	2	Both	0.00086632	0.0158667	P27105;P27105-2	S-003-235	STOM
S-118-121_X6R9L0	2	Both	0.000857367	0.0132067	X6R9L0	S-118-121	DNAJC3
S-229-081_P12956;P12956-2	1	Both	0.000855129	0.03642	P12956;P12956-2	S-229-081	XRCC6
S-007-181_P04278;P04278-2;P04278-5	2	Both	0.000845153	0.01523	P04278;P04278-2;P04278-5	S-007-181	SHBG
S-003-235_P46781	1	Both	0.000843973	0.0192133	P46781	S-003-235	RPS9
S-007-181_Q6E0U4	2	Both	0.000834201	0.0144667	Q6E0U4	S-007-181	DMKN
S-229-081_Q13433	2	Both	0.000831361	0.0326467	Q13433	S-229-081	SLC39A6
S-007-181_P06753-2	1	Both	0.000831004	0.0985	P06753-2	S-007-181	TPM3
S-118-121_Q6IBS0	1	Both	0.000821028	0.0729	Q6IBS0	S-118-121	TWF2
S-118-121_A0A1B0GTC6	2	Both	0.000818055	0.01824	A0A1B0GTC6	S-118-121	C3orf85
S-118-121_P17655-2	2	Both	0.000815981	0.02006	P17655-2	S-118-121	CAPN2
S-118-121_Q92896-3	1	Both	0.000809647	0.01652	Q92896-3	S-118-121	GLG1
S-007-181_O15498	2	Both	0.000806668	0.0138	O15498	S-007-181	YKT6
S-003-235_H0Y6P3	2	Both	0.000806484	0.0166067	H0Y6P3	S-003-235	MNDA
S-229-081_P06681	2	Both	0.000803173	0.01824	P06681	S-229-081	C2
S-229-081_P07339	2	Both	0.000798883	0.01485	P07339	S-229-081	CTSD
S-007-181_Q08431-2;Q08431-4	1	Both	0.00079879	0.03642	Q08431-2;Q08431-4	S-007-181	MFGE8
S-007-181_P53396-2	2	Both	0.000797344	0.0290533	P53396-2	S-007-181	ACLY
S-229-081_O43516;O43516-3	2	Both	0.00079364	0.0144867	O43516;O43516-3	S-229-081	WIPF1
S-128-080_Q07020	1	Both	0.000793356	0.0502	Q07020	S-128-080	RPL18
S-007-181_P19875;P19876	2	Both	0.000792908	0.01386	P19875;P19876	S-007-181	CXCL2;CXCL3
S-003-235_Q01813-2	2	Both	0.000790529	0.0220967	Q01813-2	S-003-235	PFKP
S-229-081_Q9NY65	2	Both	0.00078825	0.01034	Q9NY65	S-229-081	TUBA8
S-118-121_P27169	2	Both	0.000786238	0.0148533	P27169	S-118-121	PON1
S-118-121_P0C0L4;P0C0L4-2	1	Both	0.000782811	0.03642	P0C0L4;P0C0L4-2	S-118-121	C4A
S-003-235_P0DJD1	2	Both	0.000777826	0.0146333	P0DJD1	S-003-235	RGPD2
S-118-121_Q92820	2	Both	0.000770106	0.0149133	Q92820	S-118-121	GGH
S-003-235_P23142-4	2	Both	0.000764925	0.0166767	P23142-4	S-003-235	FBLN1
S-003-235_O95155;O95155-3	2	Both	0.000755172	0.01507	O95155;O95155-3	S-003-235	UBE4B
S-007-181_P01127;P01127-2	2	Both	0.000746129	0.0093	P01127;P01127-2	S-007-181	PDGFB
S-003-235_A0A075B6S2;A2NJV5;P06310	2	Both	0.000739829	0.0144633	A0A075B6S2;A2NJV5;P06310	S-003-235	IGKV2-29;IGKV2-30;IGKV2D-29
S-007-181_Q4KMQ2;Q4KMQ2-2	2	Both	0.000735282	0.0273533	Q4KMQ2;Q4KMQ2-2	S-007-181	ANO6
S-229-081_Q9Y4D8;Q9Y4D8-5	1	Both	0.000734102	0.03832	Q9Y4D8;Q9Y4D8-5	S-229-081	HECTD4
S-118-121_Q75N90	2	Both	0.00073277	0.01116	Q75N90	S-118-121	FBN3
S-229-081_P68104-2	1	Both	0.00072855	0.03642	P68104-2	S-229-081	EEF1A1
S-128-080_P05019	2	Both	0.000722642	0.0125733	P05019	S-128-080	IGF1
S-007-181_P05771;P05771-2	1	Both	0.00072036	0.03642	P05771;P05771-2	S-007-181	PRKCB
S-003-235_P46781	2	Both	0.000711136	0.0120667	P46781	S-003-235	RPS9
S-118-121_P05155;P05155-2	1	Both	0.000705031	0.03648	P05155;P05155-2	S-118-121	SERPING1
S-007-181_Q8N128;Q8N128-2	2	Both	0.000704115	0.00844667	Q8N128;Q8N128-2	S-007-181	FAM177A1
S-003-235_D6RC73	2	Both	0.000688858	0.01838	D6RC73	S-003-235	CCL28
S-229-081_Q8NES3;Q8NES3-3	2	Both	0.000680169	0.0133667	Q8NES3;Q8NES3-3	S-229-081	LFNG
S-229-081_Q9H3P2	1	Both	0.000680126	0.00929333	Q9H3P2	S-229-081	NELFA
S-229-081_Q16555;Q16555-2	2	Both	0.000676353	0.02648	Q16555;Q16555-2	S-229-081	DPYSL2
S-007-181_P01344	2	Both	0.000673649	0.0157967	P01344	S-007-181	IGF2
S-229-081_K7EJB9	2	Both	0.000667819	0.00764	K7EJB9	S-229-081	CALR
S-229-081_Q08397	2	Both	0.000659694	0.00762333	Q08397	S-229-081	LOXL1
S-229-081_P02763	2	Both	0.000659206	0.0142333	P02763	S-229-081	ORM1
S-229-081_Q92841;Q92841-1;Q92841-2;Q92841-3	2	Both	0.000658613	0.0206	Q92841;Q92841-1;Q92841-2;Q92841-3	S-229-081	DDX17
S-003-235_P09341;P19875;P19876	2	Both	0.000656934	0.0172933	P09341;P19875;P19876	S-003-235	CXCL1;CXCL2;CXCL3
S-003-235_A0A1B0GTB0;A0A1B0GTU8;H7C240	1	Both	0.000655307	0.03642	A0A1B0GTB0;A0A1B0GTU8;H7C240	S-003-235	ATP6AP2
S-007-181_F5GYR5	1	Both	0.0006467	0.03642	F5GYR5	S-007-181	SLC2A3
S-229-081_P49746	2	Both	0.000645567	0.00923	P49746	S-229-081	THBS3
S-229-081_Q15063-2;Q15063-3;Q15063-6	2	Both	0.000640222	0.00939333	Q15063-2;Q15063-3;Q15063-6	S-229-081	POSTN
S-128-080_Q9UJX2;Q9UJX2-3	2	Both	0.000637571	0.0244067	Q9UJX2;Q9UJX2-3	S-128-080	CDC23
S-128-080_P26038;P35241;P35241-4;P35241-5	2	Both	0.000636626	0.0136233	P26038;P35241;P35241-4;P35241-5	S-128-080	MSN;RDX
S-128-080_P27797	1	Both	0.000635525	0.0102	P27797	S-128-080	CALR
S-229-081_P35579;P35580;P35580-4	2	Both	0.000628753	0.01091	P35579;P35580;P35580-4	S-229-081	MYH10;MYH9
S-003-235_P02775	1	Both	0.000625194	0.00826	P02775	S-003-235	PPBP
S-003-235_Q08211	2	Both	0.000622	0.02169	Q08211	S-003-235	DHX9
S-118-121_P23284	2	Both	0.000612145	0.00958333	P23284	S-118-121	PPIB
S-229-081_P51693	2	Both	0.000610706	0.0116067	P51693	S-229-081	APLP1
S-128-080_Q9H9S5	2	Both	0.000609712	0.11826	Q9H9S5	S-128-080	FKRP
S-007-181_P68366;Q9BQE3	2	Both	0.000609071	0.00858	P68366;Q9BQE3	S-007-181	TUBA1C;TUBA4A
S-003-235_P68366;P68366-2;Q6PEY2;Q9BQE3;Q9NY65;Q9NY65-2	2	Both	0.00060883	0.0207733	P68366;P68366-2;Q6PEY2;Q9BQE3;Q9NY65;Q9NY65-2	S-003-235	TUBA1C;TUBA3E;TUBA4A;TUBA8
S-118-121_P09429	2	Both	0.00060356	0.0114733	P09429	S-118-121	HMGB1
S-118-121_P01764;P01768;P0DP03	1	Both	0.000599421	0.00826	P01764;P01768;P0DP03	S-118-121	IGHV3-23;IGHV3-30;IGHV3-30-5
S-003-235_P60709;P63261	2	Both	0.000598576	0.00941333	P60709;P63261	S-003-235	ACTB;ACTG1
S-007-181_P30048-2	2	Both	0.000595762	0.0176267	P30048-2	S-007-181	PRDX3
S-003-235_A0A3B3IU24	1	Both	0.00059522	0.01166	A0A3B3IU24	S-003-235	HTRA1
S-003-235_Q15262;Q15262-2;Q15262-3;Q15262-4	2	Both	0.0005938	0.00954	Q15262;Q15262-2;Q15262-3;Q15262-4	S-003-235	PTPRK
S-007-181_Q92930	2	Both	0.000590746	0.0217933	Q92930	S-007-181	RAB8B
S-229-081_Q8WZ42-12;Q8WZ42-7	1	Both	0.000590386	0.03642	Q8WZ42-12;Q8WZ42-7	S-229-081	TTN
S-229-081_P07437;P68371;Q13885;Q3ZCM7;Q9H4B7	2	Both	0.000586323	0.01118	P07437;P68371;Q13885;Q3ZCM7;Q9H4B7	S-229-081	TUBB;TUBB1;TUBB2A;TUBB4B;TUBB8
S-003-235_P02749	2	Both	0.000583766	0.0128933	P02749	S-003-235	APOH
S-007-181_P10451;P10451-4	2	Both	0.000567032	0.00784	P10451;P10451-4	S-007-181	SPP1
S-003-235_P55145	1	Both	0.000560783	0.01851	P55145	S-003-235	MANF
S-003-235_P01704	1	Both	0.000559454	0.04474	P01704	S-003-235	IGLV2-14
S-003-235_H7BXS3	2	Both	0.000559164	0.197207	H7BXS3	S-003-235	PIP4K2A
S-118-121_P29122-2	2	Both	0.000554723	0.0093	P29122-2	S-118-121	PCSK6
S-003-235_A0A0C4DH67	2	Both	0.000553348	0.00768667	A0A0C4DH67	S-003-235	IGKV1-8
S-128-080_P08238;P14625	1	Both	0.00055317	0.03642	P08238;P14625	S-128-080	HSP90AB1;HSP90B1
S-003-235_P28290-2	1	Both	0.000548364	0.03642	P28290-2	S-003-235	ITPRID2
S-003-235_P04083	1	Both	0.000547735	0.0167	P04083	S-003-235	ANXA1
S-128-080_P50991-2	2	Both	0.000544006	0.02264	P50991-2	S-128-080	CCT4
S-007-181_P61081	1	Both	0.000541051	0.0103433	P61081	S-007-181	UBE2M
S-003-235_Q92954;Q92954-3;Q92954-6	2	Both	0.000540518	0.0104133	Q92954;Q92954-3;Q92954-6	S-003-235	PRG4
S-128-080_O60486	2	Both	0.000539664	0.0171833	O60486	S-128-080	PLXNC1
S-007-181_Q9Y6C2-2	1	Both	0.00053623	0.03642	Q9Y6C2-2	S-007-181	EMILIN1
S-229-081_D6RE86	2	Both	0.000535156	0.00764	D6RE86	S-229-081	CP
S-007-181_Q92743	2	Both	0.000531961	0.0104833	Q92743	S-007-181	HTRA1
S-003-235_Q9NRN5;Q9NRN5-2	2	Both	0.000531811	0.0107467	Q9NRN5;Q9NRN5-2	S-003-235	OLFML3
S-229-081_J3QLI9	1	Both	0.000531061	0.0502	J3QLI9	S-229-081	SNRPD1
S-118-121_Q96IY4	2	Both	0.000529079	0.0096	Q96IY4	S-118-121	CPB2
S-007-181_P14543-2;Q14112	1	Both	0.000528419	0.00826	P14543-2;Q14112	S-007-181	NID1;NID2
S-229-081_P17655	2	Both	0.000520034	0.00546	P17655	S-229-081	CAPN2
S-007-181_Q8WWZ8	2	Both	0.000519534	0.01061	Q8WWZ8	S-007-181	OIT3
S-128-080_Q8TC12-2	2	Both	0.000517346	0.0512633	Q8TC12-2	S-128-080	RDH11
S-128-080_O60234;P60983	2	Both	0.000516979	0.0150833	O60234;P60983	S-128-080	GMFB;GMFG
S-003-235_P50281	1	Both	0.000516867	0.08118	P50281	S-003-235	MMP14
S-003-235_Q96RW7;Q96RW7-2	2	Both	0.000515051	0.00812	Q96RW7;Q96RW7-2	S-003-235	HMCN1
S-003-235_P78371;P78371-2	1	Both	0.000511305	0.04474	P78371;P78371-2	S-003-235	CCT2
S-007-181_P78539	2	Both	0.000510321	0.0100533	P78539	S-007-181	SRPX
S-229-081_P39748	2	Both	0.000506024	0.03128	P39748	S-229-081	FEN1
S-229-081_Q9HBI1	1	Both	0.000504989	0.04956	Q9HBI1	S-229-081	PARVB
S-007-181_P35579;P35580;P35580-4	1	Both	0.000504862	0.0108533	P35579;P35580;P35580-4	S-007-181	MYH10;MYH9
S-007-181_Q9H1B5	1	Both	0.00050301	0.0113333	Q9H1B5	S-007-181	XYLT2
S-007-181_C9J3N8	2	Both	0.000501216	0.109453	C9J3N8	S-007-181	HSPB1
S-003-235_Q9H6S0	2	Both	0.000496767	0.02973	Q9H6S0	S-003-235	YTHDC2
S-003-235_Q9GZP0	2	Both	0.000496193	0.0077	Q9GZP0	S-003-235	PDGFD
S-007-181_P08294	2	Both	0.000495114	0.00896667	P08294	S-007-181	SOD3
S-128-080_P02786	2	Both	0.00049274	0.0318133	P02786	S-128-080	TFRC
S-229-081_P00739	2	Both	0.000488934	0.01217	P00739	S-229-081	HPR
S-128-080_P15502-1;P15502-2;P15502-4;P15502-7;P15502-8	1	Both	0.000485235	0.03642	P15502-1;P15502-2;P15502-4;P15502-7;P15502-8	S-128-080	ELN
S-229-081_Q96IY4	1	Both	0.000485167	0.0113467	Q96IY4	S-229-081	CPB2
S-118-121_Q13614;Q13614-2	2	Both	0.000483007	0.01392	Q13614;Q13614-2	S-118-121	MTMR2
S-128-080_Q9Y6C2	2	Both	0.00048208	0.01469	Q9Y6C2	S-128-080	EMILIN1
S-007-181_P00367	2	Both	0.00047942	0.00598	P00367	S-007-181	GLUD1
S-003-235_Q99999	2	Both	0.000478257	0.01824	Q99999	S-003-235	GAL3ST1
S-007-181_H0Y9D7	1	Both	0.000477957	0.04474	H0Y9D7	S-007-181	TGFBI
S-007-181_P10124	2	Both	0.000475888	0.00718	P10124	S-007-181	SRGN
S-003-235_P23528	2	Both	0.000474598	0.00844667	P23528	S-003-235	CFL1
S-128-080_A0A075B7D8	2	Both	0.00047324	0.00698	A0A075B7D8	S-128-080	IGHV3OR15-7
S-007-181_K7ENN9	2	Both	0.000472537	0.0263867	K7ENN9	S-007-181	ALOX12
S-128-080_B9A064;P0CF74;P0CG04	2	Both	0.000471967	0.00760667	B9A064;P0CF74;P0CG04	S-128-080	IGLC1;IGLC6;IGLL5
S-128-080_O43390;O43390-3;O60506;O60506-3	2	Both	0.000468249	0.03028	O43390;O43390-3;O60506;O60506-3	S-128-080	HNRNPR;SYNCRIP
S-118-121_P55056	2	Both	0.000467179	0.00938	P55056	S-118-121	APOC4
S-229-081_P38606	2	Both	0.000465964	0.01777	P38606	S-229-081	ATP6V1A
S-003-235_Q15942;Q15942-2	1	Both	0.0004625	0.04474	Q15942;Q15942-2	S-003-235	ZYX
S-003-235_Q86VM9	2	Both	0.000459204	0.00778	Q86VM9	S-003-235	ZC3H18
S-007-181_Q8NES3;Q8NES3-3	2	Both	0.000458001	0.0174233	Q8NES3;Q8NES3-3	S-007-181	LFNG
S-007-181_P68371	1	Both	0.000457923	0.00822	P68371	S-007-181	TUBB4B
S-003-235_O95714	2	Both	0.00045713	0.00771	O95714	S-003-235	HERC2
S-007-181_Q9H2K8	2	Both	0.000456488	0.00897	Q9H2K8	S-007-181	TAOK3
S-118-121_P03973	2	Both	0.000455623	0.00809333	P03973	S-118-121	SLPI
S-007-181_Q92688;Q92688-2	2	Both	0.000452523	0.02046	Q92688;Q92688-2	S-007-181	ANP32B
S-007-181_P16452-2	2	Both	0.000452402	0.01252	P16452-2	S-007-181	EPB42
S-128-080_Q8NI60	1	Both	0.000451348	0.0114267	Q8NI60	S-128-080	COQ8A
S-007-181_B9A064	2	Both	0.000451278	0.00718	B9A064	S-007-181	IGLL5
S-118-121_Q16394	2	Both	0.000450294	0.00943333	Q16394	S-118-121	EXT1
S-118-121_P10412;P16403	2	Both	0.000449697	0.0077	P10412;P16403	S-118-121	HIST1H1C;HIST1H1E
S-229-081_J3QLI9	2	Both	0.0004422	0.0143067	J3QLI9	S-229-081	SNRPD1
S-007-181_Q9NQC3-3	1	Both	0.000441355	0.04476	Q9NQC3-3	S-007-181	RTN4
S-007-181_O75695	2	Both	0.000439718	0.0113367	O75695	S-007-181	RP2
S-128-080_P35908	2	Both	0.000439186	0.00888	P35908	S-128-080	KRT2
S-003-235_P09871;P48740-4	2	Both	0.000437353	0.01016	P09871;P48740-4	S-003-235	C1S;MASP1
S-229-081_Q14847;Q14847-2	2	Both	0.000435866	0.00779333	Q14847;Q14847-2	S-229-081	LASP1
S-128-080_Q8IVT5;Q8IVT5-2;Q8IVT5-3;Q8IVT5-4	2	Both	0.000433079	0.0107133	Q8IVT5;Q8IVT5-2;Q8IVT5-3;Q8IVT5-4	S-128-080	KSR1
S-229-081_Q16627-2	2	Both	0.000430567	0.00764	Q16627-2	S-229-081	CCL14
S-128-080_Q16555-2	1	Both	0.000430459	0.03642	Q16555-2	S-128-080	DPYSL2
S-229-081_H0YK43	2	Both	0.000430167	0.0117867	H0YK43	S-229-081	SNX1
S-007-181_P98095-2	2	Both	0.000426083	0.0275667	P98095-2	S-007-181	FBLN2
S-128-080_P50990-2	2	Both	0.000421579	0.110617	P50990-2	S-128-080	CCT8
S-007-181_Q8IY22	2	Both	0.000420671	0.01386	Q8IY22	S-007-181	CMIP
S-007-181_Q8NBS9;Q8NBS9-2	2	Both	0.000419158	0.00829	Q8NBS9;Q8NBS9-2	S-007-181	TXNDC5
S-229-081_P46776	1	Both	0.000417924	0.03642	P46776	S-229-081	RPL27A
S-007-181_Q27J81	2	Both	0.000416886	0.00958	Q27J81	S-007-181	INF2
S-007-181_Q0ZGT2;Q0ZGT2-2	2	Both	0.000416581	0.00881333	Q0ZGT2;Q0ZGT2-2	S-007-181	NEXN
S-229-081_P06753-2	1	Both	0.000416308	0.13304	P06753-2	S-229-081	TPM3
S-229-081_Q8WTU2	1	Both	0.00041253	0.03648	Q8WTU2	S-229-081	SSC4D
S-118-121_Q5TCZ1	2	Both	0.000411975	0.0101067	Q5TCZ1	S-118-121	SH3PXD2A
S-118-121_Q9UJU6;Q9UJU6-3	2	Both	0.000409266	0.0182867	Q9UJU6;Q9UJU6-3	S-118-121	DBNL
S-007-181_Q9HCU0	2	Both	0.000405554	0.00724	Q9HCU0	S-007-181	CD248
S-229-081_P06732	2	Both	0.000405395	0.00724667	P06732	S-229-081	CKM
S-229-081_Q9BQS8	1	Both	0.000401609	0.00826	Q9BQS8	S-229-081	FYCO1
S-229-081_Q02985;Q02985-2;Q92496-3	1	Both	0.000400343	0.0082	Q02985;Q02985-2;Q92496-3	S-229-081	CFHR3;CFHR4
S-007-181_O95793-3	2	Both	0.000399024	0.00771	O95793-3	S-007-181	STAU1
S-007-181_P35555;P35556	2	Both	0.000398244	0.00792667	P35555;P35556	S-007-181	FBN1;FBN2
S-128-080_Q8N163;Q8N163-2	2	Both	0.000394439	0.00882	Q8N163;Q8N163-2	S-128-080	CCAR2
S-229-081_O60279	2	Both	0.000393322	0.01231	O60279	S-229-081	SUSD5
S-007-181_P21399	1	Both	0.000392745	0.00826	P21399	S-007-181	ACO1
S-007-181_P46777	1	Both	0.000392203	0.03642	P46777	S-007-181	RPL5
S-003-235_A8MWD9;P62308	1	Both	0.000392201	0.0149267	A8MWD9;P62308	S-003-235	SNRPG;SNRPGP15
S-007-181_P37802;P37802-2	1	Both	0.000390718	0.00844	P37802;P37802-2	S-007-181	TAGLN2
S-003-235_Q00839;Q00839-2	1	Both	0.000388629	0.0123733	Q00839;Q00839-2	S-003-235	HNRNPU
S-003-235_Q5TFM2	2	Both	0.000388628	0.00764	Q5TFM2	S-003-235	CFH
S-128-080_P54725;P54725-2;P54725-3	1	Both	0.000388154	0.03642	P54725;P54725-2;P54725-3	S-128-080	RAD23A
S-128-080_P01011	1	Both	0.000387675	0.00826	P01011	S-128-080	SERPINA3
S-118-121_Q6UXH9-2	2	Both	0.000386478	0.00944333	Q6UXH9-2	S-118-121	PAMR1
S-003-235_A0A3B3IQ51	1	Both	0.000385165	0.00826	A0A3B3IQ51	S-003-235	CFHR2
S-229-081_Q5JP53;Q5ST81	2	Both	0.000381509	0.0187267	Q5JP53;Q5ST81	S-229-081	TUBB
S-118-121_H0Y8L3;H0Y9D7	2	Both	0.000378479	0.00692	H0Y8L3;H0Y9D7	S-118-121	TGFBI
S-128-080_P01008	2	Both	0.000373987	0.00721	P01008	S-128-080	SERPINC1
S-003-235_P00367	2	Both	0.000373279	0.00676667	P00367	S-003-235	GLUD1
S-128-080_Q5JRX3;Q5JRX3-2	2	Both	0.000372147	0.0181	Q5JRX3;Q5JRX3-2	S-128-080	PITRM1
S-229-081_P39059	2	Both	0.000372027	0.00774667	P39059	S-229-081	COL15A1
S-128-080_P62269	1	Both	0.000371549	0.0113967	P62269	S-128-080	RPS18
S-229-081_P63267-2	2	Both	0.000371295	0.00819	P63267-2	S-229-081	ACTG2
S-003-235_P15311;P26038;P35241;P35241-3;P35241-5	2	Both	0.000369702	0.00696667	P15311;P26038;P35241;P35241-3;P35241-5	S-003-235	EZR;MSN;RDX
S-003-235_P05121;P05121-2	2	Both	0.000368291	0.0101267	P05121;P05121-2	S-003-235	SERPINE1
S-128-080_Q9HBI1	2	Both	0.000368093	0.00770333	Q9HBI1	S-128-080	PARVB
S-128-080_Q2TV78	2	Both	0.000366954	0.0077	Q2TV78	S-128-080	MST1L
S-118-121_P0CG04	2	Both	0.000366507	0.00895333	P0CG04	S-118-121	IGLC1
S-229-081_P51149	1	Both	0.000365331	0.00862	P51149	S-229-081	RAB7A
S-128-080_P08709;P08709-2	2	Both	0.000361428	0.00724	P08709;P08709-2	S-128-080	F7
S-128-080_P07948	2	Both	0.000359744	0.00521667	P07948	S-128-080	LYN
S-003-235_P04278;P04278-2;P04278-5	1	Both	0.000358905	0.03642	P04278;P04278-2;P04278-5	S-003-235	SHBG
S-003-235_P08237-2;P08237-3;P17858;P17858-2;Q01813;Q01813-2	2	Both	0.000358395	0.00878	P08237-2;P08237-3;P17858;P17858-2;Q01813;Q01813-2	S-003-235	PFKL;PFKM;PFKP
S-003-235_P07737	2	Both	0.000358187	0.00649	P07737	S-003-235	PFN1
S-229-081_A0A0C4DH31	1	Both	0.000358119	0.03642	A0A0C4DH31	S-229-081	IGHV1-18
S-229-081_O94985-2	1	Both	0.000354621	0.03642	O94985-2	S-229-081	CLSTN1
S-007-181_E9PP11	2	Both	0.000354513	0.00764	E9PP11	S-007-181	NPEPPS
S-007-181_Q96QH2	2	Both	0.000353833	0.0140667	Q96QH2	S-007-181	PRAM1
S-118-121_P24666;P24666-3;P24666-4	2	Both	0.000353523	0.00784333	P24666;P24666-3;P24666-4	S-118-121	ACP1
S-229-081_Q9NZN3	1	Both	0.000351311	0.01044	Q9NZN3	S-229-081	EHD3
S-118-121_M0R1Q1	2	Both	0.000349339	0.00692	M0R1Q1	S-118-121	C3
S-003-235_Q9BXP5;Q9BXP5-2;Q9BXP5-3;Q9BXP5-4;Q9BXP5-5	2	Both	0.000348336	0.00803	Q9BXP5;Q9BXP5-2;Q9BXP5-3;Q9BXP5-4;Q9BXP5-5	S-003-235	SRRT
S-118-121_C9JDE9	2	Both	0.000346108	0.00849	C9JDE9	S-118-121	ACAA1
S-128-080_Q4G0F5	2	Both	0.000344516	0.0072	Q4G0F5	S-128-080	VPS26B
S-007-181_P19525;P19525-2	2	Both	0.000343657	0.01882	P19525;P19525-2	S-007-181	EIF2AK2
S-128-080_P62424	2	Both	0.000342879	0.00778	P62424	S-128-080	RPL7A
S-128-080_Q9UEW3;Q9UEW3-2	2	Both	0.000342431	0.00764	Q9UEW3;Q9UEW3-2	S-128-080	MARCO
S-118-121_Q53RT3	1	Both	0.000340443	0.03642	Q53RT3	S-118-121	ASPRV1
S-003-235_P10412;P16403	2	Both	0.000339752	0.00669333	P10412;P16403	S-003-235	HIST1H1C;HIST1H1E
S-118-121_P42830	2	Both	0.000335079	0.00706	P42830	S-118-121	CXCL5
S-007-181_E9PHK0	1	Both	0.000330302	0.00826	E9PHK0	S-007-181	CLEC3B
S-229-081_Q8TF42	2	Both	0.000328453	0.00386667	Q8TF42	S-229-081	UBASH3B
S-118-121_Q9UNH7;Q9UNH7-2	2	Both	0.00032814	0.0233533	Q9UNH7;Q9UNH7-2	S-118-121	SNX6
S-007-181_P62249	2	Both	0.000327789	0.00731333	P62249	S-007-181	RPS16
S-118-121_Q15582	2	Both	0.000327343	0.0084	Q15582	S-118-121	TGFBI
S-118-121_P05107	1	Both	0.00032155	0.00826	P05107	S-118-121	ITGB2
S-229-081_O60264	2	Both	0.000321482	0.02454	O60264	S-229-081	SMARCA5
S-007-181_P14550	2	Both	0.000320579	0.00548	P14550	S-007-181	AKR1A1
S-128-080_B9A064;P0CG04	2	Both	0.000316815	0.00612	B9A064;P0CG04	S-128-080	IGLC1;IGLL5
S-128-080_O14960	2	Both	0.000316674	0.00576	O14960	S-128-080	LECT2
S-007-181_O95373	2	Both	0.000315699	0.00782333	O95373	S-007-181	IPO7
S-007-181_Q9H8W4	2	Both	0.000312115	0.0207667	Q9H8W4	S-007-181	PLEKHF2
S-128-080_P02763;P19652	2	Both	0.000311456	0.00501333	P02763;P19652	S-128-080	ORM1;ORM2
S-007-181_A0A140T953;A0A140T9D4;F6U0H7	2	Both	0.000310876	0.00764	A0A140T953;A0A140T9D4;F6U0H7	S-007-181	HLA-B
S-118-121_P78324-4	2	Both	0.000310871	0.00722	P78324-4	S-118-121	SIRPA
S-118-121_P48061;P48061-2;P48061-3;P48061-4;P48061-5;P48061-6	2	Both	0.000309728	0.00638	P48061;P48061-2;P48061-3;P48061-4;P48061-5;P48061-6	S-118-121	CXCL12
S-003-235_P15880	2	Both	0.000308717	0.00901	P15880	S-003-235	RPS2
S-128-080_P01715	2	Both	0.000307827	0.00848	P01715	S-128-080	IGLV3-1
S-128-080_A0A087WSY5	2	Both	0.000306123	0.00768667	A0A087WSY5	S-128-080	CPB2
S-003-235_P09382	2	Both	0.000305345	0.00789	P09382	S-003-235	LGALS1
S-007-181_P62269	2	Both	0.000304633	0.00688	P62269	S-007-181	RPS18
S-229-081_O94985;O94985-2	2	Both	0.000302958	0.0077	O94985;O94985-2	S-229-081	CLSTN1
S-007-181_Q9H4E7	2	Both	0.000298213	0.0355533	Q9H4E7	S-007-181	DEF6
S-007-181_P20962	2	Both	0.000294619	0.0072	P20962	S-007-181	PTMS
S-128-080_Q14213	2	Both	0.000293673	0.00838	Q14213	S-128-080	EBI3
S-003-235_A8MWD9;P62308	2	Both	0.000292812	0.00859667	A8MWD9;P62308	S-003-235	SNRPG;SNRPGP15
S-003-235_P62318;P62318-2	1	Both	0.000292314	0.01197	P62318;P62318-2	S-003-235	SNRPD3
S-128-080_P02549	2	Both	0.000291429	0.00846	P02549	S-128-080	SPTA1
S-118-121_P04196	2	Both	0.000291366	0.0052	P04196	S-118-121	HRG
S-229-081_O60610	2	Both	0.00029103	0.0273867	O60610	S-229-081	DIAPH1
S-007-181_O00187	2	Both	0.000289167	0.0049	O00187	S-007-181	MASP2
S-007-181_J3KQE5	2	Both	0.000288165	0.00579	J3KQE5	S-007-181	RAN
S-007-181_P62820;Q9H0U4	2	Both	0.000287336	0.00490333	P62820;Q9H0U4	S-007-181	RAB1A;RAB1B
S-007-181_Q8NBP7;Q8NBP7-2	1	Both	0.000280807	0.03642	Q8NBP7;Q8NBP7-2	S-007-181	PCSK9
S-128-080_P19827	2	Both	0.000277741	0.00554667	P19827	S-128-080	ITIH1
S-007-181_O75116	2	Both	0.000277523	0.00733333	O75116	S-007-181	ROCK2
S-007-181_Q14515	2	Both	0.000273225	0.00459333	Q14515	S-007-181	SPARCL1
S-118-121_P11362-11;P11362-4	2	Both	0.000270976	0.00564	P11362-11;P11362-4	S-118-121	FGFR1
S-229-081_H0YEG8;Q2L696	2	Both	0.000267661	0.00581333	H0YEG8;Q2L696	S-229-081	NUCB2
S-229-081_Q15833	2	Both	0.000267585	0.0380567	Q15833	S-229-081	STXBP2
S-007-181_A0A096LPE2	2	Both	0.000261562	0.00542	A0A096LPE2	S-007-181	SAA2-SAA4
S-128-080_Q99715;Q99715-2	2	Both	0.000260788	0.01854	Q99715;Q99715-2	S-128-080	COL12A1
S-003-235_P06733-2	2	Both	0.000260718	0.00498	P06733-2	S-003-235	ENO1
S-118-121_P61006	2	Both	0.000260246	0.0106	P61006	S-118-121	RAB8A
S-007-181_Q7Z6I6;Q7Z6I6-2	2	Both	0.000258156	0.01698	Q7Z6I6;Q7Z6I6-2	S-007-181	ARHGAP30
S-003-235_H0YCY8	2	Both	0.000255842	0.00432	H0YCY8	S-003-235	CTSC
S-229-081_Q5BKZ1	2	Both	0.000252721	0.00477	Q5BKZ1	S-229-081	ZNF326
S-007-181_Q12797	2	Both	0.000252618	0.00692	Q12797	S-007-181	ASPH
S-118-121_P50583	1	Both	0.000252302	0.00826	P50583	S-118-121	NUDT2
S-128-080_E9PIT3	2	Both	0.000251453	0.00466	E9PIT3	S-128-080	F2
S-003-235_P48061;P48061-2;P48061-3;P48061-4;P48061-5;P48061-6	2	Both	0.000250632	0.00565667	P48061;P48061-2;P48061-3;P48061-4;P48061-5;P48061-6	S-003-235	CXCL12
S-007-181_Q00688	1	Both	0.000249134	0.00826	Q00688	S-007-181	FKBP3
S-229-081_Q9BPX6-4;Q9BPX6-5	2	Both	0.000249116	0.00807	Q9BPX6-4;Q9BPX6-5	S-229-081	MICU1
S-007-181_Q6UXH8	2	Both	0.000247962	0.00986333	Q6UXH8	S-007-181	CCBE1
S-118-121_P01275	2	Both	0.000247863	0.00872333	P01275	S-118-121	GCG
S-003-235_P11234	2	Both	0.0002471	0.00459	P11234	S-003-235	RALB
S-229-081_H0YH81	2	Both	0.000246442	0.00934667	H0YH81	S-229-081	ATP5F1B
S-118-121_P68366;P68366-2;Q6PEY2;Q9BQE3	2	Both	0.00024562	0.00934667	P68366;P68366-2;Q6PEY2;Q9BQE3	S-118-121	TUBA1C;TUBA3E;TUBA4A
S-229-081_Q8N257	2	Both	0.000243756	0.01004	Q8N257	S-229-081	HIST3H2BB
S-007-181_P43405;P43405-2	2	Both	0.000242979	0.00634667	P43405;P43405-2	S-007-181	SYK
S-007-181_Q12974;Q93096	2	Both	0.000242829	0.00434	Q12974;Q93096	S-007-181	PTP4A1;PTP4A2
S-003-235_P50583	1	Both	0.000242697	0.00628	P50583	S-003-235	NUDT2
S-003-235_P24592	1	Both	0.000242151	0.00826	P24592	S-003-235	IGFBP6
S-007-181_O75608	2	Both	0.000239787	0.00784667	O75608	S-007-181	LYPLA1
S-003-235_H0YND0	2	Both	0.000239744	0.00440333	H0YND0	S-003-235	FBN1
S-007-181_Q12805;Q12805-3;Q12805-4;Q12805-5	2	Both	0.000238563	0.0043	Q12805;Q12805-3;Q12805-4;Q12805-5	S-007-181	EFEMP1
S-007-181_Q32MZ4	2	Both	0.000237261	0.00724	Q32MZ4	S-007-181	LRRFIP1
S-229-081_Q15942	1	Both	0.000234087	0.00826	Q15942	S-229-081	ZYX
S-229-081_P48643-2	2	Both	0.000232679	0.00703667	P48643-2	S-229-081	CCT5
S-003-235_P35268	1	Both	0.000231019	0.00826	P35268	S-003-235	RPL22
S-007-181_Q9C0H2;Q9C0H2-2;Q9C0H2-3	2	Both	0.000230763	0.00528667	Q9C0H2;Q9C0H2-2;Q9C0H2-3	S-007-181	TTYH3
S-003-235_P63267	2	Both	0.000229955	0.00381	P63267	S-003-235	ACTG2
S-118-121_P61586	2	Both	0.000229695	0.0049	P61586	S-118-121	RHOA
S-007-181_P35606	2	Both	0.00022829	0.0176867	P35606	S-007-181	COPB2
S-007-181_E7EMG9	1	Both	0.000228002	0.00494333	E7EMG9	S-007-181	LSP1
S-229-081_P24666;P24666-3;P24666-4	1	Both	0.000227088	0.00463333	P24666;P24666-3;P24666-4	S-229-081	ACP1
S-128-080_B5MCW2;G5E9G0	2	Both	0.000226175	0.00342	B5MCW2;G5E9G0	S-128-080	RPL3
S-128-080_P07437;P68371;Q13509;Q13509-2	2	Both	0.000225252	0.00511667	P07437;P68371;Q13509;Q13509-2	S-128-080	TUBB;TUBB3;TUBB4B
S-229-081_P98095	2	Both	0.00022373	0.0138933	P98095	S-229-081	FBLN2
S-007-181_O00391	2	Both	0.000221956	0.00364	O00391	S-007-181	QSOX1
S-007-181_P14406	2	Both	0.000220446	0.0208667	P14406	S-007-181	COX7A2
S-003-235_P08514	2	Both	0.000220392	0.00432	P08514	S-003-235	ITGA2B
S-229-081_O00160	1	Both	0.000219111	0.00538667	O00160	S-229-081	MYO1F
S-229-081_Q14980	2	Both	0.000218838	0.00372667	Q14980	S-229-081	NUMA1
S-007-181_P48735-2	2	Both	0.000218349	0.0189267	P48735-2	S-007-181	IDH2
S-007-181_Q13576	2	Both	0.000216421	0.00301	Q13576	S-007-181	IQGAP2
S-128-080_A0A3B3IQ51	2	Both	0.000213995	0.00336	A0A3B3IQ51	S-128-080	CFHR2
S-007-181_Q96BJ3	1	Both	0.000211996	0.00475333	Q96BJ3	S-007-181	AIDA
S-003-235_P04899;P08754;P63092;P63092-4;P63096	2	Both	0.000211175	0.00419333	P04899;P08754;P63092;P63092-4;P63096	S-003-235	GNAI1;GNAI2;GNAI3;GNAS
S-128-080_P21399	1	Both	0.000210872	0.00451333	P21399	S-128-080	ACO1
S-118-121_Q9Y6R7	2	Both	0.000208267	0.00432	Q9Y6R7	S-118-121	FCGBP
S-128-080_A4D1B5	1	Both	0.000207268	0.00330667	A4D1B5	S-128-080	GSAP
S-003-235_P59665;P59666	2	Both	0.000205867	0.00694667	P59665;P59666	S-003-235	DEFA1B;DEFA3
S-229-081_P26373	2	Both	0.000205286	0.00542667	P26373	S-229-081	RPL13
S-229-081_Q6EEV4;Q6EEV4-2	2	Both	0.000203453	0.00342	Q6EEV4;Q6EEV4-2	S-229-081	POLR2M
S-118-121_Q8NAA5;Q8NAA5-2	2	Both	0.000202965	0.01824	Q8NAA5;Q8NAA5-2	S-118-121	LRRC75A
S-007-181_P02747	2	Both	0.000198719	0.00252	P02747	S-007-181	C1QC
S-007-181_Q9Y6R4-2	2	Both	0.00019769	0.004	Q9Y6R4-2	S-007-181	MAP3K4
S-003-235_Q8TF42	2	Both	0.000197481	0.00952	Q8TF42	S-003-235	UBASH3B
S-128-080_Q9ULV4	1	Both	0.000196286	0.00471333	Q9ULV4	S-128-080	CORO1C
S-118-121_Q15063-2;Q15063-3;Q15063-6	2	Both	0.000196152	0.00362667	Q15063-2;Q15063-3;Q15063-6	S-118-121	POSTN
S-007-181_P41227;P41227-2	2	Both	0.000195819	0.00450333	P41227;P41227-2	S-007-181	NAA10
S-007-181_P20936;P20936-2;P20936-4	2	Both	0.000192826	0.00778	P20936;P20936-2;P20936-4	S-007-181	RASA1
S-229-081_P48740-2	2	Both	0.000189787	0.00446	P48740-2	S-229-081	MASP1
S-229-081_Q9Y4G6	1	Both	0.00018856	0.00473333	Q9Y4G6	S-229-081	TLN2
S-007-181_P41250	2	Both	0.000188019	0.00827333	P41250	S-007-181	GARS
S-003-235_Q53RD9-3;Q53RD9-4	2	Both	0.00018427	0.00538	Q53RD9-3;Q53RD9-4	S-003-235	FBLN7
S-229-081_A6XND1	2	Both	0.000182556	0.0039	A6XND1	S-229-081	IGFBP3
S-229-081_Q8N2S1-2;Q8N2S1-3	2	Both	0.000180808	0.00728667	Q8N2S1-2;Q8N2S1-3	S-229-081	LTBP4
S-003-235_P27105-2	2	Both	0.000177126	0.00750667	P27105-2	S-003-235	STOM
S-003-235_P63000-2	2	Both	0.000176893	0.00337333	P63000-2	S-003-235	RAC1
S-118-121_Q9NRA1-4	1	Both	0.000176692	0.00316667	Q9NRA1-4	S-118-121	PDGFC
S-128-080_P30740	2	Both	0.000176577	0.0042	P30740	S-128-080	SERPINB1
S-128-080_O14672	1	Both	0.000175449	0.00349333	O14672	S-128-080	ADAM10
S-007-181_P35579;P35580;P35580-4	2	Both	0.000175353	0.00317333	P35579;P35580;P35580-4	S-007-181	MYH10;MYH9
S-007-181_Q9H4A3-4;Q9H4A3-5	2	Both	0.000174012	0.00316667	Q9H4A3-4;Q9H4A3-5	S-007-181	WNK1
S-118-121_Q6UXH9-2;Q6UXH9-3	2	Both	0.000172309	0.00275333	Q6UXH9-2;Q6UXH9-3	S-118-121	PAMR1
S-007-181_P24534;P29692-2;P29692-3	2	Both	0.000171519	0.00271	P24534;P29692-2;P29692-3	S-007-181	EEF1B2;EEF1D
S-128-080_Q9BQA9-2	2	Both	0.000171396	0.0072	Q9BQA9-2	S-128-080	CYBC1
S-007-181_P04899;P08754;P63096;P63096-2	2	Both	0.000171356	0.00410667	P04899;P08754;P63096;P63096-2	S-007-181	GNAI1;GNAI2;GNAI3
S-007-181_P10809	2	Both	0.00017077	0.00406	P10809	S-007-181	HSPD1
S-229-081_P15311;P26038;P35241;P35241-4;P35241-5	1	Both	0.000168893	0.0038	P15311;P26038;P35241;P35241-4;P35241-5	S-229-081	EZR;MSN;RDX
S-003-235_P35637;P35637-2;Q92804;Q92804-2	2	Both	0.000168886	0.00552	P35637;P35637-2;Q92804;Q92804-2	S-003-235	FUS;TAF15
S-118-121_Q86VM9	2	Both	0.000167484	0.00261333	Q86VM9	S-118-121	ZC3H18
S-118-121_P06331;P0DP08	2	Both	0.000166663	0.00261333	P06331;P0DP08	S-118-121	IGHV4-34;IGHV4-38-2
S-229-081_P30044	2	Both	0.000166597	0.00724	P30044	S-229-081	PRDX5
S-007-181_H7C5E8	2	Both	0.000165207	0.00267	H7C5E8	S-007-181	TF
S-128-080_O14786	2	Both	0.000165168	0.00342	O14786	S-128-080	NRP1
S-003-235_P62899;P62899-2;P62899-3	2	Both	0.000164608	0.00252	P62899;P62899-2;P62899-3	S-003-235	RPL31
S-007-181_Q01628;Q01629	2	Both	0.000161792	0.00234	Q01628;Q01629	S-007-181	IFITM2;IFITM3
S-229-081_P35542	2	Both	0.000161486	0.00353	P35542	S-229-081	SAA4
S-229-081_P53618	2	Both	0.000160762	0.00330333	P53618	S-229-081	COPB1
S-229-081_A0A0C4DH25	2	Both	0.000158852	0.00238667	A0A0C4DH25	S-229-081	IGKV3D-20
S-007-181_C9JF17	2	Both	0.000158006	0.00226	C9JF17	S-007-181	APOD
S-128-080_P01127;P01127-2	2	Both	0.000157765	0.00325333	P01127;P01127-2	S-128-080	PDGFB
S-128-080_P06733;P06733-2;P09104;P09104-2;P13929;P13929-3	1	Both	0.000156189	0.00478	P06733;P06733-2;P09104;P09104-2;P13929;P13929-3	S-128-080	ENO1;ENO2;ENO3
S-229-081_P01033	2	Both	0.000155849	0.00824667	P01033	S-229-081	TIMP1
S-007-181_P00367-2	2	Both	0.000155533	0.00216	P00367-2	S-007-181	GLUD1
S-118-121_Q6UXH0	2	Both	0.000155119	0.00287667	Q6UXH0	S-118-121	ANGPTL8
S-128-080_Q14134;Q14134-2	2	Both	0.000154973	0.00234	Q14134;Q14134-2	S-128-080	TRIM29
S-128-080_P22692-2	2	Both	0.000153238	0.00256	P22692-2	S-128-080	IGFBP4
S-229-081_P19021-2	2	Both	0.000152135	0.00466667	P19021-2	S-229-081	PAM
S-229-081_H3BP20	2	Both	0.00015175	0.00177333	H3BP20	S-229-081	HEXA
S-118-121_O00451;O00451-3	2	Both	0.000151704	0.0154233	O00451;O00451-3	S-118-121	GFRA2
S-007-181_P03950	2	Both	0.000151625	0.00276667	P03950	S-007-181	ANG
S-007-181_P06681-3	2	Both	0.000151443	0.00294	P06681-3	S-007-181	C2
S-118-121_P05164-2	2	Both	0.000151265	0.00266	P05164-2	S-118-121	MPO
S-007-181_Q15165-3	2	Both	0.000149092	0.00269333	Q15165-3	S-007-181	PON2
S-229-081_Q15942;Q15942-2	2	Both	0.00014871	0.00332	Q15942;Q15942-2	S-229-081	ZYX
S-003-235_O00160	1	Both	0.000148152	0.00461333	O00160	S-003-235	MYO1F
S-118-121_Q8NDZ4-2	2	Both	0.000148152	0.00263333	Q8NDZ4-2	S-118-121	DIPK2A
S-118-121_Q7L3B6	1	Both	0.000147989	0.004	Q7L3B6	S-118-121	CDC37L1
S-229-081_Q9BWP8-10;Q9BWP8-5;Q9BWP8-6;Q9BWP8-7	2	Both	0.000146784	0.00238667	Q9BWP8-10;Q9BWP8-5;Q9BWP8-6;Q9BWP8-7	S-229-081	COLEC11
S-229-081_I3L4Z0	2	Both	0.000146549	0.00261333	I3L4Z0	S-229-081	SERPINF1
S-003-235_Q9HCB6	2	Both	0.000146166	0.00256667	Q9HCB6	S-003-235	SPON1
S-128-080_A0A0A0MS14	2	Both	0.000145552	0.00359667	A0A0A0MS14	S-128-080	IGHV1-45
S-118-121_E9PI65	2	Both	0.000144913	0.00290333	E9PI65	S-118-121	HSPA8
S-007-181_Q9UKZ9	2	Both	0.000144859	0.00224	Q9UKZ9	S-007-181	PCOLCE2
S-229-081_P13611-2	2	Both	0.000144175	0.00234	P13611-2	S-229-081	VCAN
S-003-235_P37802	1	Both	0.000144033	0.00584	P37802	S-003-235	TAGLN2
S-118-121_K7EJT5;K7ELC4;K7EMH1;K7EP65;K7ERI7	2	Both	0.000143923	0.00375333	K7EJT5;K7ELC4;K7EMH1;K7EP65;K7ERI7	S-118-121	RPL22
S-007-181_P02654	2	Both	0.000143719	0.00274	P02654	S-007-181	APOC1
S-007-181_M0R0Q9	2	Both	0.000143445	0.00222	M0R0Q9	S-007-181	C3
S-118-121_Q96C19	2	Both	0.000141705	0.00266	Q96C19	S-118-121	EFHD2
S-118-121_P06727	2	Both	0.000141495	0.0024	P06727	S-118-121	APOA4
S-003-235_Q5TBB1	2	Both	0.000140742	0.0025	Q5TBB1	S-003-235	RNASEH2B
S-003-235_P00558;P07205	2	Both	0.000140258	0.00257333	P00558;P07205	S-003-235	PGK1;PGK2
S-229-081_P08133	1	Both	0.000139863	0.00826	P08133	S-229-081	ANXA6
S-007-181_P17844;P17844-2;Q92841;Q92841-1;Q92841-2;Q92841-3	2	Both	0.00013921	0.00258	P17844;P17844-2;Q92841;Q92841-1;Q92841-2;Q92841-3	S-007-181	DDX17;DDX5
S-007-181_O00159;O00159-3	2	Both	0.000139019	0.00727333	O00159;O00159-3	S-007-181	MYO1C
S-007-181_P46734-2	2	Both	0.000138969	0.00803	P46734-2	S-007-181	MAP2K3
S-128-080_Q00013;Q00013-2	2	Both	0.000138242	0.00764	Q00013;Q00013-2	S-128-080	MPP1
S-118-121_P00747	2	Both	0.000137332	0.00185	P00747	S-118-121	PLG
S-007-181_P07437;P68371;Q13509;Q13509-2;Q13885;Q9BUF5	2	Both	0.000136416	0.00184	P07437;P68371;Q13509;Q13509-2;Q13885;Q9BUF5	S-007-181	TUBB;TUBB2A;TUBB3;TUBB4B;TUBB6
S-118-121_A0A5B9;P01850	2	Both	0.000136386	0.00231	A0A5B9;P01850	S-118-121	TRBC1;TRBC2
S-007-181_P23470	2	Both	0.000136056	0.00223333	P23470	S-007-181	PTPRG
S-128-080_Q9NY15	1	Both	0.00013592	0.00284	Q9NY15	S-128-080	STAB1
S-229-081_Q6NVY1;Q6NVY1-2	2	Both	0.000134691	0.00231333	Q6NVY1;Q6NVY1-2	S-229-081	HIBCH
S-118-121_D6RD58	1	Both	0.000133892	0.0019	D6RD58	S-118-121	LECT2
S-128-080_P55056	2	Both	0.000133731	0.00248	P55056	S-128-080	APOC4
S-007-181_P28799-2;P28799-3	2	Both	0.000132997	0.00258667	P28799-2;P28799-3	S-007-181	GRN
S-128-080_P08697;P08697-2	1	Both	0.000132158	0.0019	P08697;P08697-2	S-128-080	SERPINF2
S-007-181_Q00839-2	2	Both	0.000131641	0.0043	Q00839-2	S-007-181	HNRNPU
S-003-235_P19878	2	Both	0.000131129	0.00971	P19878	S-003-235	NCF2
S-007-181_Q8NCW5;Q8NCW5-2	2	Both	0.000131075	0.0036	Q8NCW5;Q8NCW5-2	S-007-181	NAXE
S-118-121_P18085;P61204;P61204-2;P84085	1	Both	0.000131015	0.00350333	P18085;P61204;P61204-2;P84085	S-118-121	ARF3;ARF4;ARF5
S-128-080_C9JV37	2	Both	0.000130993	0.00238667	C9JV37	S-128-080	F2
S-229-081_P04066	2	Both	0.000130874	0.00240667	P04066	S-229-081	FUCA1
S-229-081_E9PI65	2	Both	0.000130395	0.01446	E9PI65	S-229-081	HSPA8
S-118-121_P06733;P06733-2;P09104;P09104-2;P13929;P13929-3	2	Both	0.000129891	0.00256	P06733;P06733-2;P09104;P09104-2;P13929;P13929-3	S-118-121	ENO1;ENO2;ENO3
S-118-121_P01768;P0DP03	2	Both	0.000129616	0.00224	P01768;P0DP03	S-118-121	IGHV3-30;IGHV3-30-5
S-128-080_P08571	2	Both	0.000128977	0.00188333	P08571	S-128-080	CD14
S-118-121_P01599	2	Both	0.000128763	0.0019	P01599	S-118-121	IGKV1-17
S-003-235_A8MVU1	1	Both	0.000127878	0.00332667	A8MVU1	S-003-235	NCF1C
S-003-235_P46783	1	Both	0.000127584	0.00354667	P46783	S-003-235	RPS10
S-229-081_Q8NI99	2	Both	0.000127122	0.00234	Q8NI99	S-229-081	ANGPTL6
S-118-121_Q13214;Q13214-2	2	Both	0.000126735	0.00272	Q13214;Q13214-2	S-118-121	SEMA3B
S-118-121_O14727-2;O14727-4	2	Both	0.000125814	0.00727	O14727-2;O14727-4	S-118-121	APAF1
S-128-080_P01743	2	Both	0.00012535	0.00234	P01743	S-128-080	IGHV1-46
S-118-121_P43034	1	Both	0.000125326	0.0019	P43034	S-118-121	PAFAH1B1
S-229-081_P00746	2	Both	0.000123575	0.00226	P00746	S-229-081	CFD
S-118-121_A0A0B4J1X5	2	Both	0.000123374	0.00344	A0A0B4J1X5	S-118-121	IGHV3-74
S-128-080_P23467;P23467-3;Q16827;Q16827-2	2	Both	0.000123047	0.00304667	P23467;P23467-3;Q16827;Q16827-2	S-128-080	PTPRB;PTPRO
S-007-181_Q6ZNJ1;Q6ZNJ1-2;Q6ZNJ1-3	2	Both	0.000122115	0.00334	Q6ZNJ1;Q6ZNJ1-2;Q6ZNJ1-3	S-007-181	NBEAL2
S-128-080_Q14019	2	Both	0.000122097	0.00728667	Q14019	S-128-080	COTL1
S-229-081_P58107	2	Both	0.000122039	0.00264667	P58107	S-229-081	EPPK1
S-003-235_P06396-4	1	Both	0.000121983	0.00287	P06396-4	S-003-235	GSN
S-128-080_P61225	1	Both	0.000121553	0.00343667	P61225	S-128-080	RAP2B
S-007-181_Q9H1Z8	2	Both	0.000121342	0.0018	Q9H1Z8	S-007-181	C2orf40
S-003-235_P04908;P0C0S5;P0C0S8;P20671;Q16777;Q6FI13;Q71UI9;Q7L7L0;Q93077;Q96KK5;Q99878;Q9BTM1	2	Both	0.000121264	0.00244667	P04908;P0C0S5;P0C0S8;P20671;Q16777;Q6FI13;Q71UI9;Q7L7L0;Q93077;Q96KK5;Q99878;Q9BTM1	S-003-235	H2AFJ;H2AFV;H2AFZ;HIST1H2AC;HIST1H2AD;HIST1H2AE;HIST1H2AH;HIST1H2AJ;HIST1H2AM;HIST2H2AA4;HIST2H2AC;HIST3H2A
S-118-121_Q15848	2	Both	0.000120943	0.00337333	Q15848	S-118-121	ADIPOQ
S-229-081_P84095	2	Both	0.000120765	0.00312667	P84095	S-229-081	RHOG
S-003-235_P20742-2	2	Both	0.000119658	0.0024	P20742-2	S-003-235	PZP
S-128-080_F5H6X6	2	Both	0.000119582	0.00234	F5H6X6	S-128-080	GANAB
S-229-081_P05160	2	Both	0.000119475	0.002	P05160	S-229-081	F13B
S-128-080_P18669	2	Both	0.000119372	0.00491	P18669	S-128-080	PGAM1
S-007-181_P00736	2	Both	0.00011928	0.00176	P00736	S-007-181	C1R
S-118-121_O14773;O14773-2	2	Both	0.000119251	0.0021	O14773;O14773-2	S-118-121	TPP1
S-003-235_P14618;P14618-2	2	Both	0.000119012	0.00184	P14618;P14618-2	S-003-235	PKM
S-118-121_P09871	2	Both	0.000118735	0.00252	P09871	S-118-121	C1S
S-128-080_O75787	2	Both	0.000118679	0.00173	O75787	S-128-080	ATP6AP2
S-118-121_P01042-3	2	Both	0.000118622	0.00176	P01042-3	S-118-121	KNG1
S-128-080_O00468-6	2	Both	0.00011851	0.00406	O00468-6	S-128-080	AGRN
S-229-081_P05155;P05155-2	2	Both	0.000117447	0.00258667	P05155;P05155-2	S-229-081	SERPING1
S-128-080_Q9BXR6	2	Both	0.000117083	0.00196	Q9BXR6	S-128-080	CFHR5
S-003-235_A8MVU1;P14598	1	Both	0.000116728	0.00196	A8MVU1;P14598	S-003-235	NCF1;NCF1C
S-007-181_Q8IUX7	2	Both	0.000116615	0.00191	Q8IUX7	S-007-181	AEBP1
S-229-081_P53621;P53621-2	2	Both	0.000116137	0.00252	P53621;P53621-2	S-229-081	COPA
S-118-121_P02748	1	Both	0.000116068	0.0019	P02748	S-118-121	C9
S-128-080_P08697	1	Both	0.000115794	0.00208	P08697	S-128-080	SERPINF2
S-007-181_Q9BWP8-10;Q9BWP8-5;Q9BWP8-6;Q9BWP8-7	2	Both	0.000115594	0.00166	Q9BWP8-10;Q9BWP8-5;Q9BWP8-6;Q9BWP8-7	S-007-181	COLEC11
S-003-235_P22314-2	2	Both	0.000115558	0.00786667	P22314-2	S-003-235	UBA1
S-003-235_P22692;P22692-2	2	Both	0.000115255	0.00212	P22692;P22692-2	S-003-235	IGFBP4
S-128-080_P51149	2	Both	0.000115255	0.00209	P51149	S-128-080	RAB7A
S-007-181_A0A0C4DH35	2	Both	0.000115253	0.00342	A0A0C4DH35	S-007-181	IGHV3-35
S-007-181_Q9NPG4	2	Both	0.000115237	0.00256667	Q9NPG4	S-007-181	PCDH12
S-128-080_Q6EEV4;Q6EEV4-2	2	Both	0.000115214	0.00801	Q6EEV4;Q6EEV4-2	S-128-080	POLR2M
S-007-181_P05976-2	2	Both	0.000114667	0.00214	P05976-2	S-007-181	MYL1
S-003-235_C9JDE9	2	Both	0.000114422	0.00324	C9JDE9	S-003-235	ACAA1
S-128-080_A0A0B4J2B5	2	Both	0.000114409	0.00234	A0A0B4J2B5	S-128-080	IGHV3OR16-9
S-118-121_Q9BU40-4	2	Both	0.000114299	0.00248	Q9BU40-4	S-118-121	CHRDL1
S-007-181_Q13347	2	Both	0.000114289	0.0265167	Q13347	S-007-181	EIF3I
S-003-235_Q14766-2;Q14766-3;Q14766-4;Q14766-5;Q9NS15	2	Both	0.000114152	0.00228667	Q14766-2;Q14766-3;Q14766-4;Q14766-5;Q9NS15	S-003-235	LTBP1;LTBP3
S-007-181_Q53H76-3	2	Both	0.000113739	0.00166	Q53H76-3	S-007-181	PLA1A
S-118-121_O60844	2	Both	0.000113527	0.00234	O60844	S-118-121	ZG16
S-128-080_P28676	2	Both	0.000113507	0.00958	P28676	S-128-080	GCA
S-229-081_Q16513	2	Both	0.000113088	0.00166	Q16513	S-229-081	PKN2
S-007-181_P04066	2	Both	0.000112895	0.00252	P04066	S-007-181	FUCA1
S-118-121_P11171;P11171-3	1	Both	0.000112705	0.00382	P11171;P11171-3	S-118-121	EPB41
S-007-181_P07437;P68371;Q13885;Q3ZCM7;Q9H4B7	1	Both	0.000111675	0.00199	P07437;P68371;Q13885;Q3ZCM7;Q9H4B7	S-007-181	TUBB;TUBB1;TUBB2A;TUBB4B;TUBB8
S-118-121_Q9Y4D8	2	Both	0.000111611	0.00186	Q9Y4D8	S-118-121	HECTD4
S-007-181_O75688;O75688-3	2	Both	0.000111349	0.00259	O75688;O75688-3	S-007-181	PPM1B
S-007-181_Q12805;Q12805-2;Q12805-3;Q12805-4	2	Both	0.000111212	0.00180667	Q12805;Q12805-2;Q12805-3;Q12805-4	S-007-181	EFEMP1
S-229-081_P43405	2	Both	0.000111091	0.00558	P43405	S-229-081	SYK
S-003-235_P22692	2	Both	0.000110838	0.00184	P22692	S-003-235	IGFBP4
S-007-181_O95678;P02538;P04259;P13647;P48668;Q5XKE5	2	Both	0.000110511	0.00248	O95678;P02538;P04259;P13647;P48668;Q5XKE5	S-007-181	KRT5;KRT6A;KRT6B;KRT6C;KRT75;KRT79
S-007-181_Q96P48-3	2	Both	0.000110028	0.003	Q96P48-3	S-007-181	ARAP1
S-007-181_P07948;P07948-2	2	Both	0.00010972	0.00234	P07948;P07948-2	S-007-181	LYN
S-118-121_P15311;P26038;P35241;P35241-4;P35241-5	1	Both	0.000109079	0.0019	P15311;P26038;P35241;P35241-4;P35241-5	S-118-121	EZR;MSN;RDX
S-003-235_P07910	2	Both	0.000108861	0.00176	P07910	S-003-235	HNRNPC
S-003-235_P27918	1	Both	0.000108449	0.00253333	P27918	S-003-235	CFP
S-003-235_Q9BPX6-4;Q9BPX6-5	2	Both	0.000108376	0.00252	Q9BPX6-4;Q9BPX6-5	S-003-235	MICU1
S-229-081_Q99969	2	Both	0.000108323	0.00166	Q99969	S-229-081	RARRES2
S-007-181_Q02952	2	Both	0.000107802	0.00241	Q02952	S-007-181	AKAP12
S-118-121_G3V357	2	Both	0.000107772	0.00256667	G3V357	S-118-121	RNASE1
S-128-080_P50281	2	Both	0.000107068	0.00176	P50281	S-128-080	MMP14
S-118-121_P13611-2;P13611-5	2	Both	0.000107062	0.00166	P13611-2;P13611-5	S-118-121	VCAN
S-128-080_P01714	2	Both	0.000106745	0.00166	P01714	S-128-080	IGLV3-19
S-007-181_P20774	2	Both	0.000106533	0.00193333	P20774	S-007-181	OGN
S-118-121_P06858	2	Both	0.000106296	0.00176	P06858	S-118-121	LPL
S-229-081_P60842;Q14240;Q14240-2	2	Both	0.000105942	0.00245333	P60842;Q14240;Q14240-2	S-229-081	EIF4A1;EIF4A2
S-003-235_E7EWP9	2	Both	0.000105884	0.0019	E7EWP9	S-003-235	SPINK5
S-003-235_P12111;P12111-2	1	Both	0.000105577	0.0019	P12111;P12111-2	S-003-235	COL6A3
S-003-235_Q5KU26	2	Both	0.0001052	0.00432	Q5KU26	S-003-235	COLEC12
S-003-235_Q9UBW5	2	Both	0.000105043	0.00176	Q9UBW5	S-003-235	BIN2
S-128-080_Q05707-3	2	Both	0.000104409	0.00176	Q05707-3	S-128-080	COL14A1
S-128-080_P09493-8	2	Both	0.000104352	0.00248	P09493-8	S-128-080	TPM1
S-003-235_F8W696	2	Both	0.00010433	0.00176	F8W696	S-003-235	APOA1
S-003-235_Q9NUL3	2	Both	0.000104327	0.00234	Q9NUL3	S-003-235	STAU2
S-007-181_P50583	1	Both	0.000103602	0.0019	P50583	S-007-181	NUDT2
S-128-080_P00338;P00338-3	1	Both	0.000102945	0.00392	P00338;P00338-3	S-128-080	LDHA
S-007-181_P16278;P16278-3	2	Both	0.000102192	0.00176	P16278;P16278-3	S-007-181	GLB1
S-007-181_O95497	2	Both	0.000100809	0.00166	O95497	S-007-181	VNN1
S-118-121_A5A3E0;P0CG38	1	Both	0.000100059	0.00204	A5A3E0;P0CG38	S-118-121	POTEF;POTEI
S-118-121_O60313-13;O60313-2	2	Both	0.000100053	0.00248	O60313-13;O60313-2	S-118-121	OPA1
S-003-235_P14209;P14209-3	2	Both	9.9606e-05	0.00173	P14209;P14209-3	S-003-235	CD99
S-118-121_P13501	2	Both	9.89079e-05	0.00166	P13501	S-118-121	CCL5
S-007-181_P16870	2	Both	9.84993e-05	0.00166	P16870	S-007-181	CPE
S-229-081_H0YBE4	2	Both	9.84751e-05	0.00934667	H0YBE4	S-229-081	GPX3
S-118-121_P01703	2	Both	9.82334e-05	0.00176	P01703	S-118-121	IGLV1-40
S-007-181_P19021;P19021-2;P19021-3;P19021-5	2	Both	9.74893e-05	0.00176	P19021;P19021-2;P19021-3;P19021-5	S-007-181	PAM
S-128-080_P25098;P35626	2	Both	9.73576e-05	0.0018	P25098;P35626	S-128-080	GRK2;GRK3
S-118-121_Q9BYZ8	2	Both	9.73524e-05	0.00176	Q9BYZ8	S-118-121	REG4
S-007-181_P12259	2	Both	9.69932e-05	0.00176	P12259	S-007-181	F5
S-128-080_P01717	2	Both	9.63231e-05	0.00176	P01717	S-128-080	IGLV3-25
S-007-181_P13796;P13797-2	1	Both	9.6217e-05	0.03648	P13796;P13797-2	S-007-181	LCP1;PLS3
S-229-081_Q12797-10	2	Both	9.60337e-05	0.00176	Q12797-10	S-229-081	ASPH
S-003-235_Q9NRY5	2	Both	9.59906e-05	0.00377	Q9NRY5	S-003-235	FAM114A2
S-128-080_P29992;P50148	1	Both	9.53406e-05	0.00199	P29992;P50148	S-128-080	GNA11;GNAQ
S-007-181_P07307;P07307-3	2	Both	9.50206e-05	0.00176	P07307;P07307-3	S-007-181	ASGR2
S-118-121_H0Y4A0	2	Both	9.47547e-05	0.00342	H0Y4A0	S-118-121	NRP1
S-229-081_P62277	2	Both	9.46658e-05	0.00168	P62277	S-229-081	RPS13
S-128-080_P00846	2	Both	9.45849e-05	0.004	P00846	S-128-080	MT-ATP6
S-229-081_Q9BWP8-10;Q9BWP8-5;Q9BWP8-6;Q9BWP8-7;Q9BWP8-9	2	Both	9.44347e-05	0.00170667	Q9BWP8-10;Q9BWP8-5;Q9BWP8-6;Q9BWP8-7;Q9BWP8-9	S-229-081	COLEC11
S-007-181_P0DJI8	1	Both	9.44237e-05	0.00194	P0DJI8	S-007-181	SAA1
S-229-081_E7ESF6	1	Both	9.36751e-05	0.0019	E7ESF6	S-229-081	LCP2
S-007-181_Q9NUQ9	2	Both	9.33865e-05	0.00234	Q9NUQ9	S-007-181	FAM49B
S-007-181_P06681	2	Both	9.31066e-05	0.00212	P06681	S-007-181	C2
S-118-121_Q96BJ3;Q96BJ3-2	2	Both	9.30586e-05	0.00402	Q96BJ3;Q96BJ3-2	S-118-121	AIDA
S-003-235_P06733;P09104;P09104-2;P13929;P13929-3	2	Both	9.28971e-05	0.00184	P06733;P09104;P09104-2;P13929;P13929-3	S-003-235	ENO1;ENO2;ENO3
S-007-181_Q9BW30	2	Both	9.27072e-05	0.00184	Q9BW30	S-007-181	TPPP3
S-229-081_P02745	2	Both	9.25415e-05	0.00176	P02745	S-229-081	C1QA
S-229-081_E9PHK0	2	Both	9.23676e-05	0.00176	E9PHK0	S-229-081	CLEC3B
S-128-080_O75390	1	Both	9.20894e-05	0.00259333	O75390	S-128-080	CS
S-007-181_Q08397	2	Both	9.19252e-05	0.00176	Q08397	S-007-181	LOXL1
S-007-181_P49747;P49747-2	2	Both	9.15137e-05	0.00168	P49747;P49747-2	S-007-181	COMP
S-229-081_P61204-2	1	Both	9.15037e-05	0.0019	P61204-2	S-229-081	ARF3
S-007-181_P13693	2	Both	9.12472e-05	0.00166	P13693	S-007-181	TPT1
S-118-121_Q9NRN5-2	2	Both	9.12244e-05	0.0018	Q9NRN5-2	S-118-121	OLFML3
S-118-121_A0A0A0MS14	2	Both	9.1201e-05	0.00234	A0A0A0MS14	S-118-121	IGHV1-45
S-007-181_Q99961	2	Both	9.11273e-05	0.00234	Q99961	S-007-181	SH3GL1
S-118-121_P02749	2	Both	9.10971e-05	0.00224	P02749	S-118-121	APOH
S-003-235_M0QXZ3	2	Both	9.08511e-05	0.00166	M0QXZ3	S-003-235	C3
S-128-080_K7EM16	2	Both	9.08078e-05	0.00252	K7EM16	S-128-080	VASP
S-118-121_Q8IUE6	2	Both	9.0572e-05	0.00212	Q8IUE6	S-118-121	HIST2H2AB
S-128-080_P51828	2	Both	9.01934e-05	0.00199	P51828	S-128-080	ADCY7
S-118-121_Q7Z6Z7;Q7Z6Z7-3	2	Both	9.01352e-05	0.00342667	Q7Z6Z7;Q7Z6Z7-3	S-118-121	HUWE1
S-128-080_Q7L523	2	Both	9.00157e-05	0.00166	Q7L523	S-128-080	RRAGA
S-007-181_P29122;P29122-2;P29122-7	2	Both	8.98096e-05	0.00166	P29122;P29122-2;P29122-7	S-007-181	PCSK6
S-007-181_Q8IZF2;Q8IZF2-2;Q8IZF2-3	2	Both	8.93812e-05	0.00194	Q8IZF2;Q8IZF2-2;Q8IZF2-3	S-007-181	ADGRF5
S-229-081_Q5TFM2	1	Both	8.92003e-05	0.0019	Q5TFM2	S-229-081	CFH
S-118-121_H0Y300;H3BS21;J3QLC9	2	Both	8.88161e-05	0.00166	H0Y300;H3BS21;J3QLC9	S-118-121	HP
S-007-181_Q9HCB6	2	Both	8.85019e-05	0.00166	Q9HCB6	S-007-181	SPON1
S-229-081_Q9BRK5	2	Both	8.83296e-05	0.00166	Q9BRK5	S-229-081	SDF4
S-007-181_P00451	2	Both	8.81894e-05	0.00176	P00451	S-007-181	F8
S-128-080_B1AM21	1	Both	8.81524e-05	0.00196	B1AM21	S-128-080	GNAQ
S-118-121_Q8NES3;Q8NES3-3	2	Both	8.80004e-05	0.00186	Q8NES3;Q8NES3-3	S-118-121	LFNG
S-007-181_Q16555;Q16555-2	2	Both	8.75892e-05	0.00166	Q16555;Q16555-2	S-007-181	DPYSL2
S-118-121_P31943;P55795	2	Both	8.74708e-05	0.00186	P31943;P55795	S-118-121	HNRNPH1;HNRNPH2
S-007-181_O00468-6	2	Both	8.74049e-05	0.00176	O00468-6	S-007-181	AGRN
S-007-181_Q9UGM5;Q9UGM5-2	2	Both	8.70883e-05	0.00166	Q9UGM5;Q9UGM5-2	S-007-181	FETUB
S-118-121_A0A0C4DH29	2	Both	8.68691e-05	0.00166	A0A0C4DH29	S-118-121	IGHV1-3
S-118-121_A0A0C4DH33	2	Both	8.68594e-05	0.00526	A0A0C4DH33	S-118-121	IGHV1-24
S-128-080_Q5XG92;Q5XG92-5	2	Both	8.6291e-05	0.00226	Q5XG92;Q5XG92-5	S-128-080	CES4A
S-118-121_E7EW14	2	Both	8.62834e-05	0.00149333	E7EW14	S-118-121	LPL
S-229-081_P35908	2	Both	8.5915e-05	0.00261333	P35908	S-229-081	KRT2
S-007-181_P30040	2	Both	8.58532e-05	0.00166	P30040	S-007-181	ERP29
S-007-181_O60229;O60229-6	2	Both	8.58057e-05	0.00173	O60229;O60229-6	S-007-181	KALRN
S-128-080_P16671	1	Both	8.55366e-05	0.0019	P16671	S-128-080	CD36
S-003-235_O75787-2	2	Both	8.51543e-05	0.00166	O75787-2	S-003-235	ATP6AP2
S-128-080_H0YEM4	2	Both	8.37193e-05	0.00173	H0YEM4	S-128-080	VWA3B
S-003-235_P06396;P06396-4	1	Both	8.35532e-05	0.0019	P06396;P06396-4	S-003-235	GSN
S-118-121_Q14766-2;Q14766-3;Q14766-4;Q14766-5;Q9NS15	2	Both	8.28016e-05	0.00164667	Q14766-2;Q14766-3;Q14766-4;Q14766-5;Q9NS15	S-118-121	LTBP1;LTBP3
S-118-121_P50395;P50395-2	2	Both	8.24537e-05	0.00440667	P50395;P50395-2	S-118-121	GDI2
S-229-081_Q15555-3	1	Both	8.23245e-05	0.00194	Q15555-3	S-229-081	MAPRE2
S-118-121_P10909-3	2	Both	8.22082e-05	0.00166	P10909-3	S-118-121	CLU
S-007-181_P07437;P68371	1	Both	8.20806e-05	0.00204	P07437;P68371	S-007-181	TUBB;TUBB4B
S-128-080_H7C300	2	Both	8.16176e-05	0.00166	H7C300	S-128-080	PXDN
S-118-121_P27105;P27105-2	2	Both	8.1114e-05	0.00176	P27105;P27105-2	S-118-121	STOM
S-007-181_O75955;O75955-2	2	Both	8.09441e-05	0.00186	O75955;O75955-2	S-007-181	FLOT1
S-003-235_P46940;Q13576;Q13576-2;Q13576-3	1	Both	8.09175e-05	0.0019	P46940;Q13576;Q13576-2;Q13576-3	S-003-235	IQGAP1;IQGAP2
S-229-081_P50583	1	Both	7.97966e-05	0.00204667	P50583	S-229-081	NUDT2
S-229-081_Q06033;Q06033-2	2	Both	7.97457e-05	0.00168	Q06033;Q06033-2	S-229-081	ITIH3
S-128-080_P27918	1	Both	7.89175e-05	0.00192	P27918	S-128-080	CFP
S-229-081_P08133-2	2	Both	7.88471e-05	0.00166	P08133-2	S-229-081	ANXA6
S-229-081_Q00839;Q00839-2	1	Both	7.85351e-05	0.0019	Q00839;Q00839-2	S-229-081	HNRNPU
S-007-181_P15311;P26038;P35241;P35241-5	2	Both	7.85273e-05	0.00175333	P15311;P26038;P35241;P35241-5	S-007-181	EZR;MSN;RDX
S-229-081_H3BRJ9	2	Both	7.84879e-05	0.00198	H3BRJ9	S-229-081	CETP
S-007-181_P02671	2	Both	7.83988e-05	0.00168	P02671	S-007-181	FGA
S-118-121_Q13829	1	Both	7.8271e-05	0.0019	Q13829	S-118-121	TNFAIP1
S-007-181_Q07954	2	Both	7.78468e-05	0.00168	Q07954	S-007-181	LRP1
S-003-235_Q9UKU6	1	Both	7.76175e-05	0.00194	Q9UKU6	S-003-235	TRHDE
S-128-080_P15502-1;P15502-2;P15502-4	2	Both	7.75031e-05	0.00168	P15502-1;P15502-2;P15502-4	S-128-080	ELN
S-229-081_P09172	2	Both	7.74999e-05	0.00204	P09172	S-229-081	DBH
S-128-080_O00468-2;O00468-6	2	Both	7.74196e-05	0.00194	O00468-2;O00468-6	S-128-080	AGRN
S-118-121_P06733;P06733-2	2	Both	7.68451e-05	0.00204	P06733;P06733-2	S-118-121	ENO1
S-007-181_P31942-3	2	Both	7.65883e-05	0.0018	P31942-3	S-007-181	HNRNPH3
S-007-181_P50991;P50991-2	2	Both	7.65173e-05	0.00166	P50991;P50991-2	S-007-181	CCT4
S-128-080_P07437;P68371;Q13885;Q3ZCM7;Q9H4B7	2	Both	7.64187e-05	0.00196	P07437;P68371;Q13885;Q3ZCM7;Q9H4B7	S-128-080	TUBB;TUBB1;TUBB2A;TUBB4B;TUBB8
S-007-181_P35998;P35998-2	2	Both	7.60365e-05	0.00308	P35998;P35998-2	S-007-181	PSMC2
S-229-081_P05121-2	2	Both	7.5651e-05	0.00166	P05121-2	S-229-081	SERPINE1
S-128-080_P11217;P11217-2	2	Both	7.54348e-05	0.00141	P11217;P11217-2	S-128-080	PYGM
S-003-235_Q04637-3;Q04637-8	2	Both	7.54088e-05	0.00248	Q04637-3;Q04637-8	S-003-235	EIF4G1
S-229-081_Q9HBI1	2	Both	7.53442e-05	0.0021	Q9HBI1	S-229-081	PARVB
S-118-121_O75326;O75326-2	2	Both	7.49321e-05	0.00176	O75326;O75326-2	S-118-121	SEMA7A
S-003-235_Q14103;Q14103-3	1	Both	7.49269e-05	0.00199	Q14103;Q14103-3	S-003-235	HNRNPD
S-229-081_O75787;O75787-2	2	Both	7.47558e-05	0.00168	O75787;O75787-2	S-229-081	ATP6AP2
S-229-081_P07195	1	Both	7.47003e-05	0.0019	P07195	S-229-081	LDHB
S-003-235_Q6UY14	2	Both	7.45874e-05	0.00166	Q6UY14	S-003-235	ADAMTSL4
S-128-080_P52907	2	Both	7.41582e-05	0.00243333	P52907	S-128-080	CAPZA1
S-007-181_P00746	2	Both	7.37714e-05	0.00166	P00746	S-007-181	CFD
S-007-181_P19320	2	Both	7.35665e-05	0.00170667	P19320	S-007-181	VCAM1
S-128-080_O95445;O95445-2	1	Both	7.35339e-05	0.0019	O95445;O95445-2	S-128-080	APOM
S-118-121_Q6ZQQ2	2	Both	7.3415e-05	0.00234	Q6ZQQ2	S-118-121	SPATA31D1
S-007-181_P01860	2	Both	7.30111e-05	0.00166	P01860	S-007-181	IGHG3
S-229-081_P39060;P39060-1;P39060-2	2	Both	7.23565e-05	0.0018	P39060;P39060-1;P39060-2	S-229-081	COL18A1
S-128-080_E7ET33	2	Both	7.23355e-05	0.00166	E7ET33	S-128-080	ITIH3
S-128-080_Q9Y5C1	2	Both	7.20084e-05	0.00176	Q9Y5C1	S-128-080	ANGPTL3
S-007-181_Q96BX8	2	Both	7.15318e-05	0.0018	Q96BX8	S-007-181	MOB3A
S-007-181_P36578	2	Both	7.13362e-05	0.00212	P36578	S-007-181	RPL4
S-229-081_Q14520-2	2	Both	7.12914e-05	0.00166	Q14520-2	S-229-081	HABP2
S-229-081_P31431;P31431-2	2	Both	7.1253e-05	0.00176	P31431;P31431-2	S-229-081	SDC4
S-229-081_P24821-6	2	Both	7.12249e-05	0.00168	P24821-6	S-229-081	TNC
S-007-181_P11171	2	Both	7.11716e-05	0.00172667	P11171	S-007-181	EPB41
S-007-181_P04899;P08754;P63092;P63092-4;P63096	2	Both	7.10992e-05	0.00168	P04899;P08754;P63092;P63092-4;P63096	S-007-181	GNAI1;GNAI2;GNAI3;GNAS
S-118-121_P0DJD1	2	Both	7.07479e-05	0.00118	P0DJD1	S-118-121	RGPD2
S-007-181_H7BZ94	2	Both	7.06809e-05	0.00166	H7BZ94	S-007-181	P4HB
S-007-181_Q01459	2	Both	7.05427e-05	0.00166	Q01459	S-007-181	CTBS
S-007-181_Q8TC12;Q8TC12-2	2	Both	7.04106e-05	0.00166	Q8TC12;Q8TC12-2	S-007-181	RDH11
S-007-181_E9PK25;E9PQB7;G3V1A4	1	Both	7.04061e-05	0.03642	E9PK25;E9PQB7;G3V1A4	S-007-181	CFL1
S-118-121_P06732;P12277	2	Both	7.04001e-05	0.00176	P06732;P12277	S-118-121	CKB;CKM
S-229-081_P01042;P01042-2;P01042-3	1	Both	7.01222e-05	0.00199333	P01042;P01042-2;P01042-3	S-229-081	KNG1
S-118-121_H7C3K3	2	Both	7.00005e-05	0.00262	H7C3K3	S-118-121	ACAP2
S-229-081_J3KTB5	1	Both	6.96105e-05	0.0019	J3KTB5	S-229-081	EIF4A1
S-003-235_P63241-2	2	Both	6.92072e-05	0.001	P63241-2	S-003-235	EIF5A
S-118-121_P30533	2	Both	6.91361e-05	0.00184	P30533	S-118-121	LRPAP1
S-128-080_H3BRQ4;K4DIB9	2	Both	6.89477e-05	0.00166	H3BRQ4;K4DIB9	S-128-080
S-229-081_Q13753;Q13753-2	2	Both	6.87937e-05	0.00166	Q13753;Q13753-2	S-229-081	LAMC2
S-003-235_Q00839-2	1	Both	6.86356e-05	0.00208	Q00839-2	S-003-235	HNRNPU
S-003-235_P00746	2	Both	6.84359e-05	0.00091	P00746	S-003-235	CFD
S-128-080_P21399	2	Both	6.84289e-05	0.00184	P21399	S-128-080	ACO1
S-007-181_P10412;P16403	2	Both	6.82927e-05	0.0015	P10412;P16403	S-007-181	HIST1H1C;HIST1H1E
S-003-235_Q9UNA0	2	Both	6.81941e-05	0.0018	Q9UNA0	S-003-235	ADAMTS5
S-007-181_P51148	2	Both	6.78173e-05	0.00166	P51148	S-007-181	RAB5C
S-118-121_P02741	1	Both	6.77634e-05	0.0019	P02741	S-118-121	CRP
S-229-081_P11233;P11234;P11234-2	2	Both	6.75327e-05	0.0021	P11233;P11234;P11234-2	S-229-081	RALA;RALB
S-118-121_Q9H9S5	2	Both	6.71822e-05	0.00166	Q9H9S5	S-118-121	FKRP
S-003-235_M0QYC8	2	Both	6.71789e-05	0.00166	M0QYC8	S-003-235	C3
S-128-080_Q14574;Q14574-2	2	Both	6.69777e-05	0.00166	Q14574;Q14574-2	S-128-080	DSC3
S-128-080_P30048;P30048-2	2	Both	6.68459e-05	0.00166	P30048;P30048-2	S-128-080	PRDX3
S-007-181_Q99715;Q99715-2	2	Both	6.67146e-05	0.00168	Q99715;Q99715-2	S-007-181	COL12A1
S-128-080_P29122-6	2	Both	6.63786e-05	0.00168	P29122-6	S-128-080	PCSK6
S-007-181_O00232	2	Both	6.60658e-05	0.00166	O00232	S-007-181	PSMD12
S-007-181_P10909-3	2	Both	6.59232e-05	0.00183	P10909-3	S-007-181	CLU
S-229-081_P11021	2	Both	6.55953e-05	0.00186	P11021	S-229-081	HSPA5
S-229-081_Q9BRK5;Q9BRK5-5	2	Both	6.50228e-05	0.00166	Q9BRK5;Q9BRK5-5	S-229-081	SDF4
S-128-080_P19086	2	Both	6.49168e-05	0.0016	P19086	S-128-080	GNAZ
S-229-081_P51812;Q15349-2;Q15349-3;Q15418	1	Both	6.48719e-05	0.03642	P51812;Q15349-2;Q15349-3;Q15418	S-229-081	RPS6KA1;RPS6KA2;RPS6KA3
S-229-081_P15907	2	Both	6.46844e-05	0.00166	P15907	S-229-081	ST6GAL1
S-007-181_P01892;P10316;P10321;Q31612;Q95604	2	Both	6.41566e-05	0.00166	P01892;P10316;P10321;Q31612;Q95604	S-007-181	HLA-A;HLA-B;HLA-C
S-118-121_Q8N163;Q8N163-2	2	Both	6.39355e-05	0.00176	Q8N163;Q8N163-2	S-118-121	CCAR2
S-118-121_P22692-2	2	Both	6.35487e-05	0.00166	P22692-2	S-118-121	IGFBP4
S-128-080_Q02878	1	Both	6.32808e-05	0.00194	Q02878	S-128-080	RPL6
S-128-080_P04264;P35908;Q7Z794	2	Both	6.31898e-05	0.001	P04264;P35908;Q7Z794	S-128-080	KRT1;KRT2;KRT77
S-007-181_P07437;P68371;Q13509;Q13509-2;Q13885;Q9BUF5	1	Both	6.30684e-05	0.00206	P07437;P68371;Q13509;Q13509-2;Q13885;Q9BUF5	S-007-181	TUBB;TUBB2A;TUBB3;TUBB4B;TUBB6
S-229-081_P35625	2	Both	6.29508e-05	0.00168	P35625	S-229-081	TIMP3
S-128-080_P23396	1	Both	6.27423e-05	0.00208	P23396	S-128-080	RPS3
S-118-121_Q99832	2	Both	6.25237e-05	0.00166	Q99832	S-118-121	CCT7
S-007-181_Q14766-2;Q14766-5	2	Both	6.22656e-05	0.00738667	Q14766-2;Q14766-5	S-007-181	LTBP1
S-118-121_Q2TV78	2	Both	6.21327e-05	0.00128333	Q2TV78	S-118-121	MST1L
S-007-181_P09493;P09493-5;P09493-8	2	Both	6.1695e-05	0.00166	P09493;P09493-5;P09493-8	S-007-181	TPM1
S-229-081_Q9UNH7;Q9UNH7-2	2	Both	6.12437e-05	0.00259	Q9UNH7;Q9UNH7-2	S-229-081	SNX6
S-128-080_H3BT58	2	Both	6.08932e-05	0.00349	H3BT58	S-128-080	COTL1
S-118-121_H7BYD9	2	Both	6.08421e-05	0.00166	H7BYD9	S-118-121	PAM
S-118-121_A4UGR9;A4UGR9-2;A4UGR9-3	2	Both	6.06908e-05	0.00166	A4UGR9;A4UGR9-2;A4UGR9-3	S-118-121	XIRP2
S-128-080_Q9ULH1;Q9ULH1-2	2	Both	6.04254e-05	0.00176	Q9ULH1;Q9ULH1-2	S-128-080	ASAP1
S-118-121_P05388	2	Both	6.0402e-05	0.00176	P05388	S-118-121	RPLP0
S-128-080_Q9NTK5	2	Both	6.03309e-05	0.00184	Q9NTK5	S-128-080	OLA1
S-229-081_A0A075B6K5;P80748	2	Both	6.01078e-05	0.00166	A0A075B6K5;P80748	S-229-081	IGLV3-21;IGLV3-9
S-229-081_Q9Y2S6	2	Both	6.00882e-05	0.00166	Q9Y2S6	S-229-081	TMA7
S-128-080_P62330	2	Both	5.98759e-05	0.00128	P62330	S-128-080	ARF6
S-128-080_P20340;P20340-2;Q9NRW1	2	Both	5.9427e-05	0.00226	P20340;P20340-2;Q9NRW1	S-128-080	RAB6A;RAB6B
S-003-235_H7C5H1	2	Both	5.93107e-05	0.00236	H7C5H1	S-003-235	CFB
S-003-235_P11171	1	Both	5.92363e-05	0.0019	P11171	S-003-235	EPB41
S-229-081_P25774-2	2	Both	5.91763e-05	0.00175	P25774-2	S-229-081	CTSS
S-003-235_P48735;P48735-2	2	Both	5.90833e-05	0.00176	P48735;P48735-2	S-003-235	IDH2
S-118-121_Q5JSH3;Q5JSH3-3	2	Both	5.90254e-05	0.00947	Q5JSH3;Q5JSH3-3	S-118-121	WDR44
S-118-121_Q15080	2	Both	5.88901e-05	0.00152	Q15080	S-118-121	NCF4
S-007-181_P16615;P16615-2;P16615-3;P16615-4;P16615-5;Q93084;Q93084-2;Q93084-3;Q93084-4;Q93084-5;Q93084-6;Q93084-7	2	Both	5.88848e-05	0.00166	P16615;P16615-2;P16615-3;P16615-4;P16615-5;Q93084;Q93084-2;Q93084-3;Q93084-4;Q93084-5;Q93084-6;Q93084-7	S-007-181	ATP2A2;ATP2A3
S-128-080_O00160	1	Both	5.87907e-05	0.0019	O00160	S-128-080	MYO1F
S-007-181_P26447	2	Both	5.8552e-05	0.00166	P26447	S-007-181	S100A4
S-003-235_Q93091	2	Both	5.8463e-05	0.00176	Q93091	S-003-235	RNASE6
S-003-235_P13611-2;P13611-5	2	Both	5.8244e-05	0.00166	P13611-2;P13611-5	S-003-235	VCAN
S-128-080_P20962	2	Both	5.78004e-05	0.00094	P20962	S-128-080	PTMS
S-229-081_P10451-3	2	Both	5.76396e-05	0.00176	P10451-3	S-229-081	SPP1
S-003-235_P06858	2	Both	5.71235e-05	0.0011	P06858	S-003-235	LPL
S-128-080_P12111	2	Both	5.68895e-05	0.00168	P12111	S-128-080	COL6A3
S-229-081_P24666-3	1	Both	5.66097e-05	0.0019	P24666-3	S-229-081	ACP1
S-128-080_P23229-3;P23229-5;P23229-6	2	Both	5.61754e-05	0.00123	P23229-3;P23229-5;P23229-6	S-128-080	ITGA6
S-229-081_P35579;P35579-2;P35580;P35580-4;P35749;P35749-2;P35749-3;P35749-4	2	Both	5.60773e-05	0.0011	P35579;P35579-2;P35580;P35580-4;P35749;P35749-2;P35749-3;P35749-4	S-229-081	MYH10;MYH11;MYH9
S-007-181_P09668	2	Both	5.59927e-05	0.00166	P09668	S-007-181	CTSH
S-128-080_P07437;P68371;Q13509;Q13509-2;Q13885;Q9BUF5	2	Both	5.59899e-05	0.00176	P07437;P68371;Q13509;Q13509-2;Q13885;Q9BUF5	S-128-080	TUBB;TUBB2A;TUBB3;TUBB4B;TUBB6
S-007-181_Q9Y3E7-4	2	Both	5.58472e-05	0.00206	Q9Y3E7-4	S-007-181	CHMP3
S-007-181_I3L3P5	2	Both	5.55721e-05	0.00166	I3L3P5	S-007-181	P4HB
S-007-181_Q7LDG7;Q7LDG7-4	2	Both	5.52566e-05	0.00102	Q7LDG7;Q7LDG7-4	S-007-181	RASGRP2
S-128-080_P08133;P08133-2	2	Both	5.50487e-05	0.00240667	P08133;P08133-2	S-128-080	ANXA6
S-007-181_P02549	1	Both	5.48272e-05	0.00200667	P02549	S-007-181	SPTA1
S-118-121_Q8IYI6	2	Both	5.45492e-05	0.00236	Q8IYI6	S-118-121	EXOC8
S-229-081_O00187	2	Both	5.43555e-05	0.00102	O00187	S-229-081	MASP2
S-007-181_Q96NZ9-3	2	Both	5.3177e-05	0.00094	Q96NZ9-3	S-007-181	PRAP1
S-007-181_A0A087WZR4;H0Y755;M9MML0	2	Both	5.30894e-05	0.00234	A0A087WZR4;H0Y755;M9MML0	S-007-181	FCGR3A;FCGR3B
S-003-235_P02008;P69905	2	Both	5.20908e-05	0.00114	P02008;P69905	S-003-235	HBA2;HBZ
S-118-121_C9J3N8	2	Both	5.18809e-05	0.00176	C9J3N8	S-118-121	HSPB1
S-007-181_P12883;P13533	2	Both	5.16455e-05	0.00166	P12883;P13533	S-007-181	MYH6;MYH7
S-003-235_P06681	2	Both	5.10523e-05	0.00094	P06681	S-003-235	C2
S-128-080_P55072	2	Both	5.09714e-05	0.00166	P55072	S-128-080	VCP
S-003-235_P05164-2	2	Both	5.09e-05	0.00094	P05164-2	S-003-235	MPO
S-007-181_P54577	2	Both	5.08029e-05	0.00168	P54577	S-007-181	YARS
S-128-080_E7ES19	2	Both	5.03784e-05	0.00166	E7ES19	S-128-080	THBS4
S-007-181_G3XA98	2	Both	5.01671e-05	0.0018	G3XA98	S-007-181	FBLN5
S-007-181_P01034	2	Both	4.96862e-05	0.00166	P01034	S-007-181	CST3
S-007-181_O00584	2	Both	4.96803e-05	0.00166	O00584	S-007-181	RNASET2
S-003-235_P18085;P61204;P61204-2;P84085	2	Both	4.951e-05	0.00067	P18085;P61204;P61204-2;P84085	S-003-235	ARF3;ARF4;ARF5
S-007-181_P62191;P62191-2	2	Both	4.9475e-05	0.00196	P62191;P62191-2	S-007-181	PSMC1
S-007-181_O14745;O14745-2	2	Both	4.82443e-05	0.0018	O14745;O14745-2	S-007-181	SLC9A3R1
S-128-080_Q9Y6W5	2	Both	4.82013e-05	0.00185333	Q9Y6W5	S-128-080	WASF2
S-007-181_O75888;O75888-2;O75888-3	2	Both	4.78203e-05	0.00168	O75888;O75888-2;O75888-3	S-007-181	TNFSF13
S-128-080_Q15746;Q15746-11;Q15746-6;Q15746-7	2	Both	4.77549e-05	0.00166	Q15746;Q15746-11;Q15746-6;Q15746-7	S-128-080	MYLK
S-007-181_P61970	2	Both	4.72512e-05	0.00234	P61970	S-007-181	NUTF2
S-229-081_P10412;P16403	2	Both	4.72322e-05	0.00113333	P10412;P16403	S-229-081	HIST1H1C;HIST1H1E
S-007-181_P01116-2	2	Both	4.67003e-05	0.00193	P01116-2	S-007-181	KRAS
S-007-181_H0YD37	2	Both	4.63544e-05	0.00432	H0YD37	S-007-181	PDGFD
S-229-081_O14791-2	2	Both	4.61519e-05	0.00088	O14791-2	S-229-081	APOL1
S-128-080_Q9NQC3-2;Q9NQC3-3	2	Both	4.60254e-05	0.00166	Q9NQC3-2;Q9NQC3-3	S-128-080	RTN4
S-003-235_P27105	2	Both	4.60123e-05	0.00102	P27105	S-003-235	STOM
S-128-080_O43432-3	2	Both	4.59089e-05	0.00166	O43432-3	S-128-080	EIF4G3
S-118-121_P26927	2	Both	4.58152e-05	0.00094	P26927	S-118-121	MST1
S-003-235_P48426;P48426-2;P78356-2	2	Both	4.56694e-05	0.00196	P48426;P48426-2;P78356-2	S-003-235	PIP4K2A;PIP4K2B
S-007-181_P41222	2	Both	4.55683e-05	0.00166	P41222	S-007-181	PTGDS
S-128-080_Q9NY65;Q9NY65-2	2	Both	4.54372e-05	0.00263	Q9NY65;Q9NY65-2	S-128-080	TUBA8
S-128-080_Q12797;Q12797-10	2	Both	4.52695e-05	0.00176	Q12797;Q12797-10	S-128-080	ASPH
S-118-121_Q15063-3	2	Both	4.51425e-05	0.00166	Q15063-3	S-118-121	POSTN
S-128-080_O43707;P12814-3;P12814-4;P35609;Q08043	2	Both	4.47756e-05	0.00074	O43707;P12814-3;P12814-4;P35609;Q08043	S-128-080	ACTN1;ACTN2;ACTN3;ACTN4
S-128-080_Q7L576	2	Both	4.46957e-05	0.00094	Q7L576	S-128-080	CYFIP1
S-007-181_Q9NZK5;Q9NZK5-2	2	Both	4.44386e-05	0.00168	Q9NZK5;Q9NZK5-2	S-007-181	ADA2
S-128-080_P30740;P30740-2;P50452;P50453	2	Both	4.44038e-05	0.00166	P30740;P30740-2;P50452;P50453	S-128-080	SERPINB1;SERPINB8;SERPINB9
S-003-235_I3L4Z0	2	Both	4.32609e-05	0.00166	I3L4Z0	S-003-235	SERPINF1
S-003-235_P78539-2	2	Both	4.31497e-05	0.00418	P78539-2	S-003-235	SRPX
S-128-080_Q96AG4	1	Both	4.29295e-05	0.00199	Q96AG4	S-128-080	LRRC59
S-003-235_Q7L576;Q96F07;Q96F07-2	2	Both	4.2725e-05	0.00278	Q7L576;Q96F07;Q96F07-2	S-003-235	CYFIP1;CYFIP2
S-128-080_Q96PU4	2	Both	4.25167e-05	0.00166	Q96PU4	S-128-080	UHRF2
S-128-080_Q9Y624	1	Both	4.13163e-05	0.0019	Q9Y624	S-128-080	F11R
S-003-235_P16219	2	Both	4.12101e-05	0.00176	P16219	S-003-235	ACADS
S-229-081_P49368-2	1	Both	4.00665e-05	0.0019	P49368-2	S-229-081	CCT3
S-128-080_P40227;P40227-2	2	Both	3.95296e-05	0.00226	P40227;P40227-2	S-128-080	CCT6A
S-128-080_D6RHD5;H0YA55	2	Both	3.94166e-05	0.00074	D6RHD5;H0YA55	S-128-080	ALB
S-007-181_H0YAF9	2	Both	3.91752e-05	0.00166	H0YAF9	S-007-181	FST
S-118-121_P13646;P13646-2;P13646-3	2	Both	3.86156e-05	0.001	P13646;P13646-2;P13646-3	S-118-121	KRT13
S-003-235_P15502-1;P15502-2;P15502-4;P15502-7;P15502-8	2	Both	3.85427e-05	0.00168	P15502-1;P15502-2;P15502-4;P15502-7;P15502-8	S-003-235	ELN
S-128-080_H0Y9D7	2	Both	3.82838e-05	0.00166	H0Y9D7	S-128-080	TGFBI
S-118-121_Q9HA38;Q9HA38-2	2	Both	3.81511e-05	0.00168	Q9HA38;Q9HA38-2	S-118-121	ZMAT3
S-229-081_P17812	2	Both	3.78516e-05	0.00262	P17812	S-229-081	CTPS1
S-229-081_Q13596;Q13596-2	2	Both	3.75794e-05	0.00166	Q13596;Q13596-2	S-229-081	SNX1
S-003-235_A0AVT1	2	Both	3.75438e-05	0.0018	A0AVT1	S-003-235	UBA6
S-229-081_O60231	2	Both	3.75101e-05	0.00166	O60231	S-229-081	DHX16
S-229-081_Q14011;Q14011-2	2	Both	3.68124e-05	0.00166	Q14011;Q14011-2	S-229-081	CIRBP
S-118-121_P05164;P11678	2	Both	3.65383e-05	0.001	P05164;P11678	S-118-121	EPX;MPO
S-229-081_P04278;P04278-2	2	Both	3.62366e-05	0.00186	P04278;P04278-2	S-229-081	SHBG
S-003-235_Q9Y6R7	2	Both	3.60372e-05	0.00166	Q9Y6R7	S-003-235	FCGBP
S-118-121_Q92608;Q92608-2	2	Both	3.59244e-05	0.00166	Q92608;Q92608-2	S-118-121	DOCK2
S-118-121_P02778	2	Both	3.5394e-05	0.00166	P02778	S-118-121	CXCL10
S-128-080_P01889;P13747;P30466;P30479;P30483;P30486;P30492;Q29718;Q31610;Q31612	2	Both	3.52441e-05	0.00166	P01889;P13747;P30466;P30479;P30483;P30486;P30492;Q29718;Q31610;Q31612	S-128-080	HLA-B;HLA-E
S-003-235_Q00839-2	2	Both	3.50518e-05	0.00052	Q00839-2	S-003-235	HNRNPU
S-128-080_P78539	2	Both	3.49694e-05	0.00166	P78539	S-128-080	SRPX
S-229-081_P00750;P00750-3	2	Both	3.48847e-05	0.00191	P00750;P00750-3	S-229-081	PLAT
S-003-235_P19878;P19878-3	2	Both	3.44437e-05	0.00168	P19878;P19878-3	S-003-235	NCF2
S-229-081_Q8NDA2	2	Both	3.40047e-05	0.00180667	Q8NDA2	S-229-081	HMCN2
S-128-080_P08493;P08493-2	2	Both	3.36741e-05	0.00056	P08493;P08493-2	S-128-080	MGP
S-128-080_P60174	2	Both	3.34663e-05	0.00109	P60174	S-128-080	TPI1
S-128-080_Q9BWP8-10;Q9BWP8-5;Q9BWP8-6;Q9BWP8-7	2	Both	3.292e-05	0.00166	Q9BWP8-10;Q9BWP8-5;Q9BWP8-6;Q9BWP8-7	S-128-080	COLEC11
S-229-081_Q96IY4	2	Both	3.23874e-05	0.00056	Q96IY4	S-229-081	CPB2
S-229-081_Q96IY4;Q96IY4-2	2	Both	3.23003e-05	0.00058	Q96IY4;Q96IY4-2	S-229-081	CPB2
S-007-181_P13598	2	Both	3.20559e-05	0.00176	P13598	S-007-181	ICAM2
S-007-181_P35606;P35606-2	2	Both	3.20384e-05	0.00166	P35606;P35606-2	S-007-181	COPB2
S-229-081_P08754	2	Both	3.18333e-05	0.00325333	P08754	S-229-081	GNAI3
S-128-080_P27987	2	Both	3.16293e-05	0.00166	P27987	S-128-080	ITPKB
[truncated: 496 more rows]

## Sheet: Case Def 1 Top 100
feature	CaseDef	Cohort	summary_imp	summary_inc	Protein.Group	Nanoparticle	Genes
S-118-121_O75339	1	Both	0.072927	1	O75339	S-118-121	CILP
S-007-181_Q8WWA0	1	Both	0.0704056	0.999827	Q8WWA0	S-007-181	ITLN1
S-003-235_Q9HCB6	1	Both	0.0684356	0.960227	Q9HCB6	S-003-235	SPON1
S-118-121_P27169	1	Both	0.0647144	0.88648	P27169	S-118-121	PON1
S-007-181_B5MCW2;G5E9G0	1	Both	0.0612179	0.98724	B5MCW2;G5E9G0	S-007-181	RPL3
S-229-081_O60476;P33908	1	Both	0.0611182	0.963613	O60476;P33908	S-229-081	MAN1A1;MAN1A2
S-007-181_Q9Y3E7-2;Q9Y3E7-4	1	Both	0.0602736	0.995813	Q9Y3E7-2;Q9Y3E7-4	S-007-181	CHMP3
S-229-081_B4DPQ0;F5H2D0	1	Both	0.0600943	0.905607	B4DPQ0;F5H2D0	S-229-081	C1R
S-003-235_Q7Z5R6	1	Both	0.0593756	0.99178	Q7Z5R6	S-003-235	APBB1IP
S-118-121_P04264	1	Both	0.0563171	0.937873	P04264	S-118-121	KRT1
S-003-235_Q92743	1	Both	0.0530714	0.83446	Q92743	S-003-235	HTRA1
S-007-181_A8K7Q2;E9PKE3	1	Both	0.0525608	0.859893	A8K7Q2;E9PKE3	S-007-181	HSPA8
S-118-121_Q12906;Q12906-2;Q12906-3;Q12906-4;Q12906-5;Q12906-6;Q12906-7	1	Both	0.0507918	0.898867	Q12906;Q12906-2;Q12906-3;Q12906-4;Q12906-5;Q12906-6;Q12906-7	S-118-121	ILF3
S-007-181_P23470	1	Both	0.0503872	0.85786	P23470	S-007-181	PTPRG
S-229-081_A0A5B9;P01850	1	Both	0.0502532	0.969013	A0A5B9;P01850	S-229-081	TRBC1;TRBC2
S-003-235_P11021	1	Both	0.0498568	0.77016	P11021	S-003-235	HSPA5
S-229-081_Q02985;Q02985-2;Q92496;Q92496-3	1	Both	0.049334	0.652113	Q02985;Q02985-2;Q92496;Q92496-3	S-229-081	CFHR3;CFHR4
S-229-081_Q96JF0;Q96JF0-2	1	Both	0.0483836	0.988587	Q96JF0;Q96JF0-2	S-229-081	ST6GAL2
S-007-181_Q9Y240	1	Both	0.0482393	0.865767	Q9Y240	S-007-181	CLEC11A
S-118-121_A0A0C4DH36	1	Both	0.0478426	0.791553	A0A0C4DH36	S-118-121	IGHV3-38
S-118-121_Q9NQ38-3	1	Both	0.047681	0.71634	Q9NQ38-3	S-118-121	SPINK5
S-118-121_P03973	1	Both	0.047199	0.819313	P03973	S-118-121	SLPI
S-128-080_Q7L591-4	1	Both	0.0467285	0.999287	Q7L591-4	S-128-080	DOK3
S-003-235_C9JDE9	1	Both	0.0466273	0.98198	C9JDE9	S-003-235	ACAA1
S-003-235_P02656	1	Both	0.0461564	0.86218	P02656	S-003-235	APOC3
S-003-235_Q6UXH9-2	1	Both	0.046072	0.81318	Q6UXH9-2	S-003-235	PAMR1
S-007-181_P04899;P04899-3;P63096;P63096-2	1	Both	0.0460603	0.738807	P04899;P04899-3;P63096;P63096-2	S-007-181	GNAI1;GNAI2
S-118-121_Q96CG8-3	1	Both	0.0460348	0.75459	Q96CG8-3	S-118-121	CTHRC1
S-003-235_P15311;P26038;P35241;P35241-3;P35241-5	1	Both	0.0459844	0.825953	P15311;P26038;P35241;P35241-3;P35241-5	S-003-235	EZR;MSN;RDX
S-128-080_P05019	1	Both	0.045092	0.79464	P05019	S-128-080	IGF1
S-007-181_Q9NRN5-2	1	Both	0.0442985	0.818527	Q9NRN5-2	S-007-181	OLFML3
S-007-181_P02654	1	Both	0.0442924	0.874273	P02654	S-007-181	APOC1
S-007-181_P81605	1	Both	0.0434943	0.937807	P81605	S-007-181	DCD
S-003-235_P62277	1	Both	0.0427914	0.925093	P62277	S-003-235	RPS13
S-118-121_Q9UNW1;Q9UNW1-4	1	Both	0.042241	0.704077	Q9UNW1;Q9UNW1-4	S-118-121	MINPP1
S-229-081_Q12884	1	Both	0.0415522	0.568327	Q12884	S-229-081	FAP
S-229-081_A0A0B4J1V0;A0A0B4J1V6;A0A0B4J1Y9	1	Both	0.0410157	0.68206	A0A0B4J1V0;A0A0B4J1V6;A0A0B4J1Y9	S-229-081	IGHV3-15;IGHV3-72;IGHV3-73
S-118-121_Q12905	1	Both	0.0403878	0.73034	Q12905	S-118-121	ILF2
S-003-235_P37837	1	Both	0.0402396	0.823647	P37837	S-003-235	TALDO1
S-003-235_B4DY09	1	Both	0.0390712	0.633913	B4DY09	S-003-235	ILF2
S-007-181_A0A140T8Z8;A0A140T902;A0A140T9C0;A0A3B3ISX9	1	Both	0.0389023	0.598073	A0A140T8Z8;A0A140T902;A0A140T9C0;A0A3B3ISX9	S-007-181	TNXB
S-128-080_P50991-2	1	Both	0.0387891	0.911207	P50991-2	S-128-080	CCT4
S-007-181_P62277	1	Both	0.0377884	0.61498	P62277	S-007-181	RPS13
S-118-121_H7BYD9	1	Both	0.0376548	0.471113	H7BYD9	S-118-121	PAM
S-003-235_P23142;P23142-4	1	Both	0.0375093	0.712373	P23142;P23142-4	S-003-235	FBLN1
S-128-080_P62424	1	Both	0.0365514	0.52286	P62424	S-128-080	RPL7A
S-128-080_Q12797-3;Q12797-4	1	Both	0.036434	0.836747	Q12797-3;Q12797-4	S-128-080	ASPH
S-128-080_P05067;P05067-11;P05067-9	1	Both	0.0360777	0.648593	P05067;P05067-11;P05067-9	S-128-080	APP
S-128-080_O43488	1	Both	0.0359594	0.9083	O43488	S-128-080	AKR7A2
S-007-181_Q9Y646	1	Both	0.0359172	0.67339	Q9Y646	S-007-181	CPQ
S-007-181_O00571	1	Both	0.0354965	0.79658	O00571	S-007-181	DDX3X
S-118-121_P23142;P23142-4	1	Both	0.033652	0.604567	P23142;P23142-4	S-118-121	FBLN1
S-007-181_Q92743	1	Both	0.0336028	0.566173	Q92743	S-007-181	HTRA1
S-003-235_P00451;P00451-2	1	Both	0.0333756	0.587793	P00451;P00451-2	S-003-235	F8
S-007-181_P49591	1	Both	0.0333299	0.959727	P49591	S-007-181	SARS
S-007-181_P01857;P01860	1	Both	0.0330516	0.57249	P01857;P01860	S-007-181	IGHG1;IGHG3
S-229-081_P31431;P31431-2	1	Both	0.0328256	0.543653	P31431;P31431-2	S-229-081	SDC4
S-229-081_P01892;P10316;P10321;Q31612;Q95604	1	Both	0.0324619	0.70631	P01892;P10316;P10321;Q31612;Q95604	S-229-081	HLA-A;HLA-B;HLA-C
S-118-121_P11021	1	Both	0.0322131	0.576613	P11021	S-118-121	HSPA5
S-118-121_P42830	1	Both	0.0320768	0.624513	P42830	S-118-121	CXCL5
S-229-081_P07951;P07951-2;P67936-2	1	Both	0.0320321	0.6496	P07951;P07951-2;P67936-2	S-229-081	TPM2;TPM4
S-007-181_M0R0H0;M0R220	1	Both	0.0318175	0.577217	M0R0H0;M0R220	S-007-181	FCGRT
S-128-080_P00558;P00558-2;P07205	1	Both	0.0314669	0.569863	P00558;P00558-2;P07205	S-128-080	PGK1;PGK2
S-128-080_Q9UGM5-2	1	Both	0.031338	0.735973	Q9UGM5-2	S-128-080	FETUB
S-118-121_P06681	1	Both	0.0313314	0.55652	P06681	S-118-121	C2
S-128-080_P38935	1	Both	0.0303933	0.557093	P38935	S-128-080	IGHMBP2
S-007-181_P11277;P11277-2	1	Both	0.0302889	0.386313	P11277;P11277-2	S-007-181	SPTB
S-229-081_P07585;P21810	1	Both	0.0299717	0.557013	P07585;P21810	S-229-081	BGN;DCN
S-229-081_P09172	1	Both	0.0298873	0.516293	P09172	S-229-081	DBH
S-118-121_P00338-3	1	Both	0.0297957	0.574233	P00338-3	S-118-121	LDHA
S-128-080_P78371	1	Both	0.0295785	0.632933	P78371	S-128-080	CCT2
S-118-121_O60499	1	Both	0.0294902	0.615907	O60499	S-118-121	STX10
S-128-080_E9PIT3	1	Both	0.0291711	0.56384	E9PIT3	S-128-080	F2
S-118-121_Q02388	1	Both	0.0285429	0.81238	Q02388	S-118-121	COL7A1
S-118-121_Q14574;Q14574-2	1	Both	0.0283721	0.51013	Q14574;Q14574-2	S-118-121	DSC3
S-007-181_P04899;P08754;P63096;P63096-2	1	Both	0.0282658	0.670533	P04899;P08754;P63096;P63096-2	S-007-181	GNAI1;GNAI2;GNAI3
S-118-121_Q12805;Q12805-2;Q12805-3;Q12805-4	1	Both	0.0282234	0.52904	Q12805;Q12805-2;Q12805-3;Q12805-4	S-118-121	EFEMP1
S-128-080_P28799-2;P28799-3	1	Both	0.028067	0.50002	P28799-2;P28799-3	S-128-080	GRN
S-003-235_P09651;P09651-2	1	Both	0.0279236	0.615693	P09651;P09651-2	S-003-235	HNRNPA1
S-118-121_Q5QNW6-2	1	Both	0.0277183	0.494287	Q5QNW6-2	S-118-121	HIST2H2BF
S-007-181_Q12841	1	Both	0.0277142	0.401113	Q12841	S-007-181	FSTL1
S-007-181_Q9NRN5;Q9NRN5-2	1	Both	0.0275882	0.588263	Q9NRN5;Q9NRN5-2	S-007-181	OLFML3
S-118-121_P05019	1	Both	0.0273727	0.518753	P05019	S-118-121	IGF1
S-229-081_Q99832	1	Both	0.0273164	0.53982	Q99832	S-229-081	CCT7
S-003-235_H0YK43	1	Both	0.0269951	0.508827	H0YK43	S-003-235	SNX1
S-003-235_P23142-4	1	Both	0.0266542	0.72506	P23142-4	S-003-235	FBLN1
S-118-121_O75563	1	Both	0.0264047	0.57406	O75563	S-118-121	SKAP2
S-003-235_A0A0C4DH67	1	Both	0.0263031	0.375527	A0A0C4DH67	S-003-235	IGKV1-8
S-003-235_P08571	1	Both	0.0262085	0.502103	P08571	S-003-235	CD14
S-003-235_P02776;P10720	1	Both	0.0261425	0.57952	P02776;P10720	S-003-235	PF4;PF4V1
S-003-235_Q14C86-2;Q14C86-4	1	Both	0.0254616	0.571567	Q14C86-2;Q14C86-4	S-003-235	GAPVD1
S-003-235_H0Y8L3	1	Both	0.0253431	0.42586	H0Y8L3	S-003-235	TGFBI
S-003-235_P13987;P13987-2	1	Both	0.0252548	0.50033	P13987;P13987-2	S-003-235	CD59
S-118-121_Q03591;Q9BXR6	1	Both	0.0251285	0.435127	Q03591;Q9BXR6	S-118-121	CFHR1;CFHR5
S-007-181_A0A087WUM5;Q5VZR0	1	Both	0.0249865	0.652873	A0A087WUM5;Q5VZR0	S-007-181	GLIPR2
S-229-081_G3V5I3	1	Both	0.0249751	0.446007	G3V5I3	S-229-081
S-229-081_Q16769;Q16769-2	1	Both	0.0245384	0.45368	Q16769;Q16769-2	S-229-081	QPCT
S-007-181_P01703	1	Both	0.0244874	0.574543	P01703	S-007-181	IGLV1-40
S-118-121_P08697;P08697-2	1	Both	0.0244185	0.465267	P08697;P08697-2	S-118-121	SERPINF2
S-007-181_Q9C0H2;Q9C0H2-2;Q9C0H2-3	1	Both	0.0244163	0.535533	Q9C0H2;Q9C0H2-2;Q9C0H2-3	S-007-181	TTYH3

## Sheet: Case Def 2 Top 100
feature	CaseDef	Cohort	summary_imp	summary_inc	Protein.Group	Nanoparticle	Genes
S-007-181_Q96DB5	2	Both	0.0733294	0.908327	Q96DB5	S-007-181	RMDN1
S-007-181_P13796;P13797;P13797-2	2	Both	0.0677835	0.84312	P13796;P13797;P13797-2	S-007-181	LCP1;PLS3
S-007-181_O94985;O94985-2	2	Both	0.0642902	0.90382	O94985;O94985-2	S-007-181	CLSTN1
S-229-081_P13796;P13797-2	2	Both	0.0589903	0.882207	P13796;P13797-2	S-229-081	LCP1;PLS3
S-118-121_Q12805;Q12805-2;Q12805-3;Q12805-4	2	Both	0.0577117	0.820253	Q12805;Q12805-2;Q12805-3;Q12805-4	S-118-121	EFEMP1
S-128-080_P28799-2;P28799-3	2	Both	0.0493428	0.63624	P28799-2;P28799-3	S-128-080	GRN
S-003-235_H0Y8L3;H0Y9D7	2	Both	0.0475223	0.520427	H0Y8L3;H0Y9D7	S-003-235	TGFBI
S-128-080_P04792	2	Both	0.0452726	0.967793	P04792	S-128-080	HSPB1
S-128-080_Q12797-3;Q12797-4	2	Both	0.0417683	0.580107	Q12797-3;Q12797-4	S-128-080	ASPH
S-229-081_P04792	2	Both	0.0407501	0.701407	P04792	S-229-081	HSPB1
S-007-181_P14324-2	2	Both	0.0296341	0.543607	P14324-2	S-007-181	FDPS
S-229-081_O95965-2;O95965-3	2	Both	0.029625	0.353313	O95965-2;O95965-3	S-229-081	ITGBL1
S-003-235_P04792	2	Both	0.029027	0.751693	P04792	S-003-235	HSPB1
S-007-181_P23352	2	Both	0.027193	0.906307	P23352	S-007-181	ANOS1
S-229-081_P04899	2	Both	0.0270083	0.380853	P04899	S-229-081	GNAI2
S-118-121_O75339	2	Both	0.0264732	0.398793	O75339	S-118-121	CILP
S-229-081_E9PHY3	2	Both	0.0250824	0.5551	E9PHY3	S-229-081	DKK3
S-003-235_P15907-2	2	Both	0.0248318	0.474953	P15907-2	S-003-235	ST6GAL1
S-229-081_P54577	2	Both	0.0236914	0.4915	P54577	S-229-081	YARS
S-118-121_A7E2Y1;P12882;P12883;P13533;P35579;P35579-2;P35580;P35580-4;P35749;P35749-2;P35749-3;P35749-4;Q9UKX2;Q9UKX3	2	Both	0.0221247	0.418173	A7E2Y1;P12882;P12883;P13533;P35579;P35579-2;P35580;P35580-4;P35749;P35749-2;P35749-3;P35749-4;Q9UKX2;Q9UKX3	S-118-121	MYH1;MYH10;MYH11;MYH13;MYH2;MYH6;MYH7;MYH7B;MYH9
S-007-181_A0A0C4DH36	2	Both	0.0212121	0.39116	A0A0C4DH36	S-007-181	IGHV3-38
S-007-181_P13796;P13796-2	2	Both	0.0204909	0.267613	P13796;P13796-2	S-007-181	LCP1
S-128-080_P02763	2	Both	0.0192199	0.27586	P02763	S-128-080	ORM1
S-229-081_J3KTH7	2	Both	0.0189975	0.537707	J3KTH7	S-229-081	FHOD1
S-003-235_P29622	2	Both	0.0189022	0.26432	P29622	S-003-235	SERPINA4
S-003-235_H0YK43	2	Both	0.0186112	0.276033	H0YK43	S-003-235	SNX1
S-007-181_O60234;P60983	2	Both	0.018043	0.26818	O60234;P60983	S-007-181	GMFB;GMFG
S-229-081_Q01813	2	Both	0.0176505	0.272387	Q01813	S-229-081	PFKP
S-118-121_Q9HCB6	2	Both	0.0172076	0.223827	Q9HCB6	S-118-121	SPON1
S-007-181_P80188;P80188-2	2	Both	0.0165559	0.220117	P80188;P80188-2	S-007-181	LCN2
S-118-121_Q9NQ38-3	2	Both	0.0164615	0.222703	Q9NQ38-3	S-118-121	SPINK5
S-007-181_Q13561;Q13561-2	2	Both	0.0161714	0.35197	Q13561;Q13561-2	S-007-181	DCTN2
S-007-181_P01009	2	Both	0.0157366	0.2142	P01009	S-007-181	SERPINA1
S-229-081_P00367	2	Both	0.0145511	0.24746	P00367	S-229-081	GLUD1
S-229-081_P48740	2	Both	0.0142569	0.16137	P48740	S-229-081	MASP1
S-118-121_P0DMV8;P0DMV8-2;P11142;P34931;P54652	2	Both	0.0137855	0.214527	P0DMV8;P0DMV8-2;P11142;P34931;P54652	S-118-121	HSPA1A;HSPA1L;HSPA2;HSPA8
S-007-181_Q9Y3E7-2;Q9Y3E7-4	2	Both	0.0137386	0.234067	Q9Y3E7-2;Q9Y3E7-4	S-007-181	CHMP3
S-007-181_P20618	2	Both	0.0126411	0.210167	P20618	S-007-181	PSMB1
S-003-235_J3QSE5	2	Both	0.0123083	0.182743	J3QSE5	S-003-235	LCAT
S-118-121_P13796	2	Both	0.0116817	0.139167	P13796	S-118-121	LCP1
S-007-181_Q9HCN6-3	2	Both	0.0108532	0.162193	Q9HCN6-3	S-007-181	GP6
S-007-181_Q9UNM6;Q9UNM6-2	2	Both	0.0106731	0.21566	Q9UNM6;Q9UNM6-2	S-007-181	PSMD13
S-007-181_A0A087WUM5;Q5VZR0	2	Both	0.0106663	0.196847	A0A087WUM5;Q5VZR0	S-007-181	GLIPR2
S-007-181_O95965;O95965-2;O95965-3	2	Both	0.0105227	0.207073	O95965;O95965-2;O95965-3	S-007-181	ITGBL1
S-007-181_Q9Y4L1;Q9Y4L1-2	2	Both	0.0104455	0.15344	Q9Y4L1;Q9Y4L1-2	S-007-181	HYOU1
S-003-235_H0Y8L3	2	Both	0.0102917	0.12722	H0Y8L3	S-003-235	TGFBI
S-007-181_O95967	2	Both	0.0100481	0.167967	O95967	S-007-181	EFEMP2
S-003-235_Q9H4B7	2	Both	0.00966529	0.212183	Q9H4B7	S-003-235	TUBB1
S-229-081_Q658P3-2;Q658P3-4	2	Both	0.00931329	0.100107	Q658P3-2;Q658P3-4	S-229-081	STEAP3
S-118-121_Q86UX2;Q86UX2-3	2	Both	0.00924746	0.118107	Q86UX2;Q86UX2-3	S-118-121	ITIH5
S-229-081_P13489	2	Both	0.00907801	0.125263	P13489	S-229-081	RNH1
S-003-235_Q96HR3;Q96HR3-2	2	Both	0.00895155	0.10252	Q96HR3;Q96HR3-2	S-003-235	MED30
S-229-081_B4DTQ9;E7ERK4	2	Both	0.00894443	0.203267	B4DTQ9;E7ERK4	S-229-081	ANGPT1
S-118-121_H0Y8M8	2	Both	0.00869805	0.129893	H0Y8M8	S-118-121	TGFBI
S-229-081_Q9GZP0	2	Both	0.00864177	0.123693	Q9GZP0	S-229-081	PDGFD
S-003-235_Q92743	2	Both	0.00858969	0.164073	Q92743	S-003-235	HTRA1
S-229-081_A6PVI2	2	Both	0.00854018	0.13378	A6PVI2	S-229-081	PLG
S-128-080_P18065	2	Both	0.00838596	0.15408	P18065	S-128-080	IGFBP2
S-007-181_P40227;P40227-2	2	Both	0.00821735	0.16916	P40227;P40227-2	S-007-181	CCT6A
S-003-235_P02763	2	Both	0.00761016	0.0972067	P02763	S-003-235	ORM1
S-229-081_Q9Y2L5;Q9Y2L5-2	2	Both	0.00751207	0.11208	Q9Y2L5;Q9Y2L5-2	S-229-081	TRAPPC8
S-003-235_Q12805;Q12805-2;Q12805-3;Q12805-4	2	Both	0.00751176	0.152507	Q12805;Q12805-2;Q12805-3;Q12805-4	S-003-235	EFEMP1
S-118-121_P17927	2	Both	0.00744561	0.143223	P17927	S-118-121	CR1
S-229-081_Q14135;Q14135-2;Q14135-4	2	Both	0.00743536	0.24886	Q14135;Q14135-2;Q14135-4	S-229-081	VGLL4
S-128-080_P35442	2	Both	0.00741366	0.144783	P35442	S-128-080	THBS2
S-229-081_P68366-2;Q9NY65-2	2	Both	0.00697915	0.194727	P68366-2;Q9NY65-2	S-229-081	TUBA4A;TUBA8
S-229-081_P03956	2	Both	0.00660199	0.254	P03956	S-229-081	MMP1
S-229-081_Q99704	2	Both	0.00649933	0.110047	Q99704	S-229-081	DOK1
S-007-181_P61626	2	Both	0.00641015	0.1236	P61626	S-007-181	LYZ
S-118-121_Q96CG8-3	2	Both	0.00618187	0.114047	Q96CG8-3	S-118-121	CTHRC1
S-118-121_P11150	2	Both	0.0061164	0.132427	P11150	S-118-121	LIPC
S-128-080_P01344	2	Both	0.00575487	0.07066	P01344	S-128-080	IGF2
S-003-235_Q8NDZ4-2	2	Both	0.00572803	0.0919233	Q8NDZ4-2	S-003-235	DIPK2A
S-128-080_O94985;O94985-2	2	Both	0.0055849	0.1	O94985;O94985-2	S-128-080	CLSTN1
S-007-181_P17655;P17655-2	2	Both	0.00542148	0.0941133	P17655;P17655-2	S-007-181	CAPN2
S-229-081_Q8N392-2	2	Both	0.00541308	0.233007	Q8N392-2	S-229-081	ARHGAP18
S-007-181_Q9NPF2-2	2	Both	0.00531623	0.211733	Q9NPF2-2	S-007-181	CHST11
S-007-181_O14617;O14617-5	2	Both	0.00524687	0.207433	O14617;O14617-5	S-007-181	AP3D1
S-007-181_P62330	2	Both	0.00519918	0.110593	P62330	S-007-181	ARF6
S-118-121_Q8TEA8	2	Both	0.0051186	0.160353	Q8TEA8	S-118-121	DTD1
S-229-081_Q14008;Q14008-2;Q14008-3	2	Both	0.00509704	0.137633	Q14008;Q14008-2;Q14008-3	S-229-081	CKAP5
S-118-121_P13639	2	Both	0.00485287	0.05181	P13639	S-118-121	EEF2
S-128-080_H0YJ11;H0YJW3	2	Both	0.00468719	0.10236	H0YJ11;H0YJW3	S-128-080	ACTN1
S-229-081_P01892;P10316;P10321;Q31612;Q95604	2	Both	0.00467888	0.1366	P01892;P10316;P10321;Q31612;Q95604	S-229-081	HLA-A;HLA-B;HLA-C
S-128-080_P13987;P13987-2	2	Both	0.00467004	0.09162	P13987;P13987-2	S-128-080	CD59
S-007-181_P51452-2	2	Both	0.00458492	0.0781433	P51452-2	S-007-181	DUSP3
S-128-080_P17301	2	Both	0.00456172	0.0624	P17301	S-128-080	ITGA2
S-128-080_O95155;O95155-3	2	Both	0.00449054	0.183717	O95155;O95155-3	S-128-080	UBE4B
S-003-235_A0A075B6H7	2	Both	0.00429197	0.128903	A0A075B6H7	S-003-235	IGKV3-7
S-003-235_Q9Y6W3	2	Both	0.00427632	0.104887	Q9Y6W3	S-003-235	CAPN7
S-128-080_Q7L591-4	2	Both	0.00406413	0.199027	Q7L591-4	S-128-080	DOK3
S-229-081_Q9NR09	2	Both	0.00404998	0.0604833	Q9NR09	S-229-081	BIRC6
S-007-181_Q86X29-5;Q86X29-6	2	Both	0.00399178	0.13792	Q86X29-5;Q86X29-6	S-007-181	LSR
S-007-181_Q9Y2A7-2	2	Both	0.00392941	0.52614	Q9Y2A7-2	S-007-181	NCKAP1
S-128-080_P01833	2	Both	0.00369385	0.0557933	P01833	S-128-080	PIGR
S-229-081_Q7L591-4	2	Both	0.00368184	0.11422	Q7L591-4	S-229-081	DOK3
S-003-235_P78347;P78347-3;P78347-4	2	Both	0.00352854	0.105547	P78347;P78347-3;P78347-4	S-003-235	GTF2I
S-229-081_P58546	2	Both	0.00351426	0.109787	P58546	S-229-081	MTPN
S-003-235_Q99988	2	Both	0.00347344	0.0959867	Q99988	S-003-235	GDF15
S-007-181_P02745	2	Both	0.00346507	0.0502667	P02745	S-007-181	C1QA
