# Supplementary material for: A Scaled Proteomic Discovery Study for Prostate Cancer Diagnostic Markers Using ProteographTM and Trapped Ion Mobility Mass Spectrometry
Source: Int J Mol Sci. 2024 Jul 23;25(15):8010. doi: 10.3390/ijms25158010 (PMC11311733; doi:10.3390/ijms25158010)
Supplement: Supplementary file 1 [file ijms-25-08010-s001.zip › Supplementary_Table_S7_feature_importance_all_subjects_bootstrap_CV.xlsx]

## Sheet: feature_importance_all_subjects
feature	CaseDef	Cohort	summary_imp	summary_inc	Protein.Group	Nanoparticle	Genes
S-007-181_P13796;P13797;P13797-2	2	Both	0.0724257	0.973313	P13796;P13797;P13797-2	S-007-181	LCP1;PLS3
S-007-181_O94985;O94985-2	2	Both	0.0680037	0.997473	O94985;O94985-2	S-007-181	CLSTN1
S-118-121_O75339	1	Both	0.0697372	0.999993	O75339	S-118-121	CILP
S-229-081_Q02985;Q02985-2;Q92496;Q92496-3	1	Both	0.0682226	0.935487	Q02985;Q02985-2;Q92496;Q92496-3	S-229-081	CFHR3;CFHR4
S-007-181_Q96DB5	2	Both	0.065079	0.999627	Q96DB5	S-007-181	RMDN1
S-007-181_Q8WWA0	1	Both	0.0644622	0.999987	Q8WWA0	S-007-181	ITLN1
S-003-235_Q9HCB6	1	Both	0.0639095	0.94432	Q9HCB6	S-003-235	SPON1
S-229-081_P13796;P13797-2	2	Both	0.0639082	0.997047	P13796;P13797-2	S-229-081	LCP1;PLS3
S-229-081_Q12884	1	Both	0.0597702	0.889747	Q12884	S-229-081	FAP
S-003-235_H0Y8L3;H0Y9D7	2	Both	0.0636044	0.91784	H0Y8L3;H0Y9D7	S-003-235	TGFBI
S-229-081_O60476;P33908	1	Both	0.057735	0.876567	O60476;P33908	S-229-081	MAN1A1;MAN1A2
S-003-235_Q92743	1	Both	0.057564	0.898313	Q92743	S-003-235	HTRA1
S-007-181_Q9Y3E7-2;Q9Y3E7-4	1	Both	0.0560088	0.996613	Q9Y3E7-2;Q9Y3E7-4	S-007-181	CHMP3
S-229-081_P60842;Q14240;Q14240-2	1	Both	0.0553397	0.7858	P60842;Q14240;Q14240-2	S-229-081	EIF4A1;EIF4A2
S-007-181_B5MCW2;G5E9G0	1	Both	0.0551419	0.922667	B5MCW2;G5E9G0	S-007-181	RPL3
S-003-235_H0Y8L3	2	Both	0.0635993	0.946127	H0Y8L3	S-003-235	TGFBI
S-128-080_P62424	1	Both	0.0535135	0.773047	P62424	S-128-080	RPL7A
S-128-080_P28799-2;P28799-3	2	Both	0.0627994	0.992267	P28799-2;P28799-3	S-128-080	GRN
S-003-235_Q7Z5R6	1	Both	0.0529537	0.970007	Q7Z5R6	S-003-235	APBB1IP
S-128-080_Q9H4M9;Q9NZN3	1	Both	0.0517803	0.8276	Q9H4M9;Q9NZN3	S-128-080	EHD1;EHD3
S-007-181_P62277	1	Both	0.0514755	0.92854	P62277	S-007-181	RPS13
S-118-121_P27169	1	Both	0.0501799	0.679927	P27169	S-118-121	PON1
S-229-081_P48740	2	Both	0.0601162	0.807337	P48740	S-229-081	MASP1
S-118-121_P02787	1	Both	0.0499676	0.765733	P02787	S-118-121	TF
S-128-080_O14960	1	Both	0.047763	0.776713	O14960	S-128-080	LECT2
S-118-121_Q12805;Q12805-2;Q12805-3;Q12805-4	2	Both	0.0600692	0.995353	Q12805;Q12805-2;Q12805-3;Q12805-4	S-118-121	EFEMP1
S-007-181_A8K7Q2;E9PKE3	1	Both	0.0476153	0.75044	A8K7Q2;E9PKE3	S-007-181	HSPA8
S-007-181_P07437;P68371;Q13509;Q13509-2;Q13885;Q3ZCM7;Q9BUF5;Q9H4B7	1	Both	0.0475806	0.770013	P07437;P68371;Q13509;Q13509-2;Q13885;Q3ZCM7;Q9BUF5;Q9H4B7	S-007-181	TUBB;TUBB1;TUBB2A;TUBB3;TUBB4B;TUBB6;TUBB8
S-229-081_P09172	1	Both	0.0461688	0.808827	P09172	S-229-081	DBH
S-229-081_Q01813	2	Both	0.0568835	0.941467	Q01813	S-229-081	PFKP
S-128-080_Q12797-3;Q12797-4	2	Both	0.0559402	0.987687	Q12797-3;Q12797-4	S-128-080	ASPH
S-118-121_Q12906;Q12906-2;Q12906-3;Q12906-4;Q12906-5;Q12906-6;Q12906-7	1	Both	0.0453208	0.80502	Q12906;Q12906-2;Q12906-3;Q12906-4;Q12906-5;Q12906-6;Q12906-7	S-118-121	ILF3
S-229-081_O95965-2;O95965-3	2	Both	0.0555375	0.851173	O95965-2;O95965-3	S-229-081	ITGBL1
S-128-080_P01344	2	Both	0.0541526	0.724893	P01344	S-128-080	IGF2
S-118-121_P04264	1	Both	0.0449405	0.82084	P04264	S-118-121	KRT1
S-229-081_P04792	2	Both	0.0522325	0.989033	P04792	S-229-081	HSPB1
S-229-081_P04899	2	Both	0.0513788	0.878807	P04899	S-229-081	GNAI2
S-003-235_P11021	1	Both	0.043825	0.717107	P11021	S-003-235	HSPA5
S-128-080_Q7L591-4	1	Both	0.0436548	0.999927	Q7L591-4	S-128-080	DOK3
S-003-235_P11233;P11234;P11234-2	2	Both	0.0511908	0.722493	P11233;P11234;P11234-2	S-003-235	RALA;RALB
S-003-235_C9JDE9	1	Both	0.0435407	0.9761	C9JDE9	S-003-235	ACAA1
S-007-181_O60234;P60983	2	Both	0.0505391	0.902973	O60234;P60983	S-007-181	GMFB;GMFG
S-128-080_P17301	2	Both	0.0504225	0.754067	P17301	S-128-080	ITGA2
S-229-081_A0A5B9;P01850	1	Both	0.042243	0.903527	A0A5B9;P01850	S-229-081	TRBC1;TRBC2
S-003-235_P62269	1	Both	0.04197	0.701347	P62269	S-003-235	RPS18
S-118-121_A7E2Y1;P12882;P12883;P13533;P35579;P35579-2;P35580;P35580-4;P35749;P35749-2;P35749-3;P35749-4;Q9UKX2;Q9UKX3	2	Both	0.0494699	0.978247	A7E2Y1;P12882;P12883;P13533;P35579;P35579-2;P35580;P35580-4;P35749;P35749-2;P35749-3;P35749-4;Q9UKX2;Q9UKX3	S-118-121	MYH1;MYH10;MYH11;MYH13;MYH2;MYH6;MYH7;MYH7B;MYH9
S-229-081_B4DPQ0;F5H2D0	1	Both	0.0418468	0.680567	B4DPQ0;F5H2D0	S-229-081	C1R
S-007-181_P14324-2	2	Both	0.0490767	0.982893	P14324-2	S-007-181	FDPS
S-128-080_P04792	2	Both	0.0484587	0.99986	P04792	S-128-080	HSPB1
S-003-235_H0YK43	2	Both	0.0454099	0.81751	H0YK43	S-003-235	SNX1
S-007-181_A0A0C4DH36	2	Both	0.045125	0.917333	A0A0C4DH36	S-007-181	IGHV3-38
S-003-235_P29622	2	Both	0.0449462	0.739927	P29622	S-003-235	SERPINA4
S-003-235_P48059-2;P48059-4	1	Both	0.0418254	0.7878	P48059-2;P48059-4	S-003-235	LIMS1
S-229-081_E9PHY3	2	Both	0.0439888	0.988573	E9PHY3	S-229-081	DKK3
S-118-121_P0DMV8;P0DMV8-2;P11142;P34931;P54652	2	Both	0.0434437	0.78758	P0DMV8;P0DMV8-2;P11142;P34931;P54652	S-118-121	HSPA1A;HSPA1L;HSPA2;HSPA8
S-229-081_Q96JF0;Q96JF0-2	1	Both	0.0413699	0.943387	Q96JF0;Q96JF0-2	S-229-081	ST6GAL2
S-003-235_P15907-2	2	Both	0.0433439	0.925433	P15907-2	S-003-235	ST6GAL1
S-007-181_P11277;P11277-2	1	Both	0.0410315	0.581193	P11277;P11277-2	S-007-181	SPTB
S-007-181_A0A140T8Z8;A0A140T902;A0A140T9C0;A0A3B3ISX9	1	Both	0.0410089	0.65654	A0A140T8Z8;A0A140T902;A0A140T9C0;A0A3B3ISX9	S-007-181	TNXB
S-003-235_B4DY09	1	Both	0.039633	0.625493	B4DY09	S-003-235	ILF2
S-118-121_Q9HCB6	2	Both	0.0417682	0.67234	Q9HCB6	S-118-121	SPON1
S-007-181_P23470	1	Both	0.0394349	0.652917	P23470	S-007-181	PTPRG
S-118-121_P00338-3	1	Both	0.0389281	0.73518	P00338-3	S-118-121	LDHA
S-007-181_P13796;P13796-2	2	Both	0.041538	0.71742	P13796;P13796-2	S-007-181	LCP1
S-118-121_A0A0C4DH36	1	Both	0.0387139	0.62764	A0A0C4DH36	S-118-121	IGHV3-38
S-229-081_P07951;P07951-2;P67936-2	1	Both	0.0384278	0.886267	P07951;P07951-2;P67936-2	S-229-081	TPM2;TPM4
S-118-121_Q9NQ38-3	2	Both	0.040785	0.688107	Q9NQ38-3	S-118-121	SPINK5
S-003-235_O00391	1	Both	0.0375578	0.749787	O00391	S-003-235	QSOX1
S-229-081_P54577	2	Both	0.0407559	0.871727	P54577	S-229-081	YARS
S-003-235_O00391	2	Both	0.0406062	0.760873	O00391	S-003-235	QSOX1
S-128-080_O00391	2	Both	0.0402852	0.742023	O00391	S-128-080	QSOX1
S-007-181_P68371	1	Both	0.0362598	0.67264	P68371	S-007-181	TUBB4B
S-229-081_J3KTH7	2	Both	0.0402079	0.985073	J3KTH7	S-229-081	FHOD1
S-003-235_P15311;P26038;P35241;P35241-3;P35241-5	1	Both	0.0355741	0.65224	P15311;P26038;P35241;P35241-3;P35241-5	S-003-235	EZR;MSN;RDX
S-007-181_P81605	1	Both	0.0354779	0.846367	P81605	S-007-181	DCD
S-128-080_P02763	2	Both	0.040178	0.7216	P02763	S-128-080	ORM1
S-128-080_E9PIT3	1	Both	0.0350671	0.70912	E9PIT3	S-128-080	F2
S-128-080_P38935	1	Both	0.034877	0.695527	P38935	S-128-080	IGHMBP2
S-007-181_Q9NRN5-2	1	Both	0.0347591	0.608827	Q9NRN5-2	S-007-181	OLFML3
S-118-121_P13639	2	Both	0.0401105	0.4552	P13639	S-118-121	EEF2
S-007-181_O95965;O95965-2;O95965-3	2	Both	0.0399307	0.870127	O95965;O95965-2;O95965-3	S-007-181	ITGBL1
S-128-080_P05019	1	Both	0.0345533	0.65654	P05019	S-128-080	IGF1
S-007-181_Q9Y240	1	Both	0.0340382	0.634473	Q9Y240	S-007-181	CLEC11A
S-128-080_P55084;P55084-2	2	Both	0.03991	0.721947	P55084;P55084-2	S-128-080	HADHB
S-007-181_P01009	2	Both	0.0396082	0.749393	P01009	S-007-181	SERPINA1
S-118-121_A0A140TA29;A0A3B3ISA6	1	Both	0.0340019	0.598407	A0A140TA29;A0A3B3ISA6	S-118-121	C4B
S-003-235_P37837	1	Both	0.0337336	0.646237	P37837	S-003-235	TALDO1
S-003-235_P04792	2	Both	0.0394868	0.966787	P04792	S-003-235	HSPB1
S-007-181_P04899;P04899-3;P63096;P63096-2	1	Both	0.0336128	0.566533	P04899;P04899-3;P63096;P63096-2	S-007-181	GNAI1;GNAI2
S-229-081_P00367	2	Both	0.0394306	0.80886	P00367	S-229-081	GLUD1
S-229-081_P68366-2;Q9NY65-2	2	Both	0.038704	0.9564	P68366-2;Q9NY65-2	S-229-081	TUBA4A;TUBA8
S-007-181_P02654	1	Both	0.0328953	0.703667	P02654	S-007-181	APOC1
S-007-181_P40227;P40227-2	2	Both	0.0376962	0.76528	P40227;P40227-2	S-007-181	CCT6A
S-118-121_O75563	1	Both	0.0328287	0.737027	O75563	S-118-121	SKAP2
S-118-121_O75339	2	Both	0.0375891	0.683273	O75339	S-118-121	CILP
S-007-181_Q8WZ42-2;Q8WZ42-7	2	Both	0.0372407	0.707393	Q8WZ42-2;Q8WZ42-7	S-007-181	TTN
S-003-235_Q6UXH9-2	1	Both	0.0326397	0.632453	Q6UXH9-2	S-003-235	PAMR1
S-128-080_O43707;P12814-3;P12814-4;P35609;Q08043	1	Both	0.0325941	0.617893	O43707;P12814-3;P12814-4;P35609;Q08043	S-128-080	ACTN1;ACTN2;ACTN3;ACTN4
S-128-080_P50991-2	1	Both	0.0323332	0.76256	P50991-2	S-128-080	CCT4
S-007-181_P23352	2	Both	0.0369994	0.997473	P23352	S-007-181	ANOS1
S-007-181_Q9UNM6;Q9UNM6-2	2	Both	0.0364113	0.845187	Q9UNM6;Q9UNM6-2	S-007-181	PSMD13
S-128-080_P06733	1	Both	0.0322634	0.55798	P06733	S-128-080	ENO1
S-003-235_P46781	1	Both	0.0318808	0.717773	P46781	S-003-235	RPS9
S-118-121_Q9NQ38-3	1	Both	0.0316755	0.452	Q9NQ38-3	S-118-121	SPINK5
S-128-080_P03950	2	Both	0.0363712	0.59504	P03950	S-128-080	ANG
S-003-235_P02656	1	Both	0.0315795	0.64248	P02656	S-003-235	APOC3
S-128-080_P18065	2	Both	0.0359544	0.726647	P18065	S-128-080	IGFBP2
S-229-081_P35542	1	Both	0.0312588	0.591267	P35542	S-229-081	SAA4
S-007-181_G3V2B9	2	Both	0.0350051	0.600637	G3V2B9	S-007-181	SERPINA1
S-003-235_P62277	1	Both	0.0307867	0.69642	P62277	S-003-235	RPS13
S-118-121_P0DJI8;P0DJI9	1	Both	0.0305051	0.580587	P0DJI8;P0DJI9	S-118-121	SAA1;SAA2
S-118-121_Q96CG8-3	1	Both	0.030223	0.5002	Q96CG8-3	S-118-121	CTHRC1
S-007-181_P80188;P80188-2	2	Both	0.0343623	0.57044	P80188;P80188-2	S-007-181	LCN2
S-229-081_O15145	1	Both	0.0301044	0.585447	O15145	S-229-081	ARPC3
S-007-181_Q9Y3E7-2;Q9Y3E7-4	2	Both	0.0343266	0.722327	Q9Y3E7-2;Q9Y3E7-4	S-007-181	CHMP3
S-128-080_P14324-2	1	Both	0.0300455	0.482407	P14324-2	S-128-080	FDPS
S-118-121_Q9UNW1;Q9UNW1-4	1	Both	0.0298062	0.550067	Q9UNW1;Q9UNW1-4	S-118-121	MINPP1
S-118-121_P08697;P08697-2	1	Both	0.0291397	0.584973	P08697;P08697-2	S-118-121	SERPINF2
S-003-235_P01344	2	Both	0.033845	0.600673	P01344	S-003-235	IGF2
S-007-181_P02549	1	Both	0.0289245	0.47	P02549	S-007-181	SPTA1
S-118-121_P03973	1	Both	0.0285201	0.53417	P03973	S-118-121	SLPI
S-003-235_P22692-2	2	Both	0.0334095	0.529753	P22692-2	S-003-235	IGFBP4
S-229-081_P06733-2	2	Both	0.0318963	0.641607	P06733-2	S-229-081	ENO1
S-229-081_A0A0B4J1V0;A0A0B4J1V6;A0A0B4J1Y9	1	Both	0.0279561	0.46705	A0A0B4J1V0;A0A0B4J1V6;A0A0B4J1Y9	S-229-081	IGHV3-15;IGHV3-72;IGHV3-73
S-003-235_Q92743	2	Both	0.0318886	0.714367	Q92743	S-003-235	HTRA1
S-003-235_J3QSE5	2	Both	0.0317389	0.59842	J3QSE5	S-003-235	LCAT
S-229-081_P08493;P08493-2	1	Both	0.0276019	0.62133	P08493;P08493-2	S-229-081	MGP
S-128-080_P00558;P00558-2;P07205	1	Both	0.0274492	0.54072	P00558;P00558-2;P07205	S-128-080	PGK1;PGK2
S-007-181_A0A087WUM5;Q5VZR0	2	Both	0.031401	0.580853	A0A087WUM5;Q5VZR0	S-007-181	GLIPR2
S-007-181_O95967	2	Both	0.0311221	0.613753	O95967	S-007-181	EFEMP2
S-128-080_Q9Y2S6	2	Both	0.0311181	0.618467	Q9Y2S6	S-128-080	TMA7
S-003-235_P12111-2;P12111-4	1	Both	0.0273511	0.484657	P12111-2;P12111-4	S-003-235	COL6A3
S-229-081_A0A024R0T9	1	Both	0.0270871	0.517833	A0A024R0T9	S-229-081	APOC4-APOC2
S-118-121_P60981;P60981-2	1	Both	0.0268762	0.567567	P60981;P60981-2	S-118-121	DSTN
S-229-081_Q9H3P2	1	Both	0.0267247	0.36988	Q9H3P2	S-229-081	NELFA
S-007-181_Q9HCN6-3	2	Both	0.0305411	0.61846	Q9HCN6-3	S-007-181	GP6
S-128-080_P01042;P01042-2	2	Both	0.029947	0.576387	P01042;P01042-2	S-128-080	KNG1
S-229-081_P22692-2	2	Both	0.0298123	0.581333	P22692-2	S-229-081	IGFBP4
S-118-121_P00746	2	Both	0.0294808	0.343843	P00746	S-118-121	CFD
S-118-121_A8MVU1;P14598	1	Both	0.0265259	0.56854	A8MVU1;P14598	S-118-121	NCF1;NCF1C
S-003-235_P62318;P62318-2	2	Both	0.0290756	0.61167	P62318;P62318-2	S-003-235	SNRPD3
S-128-080_P01833	2	Both	0.028961	0.538127	P01833	S-128-080	PIGR
S-229-081_P50395;P50395-2	2	Both	0.0286864	0.409753	P50395;P50395-2	S-229-081	GDI2
S-007-181_Q9Y4L1;Q9Y4L1-2	2	Both	0.0286214	0.55028	Q9Y4L1;Q9Y4L1-2	S-007-181	HYOU1
S-118-121_P13796	2	Both	0.028476	0.421707	P13796	S-118-121	LCP1
S-007-181_P08246	2	Both	0.028427	0.575753	P08246	S-007-181	ELANE
S-229-081_B4DTQ9;E7ERK4	2	Both	0.0282603	0.64796	B4DTQ9;E7ERK4	S-229-081	ANGPT1
S-118-121_P09429	2	Both	0.0281063	0.604293	P09429	S-118-121	HMGB1
S-003-235_P06733;P06733-2	2	Both	0.0277046	0.447513	P06733;P06733-2	S-003-235	ENO1
S-007-181_P62330	2	Both	0.0274218	0.47998	P62330	S-007-181	ARF6
S-118-121_Q12905	1	Both	0.0265013	0.47482	Q12905	S-118-121	ILF2
S-007-181_P00167;P00167-2	2	Both	0.0272384	0.7211	P00167;P00167-2	S-007-181	CYB5A
S-128-080_P23284	2	Both	0.0269481	0.420013	P23284	S-128-080	PPIB
S-007-181_P51452-2	2	Both	0.026948	0.511033	P51452-2	S-007-181	DUSP3
S-229-081_P37802;P37802-2	1	Both	0.0263582	0.700113	P37802;P37802-2	S-229-081	TAGLN2
S-229-081_Q96IY4	1	Both	0.0258299	0.616213	Q96IY4	S-229-081	CPB2
S-007-181_Q13561;Q13561-2	2	Both	0.0266768	0.635027	Q13561;Q13561-2	S-007-181	DCTN2
S-128-080_P61086;P61086-2	1	Both	0.0256769	0.52674	P61086;P61086-2	S-128-080	UBE2K
S-007-181_P61626	2	Both	0.0266385	0.4978	P61626	S-007-181	LYZ
S-007-181_P02745	2	Both	0.0266015	0.428787	P02745	S-007-181	C1QA
S-118-121_Q5QNW6-2	1	Both	0.0251686	0.426327	Q5QNW6-2	S-118-121	HIST2H2BF
S-003-235_H0Y8L3	1	Both	0.0251407	0.486353	H0Y8L3	S-003-235	TGFBI
S-003-235_Q9H4B7	2	Both	0.0263617	0.58122	Q9H4B7	S-003-235	TUBB1
S-007-181_Q9H1B5	1	Both	0.0249948	0.595893	Q9H1B5	S-007-181	XYLT2
S-229-081_P13489	2	Both	0.0263497	0.51944	P13489	S-229-081	RNH1
S-007-181_Q9Y646	1	Both	0.0249674	0.460043	Q9Y646	S-007-181	CPQ
S-128-080_Q12797-3;Q12797-4	1	Both	0.024934	0.53692	Q12797-3;Q12797-4	S-128-080	ASPH
S-007-181_P49591	1	Both	0.0240824	0.837893	P49591	S-007-181	SARS
S-229-081_Q14135;Q14135-2;Q14135-4	2	Both	0.0260749	0.740833	Q14135;Q14135-2;Q14135-4	S-229-081	VGLL4
S-128-080_O43488	1	Both	0.0239256	0.716087	O43488	S-128-080	AKR7A2
S-003-235_H0Y6P3	2	Both	0.025451	0.573767	H0Y6P3	S-003-235	MNDA
S-229-081_P01892;P10316;P10321;Q31612;Q95604	2	Both	0.0252087	0.692427	P01892;P10316;P10321;Q31612;Q95604	S-229-081	HLA-A;HLA-B;HLA-C
S-003-235_Q12797	2	Both	0.0249066	0.41624	Q12797	S-003-235	ASPH
S-128-080_P35442	2	Both	0.024515	0.478327	P35442	S-128-080	THBS2
S-003-235_Q12805;Q12805-2;Q12805-3;Q12805-4	2	Both	0.0243778	0.497413	Q12805;Q12805-2;Q12805-3;Q12805-4	S-003-235	EFEMP1
S-229-081_Q9Y4G6	1	Both	0.0235272	0.54432	Q9Y4G6	S-229-081	TLN2
S-128-080_Q9Y2S6	1	Both	0.0234718	0.592247	Q9Y2S6	S-128-080	TMA7
S-007-181_O00571	1	Both	0.0234476	0.57215	O00571	S-007-181	DDX3X
S-007-181_P20618	2	Both	0.0237492	0.475773	P20618	S-007-181	PSMB1
S-118-121_Q03591;Q9BXR6	1	Both	0.0229882	0.445287	Q03591;Q9BXR6	S-118-121	CFHR1;CFHR5
S-007-181_Q92496	1	Both	0.0224908	0.380587	Q92496	S-007-181	CFHR4
S-003-235_Q96HR3;Q96HR3-2	2	Both	0.0234344	0.372727	Q96HR3;Q96HR3-2	S-003-235	MED30
S-003-235_Q99988	2	Both	0.023212	0.65038	Q99988	S-003-235	GDF15
S-128-080_O14672	1	Both	0.0219834	0.472813	O14672	S-128-080	ADAM10
S-007-181_O60684;P52294	2	Both	0.0231084	0.48784	O60684;P52294	S-007-181	KPNA1;KPNA6
S-128-080_P26038;P35241;P35241-4;P35241-5	2	Both	0.0230458	0.453147	P26038;P35241;P35241-4;P35241-5	S-128-080	MSN;RDX
S-007-181_P04792	2	Both	0.0229572	0.413687	P04792	S-007-181	HSPB1
S-128-080_Q96IY4	1	Both	0.0219801	0.520747	Q96IY4	S-128-080	CPB2
S-003-235_A0A3B3IU24	1	Both	0.0214792	0.422687	A0A3B3IU24	S-003-235	HTRA1
S-128-080_O95155;O95155-3	2	Both	0.022903	0.566967	O95155;O95155-3	S-128-080	UBE4B
S-229-081_K7ER74	1	Both	0.0208059	0.369173	K7ER74	S-229-081	APOC4-APOC2
S-118-121_Q96CG8-3	2	Both	0.0224715	0.451207	Q96CG8-3	S-118-121	CTHRC1
S-118-121_Q96DB5	2	Both	0.0223744	0.511037	Q96DB5	S-118-121	RMDN1
S-229-081_Q9GZP0	2	Both	0.0221082	0.384553	Q9GZP0	S-229-081	PDGFD
S-118-121_Q02388	1	Both	0.0207535	0.59814	Q02388	S-118-121	COL7A1
S-229-081_P03956	2	Both	0.0216925	0.677937	P03956	S-229-081	MMP1
S-229-081_P50583	1	Both	0.0207087	0.53334	P50583	S-229-081	NUDT2
S-118-121_Q99988	2	Both	0.0215002	0.6733	Q99988	S-118-121	GDF15
S-229-081_P80303;P80303-2	1	Both	0.0206768	0.45413	P80303;P80303-2	S-229-081	NUCB2
S-118-121_Q8TER0	2	Both	0.0212542	0.480393	Q8TER0	S-118-121	SNED1
S-229-081_Q9NR09	2	Both	0.0211634	0.332237	Q9NR09	S-229-081	BIRC6
S-007-181_A8K7Q2;E9PKE3	2	Both	0.0204477	0.402713	A8K7Q2;E9PKE3	S-007-181	HSPA8
S-118-121_Q86UX2;Q86UX2-3	2	Both	0.0202983	0.360833	Q86UX2;Q86UX2-3	S-118-121	ITIH5
S-229-081_A6PVI2	2	Both	0.0202945	0.39934	A6PVI2	S-229-081	PLG
S-229-081_P07711	1	Both	0.0205466	0.27652	P07711	S-229-081	CTSL
S-229-081_Q14008;Q14008-2;Q14008-3	2	Both	0.0194572	0.463547	Q14008;Q14008-2;Q14008-3	S-229-081	CKAP5
S-007-181_O00487	2	Both	0.0194374	0.546423	O00487	S-007-181	PSMD14
S-229-081_O15117-2;O15117-3	1	Both	0.0205039	0.48074	O15117-2;O15117-3	S-229-081	FYB1
S-118-121_P42830	1	Both	0.0197901	0.395407	P42830	S-118-121	CXCL5
S-003-235_P46781	2	Both	0.0192653	0.374767	P46781	S-003-235	RPS9
S-118-121_H0Y8M8	2	Both	0.0189639	0.482573	H0Y8M8	S-118-121	TGFBI
S-118-121_P17927	2	Both	0.0188962	0.452907	P17927	S-118-121	CR1
S-007-181_P60985-2	2	Both	0.0188569	0.27732	P60985-2	S-007-181	KRTDAP
S-229-081_P25774;P25774-2	2	Both	0.0187968	0.388813	P25774;P25774-2	S-229-081	CTSS
S-003-235_P00451;P00451-2	1	Both	0.0194423	0.347667	P00451;P00451-2	S-003-235	F8
S-007-181_P61081	1	Both	0.0192081	0.376707	P61081	S-007-181	UBE2M
S-003-235_P23142;P23142-4	1	Both	0.0186594	0.380747	P23142;P23142-4	S-003-235	FBLN1
S-229-081_Q9NY65;Q9NY65-2	2	Both	0.0187941	0.712367	Q9NY65;Q9NY65-2	S-229-081	TUBA8
S-007-181_P30626	2	Both	0.0183592	0.33064	P30626	S-007-181	SRI
S-118-121_P18085;P61204;P61204-2;P84085	1	Both	0.0186362	0.572807	P18085;P61204;P61204-2;P84085	S-118-121	ARF3;ARF4;ARF5
S-007-181_O14617;O14617-5	2	Both	0.0183016	0.662693	O14617;O14617-5	S-007-181	AP3D1
S-118-121_O75439	1	Both	0.0183218	0.350613	O75439	S-118-121	PMPCB
S-118-121_Q9BXP5;Q9BXP5-2;Q9BXP5-3;Q9BXP5-4;Q9BXP5-5	2	Both	0.0182863	0.53518	Q9BXP5;Q9BXP5-2;Q9BXP5-3;Q9BXP5-4;Q9BXP5-5	S-118-121	SRRT
S-007-181_P07437;P68371;Q13509;Q13509-2;Q13885;Q9BUF5	1	Both	0.0181727	0.44748	P07437;P68371;Q13509;Q13509-2;Q13885;Q9BUF5	S-007-181	TUBB;TUBB2A;TUBB3;TUBB4B;TUBB6
S-128-080_P62244	1	Both	0.0181601	0.56924	P62244	S-128-080	RPS15A
S-229-081_H0YDD8	2	Both	0.0180313	0.483063	H0YDD8	S-229-081	RPLP2
S-229-081_Q9NY65	2	Both	0.0179503	0.28422	Q9NY65	S-229-081	TUBA8
S-007-181_Q0ZGT2;Q0ZGT2-2	2	Both	0.0178303	0.393853	Q0ZGT2;Q0ZGT2-2	S-007-181	NEXN
S-229-081_Q8N392-2	2	Both	0.0177309	0.579147	Q8N392-2	S-229-081	ARHGAP18
S-128-080_Q07020	2	Both	0.0175559	0.579427	Q07020	S-128-080	RPL18
S-007-181_P01857;P01860	1	Both	0.0181499	0.318993	P01857;P01860	S-007-181	IGHG1;IGHG3
S-007-181_M0R0H0;M0R220	1	Both	0.0180876	0.30414	M0R0H0;M0R220	S-007-181	FCGRT
S-229-081_Q02985;Q02985-2;Q92496-3	1	Both	0.0178964	0.366693	Q02985;Q02985-2;Q92496-3	S-229-081	CFHR3;CFHR4
S-003-235_P02763	2	Both	0.0172273	0.350393	P02763	S-003-235	ORM1
S-128-080_P62993;P62993-2	2	Both	0.0171801	0.76108	P62993;P62993-2	S-128-080	GRB2
S-118-121_P08238	2	Both	0.0171773	0.399853	P08238	S-118-121	HSP90AB1
S-128-080_Q9UGM5-2	1	Both	0.0178695	0.40512	Q9UGM5-2	S-128-080	FETUB
S-003-235_P27105-2	2	Both	0.0170436	0.412333	P27105-2	S-003-235	STOM
S-118-121_P11150	2	Both	0.0168534	0.37088	P11150	S-118-121	LIPC
S-229-081_P62249	1	Both	0.0175996	0.626277	P62249	S-229-081	RPS16
S-118-121_P11021	1	Both	0.0175804	0.311447	P11021	S-118-121	HSPA5
S-128-080_P05067;P05067-11;P05067-9	1	Both	0.0175448	0.31942	P05067;P05067-11;P05067-9	S-128-080	APP
S-229-081_Q7L3B6	1	Both	0.0174764	0.406503	Q7L3B6	S-229-081	CDC37L1
S-007-181_Q9Y2A7-2	2	Both	0.0167949	0.8598	Q9Y2A7-2	S-007-181	NCKAP1
S-003-235_Q00839;Q00839-2	1	Both	0.0172429	0.487933	Q00839;Q00839-2	S-003-235	HNRNPU
S-003-235_P23528	2	Both	0.016791	0.26202	P23528	S-003-235	CFL1
S-118-121_H7BYD9	1	Both	0.0172314	0.2114	H7BYD9	S-118-121	PAM
S-118-121_P23142;P23142-4	1	Both	0.0172094	0.315007	P23142;P23142-4	S-118-121	FBLN1
S-229-081_P31431;P31431-2	1	Both	0.0170797	0.279013	P31431;P31431-2	S-229-081	SDC4
S-229-081_O00299	1	Both	0.0170111	0.404513	O00299	S-229-081	CLIC1
S-003-235_A8MWD9;P62308	1	Both	0.0169668	0.56697	A8MWD9;P62308	S-003-235	SNRPG;SNRPGP15
S-128-080_P61604	1	Both	0.0169267	0.5378	P61604	S-128-080	HSPE1
S-003-235_P30050	2	Both	0.016762	0.357627	P30050	S-003-235	RPL12
S-118-121_O43508-2;O75888;O75888-2;O75888-3	1	Both	0.0168584	0.374593	O43508-2;O75888;O75888-2;O75888-3	S-118-121	TNFSF12;TNFSF13
S-118-121_P05019	1	Both	0.0167868	0.31215	P05019	S-118-121	IGF1
S-007-181_P07437;P68371;Q13885;Q3ZCM7;Q9BUF5	1	Both	0.0161981	0.342547	P07437;P68371;Q13885;Q3ZCM7;Q9BUF5	S-007-181	TUBB;TUBB2A;TUBB4B;TUBB6;TUBB8
S-128-080_Q13620-1;Q13620-3	2	Both	0.0165038	0.251953	Q13620-1;Q13620-3	S-128-080	CUL4B
S-229-081_P51149	1	Both	0.0161735	0.38896	P51149	S-229-081	RAB7A
S-118-121_P35555;P35556	2	Both	0.0164629	0.288453	P35555;P35556	S-118-121	FBN1;FBN2
S-007-181_P43652	2	Both	0.0163698	0.31105	P43652	S-007-181	AFM
S-003-235_P61224;P61224-2;P62834	2	Both	0.0160295	0.295753	P61224;P61224-2;P62834	S-003-235	RAP1A;RAP1B
S-007-181_E7EMG9	1	Both	0.0161224	0.496603	E7EMG9	S-007-181	LSP1
S-229-081_Q99832	1	Both	0.0160708	0.305793	Q99832	S-229-081	CCT7
S-118-121_O60499	1	Both	0.0160162	0.361147	O60499	S-118-121	STX10
S-007-181_P06703	2	Both	0.0160291	0.304587	P06703	S-007-181	S100A6
S-007-181_Q9NRN5;Q9NRN5-2	1	Both	0.0158979	0.335493	Q9NRN5;Q9NRN5-2	S-007-181	OLFML3
S-229-081_Q8TEX9;Q8TEX9-2	1	Both	0.0158001	0.29588	Q8TEX9;Q8TEX9-2	S-229-081	IPO4
S-118-121_P02775	1	Both	0.0157981	0.388523	P02775	S-118-121	PPBP
S-229-081_M0R1Q1	1	Both	0.0157156	0.357057	M0R1Q1	S-229-081	C3
S-118-121_Q8TEA8	2	Both	0.0160015	0.558253	Q8TEA8	S-118-121	DTD1
S-003-235_P23142-4	1	Both	0.0155295	0.458593	P23142-4	S-003-235	FBLN1
S-128-080_P62424	2	Both	0.0159647	0.3726	P62424	S-128-080	RPL7A
S-118-121_O00391	2	Both	0.0158926	0.27224	O00391	S-118-121	QSOX1
S-118-121_P10768	2	Both	0.0158057	0.291	P10768	S-118-121	ESD
S-229-081_P17655	2	Both	0.0157411	0.17959	P17655	S-229-081	CAPN2
S-007-181_P17655;P17655-2	2	Both	0.0157371	0.360387	P17655;P17655-2	S-007-181	CAPN2
S-128-080_P25774-2	2	Both	0.0156209	0.325727	P25774-2	S-128-080	CTSS
S-007-181_Q13509-2	1	Both	0.0155021	0.32484	Q13509-2	S-007-181	TUBB3
S-118-121_P06681	1	Both	0.0153347	0.276753	P06681	S-118-121	C2
S-128-080_P07437;P68371;Q13509;Q13509-2	2	Both	0.0155887	0.39508	P07437;P68371;Q13509;Q13509-2	S-128-080	TUBB;TUBB3;TUBB4B
S-003-235_P02787	1	Both	0.0152013	0.260553	P02787	S-003-235	TF
S-007-181_Q9NPF2-2	2	Both	0.0154059	0.552487	Q9NPF2-2	S-007-181	CHST11
S-003-235_H0YK43	1	Both	0.0151241	0.25548	H0YK43	S-003-235	SNX1
S-128-080_H3BTU6	1	Both	0.015007	0.568967	H3BTU6	S-128-080	CORO1A
S-007-181_P04899;P08754;P63096;P63096-2	1	Both	0.014998	0.393787	P04899;P08754;P63096;P63096-2	S-007-181	GNAI1;GNAI2;GNAI3
S-128-080_A4UGR9;A4UGR9-3	2	Both	0.0151534	0.280133	A4UGR9;A4UGR9-3	S-128-080	XIRP2
S-118-121_Q96IY4;Q96IY4-2	1	Both	0.0149831	0.35424	Q96IY4;Q96IY4-2	S-118-121	CPB2
S-003-235_P59665;P59666	2	Both	0.0150591	0.323683	P59665;P59666	S-003-235	DEFA1B;DEFA3
S-003-235_Q14C86-2;Q14C86-4	1	Both	0.0148829	0.32702	Q14C86-2;Q14C86-4	S-003-235	GAPVD1
S-128-080_Q8TC12;Q8TC12-2	2	Both	0.0149143	0.441633	Q8TC12;Q8TC12-2	S-128-080	RDH11
S-003-235_Q9H4B7	1	Both	0.0148354	0.252507	Q9H4B7	S-003-235	TUBB1
S-118-121_P25311	2	Both	0.0149011	0.547933	P25311	S-118-121	AZGP1
S-118-121_P10412;P16403	2	Both	0.0146349	0.305093	P10412;P16403	S-118-121	HIST1H1C;HIST1H1E
S-007-181_P55145	2	Both	0.0144839	0.317317	P55145	S-007-181	MANF
S-128-080_P06241;P06241-2;P06241-3;P07947;P12931	1	Both	0.0148114	0.334017	P06241;P06241-2;P06241-3;P07947;P12931	S-128-080	FYN;SRC;YES1
S-229-081_P48740	1	Both	0.0147051	0.20912	P48740	S-229-081	MASP1
S-003-235_P04908;P0C0S5;P0C0S8;P20671;Q16777;Q6FI13;Q71UI9;Q7L7L0;Q93077;Q96KK5;Q99878;Q9BTM1	2	Both	0.0142594	0.333867	P04908;P0C0S5;P0C0S8;P20671;Q16777;Q6FI13;Q71UI9;Q7L7L0;Q93077;Q96KK5;Q99878;Q9BTM1	S-003-235	H2AFJ;H2AFV;H2AFZ;HIST1H2AC;HIST1H2AD;HIST1H2AE;HIST1H2AH;HIST1H2AJ;HIST1H2AM;HIST2H2AA4;HIST2H2AC;HIST3H2A
S-003-235_P63267	2	Both	0.014241	0.20835	P63267	S-003-235	ACTG2
S-229-081_P01892;P10316;P10321;Q31612;Q95604	1	Both	0.0146648	0.306897	P01892;P10316;P10321;Q31612;Q95604	S-229-081	HLA-A;HLA-B;HLA-C
S-229-081_Q9NRN5;Q9NRN5-2	2	Both	0.0141538	0.224943	Q9NRN5;Q9NRN5-2	S-229-081	OLFML3
S-128-080_Q15366-3;Q15366-6	1	Both	0.0146106	0.50202	Q15366-3;Q15366-6	S-128-080	PCBP2
S-007-181_P51884	2	Both	0.0140488	0.24778	P51884	S-007-181	LUM
S-003-235_P08571	1	Both	0.0145045	0.32538	P08571	S-003-235	CD14
S-003-235_P04899;P08754;P63092;P63092-4;P63096	2	Both	0.0140013	0.29966	P04899;P08754;P63092;P63092-4;P63096	S-003-235	GNAI1;GNAI2;GNAI3;GNAS
S-229-081_Q15063-2;Q15063-3;Q15063-6	2	Both	0.013911	0.249497	Q15063-2;Q15063-3;Q15063-6	S-229-081	POSTN
S-118-121_P36969-2	1	Both	0.0144667	0.250193	P36969-2	S-118-121	GPX4
S-003-235_P20908;P20908-2	1	Both	0.0144455	0.260653	P20908;P20908-2	S-003-235	COL5A1
S-007-181_P01160	2	Both	0.0138321	0.25296	P01160	S-007-181	NPPA
S-229-081_P07585;P21810	1	Both	0.0143209	0.29672	P07585;P21810	S-229-081	BGN;DCN
S-229-081_Q13200;Q13200-2	2	Both	0.0137049	0.380067	Q13200;Q13200-2	S-229-081	PSMD2
S-118-121_P19827	2	Both	0.0136749	0.2381	P19827	S-118-121	ITIH1
S-118-121_A0A0C4DH24	2	Both	0.0134863	0.153047	A0A0C4DH24	S-118-121	IGKV6-21
S-007-181_O43897	2	Both	0.013357	0.251547	O43897	S-007-181	TLL1
S-229-081_P01042;P01042-2;P01042-3	1	Both	0.0141964	0.374633	P01042;P01042-2;P01042-3	S-229-081	KNG1
S-229-081_P08133	2	Both	0.0132229	0.29546	P08133	S-229-081	ANXA6
S-229-081_P07437;P68371;Q13885;Q3ZCM7;Q9H4B7	2	Both	0.0131608	0.278867	P07437;P68371;Q13885;Q3ZCM7;Q9H4B7	S-229-081	TUBB;TUBB1;TUBB2A;TUBB4B;TUBB8
S-007-181_P19105	1	Both	0.0140552	0.2466	P19105	S-007-181	MYL12A
S-128-080_P62269	1	Both	0.0140513	0.401913	P62269	S-128-080	RPS18
S-229-081_P26641;P26641-2	2	Both	0.0130488	0.228963	P26641;P26641-2	S-229-081	EEF1G
S-229-081_A0A024R0T9	2	Both	0.0129789	0.242213	A0A024R0T9	S-229-081	APOC4-APOC2
S-229-081_Q99418	1	Both	0.014022	0.274993	Q99418	S-229-081	CYTH2
S-007-181_O14579	1	Both	0.0139293	0.962173	O14579	S-007-181	COPE
S-007-181_A0A087WUM5;Q5VZR0	1	Both	0.0138794	0.340527	A0A087WUM5;Q5VZR0	S-007-181	GLIPR2
S-118-121_O14786	2	Both	0.0129545	0.23954	O14786	S-118-121	NRP1
S-229-081_P61353	2	Both	0.0125979	0.88486	P61353	S-229-081	RPL27
S-007-181_Q9C0H2;Q9C0H2-2;Q9C0H2-3	1	Both	0.0137664	0.258473	Q9C0H2;Q9C0H2-2;Q9C0H2-3	S-007-181	TTYH3
S-229-081_O00264;O15173	1	Both	0.0136979	0.20812	O00264;O15173	S-229-081	PGRMC1;PGRMC2
S-118-121_P21333;P21333-2	1	Both	0.0136555	0.358773	P21333;P21333-2	S-118-121	FLNA
S-118-121_Q14574;Q14574-2	1	Both	0.0136462	0.253877	Q14574;Q14574-2	S-118-121	DSC3
S-007-181_O75608	2	Both	0.0124774	0.269467	O75608	S-007-181	LYPLA1
S-007-181_P01023;P20742;P20742-2	1	Both	0.0136406	0.279033	P01023;P20742;P20742-2	S-007-181	A2M;PZP
S-118-121_Q96IY4	2	Both	0.0124304	0.256947	Q96IY4	S-118-121	CPB2
S-118-121_P19827-2	2	Both	0.0123776	0.236013	P19827-2	S-118-121	ITIH1
S-007-181_P62495-2	1	Both	0.0134192	0.496633	P62495-2	S-007-181	ETF1
S-003-235_P35555	2	Both	0.0123703	0.276317	P35555	S-003-235	FBN1
S-007-181_P05976-2	1	Both	0.0131796	0.192553	P05976-2	S-007-181	MYL1
S-118-121_Q9UKU6	1	Both	0.0131184	0.320073	Q9UKU6	S-118-121	TRHDE
S-003-235_P09651;P09651-2	1	Both	0.0130963	0.28802	P09651;P09651-2	S-003-235	HNRNPA1
S-229-081_P07203	1	Both	0.0130469	0.214573	P07203	S-229-081	GPX1
S-118-121_Q99832	1	Both	0.0130427	0.39704	Q99832	S-118-121	CCT7
S-007-181_A0A087WU27;A0A087WUS4	1	Both	0.0130012	0.595007	A0A087WU27;A0A087WUS4	S-007-181	RNPEP
S-007-181_Q16513	2	Both	0.0123518	0.251427	Q16513	S-007-181	PKN2
S-229-081_Q15262;Q15262-2;Q15262-3;Q15262-4	2	Both	0.0123493	0.146217	Q15262;Q15262-2;Q15262-3;Q15262-4	S-229-081	PTPRK
S-128-080_Q6P2Q9	2	Both	0.0122321	0.689007	Q6P2Q9	S-128-080	PRPF8
S-128-080_P37802-2	1	Both	0.0129772	0.67228	P37802-2	S-128-080	TAGLN2
S-003-235_P08237-2;P08237-3;P17858;P17858-2;Q01813;Q01813-2	2	Both	0.0121378	0.316467	P08237-2;P08237-3;P17858;P17858-2;Q01813;Q01813-2	S-003-235	PFKL;PFKM;PFKP
S-003-235_E7EWP9	1	Both	0.0128454	0.231353	E7EWP9	S-003-235	SPINK5
S-229-081_Q00839-2	1	Both	0.0128451	0.445693	Q00839-2	S-229-081	HNRNPU
S-003-235_A8MVU1;P14598	1	Both	0.0128052	0.38122	A8MVU1;P14598	S-003-235	NCF1;NCF1C
S-118-121_A7E2Y1;P12882;P12883;P13533;P35579;P35579-2;P35580;P35580-4;P35749;P35749-2;P35749-3;P35749-4;Q9UKX2;Q9UKX3	1	Both	0.0127027	0.36018	A7E2Y1;P12882;P12883;P13533;P35579;P35579-2;P35580;P35580-4;P35749;P35749-2;P35749-3;P35749-4;Q9UKX2;Q9UKX3	S-118-121	MYH1;MYH10;MYH11;MYH13;MYH2;MYH6;MYH7;MYH7B;MYH9
S-128-080_P78371;P78371-2	1	Both	0.0126777	0.436137	P78371;P78371-2	S-128-080	CCT2
S-128-080_Q9UBW5	2	Both	0.0121229	0.288007	Q9UBW5	S-128-080	BIN2
S-118-121_P00734	1	Both	0.0126384	0.29456	P00734	S-118-121	F2
S-007-181_Q92743	1	Both	0.0126065	0.207417	Q92743	S-007-181	HTRA1
S-128-080_Q9Y237;Q9Y237-2	1	Both	0.0125998	0.40266	Q9Y237;Q9Y237-2	S-128-080	PIN4
S-003-235_P10412;P16403	2	Both	0.0120724	0.2674	P10412;P16403	S-003-235	HIST1H1C;HIST1H1E
S-003-235_P07737	2	Both	0.0120278	0.19235	P07737	S-003-235	PFN1
S-128-080_P62241	1	Both	0.0124665	0.32009	P62241	S-128-080	RPS8
S-128-080_P48059-2	1	Both	0.0123587	0.27334	P48059-2	S-128-080	LIMS1
S-118-121_Q12805;Q12805-2;Q12805-3;Q12805-4	1	Both	0.0123123	0.245253	Q12805;Q12805-2;Q12805-3;Q12805-4	S-118-121	EFEMP1
S-229-081_A0A024R0T9;K7ER74	1	Both	0.0122572	0.20439	A0A024R0T9;K7ER74	S-229-081	APOC4-APOC2
S-007-181_H0YCY8	2	Both	0.0120014	0.201453	H0YCY8	S-007-181	CTSC
S-128-080_P27448-2;P27448-8	2	Both	0.011974	0.323987	P27448-2;P27448-8	S-128-080	MARK3
S-118-121_Q9H939	1	Both	0.0122273	0.18894	Q9H939	S-118-121	PSTPIP2
S-229-081_Q9NZN3	1	Both	0.0120319	0.376923	Q9NZN3	S-229-081	EHD3
S-229-081_O75131	2	Both	0.0119381	0.749947	O75131	S-229-081	CPNE3
S-229-081_Q99704	2	Both	0.0119153	0.28536	Q99704	S-229-081	DOK1
S-007-181_P35579;P35580;P35580-4	2	Both	0.0119028	0.217637	P35579;P35580;P35580-4	S-007-181	MYH10;MYH9
S-128-080_A4D1B5	1	Both	0.0119979	0.183507	A4D1B5	S-128-080	GSAP
S-007-181_Q02985;Q02985-2;Q92496;Q92496-3	1	Both	0.0119934	0.200563	Q02985;Q02985-2;Q92496;Q92496-3	S-007-181	CFHR3;CFHR4
S-003-235_Q12805;Q12805-3;Q12805-4;Q12805-5	2	Both	0.0119001	0.286333	Q12805;Q12805-3;Q12805-4;Q12805-5	S-003-235	EFEMP1
S-003-235_Q8NDZ4-2	2	Both	0.0115387	0.214357	Q8NDZ4-2	S-003-235	DIPK2A
S-118-121_Q15582	2	Both	0.0113586	0.2262	Q15582	S-118-121	TGFBI
S-128-080_P28799-2;P28799-3	1	Both	0.0119203	0.206927	P28799-2;P28799-3	S-128-080	GRN
S-118-121_B4DEK9	2	Both	0.0111082	0.17706	B4DEK9	S-118-121	SEMA3B
S-007-181_Q12841	1	Both	0.0117778	0.166873	Q12841	S-007-181	FSTL1
S-128-080_Q9BYX2;Q9BYX2-2;Q9BYX2-3	2	Both	0.0110616	0.16958	Q9BYX2;Q9BYX2-2;Q9BYX2-3	S-128-080	TBC1D2
S-229-081_Q7Z6Z7;Q7Z6Z7-3	1	Both	0.0117327	0.25108	Q7Z6Z7;Q7Z6Z7-3	S-229-081	HUWE1
S-128-080_P35613-3;P35613-4	1	Both	0.0117306	0.215833	P35613-3;P35613-4	S-128-080	BSG
S-229-081_P07339	2	Both	0.0109753	0.184357	P07339	S-229-081	CTSD
S-118-121_Q9BXN1	1	Both	0.0116645	0.188237	Q9BXN1	S-118-121	ASPN
S-229-081_G3V5I3	1	Both	0.0116482	0.239167	G3V5I3	S-229-081
S-128-080_P13987;P13987-2	2	Both	0.0109713	0.223313	P13987;P13987-2	S-128-080	CD59
S-007-181_Q13576;Q13576-2;Q13576-3	2	Both	0.0109437	0.31005	Q13576;Q13576-2;Q13576-3	S-007-181	IQGAP2
S-118-121_Q63HN8;Q63HN8-4	2	Both	0.0109303	0.255543	Q63HN8;Q63HN8-4	S-118-121	RNF213
S-003-235_P01127;P01127-2	2	Both	0.0107922	0.265887	P01127;P01127-2	S-003-235	PDGFB
S-003-235_A0A0C4DH67	1	Both	0.0116291	0.145727	A0A0C4DH67	S-003-235	IGKV1-8
S-229-081_P58546	2	Both	0.0107764	0.252067	P58546	S-229-081	MTPN
S-007-181_Q9Y6Y8;Q9Y6Y8-2	1	Both	0.0116275	0.2452	Q9Y6Y8;Q9Y6Y8-2	S-007-181	SEC23IP
S-003-235_P36969;P36969-2	1	Both	0.0113707	0.21422	P36969;P36969-2	S-003-235	GPX4
S-229-081_Q13753;Q13753-2	1	Both	0.0112189	0.34944	Q13753;Q13753-2	S-229-081	LAMC2
S-003-235_Q96RW7;Q96RW7-2	2	Both	0.0107453	0.184787	Q96RW7;Q96RW7-2	S-003-235	HMCN1
S-007-181_Q92496;Q92496-3	1	Both	0.0112184	0.21886	Q92496;Q92496-3	S-007-181	CFHR4
S-007-181_Q7LBR1	2	Both	0.0107348	0.336227	Q7LBR1	S-007-181	CHMP1B
S-118-121_Q15063-2;Q15063-3;Q15063-6	2	Both	0.0106501	0.213393	Q15063-2;Q15063-3;Q15063-6	S-118-121	POSTN
S-118-121_Q5TCZ1	1	Both	0.0111685	0.338627	Q5TCZ1	S-118-121	SH3PXD2A
S-229-081_Q16769;Q16769-2	1	Both	0.0111334	0.197133	Q16769;Q16769-2	S-229-081	QPCT
S-128-080_Q02985;Q02985-2;Q92496;Q92496-3	1	Both	0.0111205	0.365147	Q02985;Q02985-2;Q92496;Q92496-3	S-128-080	CFHR3;CFHR4
S-007-181_Q15063-2;Q15063-3;Q15063-6	2	Both	0.0106443	0.176453	Q15063-2;Q15063-3;Q15063-6	S-007-181	POSTN
S-003-235_P06733	1	Both	0.0111005	0.21659	P06733	S-003-235	ENO1
S-229-081_Q8N257	2	Both	0.0106421	0.505343	Q8N257	S-229-081	HIST3H2BB
S-118-121_Q9BTC0	1	Both	0.0110756	0.228493	Q9BTC0	S-118-121	DIDO1
S-007-181_P41226	2	Both	0.0106214	0.293033	P41226	S-007-181	UBA7
S-007-181_Q66K79-2	1	Both	0.0110471	0.31622	Q66K79-2	S-007-181	CPZ
S-118-121_H0Y300;H3BS21;J3QLC9	1	Both	0.0109931	0.167883	H0Y300;H3BS21;J3QLC9	S-118-121	HP
S-007-181_Q9UJX2;Q9UJX2-3	2	Both	0.0105831	0.230513	Q9UJX2;Q9UJX2-3	S-007-181	CDC23
S-128-080_P0CG38	2	Both	0.0105829	0.29582	P0CG38	S-128-080	POTEI
S-003-235_P01602	1	Both	0.0109926	0.18639	P01602	S-003-235	IGKV1-5
S-007-181_P11413	2	Both	0.0105367	0.202287	P11413	S-007-181	G6PD
S-003-235_A8MWD9;P62308	2	Both	0.0105288	0.31444	A8MWD9;P62308	S-003-235	SNRPG;SNRPGP15
S-229-081_Q6UWY5	2	Both	0.0105023	0.19789	Q6UWY5	S-229-081	OLFML1
S-128-080_P78371	1	Both	0.0109704	0.270833	P78371	S-128-080	CCT2
S-007-181_P00367-2	2	Both	0.0104749	0.18594	P00367-2	S-007-181	GLUD1
S-007-181_Q16363;Q16363-2	2	Both	0.0104388	0.16334	Q16363;Q16363-2	S-007-181	LAMA4
S-118-121_O60476	1	Both	0.010917	0.17082	O60476	S-118-121	MAN1A2
S-007-181_P62851	1	Both	0.0107181	0.278177	P62851	S-007-181	RPS25
S-003-235_P00367	2	Both	0.0104124	0.188727	P00367	S-003-235	GLUD1
S-229-081_Q15262;Q15262-2;Q15262-3;Q15262-4	1	Both	0.0106084	0.17547	Q15262;Q15262-2;Q15262-3;Q15262-4	S-229-081	PTPRK
S-007-181_H3BRQ4;K4DIB9	2	Both	0.0104015	0.2473	H3BRQ4;K4DIB9	S-007-181
S-128-080_Q8N4C6;Q8N4C6-10;Q8N4C6-2;Q8N4C6-4;Q8N4C6-5;Q8N4C6-7	2	Both	0.0103154	0.137913	Q8N4C6;Q8N4C6-10;Q8N4C6-2;Q8N4C6-4;Q8N4C6-5;Q8N4C6-7	S-128-080	NIN
S-003-235_Q6ZQQ2	2	Both	0.0102417	0.239067	Q6ZQQ2	S-003-235	SPATA31D1
S-229-081_Q99996-1;Q99996-5;Q99996-6	2	Both	0.010187	0.14509	Q99996-1;Q99996-5;Q99996-6	S-229-081	AKAP9
S-007-181_P01344	2	Both	0.0101656	0.242207	P01344	S-007-181	IGF2
S-229-081_O75083-3	1	Both	0.0105784	0.233467	O75083-3	S-229-081	WDR1
S-007-181_P01703	1	Both	0.0105341	0.226637	P01703	S-007-181	IGLV1-40
S-229-081_A0A0B4J2B5	2	Both	0.0101598	0.135913	A0A0B4J2B5	S-229-081	IGHV3OR16-9
S-007-181_P60985-2	1	Both	0.0105183	0.150313	P60985-2	S-007-181	KRTDAP
S-003-235_A0A075B6H7	2	Both	0.0101519	0.331527	A0A075B6H7	S-003-235	IGKV3-7
S-007-181_P62820-3	1	Both	0.0104621	0.372973	P62820-3	S-007-181	RAB1A
S-003-235_P06733-2	2	Both	0.0100964	0.184193	P06733-2	S-003-235	ENO1
S-003-235_P06681;P06681-3	2	Both	0.0100898	0.214887	P06681;P06681-3	S-003-235	C2
S-118-121_P04085;P04085-2	1	Both	0.0104273	0.218427	P04085;P04085-2	S-118-121	PDGFA
S-128-080_P60866;P60866-2	1	Both	0.0104097	0.271743	P60866;P60866-2	S-128-080	RPS20
S-003-235_P13987;P13987-2	1	Both	0.0103966	0.205207	P13987;P13987-2	S-003-235	CD59
S-003-235_Q01813-2	2	Both	0.0100612	0.28327	Q01813-2	S-003-235	PFKP
S-229-081_P63267-2	2	Both	0.010024	0.242393	P63267-2	S-229-081	ACTG2
S-118-121_P12111-2;P12111-4	1	Both	0.010336	0.207623	P12111-2;P12111-4	S-118-121	COL6A3
S-007-181_Q86X29-5;Q86X29-6	2	Both	0.00998906	0.403827	Q86X29-5;Q86X29-6	S-007-181	LSR
S-003-235_P20908;P20908-2	2	Both	0.009971	0.206017	P20908;P20908-2	S-003-235	COL5A1
S-229-081_A0A3B3ISC6	1	Both	0.0103047	0.512177	A0A3B3ISC6	S-229-081	COPA
S-003-235_P50583	1	Both	0.0103037	0.27375	P50583	S-003-235	NUDT2
S-007-181_Q27J81	2	Both	0.00997093	0.17603	Q27J81	S-007-181	INF2
S-007-181_P08697;P08697-2	1	Both	0.010225	0.16624	P08697;P08697-2	S-007-181	SERPINF2
S-128-080_P21333;P21333-2;Q14315;Q14315-2	1	Both	0.00994924	0.256893	P21333;P21333-2;Q14315;Q14315-2	S-128-080	FLNA;FLNC
S-007-181_P13796	2	Both	0.00991896	0.173467	P13796	S-007-181	LCP1
S-229-081_Q9Y6R7	1	Both	0.0098968	0.170387	Q9Y6R7	S-229-081	FCGBP
S-128-080_P02743	1	Both	0.00977099	0.23732	P02743	S-128-080	APCS
S-118-121_P05121-2	2	Both	0.00990919	0.152047	P05121-2	S-118-121	SERPINE1
S-128-080_P16615-4	1	Both	0.00974011	0.325137	P16615-4	S-128-080	ATP2A2
S-003-235_P26599;P26599-3	2	Both	0.00986672	0.419833	P26599;P26599-3	S-003-235	PTBP1
S-229-081_P35579;P35580;P35580-4	2	Both	0.00983109	0.19687	P35579;P35580;P35580-4	S-229-081	MYH10;MYH9
S-229-081_Q9H254;Q9H254-4	1	Both	0.00970824	0.26634	Q9H254;Q9H254-4	S-229-081	SPTBN4
S-003-235_P02776;P10720	1	Both	0.00970798	0.255433	P02776;P10720	S-003-235	PF4;PF4V1
S-128-080_Q9HBI1	2	Both	0.00974102	0.237583	Q9HBI1	S-128-080	PARVB
S-007-181_Q9NQ38-3	2	Both	0.00972278	0.176287	Q9NQ38-3	S-007-181	SPINK5
S-229-081_O00429-6	1	Both	0.00965322	0.382473	O00429-6	S-229-081	DNM1L
S-128-080_Q99996-1;Q99996-5;Q99996-6	2	Both	0.00971591	0.145343	Q99996-1;Q99996-5;Q99996-6	S-128-080	AKAP9
S-118-121_M0R009	1	Both	0.00963608	0.15256	M0R009	S-118-121	A1BG
S-007-181_P0DJD1	2	Both	0.00971069	0.234773	P0DJD1	S-007-181	RGPD2
S-128-080_P48745	2	Both	0.00968111	0.18032	P48745	S-128-080	CCN3
S-118-121_P23284	2	Both	0.00958823	0.20454	P23284	S-118-121	PPIB
S-007-181_Q9BRK5;Q9BRK5-5	1	Both	0.00957935	0.19696	Q9BRK5;Q9BRK5-5	S-007-181	SDF4
S-007-181_Q96IY4;Q96IY4-2	1	Both	0.00954195	0.198923	Q96IY4;Q96IY4-2	S-007-181	CPB2
S-229-081_Q92496;Q92496-3	1	Both	0.00952956	0.153533	Q92496;Q92496-3	S-229-081	CFHR4
S-128-080_P07948	2	Both	0.00955038	0.15436	P07948	S-128-080	LYN
S-128-080_B1AM21	1	Both	0.00951514	0.25982	B1AM21	S-128-080	GNAQ
S-118-121_P04899-3	1	Both	0.00948816	0.27393	P04899-3	S-118-121	GNAI2
S-229-081_Q9Y2L5;Q9Y2L5-2	2	Both	0.00945785	0.1796	Q9Y2L5;Q9Y2L5-2	S-229-081	TRAPPC8
S-007-181_O95965;O95965-2;O95965-3	1	Both	0.00946983	0.24528	O95965;O95965-2;O95965-3	S-007-181	ITGBL1
S-229-081_H0YK43	2	Both	0.00943883	0.2573	H0YK43	S-229-081	SNX1
S-128-080_E9PIT3	2	Both	0.00942849	0.18028	E9PIT3	S-128-080	F2
S-007-181_Q96BJ3	1	Both	0.00937066	0.198993	Q96BJ3	S-007-181	AIDA
S-128-080_O60486	2	Both	0.00941033	0.384683	O60486	S-128-080	PLXNC1
S-003-235_P55103	1	Both	0.00936659	0.191213	P55103	S-003-235	INHBC
S-128-080_A0A0J9YX35	2	Both	0.00938324	0.187003	A0A0J9YX35	S-128-080	IGHV3-64D
S-118-121_Q92820	2	Both	0.00928692	0.15785	Q92820	S-118-121	GGH
S-128-080_P05019	2	Both	0.0092805	0.1661	P05019	S-128-080	IGF1
S-003-235_P00325-2	1	Both	0.00931218	0.210793	P00325-2	S-003-235	ADH1B
S-007-181_H7BZJ3	2	Both	0.00928009	0.150353	H7BZJ3	S-007-181	PDIA3
S-229-081_P24666-3	1	Both	0.00924321	0.217767	P24666-3	S-229-081	ACP1
S-118-121_P03973	2	Both	0.0092362	0.13467	P03973	S-118-121	SLPI
S-007-181_P43405;P43405-2	2	Both	0.00918223	0.218327	P43405;P43405-2	S-007-181	SYK
S-128-080_B9A064;P0CG04	2	Both	0.00916709	0.132787	B9A064;P0CG04	S-128-080	IGLC1;IGLL5
S-003-235_H0Y8L3;H0Y9D7	1	Both	0.0092429	0.203087	H0Y8L3;H0Y9D7	S-003-235	TGFBI
S-118-121_O60476	2	Both	0.00916318	0.20378	O60476	S-118-121	MAN1A2
S-003-235_H0Y7G9	1	Both	0.00923137	0.1195	H0Y7G9	S-003-235	HTRA1
S-118-121_P00558;P00558-2;P07205	1	Both	0.00910043	0.20639	P00558;P00558-2;P07205	S-118-121	PGK1;PGK2
S-229-081_P10412;P16403	2	Both	0.00914875	0.217567	P10412;P16403	S-229-081	HIST1H1C;HIST1H1E
S-007-181_O60888-3	2	Both	0.00913437	0.19256	O60888-3	S-007-181	CUTA
S-007-181_Q14515	2	Both	0.0091134	0.17607	Q14515	S-007-181	SPARCL1
S-007-181_P33241;P33241-2;P33241-3	1	Both	0.00906195	0.240833	P33241;P33241-2;P33241-3	S-007-181	LSP1
S-128-080_O00483	2	Both	0.00911096	0.319393	O00483	S-128-080	NDUFA4
S-007-181_O95373	2	Both	0.00907226	0.2593	O95373	S-007-181	IPO7
S-007-181_A0A0C4DH72;A0A0C4DH73;P01597;P01611;P04432	2	Both	0.00906391	0.210223	A0A0C4DH72;A0A0C4DH73;P01597;P01611;P04432	S-007-181	IGKV1-12;IGKV1-39;IGKV1-6;IGKV1D-12;IGKV1D-39
S-003-235_P09429;P26583	1	Both	0.00899793	0.260373	P09429;P26583	S-003-235	HMGB1;HMGB2
S-007-181_P10412;P16403	2	Both	0.00902286	0.213913	P10412;P16403	S-007-181	HIST1H1C;HIST1H1E
S-118-121_O94985-2	2	Both	0.00882154	0.211053	O94985-2	S-118-121	CLSTN1
S-007-181_Q9NRB3	2	Both	0.00877432	0.184867	Q9NRB3	S-007-181	CHST12
S-003-235_P00367;P00367-2	1	Both	0.00898193	0.263813	P00367;P00367-2	S-003-235	GLUD1
S-229-081_Q7L591-4	2	Both	0.00876974	0.261173	Q7L591-4	S-229-081	DOK3
S-003-235_P29122;P29122-2;P29122-6;P29122-7	2	Both	0.00873907	0.136373	P29122;P29122-2;P29122-6;P29122-7	S-003-235	PCSK6
S-229-081_O00160	1	Both	0.00890842	0.222667	O00160	S-229-081	MYO1F
S-128-080_P62244	2	Both	0.00871713	0.303407	P62244	S-128-080	RPS15A
S-003-235_P08246	2	Both	0.00866145	0.17898	P08246	S-003-235	ELANE
S-229-081_P04278;P04278-5	2	Both	0.00865679	0.270687	P04278;P04278-5	S-229-081	SHBG
S-007-181_P07437;P68371;Q13885;Q3ZCM7;Q9H4B7	1	Both	0.0088043	0.16866	P07437;P68371;Q13885;Q3ZCM7;Q9H4B7	S-007-181	TUBB;TUBB1;TUBB2A;TUBB4B;TUBB8
S-128-080_Q96IY4;Q96IY4-2	1	Both	0.00879925	0.19413	Q96IY4;Q96IY4-2	S-128-080	CPB2
S-007-181_J3KQE5	2	Both	0.00859845	0.19168	J3KQE5	S-007-181	RAN
S-229-081_P12268	1	Both	0.00879018	0.281367	P12268	S-229-081	IMPDH2
S-128-080_Q7L591-4	2	Both	0.00856193	0.321153	Q7L591-4	S-128-080	DOK3
S-229-081_Q658P3-2;Q658P3-4	2	Both	0.00853604	0.128187	Q658P3-2;Q658P3-4	S-229-081	STEAP3
S-229-081_Q9Y6W3	1	Both	0.00878298	0.207133	Q9Y6W3	S-229-081	CAPN7
S-229-081_P35241-4	1	Both	0.00869204	0.208037	P35241-4	S-229-081	RDX
S-229-081_P51693	2	Both	0.00845674	0.162553	P51693	S-229-081	APLP1
S-128-080_A0A0C4DH38;A0A0J9YXX1	1	Both	0.00865915	0.152773	A0A0C4DH38;A0A0J9YXX1	S-128-080	IGHV5-10-1;IGHV5-51
S-118-121_X6R9L0	2	Both	0.00838504	0.133317	X6R9L0	S-118-121	DNAJC3
S-128-080_P27797	1	Both	0.00862944	0.133853	P27797	S-128-080	CALR
S-229-081_Q8TF42	2	Both	0.00834866	0.0981867	Q8TF42	S-229-081	UBASH3B
S-007-181_P0DJI8	1	Both	0.00846467	0.18893	P0DJI8	S-007-181	SAA1
S-229-081_P68104	1	Both	0.00844709	0.193417	P68104	S-229-081	EEF1A1
S-229-081_P48643-2	2	Both	0.0083106	0.240033	P48643-2	S-229-081	CCT5
S-118-121_Q9NQ79;Q9NQ79-2	2	Both	0.00824501	0.204087	Q9NQ79;Q9NQ79-2	S-118-121	CRTAC1
S-003-235_Q53RD9-3;Q53RD9-4	1	Both	0.00839659	0.14138	Q53RD9-3;Q53RD9-4	S-003-235	FBLN7
S-003-235_P05121;P05121-2	2	Both	0.00818131	0.167457	P05121;P05121-2	S-003-235	SERPINE1
S-003-235_P0DJD1	2	Both	0.00815373	0.14554	P0DJD1	S-003-235	RGPD2
S-128-080_P01127;P01127-2	2	Both	0.00811873	0.1828	P01127;P01127-2	S-128-080	PDGFB
S-118-121_A0A075B6Q5	2	Both	0.00810137	0.163367	A0A075B6Q5	S-118-121	IGHV3-64
S-118-121_P02765	1	Both	0.00835195	0.117367	P02765	S-118-121	AHSG
S-003-235_P62633	2	Both	0.0080848	0.305353	P62633	S-003-235	CNBP
S-003-235_P23142-4	2	Both	0.00805645	0.207387	P23142-4	S-003-235	FBLN1
S-007-181_Q9NS71	1	Both	0.00833106	0.17764	Q9NS71	S-007-181	GKN1
S-007-181_E9PAV3-2	2	Both	0.00804958	0.42726	E9PAV3-2	S-007-181	NACA
S-128-080_P11217;P11217-2	2	Both	0.00803511	0.17393	P11217;P11217-2	S-128-080	PYGM
S-003-235_P02749	2	Both	0.00799316	0.19198	P02749	S-003-235	APOH
S-229-081_Q6Q788	1	Both	0.00831409	0.16634	Q6Q788	S-229-081	APOA5
S-128-080_A0A096LPE2	1	Both	0.0083022	0.156777	A0A096LPE2	S-128-080	SAA2-SAA4
S-007-181_Q6UVK1	2	Both	0.00793686	0.171913	Q6UVK1	S-007-181	CSPG4
S-118-121_Q01970;Q01970-2	2	Both	0.00791168	0.237467	Q01970;Q01970-2	S-118-121	PLCB3
S-128-080_P23229-3;P23229-5;P23229-6	2	Both	0.00786613	0.209363	P23229-3;P23229-5;P23229-6	S-128-080	ITGA6
S-007-181_Q96QH2	2	Both	0.0078588	0.181367	Q96QH2	S-007-181	PRAM1
S-003-235_Q96IY4	1	Both	0.00824942	0.267493	Q96IY4	S-003-235	CPB2
S-007-181_P62269	2	Both	0.00774412	0.16786	P62269	S-007-181	RPS18
S-007-181_P10451;P10451-4	2	Both	0.00770416	0.128893	P10451;P10451-4	S-007-181	SPP1
S-229-081_P62873	1	Both	0.00821328	0.211837	P62873	S-229-081	GNB1
S-229-081_O00187	2	Both	0.00769296	0.16574	O00187	S-229-081	MASP2
S-229-081_Q8NES3;Q8NES3-3	2	Both	0.00767552	0.1557	Q8NES3;Q8NES3-3	S-229-081	LFNG
S-007-181_P53396-2	2	Both	0.00766555	0.22522	P53396-2	S-007-181	ACLY
S-118-121_Q92954;Q92954-4;Q92954-6	1	Both	0.00821292	0.17429	Q92954;Q92954-4;Q92954-6	S-118-121	PRG4
S-229-081_A4D1B5	2	Both	0.00763948	0.142673	A4D1B5	S-229-081	GSAP
S-007-181_Q8N128;Q8N128-2	2	Both	0.00763915	0.109477	Q8N128;Q8N128-2	S-007-181	FAM177A1
S-229-081_P24666;P24666-3;P24666-4	1	Both	0.00817548	0.198837	P24666;P24666-3;P24666-4	S-229-081	ACP1
S-229-081_Q14980	2	Both	0.00763724	0.140127	Q14980	S-229-081	NUMA1
S-007-181_Q12805;Q12805-2;Q12805-3;Q12805-4	1	Both	0.00812601	0.164173	Q12805;Q12805-2;Q12805-3;Q12805-4	S-007-181	EFEMP1
S-128-080_Q9H4M9	1	Both	0.00812101	0.234373	Q9H4M9	S-128-080	EHD1
S-118-121_Q9BQS8	2	Both	0.00759099	0.22586	Q9BQS8	S-118-121	FYCO1
S-229-081_P16519-2	2	Both	0.00758878	0.09986	P16519-2	S-229-081	PCSK2
S-007-181_Q16674	2	Both	0.00748181	0.140137	Q16674	S-007-181	MIA
S-007-181_Q14139	2	Both	0.00746112	0.15624	Q14139	S-007-181	UBE4A
S-118-121_Q86UX2;Q86UX2-3	1	Both	0.0080498	0.130427	Q86UX2;Q86UX2-3	S-118-121	ITIH5
S-229-081_Q9UNF0	1	Both	0.00799318	0.17124	Q9UNF0	S-229-081	PACSIN2
S-003-235_H0YND0	2	Both	0.00742307	0.14595	H0YND0	S-003-235	FBN1
S-128-080_O14960	2	Both	0.00741664	0.14417	O14960	S-128-080	LECT2
S-007-181_P03950	2	Both	0.00740234	0.135027	P03950	S-007-181	ANG
S-128-080_O75787	1	Both	0.00792406	0.159653	O75787	S-128-080	ATP6AP2
S-229-081_Q96IY4;Q96IY4-2	2	Both	0.0073492	0.122207	Q96IY4;Q96IY4-2	S-229-081	CPB2
S-007-181_Q9Y5X9	1	Both	0.00790341	0.16749	Q9Y5X9	S-007-181	LIPG
S-118-121_Q14766-2;Q14766-3;Q14766-4;Q14766-5;Q9NS15	2	Both	0.00733912	0.17304	Q14766-2;Q14766-3;Q14766-4;Q14766-5;Q9NS15	S-118-121	LTBP1;LTBP3
S-128-080_P68366;P68366-2	2	Both	0.00732982	0.15252	P68366;P68366-2	S-128-080	TUBA4A
S-003-235_P18085;P61204;P61204-2;P84085	2	Both	0.00730194	0.120817	P18085;P61204;P61204-2;P84085	S-003-235	ARF3;ARF4;ARF5
S-118-121_P18206;P18206-2	1	Both	0.00789501	0.26576	P18206;P18206-2	S-118-121	VCL
S-007-181_P48061;P48061-2;P48061-3;P48061-4;P48061-5;P48061-6	2	Both	0.00726911	0.15735	P48061;P48061-2;P48061-3;P48061-4;P48061-5;P48061-6	S-007-181	CXCL12
S-229-081_Q9H1Z8	1	Both	0.00787018	0.229657	Q9H1Z8	S-229-081	C2orf40
S-003-235_P61006	2	Both	0.00721275	0.165047	P61006	S-003-235	RAB8A
S-118-121_P50570;P50570-3;P50570-5;Q9UQ16-2;Q9UQ16-3	1	Both	0.00774527	0.17907	P50570;P50570-3;P50570-5;Q9UQ16-2;Q9UQ16-3	S-118-121	DNM2;DNM3
S-118-121_Q9NQ79;Q9NQ79-2	1	Both	0.0077106	0.150467	Q9NQ79;Q9NQ79-2	S-118-121	CRTAC1
S-003-235_P27105;P27105-2	2	Both	0.00720066	0.14894	P27105;P27105-2	S-003-235	STOM
S-128-080_P21399	1	Both	0.00768812	0.17268	P21399	S-128-080	ACO1
S-128-080_P06733-2	1	Both	0.00768732	0.156793	P06733-2	S-128-080	ENO1
S-118-121_P0DJD1	2	Both	0.00719518	0.12234	P0DJD1	S-118-121	RGPD2
S-229-081_P16671	1	Both	0.00759349	0.238827	P16671	S-229-081	CD36
S-003-235_P68104	1	Both	0.00759118	0.18749	P68104	S-003-235	EEF1A1
S-128-080_P19827	2	Both	0.00718077	0.138087	P19827	S-128-080	ITIH1
S-229-081_M0R0Q9	1	Both	0.00758716	0.177733	M0R0Q9	S-229-081	C3
S-003-235_P78347;P78347-3;P78347-4	2	Both	0.00717454	0.1526	P78347;P78347-3;P78347-4	S-003-235	GTF2I
S-229-081_O43516;O43516-3	2	Both	0.00716747	0.178253	O43516;O43516-3	S-229-081	WIPF1
S-007-181_Q9Y6R4-2	1	Both	0.00756666	0.19004	Q9Y6R4-2	S-007-181	MAP3K4
S-003-235_A0A0C4DH67	2	Both	0.00716664	0.0932733	A0A0C4DH67	S-003-235	IGKV1-8
S-007-181_P41218	2	Both	0.00716619	0.158173	P41218	S-007-181	MNDA
S-003-235_Q8IWU5;Q8IWU5-2	1	Both	0.00756585	0.194777	Q8IWU5;Q8IWU5-2	S-003-235	SULF2
S-128-080_P55056	2	Both	0.00714182	0.17164	P55056	S-128-080	APOC4
S-007-181_P29122;P29122-2;P29122-6;P29122-7	1	Both	0.00754634	0.12282	P29122;P29122-2;P29122-6;P29122-7	S-007-181	PCSK6
S-229-081_Q6UY14;Q6UY14-3	2	Both	0.00714047	0.146847	Q6UY14;Q6UY14-3	S-229-081	ADAMTSL4
S-229-081_A0A0C4DH25	2	Both	0.00712589	0.0869933	A0A0C4DH25	S-229-081	IGKV3D-20
S-229-081_Q08397	2	Both	0.0071247	0.09855	Q08397	S-229-081	LOXL1
S-003-235_P00746	2	Both	0.00703213	0.118103	P00746	S-003-235	CFD
S-229-081_P02545;P02545-5	1	Both	0.00740635	0.09208	P02545;P02545-5	S-229-081	LMNA
S-229-081_J3KNB4	1	Both	0.0073976	0.16176	J3KNB4	S-229-081	CAMP
S-229-081_P49746	2	Both	0.00702645	0.103557	P49746	S-229-081	THBS3
S-229-081_J3KTH7	1	Both	0.00736903	0.234433	J3KTH7	S-229-081	FHOD1
S-003-235_Q92954;Q92954-3;Q92954-6	2	Both	0.00701949	0.132687	Q92954;Q92954-3;Q92954-6	S-003-235	PRG4
S-007-181_P23471;P23471-2	1	Both	0.00731712	0.10372	P23471;P23471-2	S-007-181	PTPRZ1
S-007-181_G3V2B9	1	Both	0.00726245	0.11128	G3V2B9	S-007-181	SERPINA1
S-003-235_P46940;Q13576;Q13576-2;Q13576-3	1	Both	0.00721805	0.175923	P46940;Q13576;Q13576-2;Q13576-3	S-003-235	IQGAP1;IQGAP2
S-007-181_Q9NRB3	1	Both	0.00719445	0.124587	Q9NRB3	S-007-181	CHST12
S-118-121_P15311;P26038;P35241;P35241-3;P35241-5	1	Both	0.00717112	0.174383	P15311;P26038;P35241;P35241-3;P35241-5	S-118-121	EZR;MSN;RDX
S-118-121_Q9BTC0	2	Both	0.00699532	0.148207	Q9BTC0	S-118-121	DIDO1
S-003-235_Q15262;Q15262-2;Q15262-3;Q15262-4	2	Both	0.0069855	0.11377	Q15262;Q15262-2;Q15262-3;Q15262-4	S-003-235	PTPRK
S-229-081_O95445;O95445-2	1	Both	0.00716664	0.12225	O95445;O95445-2	S-229-081	APOM
S-003-235_P68104;P68104-2	1	Both	0.00710136	0.156027	P68104;P68104-2	S-003-235	EEF1A1
S-007-181_P62820;Q9H0U4	2	Both	0.00696926	0.133043	P62820;Q9H0U4	S-007-181	RAB1A;RAB1B
S-128-080_P61225	1	Both	0.00699891	0.152993	P61225	S-128-080	RAP2B
S-229-081_P05388	1	Both	0.00696849	0.18477	P05388	S-229-081	RPLP0
S-003-235_P01019	2	Both	0.00695222	0.08006	P01019	S-003-235	AGT
S-003-235_A2VEC9	1	Both	0.00696145	0.174627	A2VEC9	S-003-235	SSPO
S-128-080_P02786	2	Both	0.0069452	0.28712	P02786	S-128-080	TFRC
S-003-235_Q9BYJ0	2	Both	0.00694003	0.1964	Q9BYJ0	S-003-235	FGFBP2
S-003-235_Q9Y4L1	1	Both	0.00693738	0.143763	Q9Y4L1	S-003-235	HYOU1
S-128-080_P04264;P35908;Q7Z794	2	Both	0.00693181	0.08294	P04264;P35908;Q7Z794	S-128-080	KRT1;KRT2;KRT77
S-128-080_P19086	2	Both	0.00691318	0.17292	P19086	S-128-080	GNAZ
S-007-181_P02787	2	Both	0.00690172	0.1327	P02787	S-007-181	TF
S-128-080_Q2TV78	1	Both	0.00693605	0.1073	Q2TV78	S-128-080	MST1L
S-118-121_K7EJT5;K7ELC4;K7EMH1;K7EP65;K7ERI7	2	Both	0.00683753	0.171127	K7EJT5;K7ELC4;K7EMH1;K7EP65;K7ERI7	S-118-121	RPL22
S-118-121_Q15080	2	Both	0.00683048	0.1707	Q15080	S-118-121	NCF4
S-128-080_Q96RD9;Q96RD9-3	1	Both	0.00683094	0.118653	Q96RD9;Q96RD9-3	S-128-080	FCRL5
S-118-121_Q7L3B6	1	Both	0.00681822	0.169747	Q7L3B6	S-118-121	CDC37L1
S-128-080_P01008	1	Both	0.00676445	0.098	P01008	S-128-080	SERPINC1
S-128-080_O60234;P60983	2	Both	0.0068263	0.202347	O60234;P60983	S-128-080	GMFB;GMFG
S-003-235_O00160	1	Both	0.00676307	0.187887	O00160	S-003-235	MYO1F
S-128-080_M0QXZ3	1	Both	0.00673523	0.175127	M0QXZ3	S-128-080	C3
S-118-121_C9JDE9	2	Both	0.00682483	0.17624	C9JDE9	S-118-121	ACAA1
S-128-080_Q92619	1	Both	0.00673397	0.13061	Q92619	S-128-080	ARHGAP45
S-128-080_O00391	1	Both	0.00672953	0.11514	O00391	S-128-080	QSOX1
S-118-121_P01768;P0DP03	1	Both	0.0066759	0.10232	P01768;P0DP03	S-118-121	IGHV3-30;IGHV3-30-5
S-003-235_P06396	1	Both	0.00665073	0.150727	P06396	S-003-235	GSN
S-128-080_Q9ULV4	1	Both	0.00663844	0.15742	Q9ULV4	S-128-080	CORO1C
S-003-235_P62304	1	Both	0.00659436	0.14552	P62304	S-003-235	SNRPE
S-229-081_Q13433	2	Both	0.00682457	0.213487	Q13433	S-229-081	SLC39A6
S-229-081_P00739	2	Both	0.00678005	0.154467	P00739	S-229-081	HPR
S-007-181_P04278;P04278-2;P04278-5	2	Both	0.00666576	0.134713	P04278;P04278-2;P04278-5	S-007-181	SHBG
S-118-121_P17655-2	2	Both	0.00665642	0.19234	P17655-2	S-118-121	CAPN2
S-229-081_P26373	1	Both	0.00656507	0.11856	P26373	S-229-081	RPL13
S-128-080_Q05707-3	1	Both	0.00655694	0.112533	Q05707-3	S-128-080	COL14A1
S-128-080_P02760	1	Both	0.0065495	0.10372	P02760	S-128-080	AMBP
S-229-081_Q16555;Q16555-2	2	Both	0.00665105	0.20742	Q16555;Q16555-2	S-229-081	DPYSL2
S-007-181_P23381	1	Both	0.00654824	0.10926	P23381	S-007-181	WARS
S-007-181_P16452-2	2	Both	0.00660655	0.17802	P16452-2	S-007-181	EPB42
S-118-121_Q15019-2;Q15019-3	1	Both	0.00653456	0.164803	Q15019-2;Q15019-3	S-118-121	2024-09-02
S-003-235_P11234	2	Both	0.00660006	0.15293	P11234	S-003-235	RALB
S-118-121_P30050	1	Both	0.00653332	0.16371	P30050	S-118-121	RPL12
S-007-181_Q92973;Q92973-3	2	Both	0.00655212	0.188707	Q92973;Q92973-3	S-007-181	TNPO1
S-007-181_P98095-2	2	Both	0.00653104	0.335233	P98095-2	S-007-181	FBLN2
S-128-080_P02763;P19652	2	Both	0.00652487	0.108237	P02763;P19652	S-128-080	ORM1;ORM2
S-229-081_Q96DB5	2	Both	0.00647325	0.159697	Q96DB5	S-229-081	RMDN1
S-007-181_O14791-2	1	Both	0.0065161	0.13484	O14791-2	S-007-181	APOL1
S-007-181_Q9BXJ4	1	Both	0.00651409	0.13158	Q9BXJ4	S-007-181	C1QTNF3
S-118-121_E7EW14	2	Both	0.00646205	0.133467	E7EW14	S-118-121	LPL
S-007-181_P29122;P29122-2;P29122-7	1	Both	0.0064749	0.10896	P29122;P29122-2;P29122-7	S-007-181	PCSK6
S-118-121_P05164-2	2	Both	0.00645001	0.128523	P05164-2	S-118-121	MPO
S-128-080_H0YJ11;H0YJW3	2	Both	0.00644913	0.212313	H0YJ11;H0YJW3	S-128-080	ACTN1
S-128-080_B9A064;P0CF74;P0CG04	2	Both	0.00644746	0.10692	B9A064;P0CF74;P0CG04	S-128-080	IGLC1;IGLC6;IGLL5
S-003-235_P01859	2	Both	0.00644277	0.1393	P01859	S-003-235	IGHG2
S-007-181_Q12805;Q12805-2;Q12805-3;Q12805-4	2	Both	0.00642714	0.11426	Q12805;Q12805-2;Q12805-3;Q12805-4	S-007-181	EFEMP1
S-007-181_Q9BXN1	1	Both	0.00646252	0.119407	Q9BXN1	S-007-181	ASPN
S-118-121_P52566	2	Both	0.00642483	0.209723	P52566	S-118-121	ARHGDIB
S-007-181_P07437	1	Both	0.00641818	0.193497	P07437	S-007-181	TUBB
S-118-121_P35475;P35475-2	1	Both	0.00639891	0.12831	P35475;P35475-2	S-118-121	IDUA
S-007-181_P10124	2	Both	0.00642072	0.09134	P10124	S-007-181	SRGN
S-128-080_P25774	1	Both	0.00639249	0.112363	P25774	S-128-080	CTSS
S-007-181_P02747	2	Both	0.00637479	0.08698	P02747	S-007-181	C1QC
S-128-080_P62330	2	Both	0.00633246	0.167593	P62330	S-128-080	ARF6
S-118-121_Q96C24	1	Both	0.00634653	0.15512	Q96C24	S-118-121	SYTL4
S-007-181_Q92743	2	Both	0.00631867	0.13695	Q92743	S-007-181	HTRA1
S-118-121_O14979;Q14103;Q14103-3	1	Both	0.00631667	0.3146	O14979;Q14103;Q14103-3	S-118-121	HNRNPD;HNRNPDL
S-128-080_A0A075B7D8	2	Both	0.00630391	0.11189	A0A075B7D8	S-128-080	IGHV3OR15-7
S-128-080_Q8N163;Q8N163-2	2	Both	0.00629809	0.16855	Q8N163;Q8N163-2	S-128-080	CCAR2
S-128-080_P51149	2	Both	0.00629619	0.13171	P51149	S-128-080	RAB7A
S-007-181_Q13576	2	Both	0.00629182	0.10311	Q13576	S-007-181	IQGAP2
S-229-081_P59665;P59666	2	Both	0.00629062	0.10474	P59665;P59666	S-229-081	DEFA1B;DEFA3
S-229-081_P30050	1	Both	0.00631353	0.145327	P30050	S-229-081	RPL12
S-007-181_Q9H2K8	2	Both	0.00628103	0.142107	Q9H2K8	S-007-181	TAOK3
S-229-081_O43707;O43707-2;O43707-3;P12814-3;P12814-4	1	Both	0.00629687	0.182357	O43707;O43707-2;O43707-3;P12814-3;P12814-4	S-229-081	ACTN1;ACTN4
S-128-080_Q8TCE1	1	Both	0.0062964	0.102933	Q8TCE1	S-128-080	SERPINC1
S-007-181_P01127;P01127-2	2	Both	0.00613676	0.09347	P01127;P01127-2	S-007-181	PDGFB
S-007-181_P78539	2	Both	0.00613186	0.108247	P78539	S-007-181	SRPX
S-229-081_O14791-2	1	Both	0.00627291	0.116713	O14791-2	S-229-081	APOL1
S-003-235_Q8NCH0	2	Both	0.0061084	0.138613	Q8NCH0	S-003-235	CHST14
S-118-121_Q75N90	2	Both	0.00610802	0.11818	Q75N90	S-118-121	FBN3
S-003-235_P09871;P48740-4	2	Both	0.00610424	0.13034	P09871;P48740-4	S-003-235	C1S;MASP1
S-007-181_P30048-2	2	Both	0.00610303	0.15888	P30048-2	S-007-181	PRDX3
S-003-235_A8MVU1	1	Both	0.00627177	0.19974	A8MVU1	S-003-235	NCF1C
S-229-081_O60279	2	Both	0.0060969	0.190447	O60279	S-229-081	SUSD5
S-128-080_A0A3B3IQ51	2	Both	0.00609667	0.09689	A0A3B3IQ51	S-128-080	CFHR2
S-003-235_P06733;P09104;P09104-2;P13929;P13929-3	2	Both	0.00606242	0.107037	P06733;P09104;P09104-2;P13929;P13929-3	S-003-235	ENO1;ENO2;ENO3
S-118-121_P06733;P06733-2;P09104;P09104-2;P13929;P13929-3	2	Both	0.00605802	0.0911	P06733;P06733-2;P09104;P09104-2;P13929;P13929-3	S-118-121	ENO1;ENO2;ENO3
S-007-181_A0A096LPE2	2	Both	0.00605488	0.119653	A0A096LPE2	S-007-181	SAA2-SAA4
S-007-181_P29350-3	2	Both	0.00597784	0.1593	P29350-3	S-007-181	PTPN6
S-003-235_P09651;P09651-2	2	Both	0.00597574	0.12092	P09651;P09651-2	S-003-235	HNRNPA1
S-229-081_Q9Y274	1	Both	0.00625448	0.110013	Q9Y274	S-229-081	ST3GAL6
S-007-181_Q92930	2	Both	0.00596293	0.168313	Q92930	S-007-181	RAB8B
S-229-081_Q92743	1	Both	0.00625205	0.10287	Q92743	S-229-081	HTRA1
S-118-121_P04264	2	Both	0.00596094	0.18443	P04264	S-118-121	KRT1
S-007-181_P62191;P62191-2	2	Both	0.00595843	0.18885	P62191;P62191-2	S-007-181	PSMC1
S-003-235_Q6EEV4;Q6EEV4-2	1	Both	0.0062463	0.10722	Q6EEV4;Q6EEV4-2	S-003-235	POLR2M
S-007-181_P35579;P35580;P35580-4	1	Both	0.00623142	0.15088	P35579;P35580;P35580-4	S-007-181	MYH10;MYH9
S-007-181_P00367	2	Both	0.00595836	0.07768	P00367	S-007-181	GLUD1
S-007-181_P29279-2	2	Both	0.0059562	0.09986	P29279-2	S-007-181	CCN2
S-229-081_P35542	2	Both	0.00587581	0.1235	P35542	S-229-081	SAA4
S-229-081_P29122;P29122-2;P29122-6;P29122-7	2	Both	0.00587453	0.08338	P29122;P29122-2;P29122-6;P29122-7	S-229-081	PCSK6
S-229-081_P00746	2	Both	0.00587262	0.08972	P00746	S-229-081	CFD
S-229-081_P35443	2	Both	0.00585049	0.08933	P35443	S-229-081	THBS4
S-229-081_P49746	1	Both	0.00620114	0.11186	P49746	S-229-081	THBS3
S-007-181_P06681-3	2	Both	0.00584743	0.08712	P06681-3	S-007-181	C2
S-007-181_P24534;P29692-2;P29692-3	2	Both	0.00584051	0.0945733	P24534;P29692-2;P29692-3	S-007-181	EEF1B2;EEF1D
S-118-121_Q6UXH0	2	Both	0.0058399	0.11574	Q6UXH0	S-118-121	ANGPTL8
S-128-080_Q9NVA2-2	1	Both	0.00616855	0.15503	Q9NVA2-2	S-128-080	2024-09-11
S-003-235_Q9Y6W3	2	Both	0.00579745	0.163827	Q9Y6W3	S-003-235	CAPN7
S-003-235_P46783	1	Both	0.00615016	0.213053	P46783	S-003-235	RPS10
S-007-181_M0R0Q9	2	Both	0.00576968	0.08634	M0R0Q9	S-007-181	C3
S-007-181_P05067-11	1	Both	0.00614423	0.162477	P05067-11	S-007-181	APP
S-128-080_P40227;P40227-2	1	Both	0.00610152	0.146413	P40227;P40227-2	S-128-080	CCT6A
S-007-181_P14550	2	Both	0.00576823	0.128893	P14550	S-007-181	AKR1A1
S-229-081_J3QLI9	2	Both	0.00575945	0.21447	J3QLI9	S-229-081	SNRPD1
S-007-181_O15498	2	Both	0.00575066	0.0933	O15498	S-007-181	YKT6
S-007-181_Q01628;Q01629	2	Both	0.00573759	0.08698	Q01628;Q01629	S-007-181	IFITM2;IFITM3
S-229-081_O75439	1	Both	0.00607285	0.216153	O75439	S-229-081	PMPCB
S-128-080_Q8IZ81	1	Both	0.00606181	0.127767	Q8IZ81	S-128-080	ELMOD2
S-128-080_Q15942;Q15942-2	1	Both	0.0060351	0.143833	Q15942;Q15942-2	S-128-080	ZYX
S-118-121_P63267	2	Both	0.0057288	0.08032	P63267	S-118-121	ACTG2
S-118-121_Q9BWP8-10;Q9BWP8-5;Q9BWP8-6;Q9BWP8-7;Q9BWP8-9	2	Both	0.00571902	0.101193	Q9BWP8-10;Q9BWP8-5;Q9BWP8-6;Q9BWP8-7;Q9BWP8-9	S-118-121	COLEC11
S-229-081_Q2TV78	1	Both	0.00603085	0.12289	Q2TV78	S-229-081	MST1L
S-128-080_A0A0B4J2B5	2	Both	0.00571885	0.08698	A0A0B4J2B5	S-128-080	IGHV3OR16-9
S-118-121_P27169	2	Both	0.00564417	0.0956867	P27169	S-118-121	PON1
S-007-181_Q9BW30	2	Both	0.00562687	0.08348	Q9BW30	S-007-181	TPPP3
S-003-235_Q86VM9	2	Both	0.00561984	0.0933	Q86VM9	S-003-235	ZC3H18
S-007-181_P26038;P35241;P35241-4;P35241-5	1	Both	0.00597517	0.10996	P26038;P35241;P35241-4;P35241-5	S-007-181	MSN;RDX
S-007-181_Q8IUX7	2	Both	0.00561236	0.09512	Q8IUX7	S-007-181	AEBP1
S-118-121_Q12805;Q12805-2;Q12805-3;Q12805-4;Q12805-5	1	Both	0.0059751	0.10146	Q12805;Q12805-2;Q12805-3;Q12805-4;Q12805-5	S-118-121	EFEMP1
S-003-235_P06702	2	Both	0.00560589	0.09665	P06702	S-003-235	S100A9
S-003-235_Q9HCB6	2	Both	0.00559029	0.0869933	Q9HCB6	S-003-235	SPON1
S-229-081_Q9H4M9	1	Both	0.00594177	0.118513	Q9H4M9	S-229-081	EHD1
S-003-235_O95714	2	Both	0.00558768	0.09328	O95714	S-003-235	HERC2
S-003-235_Q86UX7;Q86UX7-2	2	Both	0.00558161	0.07522	Q86UX7;Q86UX7-2	S-003-235	FERMT3
S-118-121_Q05707-3	1	Both	0.00593101	0.123753	Q05707-3	S-118-121	COL14A1
S-007-181_P41227;P41227-2	2	Both	0.00556808	0.13703	P41227;P41227-2	S-007-181	NAA10
S-003-235_P50583	2	Both	0.00556662	0.09366	P50583	S-003-235	NUDT2
S-007-181_A0A087WZR4;H0Y755;M9MML0	1	Both	0.00589255	0.19256	A0A087WZR4;H0Y755;M9MML0	S-007-181	FCGR3A;FCGR3B
S-118-121_P04156	1	Both	0.00589041	0.09936	P04156	S-118-121	PRNP
S-229-081_Q5BKZ1	2	Both	0.00554653	0.11921	Q5BKZ1	S-229-081	ZNF326
S-118-121_H0Y8L3;H0Y9D7	2	Both	0.005535	0.08926	H0Y8L3;H0Y9D7	S-118-121	TGFBI
S-229-081_P38606	2	Both	0.00552736	0.190083	P38606	S-229-081	ATP6V1A
S-003-235_P00367	1	Both	0.00586783	0.114107	P00367	S-003-235	GLUD1
S-007-181_P30740;P30740-2;P50452;P50453	1	Both	0.00583329	0.106797	P30740;P30740-2;P50452;P50453	S-007-181	SERPINB1;SERPINB8;SERPINB9
S-007-181_P20618	1	Both	0.00582606	0.138743	P20618	S-007-181	PSMB1
S-007-181_P42025;P61163	2	Both	0.00550862	0.109223	P42025;P61163	S-007-181	ACTR1A;ACTR1B
S-229-081_Q9UBX5	1	Both	0.00580299	0.128413	Q9UBX5	S-229-081	FBLN5
S-128-080_Q8IWU5;Q8IWU5-2	1	Both	0.00580281	0.117947	Q8IWU5;Q8IWU5-2	S-128-080	SULF2
S-118-121_P48061;P48061-2;P48061-3;P48061-4;P48061-5;P48061-6	2	Both	0.00548155	0.10213	P48061;P48061-2;P48061-3;P48061-4;P48061-5;P48061-6	S-118-121	CXCL12
S-118-121_Q7LDG7;Q7LDG7-4	1	Both	0.00572894	0.11217	Q7LDG7;Q7LDG7-4	S-118-121	RASGRP2
S-003-235_P68104;P68104-2	2	Both	0.00546332	0.07998	P68104;P68104-2	S-003-235	EEF1A1
S-007-181_Q8IUE6	2	Both	0.00545919	0.10517	Q8IUE6	S-007-181	HIST2H2AB
S-118-121_P12830	2	Both	0.0054583	0.10024	P12830	S-118-121	CDH1
S-128-080_P37802	1	Both	0.00572501	0.16808	P37802	S-128-080	TAGLN2
S-229-081_D6RE86	2	Both	0.00545573	0.09326	D6RE86	S-229-081	CP
S-229-081_Q96IY4	2	Both	0.00545295	0.119123	Q96IY4	S-229-081	CPB2
S-128-080_P08697	1	Both	0.00571141	0.11806	P08697	S-128-080	SERPINF2
S-118-121_P00558;P00558-2	1	Both	0.00570129	0.0826	P00558;P00558-2	S-118-121	PGK1
S-118-121_P55056	2	Both	0.00543773	0.09715	P55056	S-118-121	APOC4
S-229-081_Q12907	1	Both	0.00568908	0.112873	Q12907	S-229-081	LMAN2
S-229-081_P08603;P36980;P36980-2;Q03591	1	Both	0.00567848	0.111593	P08603;P36980;P36980-2;Q03591	S-229-081	CFH;CFHR1;CFHR2
S-003-235_Q08211	2	Both	0.00543201	0.1542	Q08211	S-003-235	DHX9
S-229-081_P19021-2	2	Both	0.005399	0.0908933	P19021-2	S-229-081	PAM
S-128-080_P02778	1	Both	0.00562369	0.13744	P02778	S-128-080	CXCL10
S-007-181_Q96NZ9-3	2	Both	0.00539609	0.0901633	Q96NZ9-3	S-007-181	PRAP1
S-229-081_A6XND1	2	Both	0.00536701	0.10087	A6XND1	S-229-081	IGFBP3
S-003-235_P60709;P63261	2	Both	0.00536664	0.10278	P60709;P63261	S-003-235	ACTB;ACTG1
S-229-081_Q9H4B7	2	Both	0.00536068	0.09387	Q9H4B7	S-229-081	TUBB1
S-007-181_P68366;Q9BQE3	2	Both	0.00535824	0.0893	P68366;Q9BQE3	S-007-181	TUBA1C;TUBA4A
S-128-080_D6RD58	1	Both	0.00562057	0.117927	D6RD58	S-128-080	LECT2
S-128-080_Q8TC12-2	2	Both	0.00534578	0.417113	Q8TC12-2	S-128-080	RDH11
S-003-235_Q9UKU6	1	Both	0.00560405	0.161073	Q9UKU6	S-003-235	TRHDE
S-007-181_Q4KMQ2;Q4KMQ2-2	2	Both	0.0053187	0.204893	Q4KMQ2;Q4KMQ2-2	S-007-181	ANO6
S-007-181_O95793-3	2	Both	0.00528563	0.09328	O95793-3	S-007-181	STAU1
S-007-181_P68366;Q9NY65;Q9NY65-2	1	Both	0.00559939	0.10475	P68366;Q9NY65;Q9NY65-2	S-007-181	TUBA4A;TUBA8
S-128-080_P02549	2	Both	0.00528514	0.13824	P02549	S-128-080	SPTA1
S-128-080_B5MCW2;G5E9G0	2	Both	0.00526969	0.0908267	B5MCW2;G5E9G0	S-128-080	RPL3
S-229-081_P62277	1	Both	0.00555279	0.179123	P62277	S-229-081	RPS13
S-118-121_Q9NRA1-4	1	Both	0.00554891	0.100887	Q9NRA1-4	S-118-121	PDGFC
S-229-081_P02763	2	Both	0.00526016	0.136553	P02763	S-229-081	ORM1
S-007-181_Q8NES3;Q8NES3-3	2	Both	0.00525502	0.141567	Q8NES3;Q8NES3-3	S-007-181	LFNG
S-229-081_P06733;P09104;P09104-2;P13929;P13929-3	1	Both	0.00551493	0.14633	P06733;P09104;P09104-2;P13929;P13929-3	S-229-081	ENO1;ENO2;ENO3
S-118-121_Q86SE5	2	Both	0.00524302	0.146787	Q86SE5	S-118-121	RALYL
S-128-080_P06733;P06733-2;P09104;P09104-2;P13929;P13929-3	1	Both	0.00551249	0.174573	P06733;P06733-2;P09104;P09104-2;P13929;P13929-3	S-128-080	ENO1;ENO2;ENO3
S-007-181_P68371;Q13509;Q13509-2	1	Both	0.00550262	0.121287	P68371;Q13509;Q13509-2	S-007-181	TUBB3;TUBB4B
S-007-181_P31943;P52597;P55795	2	Both	0.00523482	0.07998	P31943;P52597;P55795	S-007-181	HNRNPF;HNRNPH1;HNRNPH2
S-229-081_K7EJB9	2	Both	0.00521736	0.09326	K7EJB9	S-229-081	CALR
S-003-235_Q12906;Q12906-2;Q12906-3;Q12906-4;Q12906-5;Q12906-6;Q12906-7	1	Both	0.00548551	0.10474	Q12906;Q12906-2;Q12906-3;Q12906-4;Q12906-5;Q12906-6;Q12906-7	S-003-235	ILF3
S-118-121_P02741	1	Both	0.00545066	0.12756	P02741	S-118-121	CRP
S-007-181_Q53T59	1	Both	0.00543202	0.17609	Q53T59	S-007-181	HS1BP3
S-003-235_P27105	2	Both	0.00519705	0.13003	P27105	S-003-235	STOM
S-007-181_P08294	2	Both	0.00518613	0.100067	P08294	S-007-181	SOD3
S-007-181_Q9NRN5-2	2	Both	0.00517663	0.152107	Q9NRN5-2	S-007-181	OLFML3
S-229-081_Q9BQG2	1	Both	0.00542542	0.10351	Q9BQG2	S-229-081	NUDT12
S-003-235_H7BXS3	2	Both	0.00517614	0.806657	H7BXS3	S-003-235	PIP4K2A
S-007-181_P31948;P31948-2	1	Both	0.00542326	0.135607	P31948;P31948-2	S-007-181	STIP1
S-118-121_P26927	2	Both	0.00516927	0.0862533	P26927	S-118-121	MST1
S-003-235_P06681	2	Both	0.00515204	0.08437	P06681	S-003-235	C2
S-128-080_C9JV37	2	Both	0.00514242	0.0869933	C9JV37	S-128-080	F2
S-007-181_Q7LDG7;Q7LDG7-4	2	Both	0.0051309	0.10272	Q7LDG7;Q7LDG7-4	S-007-181	RASGRP2
S-003-235_Q6UXH9-2;Q6UXH9-3	1	Both	0.00541125	0.141603	Q6UXH9-2;Q6UXH9-3	S-003-235	PAMR1
S-118-121_Q8TEA8	1	Both	0.00536285	0.142807	Q8TEA8	S-118-121	DTD1
S-003-235_Q9NRN5;Q9NRN5-2	2	Both	0.00511494	0.1048	Q9NRN5;Q9NRN5-2	S-003-235	OLFML3
S-003-235_P15907-2	1	Both	0.00532661	0.105453	P15907-2	S-003-235	ST6GAL1
S-229-081_Q6NVY1;Q6NVY1-2	2	Both	0.00510462	0.100153	Q6NVY1;Q6NVY1-2	S-229-081	HIBCH
S-118-121_Q96BJ3;Q96BJ3-2	2	Both	0.00509002	0.209553	Q96BJ3;Q96BJ3-2	S-118-121	AIDA
S-128-080_P00338;P00338-3	1	Both	0.00530876	0.141933	P00338;P00338-3	S-128-080	LDHA
S-118-121_Q86VM9	2	Both	0.00507916	0.0889667	Q86VM9	S-118-121	ZC3H18
S-128-080_P30740	1	Both	0.00529965	0.106013	P30740	S-128-080	SERPINB1
S-003-235_O95155;O95155-3	2	Both	0.00507376	0.10184	O95155;O95155-3	S-003-235	UBE4B
S-007-181_P35555;P35556	2	Both	0.00507166	0.09862	P35555;P35556	S-007-181	FBN1;FBN2
S-229-081_P15311;P26038;P35241;P35241-4;P35241-5	1	Both	0.00529347	0.10148	P15311;P26038;P35241;P35241-4;P35241-5	S-229-081	EZR;MSN;RDX
S-128-080_D6RHD5;H0YA55	2	Both	0.00507113	0.07732	D6RHD5;H0YA55	S-128-080	ALB
S-007-181_P62249	1	Both	0.00529328	0.138397	P62249	S-007-181	RPS16
S-003-235_P09341;P19875;P19876	2	Both	0.00506431	0.124627	P09341;P19875;P19876	S-003-235	CXCL1;CXCL2;CXCL3
S-118-121_Q2TV78	2	Both	0.00504879	0.128867	Q2TV78	S-118-121	MST1L
S-007-181_A0A0A0MT66	2	Both	0.00503234	0.0937067	A0A0A0MT66	S-007-181	CHGB
S-128-080_P20962	2	Both	0.00502287	0.08258	P20962	S-128-080	PTMS
S-003-235_P27918	1	Both	0.00529138	0.1312	P27918	S-003-235	CFP
S-007-181_Q6E0U4	2	Both	0.00501606	0.10028	Q6E0U4	S-007-181	DMKN
S-118-121_P01042-3	1	Both	0.00527705	0.117333	P01042-3	S-118-121	KNG1
S-007-181_P19875;P19876	2	Both	0.0050158	0.09366	P19875;P19876	S-007-181	CXCL2;CXCL3
S-128-080_Q14134;Q14134-2	2	Both	0.00501378	0.08698	Q14134;Q14134-2	S-128-080	TRIM29
S-128-080_Q9NUL3	1	Both	0.00526171	0.114727	Q9NUL3	S-128-080	STAU2
S-007-181_H7C5E8	2	Both	0.00501296	0.0850333	H7C5E8	S-007-181	TF
S-003-235_P37802	1	Both	0.00524704	0.191007	P37802	S-003-235	TAGLN2
S-128-080_P00746	2	Both	0.00500166	0.0837	P00746	S-128-080	CFD
S-229-081_P47813	1	Both	0.00523363	0.09168	P47813	S-229-081	EIF1AX
S-229-081_P11021	1	Both	0.0052327	0.156373	P11021	S-229-081	HSPA5
S-118-121_O14773;O14773-2	2	Both	0.00500052	0.08918	O14773;O14773-2	S-118-121	TPP1
S-007-181_Q8N5J2	1	Both	0.00523146	0.108813	Q8N5J2	S-007-181	MINDY1
S-229-081_Q9BWP8-10;Q9BWP8-5;Q9BWP8-6;Q9BWP8-7	2	Both	0.00499761	0.0869933	Q9BWP8-10;Q9BWP8-5;Q9BWP8-6;Q9BWP8-7	S-229-081	COLEC11
S-128-080_P0C0L4	1	Both	0.00522424	0.09168	P0C0L4	S-128-080	C4A
S-003-235_H0YJW9	1	Both	0.00521633	0.09168	H0YJW9	S-003-235
S-007-181_P00167;P00167-2	1	Both	0.00520772	0.144287	P00167;P00167-2	S-007-181	CYB5A
S-118-121_P68036-2;P68036-3	1	Both	0.00515776	0.126727	P68036-2;P68036-3	S-118-121	UBE2L3
S-007-181_Q7Z6I6;Q7Z6I6-2	1	Both	0.00515603	0.233093	Q7Z6I6;Q7Z6I6-2	S-007-181	ARHGAP30
S-118-121_A0A0C4DH38	1	Both	0.00514613	0.11522	A0A0C4DH38	S-118-121	IGHV5-51
S-128-080_O94985;O94985-2	2	Both	0.00499164	0.1	O94985;O94985-2	S-128-080	CLSTN1
S-007-181_P68104;P68104-2	1	Both	0.00513176	0.0955	P68104;P68104-2	S-007-181	EEF1A1
S-007-181_Q9H4A3-4;Q9H4A3-5	1	Both	0.00513034	0.104027	Q9H4A3-4;Q9H4A3-5	S-007-181	WNK1
S-229-081_Q96RD9;Q96RD9-3	1	Both	0.00510838	0.10116	Q96RD9;Q96RD9-3	S-229-081	FCRL5
S-118-121_P02656	1	Both	0.00510702	0.104877	P02656	S-118-121	APOC3
S-003-235_P68366;P68366-2;Q6PEY2;Q9BQE3;Q9NY65;Q9NY65-2	2	Both	0.00498502	0.135953	P68366;P68366-2;Q6PEY2;Q9BQE3;Q9NY65;Q9NY65-2	S-003-235	TUBA1C;TUBA3E;TUBA4A;TUBA8
S-128-080_P22692-2	2	Both	0.00496712	0.0911	P22692-2	S-128-080	IGFBP4
S-118-121_A0A0C4DH25	1	Both	0.00509017	0.103683	A0A0C4DH25	S-118-121	IGKV3D-20
S-007-181_Q02952	2	Both	0.00496666	0.087	Q02952	S-007-181	AKAP12
S-003-235_P0DMV8;P0DMV8-2;P11021;P11142;P34931;P54652	1	Both	0.00508921	0.118073	P0DMV8;P0DMV8-2;P11021;P11142;P34931;P54652	S-003-235	HSPA1A;HSPA1L;HSPA2;HSPA5;HSPA8
S-007-181_Q8IZP0-12;Q8IZP0-6;Q8IZP0-7;Q8IZP0-9;Q9NYB9;Q9NYB9-3;Q9NYB9-4	1	Both	0.0050387	0.103487	Q8IZP0-12;Q8IZP0-6;Q8IZP0-7;Q8IZP0-9;Q9NYB9;Q9NYB9-3;Q9NYB9-4	S-007-181	ABI1;ABI2
S-118-121_A0A1B0GTC6	2	Both	0.0049553	0.09986	A0A1B0GTC6	S-118-121	C3orf85
S-007-181_P50914	1	Both	0.00499297	0.1572	P50914	S-007-181	RPL14
S-007-181_Q12884	1	Both	0.00496252	0.10769	Q12884	S-007-181	FAP
S-229-081_Q14847;Q14847-2	2	Both	0.00494922	0.0936467	Q14847;Q14847-2	S-229-081	LASP1
S-229-081_P07437;P68371	1	Both	0.00490992	0.09216	P07437;P68371	S-229-081	TUBB;TUBB4B
S-128-080_P30740	2	Both	0.00494656	0.1068	P30740	S-128-080	SERPINB1
S-229-081_Q9Y2S6	1	Both	0.00489858	0.10778	Q9Y2S6	S-229-081	TMA7
S-003-235_Q6ZQQ2	1	Both	0.0048969	0.10643	Q6ZQQ2	S-003-235	SPATA31D1
S-118-121_O60844	2	Both	0.00493714	0.08698	O60844	S-118-121	ZG16
S-229-081_H0YH81	1	Both	0.00486315	0.153533	H0YH81	S-229-081	ATP5F1B
S-003-235_P60866;P60866-2	2	Both	0.00491655	0.10904	P60866;P60866-2	S-003-235	RPS20
S-003-235_Q9NRY5	2	Both	0.00491059	0.27786	Q9NRY5	S-003-235	FAM114A2
S-229-081_P00387;P00387-2	1	Both	0.00485104	0.118733	P00387;P00387-2	S-229-081	CYB5R3
S-003-235_P33908-2	1	Both	0.00483742	0.10331	P33908-2	S-003-235	MAN1A1
S-118-121_P00747	2	Both	0.00490103	0.0856	P00747	S-118-121	PLG
S-229-081_Q14008;Q14008-2;Q14008-3	1	Both	0.00483555	0.120873	Q14008;Q14008-2;Q14008-3	S-229-081	CKAP5
S-128-080_P47756-2	1	Both	0.00483257	0.110013	P47756-2	S-128-080	CAPZB
S-118-121_Q9Y6R7	2	Both	0.00489107	0.09062	Q9Y6R7	S-118-121	FCGBP
S-003-235_P06396-4	1	Both	0.00480414	0.11829	P06396-4	S-003-235	GSN
S-229-081_P48740-2	2	Both	0.00488774	0.09066	P48740-2	S-229-081	MASP1
S-229-081_P13611-2	2	Both	0.00488016	0.08698	P13611-2	S-229-081	VCAN
S-118-121_P02748	1	Both	0.00479946	0.07876	P02748	S-118-121	C9
S-003-235_P62888	1	Both	0.00479121	0.0960533	P62888	S-003-235	RPL30
S-003-235_Q00839-2	2	Both	0.00486777	0.08206	Q00839-2	S-003-235	HNRNPU
S-128-080_O95714	1	Both	0.0047784	0.10858	O95714	S-128-080	HERC2
S-128-080_P00751	1	Both	0.00477324	0.07888	P00751	S-128-080	CFB
S-229-081_H0YEG8;Q2L696	2	Both	0.00486718	0.107107	H0YEG8;Q2L696	S-229-081	NUCB2
S-128-080_P01042-3	1	Both	0.00475688	0.0976133	P01042-3	S-128-080	KNG1
S-003-235_P22692;P22692-2	2	Both	0.00485489	0.09147	P22692;P22692-2	S-003-235	IGFBP4
S-229-081_Q5QNW6-2	2	Both	0.00483854	0.0901	Q5QNW6-2	S-229-081	HIST2H2BF
S-128-080_O14791	1	Both	0.00474328	0.09962	O14791	S-128-080	APOL1
S-118-121_P61586	2	Both	0.00483795	0.09766	P61586	S-118-121	RHOA
S-229-081_P00558;P00558-2;P07205	1	Both	0.00473033	0.10298	P00558;P00558-2;P07205	S-229-081	PGK1;PGK2
S-128-080_Q8NI60	1	Both	0.00472645	0.1056	Q8NI60	S-128-080	COQ8A
S-118-121_P32119;Q06830	1	Both	0.00470031	0.08958	P32119;Q06830	S-118-121	PRDX1;PRDX2
S-128-080_Q2TV78	2	Both	0.00481712	0.09362	Q2TV78	S-128-080	MST1L
S-007-181_O75695	2	Both	0.00480321	0.13149	O75695	S-007-181	RP2
S-229-081_Q9P289;Q9P289-2;Q9Y6E0-2	2	Both	0.00479412	0.172533	Q9P289;Q9P289-2;Q9Y6E0-2	S-229-081	STK24;STK26
S-118-121_Q5TCZ1	2	Both	0.00478992	0.112733	Q5TCZ1	S-118-121	SH3PXD2A
S-003-235_P63241-2	2	Both	0.00478435	0.0841333	P63241-2	S-003-235	EIF5A
S-118-121_P61006	2	Both	0.00476849	0.09783	P61006	S-118-121	RAB8A
S-003-235_P01859	1	Both	0.00468734	0.089	P01859	S-003-235	IGHG2
S-003-235_Q9BPX6-4;Q9BPX6-5	2	Both	0.00476228	0.08698	Q9BPX6-4;Q9BPX6-5	S-003-235	MICU1
S-128-080_A0A0B4J1V6	1	Both	0.00463739	0.0788433	A0A0B4J1V6	S-128-080	IGHV3-73
S-007-181_O00187	2	Both	0.00472653	0.0864667	O00187	S-007-181	MASP2
S-229-081_H3BRJ9	1	Both	0.00462507	0.111053	H3BRJ9	S-229-081	CETP
S-128-080_P08493;P08493-2	2	Both	0.00472615	0.09474	P08493;P08493-2	S-128-080	MGP
S-003-235_A0A075B6S2;A2NJV5;P06310	2	Both	0.00471664	0.0971933	A0A075B6S2;A2NJV5;P06310	S-003-235	IGKV2-29;IGKV2-30;IGKV2D-29
S-128-080_P58107	1	Both	0.00461931	0.08616	P58107	S-128-080	EPPK1
S-007-181_P50583	1	Both	0.00461596	0.07876	P50583	S-007-181	NUDT2
S-007-181_P06681	2	Both	0.00471421	0.08968	P06681	S-007-181	C2
S-118-121_Q12797-3;Q12797-4	1	Both	0.00461048	0.103483	Q12797-3;Q12797-4	S-118-121	ASPH
S-003-235_P05121;P05121-2	1	Both	0.00459176	0.0715133	P05121;P05121-2	S-003-235	SERPINE1
S-229-081_P68366;P68366-2;Q9BQE3;Q9NY65;Q9NY65-2	2	Both	0.00470254	0.0910933	P68366;P68366-2;Q9BQE3;Q9NY65;Q9NY65-2	S-229-081	TUBA1C;TUBA4A;TUBA8
S-229-081_Q92841;Q92841-1;Q92841-2;Q92841-3	2	Both	0.00469311	0.171513	Q92841;Q92841-1;Q92841-2;Q92841-3	S-229-081	DDX17
S-003-235_P22090;P62701	1	Both	0.00455734	0.14808	P22090;P62701	S-003-235	RPS4X;RPS4Y1
S-003-235_D6RC73	2	Both	0.00468628	0.10007	D6RC73	S-003-235	CCL28
S-003-235_P08514	2	Both	0.00468568	0.09062	P08514	S-003-235	ITGA2B
S-003-235_P21333;P21333-2	2	Both	0.0046824	0.07998	P21333;P21333-2	S-003-235	FLNA
S-007-181_Q92688;Q92688-2	2	Both	0.00467395	0.191063	Q92688;Q92688-2	S-007-181	ANP32B
S-003-235_P00558;P07205	2	Both	0.00467197	0.0964233	P00558;P07205	S-003-235	PGK1;PGK2
S-128-080_O43390;O43390-3;O60506;O60506-3	2	Both	0.00465317	0.287513	O43390;O43390-3;O60506;O60506-3	S-128-080	HNRNPR;SYNCRIP
S-229-081_P07900-2;Q58FF6	1	Both	0.00452011	0.1081	P07900-2;Q58FF6	S-229-081	HSP90AA1;HSP90AB4P
S-003-235_P20742-2	2	Both	0.00465095	0.0836533	P20742-2	S-003-235	PZP
S-007-181_Q9UKZ9	2	Both	0.00464165	0.08922	Q9UKZ9	S-007-181	PCOLCE2
S-003-235_Q12905	1	Both	0.00451505	0.07278	Q12905	S-003-235	ILF2
S-118-121_O60313-13;O60313-2	2	Both	0.00462636	0.08736	O60313-13;O60313-2	S-118-121	OPA1
S-128-080_P35579;P35579-2;P35580;P35580-4;P35749;P35749-2;P35749-3;P35749-4	1	Both	0.00450201	0.114327	P35579;P35579-2;P35580;P35580-4;P35749;P35749-2;P35749-3;P35749-4	S-128-080	MYH10;MYH11;MYH9
S-003-235_P36955	1	Both	0.00449849	0.09412	P36955	S-003-235	SERPINF1
S-118-121_P11171;P11171-3	1	Both	0.00441912	0.11195	P11171;P11171-3	S-118-121	EPB41
S-003-235_P62318;P62318-2	1	Both	0.00440939	0.14523	P62318;P62318-2	S-003-235	SNRPD3
S-118-121_E9PGN7	1	Both	0.00439548	0.08474	E9PGN7	S-118-121	SERPING1
S-128-080_P50990-2	2	Both	0.00462536	0.28382	P50990-2	S-128-080	CCT8
S-003-235_P05164-2	2	Both	0.00461565	0.0993	P05164-2	S-003-235	MPO
S-003-235_P01344	1	Both	0.00435934	0.0863	P01344	S-003-235	IGF2
S-128-080_Q93084;Q93084-2;Q93084-3;Q93084-4;Q93084-5;Q93084-6;Q93084-7	1	Both	0.00435799	0.141887	Q93084;Q93084-2;Q93084-3;Q93084-4;Q93084-5;Q93084-6;Q93084-7	S-128-080	ATP2A3
S-118-121_Q16394	2	Both	0.00461224	0.102493	Q16394	S-118-121	EXT1
S-118-121_S4R400	1	Both	0.00434666	0.13584	S4R400	S-118-121	FOCAD
S-007-181_E9PP11	2	Both	0.00460871	0.09326	E9PP11	S-007-181	NPEPPS
S-003-235_P02749	1	Both	0.00433202	0.103273	P02749	S-003-235	APOH
S-118-121_P01768;P0DP03	2	Both	0.00458657	0.08922	P01768;P0DP03	S-118-121	IGHV3-30;IGHV3-30-5
S-003-235_Q5TBF5	1	Both	0.00431903	0.0712133	Q5TBF5	S-003-235	OGN
S-003-235_P00451;P00451-2	2	Both	0.00458265	0.08374	P00451;P00451-2	S-003-235	F8
S-007-181_Q8WWZ8	2	Both	0.00457217	0.10558	Q8WWZ8	S-007-181	OIT3
S-118-121_Q13614;Q13614-2	2	Both	0.00455795	0.14797	Q13614;Q13614-2	S-118-121	MTMR2
S-118-121_Q9UNW1	1	Both	0.00431587	0.10954	Q9UNW1	S-118-121	MINPP1
S-007-181_Q96IY4;Q96IY4-2	2	Both	0.00454579	0.0821	Q96IY4;Q96IY4-2	S-007-181	CPB2
S-118-121_F8WE98;Q60FE5	1	Both	0.00430766	0.10599	F8WE98;Q60FE5	S-118-121	FLNA
S-007-181_H0YB00	1	Both	0.00430257	0.10915	H0YB00	S-007-181	XYLT2
S-229-081_A0A3B3IQ51	1	Both	0.00429987	0.10662	A0A3B3IQ51	S-229-081	CFHR2
S-229-081_P06681	2	Both	0.00453399	0.09986	P06681	S-229-081	C2
S-118-121_P09871	2	Both	0.00453208	0.08894	P09871	S-118-121	C1S
S-229-081_Q6EEV4;Q6EEV4-2	2	Both	0.00452756	0.08736	Q6EEV4;Q6EEV4-2	S-229-081	POLR2M
S-007-181_Q9Y696	1	Both	0.00429394	0.122847	Q9Y696	S-007-181	CLIC4
S-007-181_P04066	2	Both	0.00452713	0.08698	P04066	S-007-181	FUCA1
S-128-080_P35908	2	Both	0.0045228	0.09715	P35908	S-128-080	KRT2
S-128-080_Q8IVT5;Q8IVT5-2;Q8IVT5-3;Q8IVT5-4	2	Both	0.00451406	0.122927	Q8IVT5;Q8IVT5-2;Q8IVT5-3;Q8IVT5-4	S-128-080	KSR1
S-118-121_P48059-4	1	Both	0.00428991	0.08302	P48059-4	S-118-121	LIMS1
S-118-121_P07357	1	Both	0.0042871	0.09898	P07357	S-118-121	C8A
S-118-121_P35579;P35579-2;P35749;P35749-2;P35749-3;P35749-4	2	Both	0.00450456	0.0861733	P35579;P35579-2;P35749;P35749-2;P35749-3;P35749-4	S-118-121	MYH11;MYH9
S-118-121_P78371;P78371-2	1	Both	0.00427835	0.1712	P78371;P78371-2	S-118-121	CCT2
S-229-081_Q00839;Q00839-2	1	Both	0.00426717	0.109913	Q00839;Q00839-2	S-229-081	HNRNPU
S-128-080_Q9H9S5	2	Both	0.00449856	0.330113	Q9H9S5	S-128-080	FKRP
S-007-181_Q12805;Q12805-3;Q12805-4;Q12805-5	2	Both	0.00447793	0.109533	Q12805;Q12805-3;Q12805-4;Q12805-5	S-007-181	EFEMP1
S-128-080_P27918	1	Both	0.00425883	0.07876	P27918	S-128-080	CFP
S-128-080_Q6PEY2;Q9BQE3	2	Both	0.00446951	0.0773	Q6PEY2;Q9BQE3	S-128-080	TUBA1C;TUBA3E
S-007-181_Q92522	2	Both	0.0044418	0.108827	Q92522	S-007-181	H1FX
S-007-181_O00391	2	Both	0.00443713	0.08718	O00391	S-007-181	QSOX1
S-128-080_A0A140TA29;A0A3B3ISA6	1	Both	0.00425704	0.07928	A0A140TA29;A0A3B3ISA6	S-128-080	C4B
S-118-121_P24666;P24666-3;P24666-4	2	Both	0.00442929	0.10311	P24666;P24666-3;P24666-4	S-118-121	ACP1
S-003-235_P15311;P26038;P35241;P35241-3;P35241-5	2	Both	0.00442791	0.0892733	P15311;P26038;P35241;P35241-3;P35241-5	S-003-235	EZR;MSN;RDX
S-118-121_P35241-4	1	Both	0.00424899	0.06448	P35241-4	S-118-121	RDX
S-229-081_P08238;P14625	1	Both	0.00422479	0.0826	P08238;P14625	S-229-081	HSP90AB1;HSP90B1
S-007-181_P07437;P68371;Q13509;Q13509-2;Q13885;Q9BUF5	2	Both	0.0044265	0.08348	P07437;P68371;Q13509;Q13509-2;Q13885;Q9BUF5	S-007-181	TUBB;TUBB2A;TUBB3;TUBB4B;TUBB6
S-128-080_P01024	1	Both	0.00421709	0.0825	P01024	S-128-080	C3
S-229-081_P01011	1	Both	0.0042155	0.08484	P01011	S-229-081	SERPINA3
S-003-235_P48061;P48061-2;P48061-3;P48061-4;P48061-5;P48061-6	2	Both	0.00440178	0.09575	P48061;P48061-2;P48061-3;P48061-4;P48061-5;P48061-6	S-003-235	CXCL12
S-128-080_O43707;P12814-3;P12814-4;P35609;Q08043	2	Both	0.00439437	0.07732	O43707;P12814-3;P12814-4;P35609;Q08043	S-128-080	ACTN1;ACTN2;ACTN3;ACTN4
S-229-081_Q8WZ42-12;Q8WZ42-2;Q8WZ42-7	1	Both	0.00421363	0.09168	Q8WZ42-12;Q8WZ42-2;Q8WZ42-7	S-229-081	TTN
S-128-080_P15880	1	Both	0.0042118	0.09246	P15880	S-128-080	RPS2
S-003-235_P22692	2	Both	0.0043908	0.0887	P22692	S-003-235	IGFBP4
S-003-235_A0A0A0MT01	1	Both	0.00418077	0.10218	A0A0A0MT01	S-003-235	GSN
S-007-181_Q8NBS9;Q8NBS9-2	2	Both	0.004389	0.10315	Q8NBS9;Q8NBS9-2	S-007-181	TXNDC5
S-003-235_P30050	1	Both	0.00416937	0.13621	P30050	S-003-235	RPL12
S-118-121_Q6UXH9-2;Q6UXH9-3	2	Both	0.00437926	0.0870467	Q6UXH9-2;Q6UXH9-3	S-118-121	PAMR1
S-118-121_P05164;P11678	2	Both	0.00435239	0.08294	P05164;P11678	S-118-121	EPX;MPO
S-229-081_O60264	2	Both	0.00434127	0.22816	O60264	S-229-081	SMARCA5
S-007-181_Q6Q788	1	Both	0.00413937	0.07415	Q6Q788	S-007-181	APOA5
S-007-181_P28066	2	Both	0.00433308	0.1065	P28066	S-007-181	PSMA5
S-118-121_P01042-2;P01042-3	1	Both	0.00412746	0.0719667	P01042-2;P01042-3	S-118-121	KNG1
S-118-121_P06727	2	Both	0.00432947	0.0777	P06727	S-118-121	APOA4
S-003-235_P14618;P14618-2	2	Both	0.00432029	0.0871	P14618;P14618-2	S-003-235	PKM
S-118-121_Q9Y4D8	2	Both	0.00431258	0.08564	Q9Y4D8	S-118-121	HECTD4
S-229-081_Q12965	1	Both	0.00412472	0.08196	Q12965	S-229-081	MYO1E
S-003-235_Q96IY4;Q96IY4-2	1	Both	0.00411712	0.10713	Q96IY4;Q96IY4-2	S-003-235	CPB2
S-128-080_P01008	2	Both	0.00430469	0.0946767	P01008	S-128-080	SERPINC1
S-003-235_P11217;P11217-2	2	Both	0.00425018	0.09994	P11217;P11217-2	S-003-235	PYGM
S-229-081_P00338;P00338-3	1	Both	0.0041147	0.12038	P00338;P00338-3	S-229-081	LDHA
S-003-235_P35637;P35637-2;Q92804;Q92804-2	2	Both	0.00423908	0.189347	P35637;P35637-2;Q92804;Q92804-2	S-003-235	FUS;TAF15
S-128-080_P55084;P55084-2	1	Both	0.00411193	0.09353	P55084;P55084-2	S-128-080	HADHB
S-003-235_P15880	2	Both	0.00423438	0.11124	P15880	S-003-235	RPS2
S-118-121_P62937	2	Both	0.00422821	0.07522	P62937	S-118-121	PPIA
S-229-081_A0A140T8Z8;A0A3B3ISX9	1	Both	0.00410067	0.07278	A0A140T8Z8;A0A3B3ISX9	S-229-081	TNXB
S-128-080_Q6PEY2;Q9BQE3;Q9NY65;Q9NY65-2	1	Both	0.00404535	0.07278	Q6PEY2;Q9BQE3;Q9NY65;Q9NY65-2	S-128-080	TUBA1C;TUBA3E;TUBA8
S-118-121_P42830	2	Both	0.00421173	0.0893	P42830	S-118-121	CXCL5
S-229-081_P39059	2	Both	0.00421063	0.0936333	P39059	S-229-081	COL15A1
S-003-235_P11171	1	Both	0.00402041	0.103293	P11171	S-003-235	EPB41
S-118-121_P43034	1	Both	0.00401291	0.07876	P43034	S-118-121	PAFAH1B1
S-118-121_P29122-2	2	Both	0.00420741	0.09722	P29122-2	S-118-121	PCSK6
S-229-081_P26368;P26368-2	1	Both	0.00399142	0.1506	P26368;P26368-2	S-229-081	U2AF2
S-007-181_K7EJ44	2	Both	0.00420044	0.08554	K7EJ44	S-007-181	PFN1
S-003-235_Q8WZ42-12;Q8WZ42-2;Q8WZ42-7	1	Both	0.00399073	0.06515	Q8WZ42-12;Q8WZ42-2;Q8WZ42-7	S-003-235	TTN
S-118-121_P06733;P06733-2	2	Both	0.00419106	0.0955933	P06733;P06733-2	S-118-121	ENO1
S-128-080_K7EJT5;K7ELC4;K7EMH1;K7EP65;K7ERI7	2	Both	0.00418259	0.08338	K7EJT5;K7ELC4;K7EMH1;K7EP65;K7ERI7	S-128-080	RPL22
S-007-181_P62249	2	Both	0.00415813	0.103427	P62249	S-007-181	RPS16
S-007-181_Q15165-3	2	Both	0.00414328	0.0836767	Q15165-3	S-007-181	PON2
S-003-235_H0YCY8	2	Both	0.00414173	0.09062	H0YCY8	S-003-235	CTSC
S-007-181_Q9Y6R4-2	2	Both	0.00414036	0.08736	Q9Y6R4-2	S-007-181	MAP3K4
S-118-121_P0CG04	2	Both	0.00413469	0.09344	P0CG04	S-118-121	IGLC1
S-007-181_Q12974;Q93096	2	Both	0.00413012	0.09112	Q12974;Q93096	S-007-181	PTP4A1;PTP4A2
S-229-081_Q9H2K8	1	Both	0.00397671	0.0977	Q9H2K8	S-229-081	TAOK3
S-229-081_P05160	2	Both	0.00412252	0.08568	P05160	S-229-081	F13B
S-128-080_P62805	2	Both	0.00411177	0.07998	P62805	S-128-080	HIST4H4
S-118-121_Q9BWP8-10;Q9BWP8-5;Q9BWP8-6;Q9BWP8-7;Q9BWP8-9	1	Both	0.00397586	0.0898433	Q9BWP8-10;Q9BWP8-5;Q9BWP8-6;Q9BWP8-7;Q9BWP8-9	S-118-121	COLEC11
S-128-080_P07203	1	Both	0.00396389	0.09376	P07203	S-128-080	GPX1
S-128-080_P60174	2	Both	0.00410698	0.130187	P60174	S-128-080	TPI1
S-128-080_Q8TEX9;Q8TEX9-2	1	Both	0.00395408	0.07278	Q8TEX9;Q8TEX9-2	S-128-080	IPO4
S-007-181_Q9NPG4	2	Both	0.00410526	0.0869933	Q9NPG4	S-007-181	PCDH12
S-007-181_A0A0C4DH72;A0A0C4DH73;P01597;P01611;P04432	1	Both	0.00393731	0.0912667	A0A0C4DH72;A0A0C4DH73;P01597;P01611;P04432	S-007-181	IGKV1-12;IGKV1-39;IGKV1-6;IGKV1D-12;IGKV1D-39
S-118-121_E9PI65	2	Both	0.00407591	0.0968267	E9PI65	S-118-121	HSPA8
S-128-080_P23467;P23467-3;Q16827;Q16827-2	2	Both	0.00406217	0.1253	P23467;P23467-3;Q16827;Q16827-2	S-128-080	PTPRB;PTPRO
S-007-181_P11233;P11234;P11234-2	1	Both	0.00391967	0.0532933	P11233;P11234;P11234-2	S-007-181	RALA;RALB
S-003-235_P01024	1	Both	0.00389267	0.07956	P01024	S-003-235	C3
S-007-181_E9PL37	1	Both	0.00388518	0.141043	E9PL37	S-007-181	CAPN1
S-007-181_Q9HCU0	2	Both	0.00405791	0.09324	Q9HCU0	S-007-181	CD248
S-128-080_P61247	1	Both	0.00386266	0.10598	P61247	S-128-080	RPS3A
S-229-081_Q15404	2	Both	0.00404795	0.0972333	Q15404	S-229-081	RSU1
S-128-080_P31946	1	Both	0.003852	0.10589	P31946	S-128-080	YWHAB
S-128-080_Q8IVT5;Q8IVT5-2;Q8IVT5-3;Q8IVT5-4	1	Both	0.00381118	0.0684267	Q8IVT5;Q8IVT5-2;Q8IVT5-3;Q8IVT5-4	S-128-080	KSR1
S-229-081_Q9Y6Y8;Q9Y6Y8-2	1	Both	0.00381024	0.10154	Q9Y6Y8;Q9Y6Y8-2	S-229-081	SEC23IP
S-003-235_Q9GZP0	2	Both	0.00401667	0.0938467	Q9GZP0	S-003-235	PDGFD
S-229-081_P39748	1	Both	0.00380819	0.157027	P39748	S-229-081	FEN1
S-003-235_P02788	2	Both	0.004004	0.0773	P02788	S-003-235	LTF
S-118-121_P78324-4	2	Both	0.00399919	0.09899	P78324-4	S-118-121	SIRPA
S-003-235_A5A3E0;P63267-2	2	Both	0.00398727	0.0773	A5A3E0;P63267-2	S-003-235	ACTG2;POTEF
S-128-080_Q9UJX2;Q9UJX2-3	2	Both	0.00397855	0.170377	Q9UJX2;Q9UJX2-3	S-128-080	CDC23
S-118-121_P01344	1	Both	0.0037942	0.06376	P01344	S-118-121	IGF2
S-007-181_Q6UXH8	2	Both	0.00392546	0.180013	Q6UXH8	S-007-181	CCBE1
S-118-121_P15311;P26038;P35241;P35241-4;P35241-5	1	Both	0.00378383	0.07876	P15311;P26038;P35241;P35241-4;P35241-5	S-118-121	EZR;MSN;RDX
S-003-235_P02008;P69905	2	Both	0.00388692	0.08328	P02008;P69905	S-003-235	HBA2;HBZ
S-118-121_P80511	2	Both	0.0038826	0.0788	P80511	S-118-121	S100A12
S-229-081_Q07666-2	1	Both	0.00376549	0.16109	Q07666-2	S-229-081	KHDRBS1
S-007-181_Q9C0H2;Q9C0H2-2;Q9C0H2-3	2	Both	0.00387386	0.09	Q9C0H2;Q9C0H2-2;Q9C0H2-3	S-007-181	TTYH3
S-007-181_Q00839-2	1	Both	0.00375863	0.204803	Q00839-2	S-007-181	HNRNPU
S-128-080_P01042;P01042-2;P01042-3	2	Both	0.00387373	0.0773	P01042;P01042-2;P01042-3	S-128-080	KNG1
S-007-181_Q8NDZ4;Q8NDZ4-2	1	Both	0.00372861	0.0675667	Q8NDZ4;Q8NDZ4-2	S-007-181	DIPK2A
S-229-081_P63241-2	1	Both	0.00372835	0.08302	P63241-2	S-229-081	EIF5A
S-128-080_P01768;P0DP03	1	Both	0.00372187	0.07033	P01768;P0DP03	S-128-080	IGHV3-30;IGHV3-30-5
S-229-081_O14791;O14791-2	1	Both	0.00371678	0.09174	O14791;O14791-2	S-229-081	APOL1
S-229-081_P35579-2;P35749;P35749-2;P35749-3;P35749-4	1	Both	0.00365703	0.07306	P35579-2;P35749;P35749-2;P35749-3;P35749-4	S-229-081	MYH11;MYH9
S-229-081_Q15555-3	2	Both	0.00386895	0.07998	Q15555-3	S-229-081	MAPRE2
S-007-181_O60888-3	1	Both	0.0036426	0.07152	O60888-3	S-007-181	CUTA
S-229-081_P06732	2	Both	0.00385773	0.0918533	P06732	S-229-081	CKM
S-229-081_P02776;P10720	1	Both	0.00361755	0.09842	P02776;P10720	S-229-081	PF4;PF4V1
S-229-081_P53621;P53621-2	2	Both	0.0038553	0.08698	P53621;P53621-2	S-229-081	COPA
S-003-235_Q53QZ3	1	Both	0.00360947	0.05948	Q53QZ3	S-003-235	ARHGAP15
S-007-181_Q9H4A3-4;Q9H4A3-5	2	Both	0.00385266	0.0872467	Q9H4A3-4;Q9H4A3-5	S-007-181	WNK1
S-007-181_Q9NQW7-2;Q9NQW7-3;Q9NQW7-4	1	Both	0.00360912	0.0746467	Q9NQW7-2;Q9NQW7-3;Q9NQW7-4	S-007-181	XPNPEP1
S-007-181_P20962	2	Both	0.00385143	0.09184	P20962	S-007-181	PTMS
S-128-080_Q9NY15	1	Both	0.0035963	0.0946967	Q9NY15	S-128-080	STAB1
S-003-235_O43491-4	1	Both	0.00359151	0.0731	O43491-4	S-003-235	EPB41L2
S-229-081_Q99733;Q99733-2	2	Both	0.00384669	0.08551	Q99733;Q99733-2	S-229-081	NAP1L4
S-118-121_P04196	2	Both	0.00384657	0.0877	P04196	S-118-121	HRG
S-118-121_H7BZ72	1	Both	0.00358919	0.13136	H7BZ72	S-118-121	NOP58
S-007-181_Q10471;Q10471-2	1	Both	0.00357338	0.0660867	Q10471;Q10471-2	S-007-181	GALNT2
S-003-235_C9J7V5	2	Both	0.00383707	0.07998	C9J7V5	S-003-235	CFP
S-003-235_P09382	2	Both	0.00383335	0.103243	P09382	S-003-235	LGALS1
S-007-181_P17844;P17844-2;Q92841;Q92841-1;Q92841-2;Q92841-3	2	Both	0.00382686	0.11206	P17844;P17844-2;Q92841;Q92841-1;Q92841-2;Q92841-3	S-007-181	DDX17;DDX5
S-128-080_Q9UEW3;Q9UEW3-2	2	Both	0.00381809	0.09326	Q9UEW3;Q9UEW3-2	S-128-080	MARCO
S-128-080_O75390	1	Both	0.00357059	0.100327	O75390	S-128-080	CS
S-128-080_P05556;P05556-2;P05556-3;P05556-4;P05556-5	1	Both	0.00354673	0.07278	P05556;P05556-2;P05556-3;P05556-4;P05556-5	S-128-080	ITGB1
S-229-081_P0C0L4-2	1	Both	0.00351778	0.08969	P0C0L4-2	S-229-081	C4A
S-118-121_Q8NES3;Q8NES3-3	2	Both	0.00380417	0.08564	Q8NES3;Q8NES3-3	S-118-121	LFNG
S-229-081_Q15555-3	1	Both	0.00351739	0.09174	Q15555-3	S-229-081	MAPRE2
S-229-081_H3BRJ9	2	Both	0.0037878	0.08714	H3BRJ9	S-229-081	CETP
S-229-081_P08237-2;P08237-3;P17858;P17858-2;Q01813;Q01813-2	2	Both	0.00377546	0.08592	P08237-2;P08237-3;P17858;P17858-2;Q01813;Q01813-2	S-229-081	PFKL;PFKM;PFKP
S-003-235_Q14103;Q14103-3	2	Both	0.00377537	0.07522	Q14103;Q14103-3	S-003-235	HNRNPD
S-128-080_Q9BQG2	1	Both	0.00349708	0.08302	Q9BQG2	S-128-080	NUDT12
S-128-080_Q00013;Q00013-2	2	Both	0.00377384	0.09326	Q00013;Q00013-2	S-128-080	MPP1
S-128-080_Q58FF3	1	Both	0.0034917	0.229947	Q58FF3	S-128-080	HSP90B2P
S-229-081_P01024	1	Both	0.00348188	0.0728	P01024	S-229-081	C3
S-003-235_Q9H6S0	2	Both	0.00374927	0.170273	Q9H6S0	S-003-235	YTHDC2
S-229-081_Q9UKU6	1	Both	0.00346959	0.14556	Q9UKU6	S-229-081	TRHDE
S-007-181_P07437;P68371	1	Both	0.00345825	0.07878	P07437;P68371	S-007-181	TUBB;TUBB4B
S-003-235_P11234-2	2	Both	0.00372986	0.08256	P11234-2	S-003-235	RALB
S-003-235_P62937	1	Both	0.00344686	0.111293	P62937	S-003-235	PPIA
S-128-080_Q9BXR6	2	Both	0.00372513	0.0950967	Q9BXR6	S-128-080	CFHR5
S-003-235_P18065	1	Both	0.00344376	0.0890933	P18065	S-003-235	IGFBP2
S-118-121_O00451;O00451-3	2	Both	0.00372036	0.17202	O00451;O00451-3	S-118-121	GFRA2
S-003-235_P10909-2;P10909-3	1	Both	0.00343171	0.07278	P10909-2;P10909-3	S-003-235	CLU
S-007-181_P23528	2	Both	0.00371431	0.08177	P23528	S-007-181	CFL1
S-229-081_P06753;P06753-2;P06753-5	1	Both	0.00340397	0.08516	P06753;P06753-2;P06753-5	S-229-081	TPM3
S-128-080_Q6EEV4;Q6EEV4-2	1	Both	0.00340067	0.242573	Q6EEV4;Q6EEV4-2	S-128-080	POLR2M
S-118-121_Q9H939	2	Both	0.00370987	0.0773	Q9H939	S-118-121	PSTPIP2
S-003-235_Q5TFM2	2	Both	0.00370985	0.09326	Q5TFM2	S-003-235	CFH
S-003-235_Q14103;Q14103-3	1	Both	0.00338337	0.09137	Q14103;Q14103-3	S-003-235	HNRNPD
S-007-181_P04899;P08754;P63096;P63096-2	2	Both	0.00369332	0.0885533	P04899;P08754;P63096;P63096-2	S-007-181	GNAI1;GNAI2;GNAI3
S-229-081_P26373	2	Both	0.00369305	0.0926633	P26373	S-229-081	RPL13
S-229-081_P04196	1	Both	0.0033782	0.08798	P04196	S-229-081	HRG
S-003-235_P62899;P62899-2;P62899-3	2	Both	0.00368671	0.08698	P62899;P62899-2;P62899-3	S-003-235	RPL31
S-118-121_A0A0A0MT01	1	Both	0.00337429	0.07326	A0A0A0MT01	S-118-121	GSN
S-007-181_P36578	2	Both	0.0036806	0.08968	P36578	S-007-181	RPL4
S-003-235_P62269	2	Both	0.00366191	0.07998	P62269	S-003-235	RPS18
S-007-181_Q9NUQ9	2	Both	0.00364951	0.08698	Q9NUQ9	S-007-181	FAM49B
S-128-080_Q9Y450	1	Both	0.00336419	0.129727	Q9Y450	S-128-080	HBS1L
S-229-081_F5H7G1	1	Both	0.00335295	0.05434	F5H7G1	S-229-081	C8B
S-128-080_Q6UXH8	1	Both	0.00335185	0.06112	Q6UXH8	S-128-080	CCBE1
S-007-181_O75955;O75955-2	2	Both	0.00362263	0.08564	O75955;O75955-2	S-007-181	FLOT1
S-229-081_Q15555-3;Q15555-5;Q15691	2	Both	0.00361771	0.08258	Q15555-3;Q15555-5;Q15691	S-229-081	MAPRE1;MAPRE2
S-229-081_Q86UX7	1	Both	0.00334978	0.07926	Q86UX7	S-229-081	FERMT3
S-118-121_Q9BU40-4	2	Both	0.00360275	0.08719	Q9BU40-4	S-118-121	CHRDL1
S-229-081_P04439;P05534;P30443;P30455;Q09160	1	Both	0.00334424	0.10816	P04439;P05534;P30443;P30455;Q09160	S-229-081	HLA-A
S-229-081_P35579;P35579-2;P35580;P35580-4;P35749;P35749-2;P35749-3;P35749-4	2	Both	0.00358921	0.07768	P35579;P35579-2;P35580;P35580-4;P35749;P35749-2;P35749-3;P35749-4	S-229-081	MYH10;MYH11;MYH9
S-118-121_P68366;P68366-2;Q6PEY2;Q9BQE3	2	Both	0.0035794	0.115873	P68366;P68366-2;Q6PEY2;Q9BQE3	S-118-121	TUBA1C;TUBA3E;TUBA4A
S-003-235_P55145	1	Both	0.00334222	0.09146	P55145	S-003-235	MANF
S-128-080_P12814-3;P12814-4;P35609;Q08043	1	Both	0.00330749	0.08953	P12814-3;P12814-4;P35609;Q08043	S-128-080	ACTN1;ACTN2;ACTN3
S-007-181_P14317	1	Both	0.00330202	0.08536	P14317	S-007-181	HCLS1
S-229-081_Q9HBI1	2	Both	0.00356738	0.08918	Q9HBI1	S-229-081	PARVB
S-118-121_H7C5E8	1	Both	0.00328923	0.06747	H7C5E8	S-118-121	TF
S-003-235_P04899;P04899-3	1	Both	0.00327779	0.0874867	P04899;P04899-3	S-003-235	GNAI2
S-229-081_Q16627-2	2	Both	0.00354161	0.09326	Q16627-2	S-229-081	CCL14
S-003-235_P49137;Q16644	1	Both	0.00323624	0.378793	P49137;Q16644	S-003-235	MAPKAPK2;MAPKAPK3
S-118-121_Q6UXH9-2	2	Both	0.00352699	0.105377	Q6UXH9-2	S-118-121	PAMR1
S-128-080_P08697;P08697-2	1	Both	0.00323402	0.07874	P08697;P08697-2	S-128-080	SERPINF2
S-229-081_P62249	2	Both	0.00352521	0.08554	P62249	S-229-081	RPS16
S-007-181_Q96P48-3	2	Both	0.00351967	0.0988533	Q96P48-3	S-007-181	ARAP1
S-007-181_P30153	2	Both	0.00351903	0.08554	P30153	S-007-181	PPP2R1A
S-229-081_Q9NQ75;Q9NQ75-3	1	Both	0.00316399	0.0688867	Q9NQ75;Q9NQ75-3	S-229-081	CASS4
S-007-181_Q9H8W4	2	Both	0.00351756	0.177827	Q9H8W4	S-007-181	PLEKHF2
S-003-235_Q15582	1	Both	0.00315674	0.0771333	Q15582	S-003-235	TGFBI
S-007-181_P27918	1	Both	0.0031367	0.07799	P27918	S-007-181	CFP
S-003-235_Q9NUL3	2	Both	0.00351144	0.08698	Q9NUL3	S-003-235	STAU2
S-007-181_P05976-2	2	Both	0.00349185	0.09487	P05976-2	S-007-181	MYL1
S-003-235_P32004;P32004-2;P32004-3	1	Both	0.00311466	0.0662333	P32004;P32004-2;P32004-3	S-003-235	L1CAM
S-128-080_Q02878	1	Both	0.0030987	0.109513	Q02878	S-128-080	RPL6
S-007-181_P31431;P31431-2	1	Both	0.00307885	0.11486	P31431;P31431-2	S-007-181	SDC4
S-007-181_P41250	2	Both	0.00345881	0.100293	P41250	S-007-181	GARS
S-007-181_B9A064	2	Both	0.00345835	0.09134	B9A064	S-007-181	IGLL5
S-118-121_P46459;P46459-2	1	Both	0.00307276	0.108703	P46459;P46459-2	S-118-121	NSF
S-003-235_H7C5H1	2	Both	0.0034404	0.10794	H7C5H1	S-003-235	CFB
S-128-080_P62241	2	Both	0.0034327	0.07998	P62241	S-128-080	RPS8
S-003-235_P15880	1	Both	0.00303882	0.106467	P15880	S-003-235	RPS2
S-003-235_P05452	1	Both	0.00303369	0.06014	P05452	S-003-235	CLEC3B
S-118-121_P13646;P13646-2;P13646-3	2	Both	0.00343016	0.08294	P13646;P13646-2;P13646-3	S-118-121	KRT13
S-007-181_Q15121	1	Both	0.00302059	0.103903	Q15121	S-007-181	PEA15
S-003-235_P12111;P12111-4	1	Both	0.00297852	0.0632	P12111;P12111-4	S-003-235	COL6A3
S-118-121_Q96C19	2	Both	0.00340033	0.08702	Q96C19	S-118-121	EFHD2
S-128-080_E9PAV3	1	Both	0.00296595	0.09387	E9PAV3	S-128-080	NACA
S-128-080_F5H6X6	2	Both	0.00339147	0.08698	F5H6X6	S-128-080	GANAB
S-007-181_B4DTR8;J3QQQ0	1	Both	0.00296035	0.05126	B4DTR8;J3QQQ0	S-007-181	LIPG
S-003-235_P29622	1	Both	0.00295953	0.05318	P29622	S-003-235	SERPINA4
S-007-181_O43516;O43516-3	1	Both	0.00295669	0.102847	O43516;O43516-3	S-007-181	WIPF1
S-007-181_P02654	2	Both	0.00338806	0.09558	P02654	S-007-181	APOC1
S-007-181_Q99961	2	Both	0.00332793	0.08698	Q99961	S-007-181	SH3GL1
S-003-235_B4DTR8;J3QQQ0	1	Both	0.00293662	0.0578933	B4DTR8;J3QQQ0	S-003-235	LIPG
S-128-080_Q14766-2;Q14766-3;Q14766-5	2	Both	0.00332362	0.07522	Q14766-2;Q14766-3;Q14766-5	S-128-080	LTBP1
S-118-121_H3BM21	1	Both	0.00292882	0.142	H3BM21	S-118-121
S-003-235_M0QYC8	1	Both	0.0029253	0.06897	M0QYC8	S-003-235	C3
S-003-235_P48426;P48426-2;P78356-2	2	Both	0.00332165	0.08294	P48426;P48426-2;P78356-2	S-003-235	PIP4K2A;PIP4K2B
S-118-121_Q9BU40-4	1	Both	0.00290173	0.0427333	Q9BU40-4	S-118-121	CHRDL1
S-128-080_P35542	1	Both	0.0028917	0.0825	P35542	S-128-080	SAA4
S-118-121_P13646;P13646-2;P13646-3	1	Both	0.00288011	0.0683733	P13646;P13646-2;P13646-3	S-118-121	KRT13
S-003-235_Q9BXP5;Q9BXP5-2;Q9BXP5-3;Q9BXP5-4;Q9BXP5-5	2	Both	0.00331547	0.09203	Q9BXP5;Q9BXP5-2;Q9BXP5-3;Q9BXP5-4;Q9BXP5-5	S-003-235	SRRT
S-007-181_O95678;P02538;P04259;P13647;P48668;Q5XKE5	2	Both	0.00330171	0.0871333	O95678;P02538;P04259;P13647;P48668;Q5XKE5	S-007-181	KRT5;KRT6A;KRT6B;KRT6C;KRT75;KRT79
S-007-181_Q9H4E7	2	Both	0.0032996	0.224057	Q9H4E7	S-007-181	DEF6
S-003-235_P00387;P00387-2	1	Both	0.00286365	0.0552867	P00387;P00387-2	S-003-235	CYB5R3
S-229-081_Q5JP53;Q5ST81	2	Both	0.00327739	0.181933	Q5JP53;Q5ST81	S-229-081	TUBB
S-128-080_P04075	1	Both	0.00285737	0.07278	P04075	S-128-080	ALDOA
S-128-080_Q96AG4	1	Both	0.00285278	0.09117	Q96AG4	S-128-080	LRRC59
S-128-080_P29992;P50148	1	Both	0.00284959	0.06196	P29992;P50148	S-128-080	GNA11;GNAQ
S-128-080_O76003	1	Both	0.00282963	0.125273	O76003	S-128-080	GLRX3
S-128-080_P12931	2	Both	0.00327609	0.0773	P12931	S-128-080	SRC
S-118-121_Q92608;Q92608-2	1	Both	0.002816	0.1174	Q92608;Q92608-2	S-118-121	DOCK2
S-003-235_P06858	2	Both	0.00327504	0.0862133	P06858	S-003-235	LPL
S-007-181_P35579;P35579-2;P35580;P35580-4	1	Both	0.00281158	0.0707867	P35579;P35579-2;P35580;P35580-4	S-007-181	MYH10;MYH9
S-128-080_P21399	2	Both	0.00327095	0.08348	P21399	S-128-080	ACO1
S-118-121_G3V357	2	Both	0.00326639	0.0869933	G3V357	S-118-121	RNASE1
S-007-181_P02652	1	Both	0.00278797	0.05126	P02652	S-007-181	APOA2
S-118-121_P02788;P02788-2	2	Both	0.00326417	0.0897533	P02788;P02788-2	S-118-121	LTF
S-229-081_Q9Y4D8;Q9Y4D8-5	1	Both	0.00275859	0.0828	Q9Y4D8;Q9Y4D8-5	S-229-081	HECTD4
S-003-235_Q00839-2	1	Both	0.0027542	0.11806	Q00839-2	S-003-235	HNRNPU
S-118-121_Q9UNH7;Q9UNH7-2	2	Both	0.00325069	0.160947	Q9UNH7;Q9UNH7-2	S-118-121	SNX6
S-128-080_O00160	1	Both	0.00275307	0.08868	O00160	S-128-080	MYO1F
S-229-081_O60610	1	Both	0.00270992	0.10018	O60610	S-229-081	DIAPH1
S-118-121_Q9NUV9	1	Both	0.0027051	0.0991933	Q9NUV9	S-118-121	GIMAP4
S-128-080_P61106	1	Both	0.00270463	0.0695	P61106	S-128-080	RAB14
S-118-121_P10124	1	Both	0.00270123	0.03558	P10124	S-118-121	SRGN
S-007-181_P01116-2	2	Both	0.00323851	0.08566	P01116-2	S-007-181	KRAS
S-118-121_D6RD58	1	Both	0.00268727	0.03978	D6RD58	S-118-121	LECT2
S-007-181_A0A087WWA5	1	Both	0.00268093	0.05704	A0A087WWA5	S-007-181	TNXB
S-229-081_Q15833	2	Both	0.00323804	0.220553	Q15833	S-229-081	STXBP2
S-007-181_P08571	1	Both	0.00266329	0.0409533	P08571	S-007-181	CD14
S-128-080_Q9BQA9-2	2	Both	0.00321747	0.09184	Q9BQA9-2	S-128-080	CYBC1
S-007-181_P08185	2	Both	0.00320087	0.09986	P08185	S-007-181	SERPINA6
S-118-121_O75369-8;P21333;P21333-2	1	Both	0.00264543	0.102607	O75369-8;P21333;P21333-2	S-118-121	FLNA;FLNB
S-128-080_P50990-2	1	Both	0.00260966	0.276513	P50990-2	S-128-080	CCT8
S-007-181_Q14696	1	Both	0.00260328	0.05126	Q14696	S-007-181	MESD
S-003-235_Q99999	2	Both	0.00319896	0.09986	Q99999	S-003-235	GAL3ST1
S-128-080_P07359	2	Both	0.00319048	0.07998	P07359	S-128-080	GP1BA
S-007-181_P08709;P08709-2	1	Both	0.00258537	0.04354	P08709;P08709-2	S-007-181	F7
S-003-235_O43390;O43390-3;O43390-4;O60506;O60506-3;O60506-5	2	Both	0.00318197	0.08338	O43390;O43390-3;O43390-4;O60506;O60506-3;O60506-5	S-003-235	HNRNPR;SYNCRIP
S-128-080_P02763	1	Both	0.00255173	0.04382	P02763	S-128-080	ORM1
S-128-080_Q5QNW6-2	2	Both	0.00317535	0.0773	Q5QNW6-2	S-128-080	HIST2H2BF
S-003-235_Q13093	1	Both	0.00254097	0.112573	Q13093	S-003-235	PLA2G7
S-128-080_A0A0J9YX35	1	Both	0.002523	0.0383267	A0A0J9YX35	S-128-080	IGHV3-64D
S-229-081_Q00839;Q00839-2	2	Both	0.00317397	0.0788	Q00839;Q00839-2	S-229-081	HNRNPU
S-007-181_P49767	1	Both	0.00249327	0.0533	P49767	S-007-181	VEGFC
S-118-121_P10646;P10646-2	1	Both	0.00247934	0.0469567	P10646;P10646-2	S-118-121	TFPI
S-229-081_P48643-2	1	Both	0.00246437	0.10024	P48643-2	S-229-081	CCT5
S-128-080_P50991-2	2	Both	0.0031717	0.102627	P50991-2	S-128-080	CCT4
S-118-121_Q8IUE6	2	Both	0.003144	0.0897933	Q8IUE6	S-118-121	HIST2H2AB
S-003-235_P13611-2;P13611-5	1	Both	0.00246347	0.04028	P13611-2;P13611-5	S-003-235	VCAN
S-007-181_C9J3N8	2	Both	0.0031403	0.203637	C9J3N8	S-007-181	HSPB1
S-118-121_P11362-11;P11362-4	2	Both	0.00313702	0.08978	P11362-11;P11362-4	S-118-121	FGFR1
S-229-081_P39748	2	Both	0.00310607	0.192377	P39748	S-229-081	FEN1
S-118-121_A0A0C4DH24	1	Both	0.00245888	0.04202	A0A0C4DH24	S-118-121	IGKV6-21
S-003-235_Q04637-3;Q04637-8	2	Both	0.00310004	0.08702	Q04637-3;Q04637-8	S-003-235	EIF4G1
S-128-080_A0A087WSY5	2	Both	0.00309226	0.0932733	A0A087WSY5	S-128-080	CPB2
S-003-235_P05109	2	Both	0.0030887	0.0837533	P05109	S-003-235	S100A8
S-003-235_Q92954-3	2	Both	0.00307615	0.0856533	Q92954-3	S-003-235	PRG4
S-128-080_O00501	2	Both	0.00306717	0.08338	O00501	S-128-080	CLDN5
S-229-081_E9PHY3	1	Both	0.00243344	0.101873	E9PHY3	S-229-081	DKK3
S-229-081_Q15311	2	Both	0.00305069	0.09894	Q15311	S-229-081	RALBP1
S-118-121_A5A3E0;P0CG38	1	Both	0.00242437	0.07878	A5A3E0;P0CG38	S-118-121	POTEF;POTEI
S-003-235_C9JDE9	2	Both	0.00301663	0.10103	C9JDE9	S-003-235	ACAA1
S-007-181_P07948;P07948-2	2	Both	0.00299659	0.08698	P07948;P07948-2	S-007-181	LYN
S-118-121_P36955	1	Both	0.00242432	0.05657	P36955	S-118-121	SERPINF1
S-229-081_Q15942;Q15942-2	1	Both	0.00240612	0.06335	Q15942;Q15942-2	S-229-081	ZYX
S-007-181_Q9Y3E7-4	2	Both	0.00299297	0.0993833	Q9Y3E7-4	S-007-181	CHMP3
S-003-235_Q7Z6Z7;Q7Z6Z7-3	1	Both	0.00240295	0.05126	Q7Z6Z7;Q7Z6Z7-3	S-003-235	HUWE1
S-128-080_Q4G0F5	2	Both	0.00298876	0.09184	Q4G0F5	S-128-080	VPS26B
S-229-081_P17812	2	Both	0.00298621	0.09146	P17812	S-229-081	CTPS1
S-003-235_P56945;P56945-2;P56945-3;P56945-5;P56945-6;P56945-7;P56945-8	1	Both	0.00239874	0.05126	P56945;P56945-2;P56945-3;P56945-5;P56945-6;P56945-7;P56945-8	S-003-235	BCAR1
S-128-080_O94985;O94985-2	1	Both	0.00239502	0.0343	O94985;O94985-2	S-128-080	CLSTN1
S-007-181_P49747	2	Both	0.00298352	0.08256	P49747	S-007-181	COMP
S-007-181_K7ENN9	2	Both	0.00295259	0.190643	K7ENN9	S-007-181	ALOX12
S-229-081_P41240	1	Both	0.00238929	0.0658033	P41240	S-229-081	CSK
S-003-235_O75083;O75083-3	1	Both	0.00238852	0.301027	O75083;O75083-3	S-003-235	WDR1
S-128-080_P62899;P62899-2;P62899-3	1	Both	0.0023868	0.06438	P62899;P62899-2;P62899-3	S-128-080	RPL31
S-007-181_Q7Z6I6;Q7Z6I6-2	2	Both	0.00295004	0.153293	Q7Z6I6;Q7Z6I6-2	S-007-181	ARHGAP30
S-003-235_Q93091	1	Both	0.0023852	0.0598867	Q93091	S-003-235	RNASE6
S-229-081_P61204-2	1	Both	0.00238209	0.07876	P61204-2	S-229-081	ARF3
S-128-080_K7EM16	2	Both	0.00292621	0.08698	K7EM16	S-128-080	VASP
S-118-121_P31943;P55795	2	Both	0.00291255	0.08564	P31943;P55795	S-118-121	HNRNPH1;HNRNPH2
S-229-081_P14625;Q58FF3	1	Both	0.00236042	0.0362933	P14625;Q58FF3	S-229-081	HSP90B1;HSP90B2P
S-007-181_Q8NCW5;Q8NCW5-2	2	Both	0.00291144	0.09056	Q8NCW5;Q8NCW5-2	S-007-181	NAXE
S-003-235_P19878	2	Both	0.00290526	0.16851	P19878	S-003-235	NCF2
S-128-080_Q9Y624	1	Both	0.00235826	0.07876	Q9Y624	S-128-080	F11R
S-118-121_P17927	1	Both	0.00234407	0.06213	P17927	S-118-121	CR1
S-229-081_P11021	2	Both	0.00290034	0.08564	P11021	S-229-081	HSPA5
S-118-121_P02747	1	Both	0.00234123	0.04146	P02747	S-118-121	C1QC
S-229-081_A8MXH2	2	Both	0.00288701	0.0811733	A8MXH2	S-229-081	NAP1L4
S-128-080_P01715	2	Both	0.00287619	0.10317	P01715	S-128-080	IGLV3-1
S-007-181_O95445;O95445-2	1	Both	0.00233548	0.04404	O95445;O95445-2	S-007-181	APOM
S-229-081_O94985;O94985-2	2	Both	0.0028613	0.09362	O94985;O94985-2	S-229-081	CLSTN1
S-007-181_Q8IY22	2	Both	0.00282843	0.09366	Q8IY22	S-007-181	CMIP
S-007-181_Q12797	2	Both	0.00282483	0.08926	Q12797	S-007-181	ASPH
S-118-121_Q6ZQQ2	2	Both	0.00280669	0.08698	Q6ZQQ2	S-118-121	SPATA31D1
S-118-121_P27694	1	Both	0.00232752	0.03995	P27694	S-118-121	RPA1
S-229-081_H0YH81	2	Both	0.00279368	0.0972333	H0YH81	S-229-081	ATP5F1B
S-007-181_Q00839;Q00839-2	1	Both	0.00231369	0.0632133	Q00839;Q00839-2	S-007-181	HNRNPU
S-007-181_Q32MZ4	2	Both	0.00278941	0.09324	Q32MZ4	S-007-181	LRRFIP1
S-128-080_P01743	2	Both	0.00277087	0.08698	P01743	S-128-080	IGHV1-46
S-128-080_P15291	1	Both	0.00228573	0.0551	P15291	S-128-080	B4GALT1
S-128-080_P49862	1	Both	0.00228287	0.0819667	P49862	S-128-080	KLK7
S-118-121_A0A0A0MS14	2	Both	0.00276747	0.08698	A0A0A0MS14	S-118-121	IGHV1-45
S-007-181_A0A140T953;A0A140T9D4;F6U0H7	2	Both	0.00274903	0.09326	A0A140T953;A0A140T9D4;F6U0H7	S-007-181	HLA-B
S-007-181_P07900-2;P08238;Q14568;Q58FG1	1	Both	0.00227467	0.04058	P07900-2;P08238;Q14568;Q58FG1	S-007-181	HSP90AA1;HSP90AA2P;HSP90AA4P;HSP90AB1
S-128-080_Q7L576	2	Both	0.00274678	0.08258	Q7L576	S-128-080	CYFIP1
S-003-235_A6NH11	1	Both	0.00227337	0.05992	A6NH11	S-003-235	GLTPD2
S-229-081_Q9BTC0	1	Both	0.00226627	0.0404	Q9BTC0	S-229-081	DIDO1
S-007-181_A0A0C4DH34	1	Both	0.0022453	0.05425	A0A0C4DH34	S-007-181	IGHV4-28
S-229-081_P68366-2;Q9NY65-2	1	Both	0.00224396	0.06105	P68366-2;Q9NY65-2	S-229-081	TUBA4A;TUBA8
S-128-080_A0A0B4J1U7	1	Both	0.00220769	0.03988	A0A0B4J1U7	S-128-080	IGHV6-1
S-229-081_P35908	2	Both	0.00272819	0.0872333	P35908	S-229-081	KRT2
S-007-181_P48735-2	2	Both	0.00272025	0.14685	P48735-2	S-007-181	IDH2
S-003-235_Q5KU26	2	Both	0.00271519	0.09062	Q5KU26	S-003-235	COLEC12
S-229-081_J3KTB5	1	Both	0.00220534	0.03978	J3KTB5	S-229-081	EIF4A1
S-118-121_E7EWP9	1	Both	0.00219186	0.03881	E7EWP9	S-118-121	SPINK5
S-229-081_P58107	2	Both	0.00271508	0.0836633	P58107	S-229-081	EPPK1
S-229-081_O14791-2	2	Both	0.00270949	0.07736	O14791-2	S-229-081	APOL1
S-229-081_Q6UWY5	1	Both	0.00217473	0.0376233	Q6UWY5	S-229-081	OLFML1
S-118-121_Q9UJU6;Q9UJU6-3	2	Both	0.00267628	0.0998733	Q9UJU6;Q9UJU6-3	S-118-121	DBNL
S-229-081_Q15063-2;Q15063-3	2	Both	0.00266865	0.07522	Q15063-2;Q15063-3	S-229-081	POSTN
S-007-181_O00159;O00159-3	2	Both	0.00266022	0.09148	O00159;O00159-3	S-007-181	MYO1C
S-128-080_Q07020-2	1	Both	0.00214123	0.12088	Q07020-2	S-128-080	RPL18
S-118-121_Q9NRJ7	1	Both	0.00212734	0.04434	Q9NRJ7	S-118-121	PCDHB16
S-229-081_P08697	1	Both	0.00212229	0.0377	P08697	S-229-081	SERPINF2
S-003-235_Q16674	1	Both	0.00209928	0.03838	Q16674	S-003-235	MIA
S-229-081_P11233;P11234;P11234-2	2	Both	0.00265686	0.08562	P11233;P11234;P11234-2	S-229-081	RALA;RALB
S-003-235_Q8TF42	2	Both	0.00263039	0.0968	Q8TF42	S-003-235	UBASH3B
S-003-235_Q9UBS4	1	Both	0.00209661	0.09465	Q9UBS4	S-003-235	DNAJB11
S-007-181_P20936;P20936-2;P20936-4	2	Both	0.00262877	0.0933	P20936;P20936-2;P20936-4	S-007-181	RASA1
S-229-081_P67936	1	Both	0.00209456	0.07278	P67936	S-229-081	TPM4
S-128-080_P08571	2	Both	0.00262467	0.0349833	P08571	S-128-080	CD14
S-007-181_P43686	2	Both	0.00258807	0.09699	P43686	S-007-181	PSMC4
S-118-121_P08493;P08493-2	1	Both	0.00209139	0.04604	P08493;P08493-2	S-118-121	MGP
S-128-080_Q9Y6C2	2	Both	0.0025855	0.09385	Q9Y6C2	S-128-080	EMILIN1
S-229-081_Q14103;Q14103-3	1	Both	0.00209132	0.07278	Q14103;Q14103-3	S-229-081	HNRNPD
S-229-081_P84095	2	Both	0.00257868	0.0939933	P84095	S-229-081	RHOG
S-003-235_Q53RD9-3;Q53RD9-4	2	Both	0.00256382	0.0877	Q53RD9-3;Q53RD9-4	S-003-235	FBLN7
S-003-235_C9J7V5	1	Both	0.00207373	0.04456	C9J7V5	S-003-235	CFP
S-229-081_P30044	2	Both	0.00255799	0.09324	P30044	S-229-081	PRDX5
S-003-235_P12111;P12111-2	1	Both	0.00206687	0.07876	P12111;P12111-2	S-003-235	COL6A3
S-003-235_P01008	1	Both	0.00206445	0.04146	P01008	S-003-235	SERPINC1
S-007-181_P35579;P35579-2;P35580-4	1	Both	0.00205529	0.0548433	P35579;P35579-2;P35580-4	S-007-181	MYH10;MYH9
S-007-181_P00367;P00367-2	2	Both	0.00255724	0.07522	P00367;P00367-2	S-007-181	GLUD1
S-118-121_P51149	2	Both	0.0025521	0.07522	P51149	S-118-121	RAB7A
S-118-121_O14791;O14791-2	1	Both	0.00204112	0.03382	O14791;O14791-2	S-118-121	APOL1
S-128-080_O95445;O95445-2	1	Both	0.00203766	0.03978	O95445;O95445-2	S-128-080	APOM
S-007-181_O75116	2	Both	0.00252525	0.0932667	O75116	S-007-181	ROCK2
S-128-080_O00299	1	Both	0.00201612	0.08574	O00299	S-128-080	CLIC1
S-007-181_A0A087WZR4;H0Y755;M9MML0	2	Both	0.00252421	0.08698	A0A087WZR4;H0Y755;M9MML0	S-007-181	FCGR3A;FCGR3B
S-229-081_P62826	1	Both	0.00200656	0.0343	P62826	S-229-081	RAN
S-128-080_Q8TC12-2	1	Both	0.00200538	0.11025	Q8TC12-2	S-128-080	RDH11
S-128-080_P06733;P09104;P09104-2;P13929;P13929-3	1	Both	0.00197387	0.05397	P06733;P09104;P09104-2;P13929;P13929-3	S-128-080	ENO1;ENO2;ENO3
S-007-181_P61970	2	Both	0.00252101	0.08698	P61970	S-007-181	NUTF2
S-128-080_H0YAC1	1	Both	0.00197168	0.0518733	H0YAC1	S-128-080	KLKB1
S-007-181_P20774	2	Both	0.00251075	0.0835067	P20774	S-007-181	OGN
S-007-181_P30153	1	Both	0.00196649	0.042	P30153	S-007-181	PPP2R1A
S-003-235_P23246	1	Both	0.00195386	0.05403	P23246	S-003-235	SFPQ
S-007-181_Q00839-2	2	Both	0.00250833	0.0912	Q00839-2	S-007-181	HNRNPU
S-229-081_Q8NI99	2	Both	0.00249976	0.08698	Q8NI99	S-229-081	ANGPTL6
S-003-235_Q13576;Q13576-2;Q13576-3	2	Both	0.0024995	0.13109	Q13576;Q13576-2;Q13576-3	S-003-235	IQGAP2
S-007-181_Q13361	1	Both	0.00194238	0.0343	Q13361	S-007-181	MFAP5
S-118-121_M0R1Q1	2	Both	0.00248992	0.08926	M0R1Q1	S-118-121	C3
S-128-080_P11142	1	Both	0.00192753	0.07308	P11142	S-128-080	HSPA8
S-229-081_Q7LDG7;Q7LDG7-4	1	Both	0.00191606	0.04354	Q7LDG7;Q7LDG7-4	S-229-081	RASGRP2
S-118-121_P30533	2	Both	0.0024869	0.08348	P30533	S-118-121	LRPAP1
S-128-080_Q9NY65;Q9NY65-2	2	Both	0.00248086	0.1014	Q9NY65;Q9NY65-2	S-128-080	TUBA8
S-118-121_O14979;Q99729-2;Q99729-3	2	Both	0.00244305	0.07732	O14979;Q99729-2;Q99729-3	S-118-121	HNRNPAB;HNRNPDL
S-007-181_A2RUB6;A2RUB6-3	1	Both	0.00191376	0.02912	A2RUB6;A2RUB6-3	S-007-181	CCDC66
S-007-181_P05067;P05067-9	1	Both	0.00190917	0.0809	P05067;P05067-9	S-007-181	APP
S-229-081_O75787-2	1	Both	0.00189834	0.0354533	O75787-2	S-229-081	ATP6AP2
S-118-121_A0A0C4DH29;P01742;P01743;P0DP01	2	Both	0.00240934	0.08554	A0A0C4DH29;P01742;P01743;P0DP01	S-118-121	IGHV1-3;IGHV1-46;IGHV1-69;IGHV1-8
S-128-080_Q16555-2	2	Both	0.00240421	0.11328	Q16555-2	S-128-080	DPYSL2
S-229-081_Q9BPX6-4;Q9BPX6-5	2	Both	0.0023965	0.09343	Q9BPX6-4;Q9BPX6-5	S-229-081	MICU1
S-007-181_P35606	2	Both	0.00239565	0.176413	P35606	S-007-181	COPB2
S-128-080_P08709;P08709-2	2	Both	0.0023955	0.09324	P08709;P08709-2	S-128-080	F7
S-128-080_P52907	2	Both	0.00236283	0.0870067	P52907	S-128-080	CAPZA1
S-229-081_E7ESF6	1	Both	0.001897	0.07906	E7ESF6	S-229-081	LCP2
S-007-181_Q9Y4L1;Q9Y4L1-2	1	Both	0.00189475	0.0406833	Q9Y4L1;Q9Y4L1-2	S-007-181	HYOU1
S-007-181_P19525;P19525-2	2	Both	0.00234968	0.151823	P19525;P19525-2	S-007-181	EIF2AK2
S-229-081_Q8N2S1-2;Q8N2S1-3	2	Both	0.00229677	0.0932533	Q8N2S1-2;Q8N2S1-3	S-229-081	LTBP4
S-229-081_Q9HBI1;Q9HBI1-2	1	Both	0.00188145	0.07278	Q9HBI1;Q9HBI1-2	S-229-081	PARVB
S-118-121_P32121;P32121-3	2	Both	0.00229274	0.07998	P32121;P32121-3	S-118-121	ARRB2
S-128-080_Q7LDG7;Q7LDG7-4	2	Both	0.00227408	0.07522	Q7LDG7;Q7LDG7-4	S-128-080	RASGRP2
S-128-080_Q14213	2	Both	0.00226857	0.09344	Q14213	S-128-080	EBI3
S-007-181_P17858;Q01813	1	Both	0.00187006	0.0343	P17858;Q01813	S-007-181	PFKL;PFKP
S-007-181_P01137	1	Both	0.00186776	0.03382	P01137	S-007-181	TGFB1
S-118-121_Q9Y6E0;Q9Y6E0-2	2	Both	0.00224435	0.124287	Q9Y6E0;Q9Y6E0-2	S-118-121	STK24
S-229-081_P05154	1	Both	0.00185666	0.03302	P05154	S-229-081	SERPINA5
S-118-121_P26038;P35241;P35241-4;P35241-5	1	Both	0.00184321	0.02492	P26038;P35241;P35241-4;P35241-5	S-118-121	MSN;RDX
S-229-081_P98095	2	Both	0.00224331	0.0933267	P98095	S-229-081	FBLN2
S-229-081_P05546	1	Both	0.00183713	0.04462	P05546	S-229-081	SERPIND1
S-007-181_O00187	1	Both	0.00180754	0.03104	O00187	S-007-181	MASP2
S-007-181_Q9Y5Y7	1	Both	0.0018067	0.03558	Q9Y5Y7	S-007-181	LYVE1
S-007-181_P62140	1	Both	0.00180568	0.101613	P62140	S-007-181	PPP1CB
S-229-081_P01033	2	Both	0.00223147	0.0919	P01033	S-229-081	TIMP1
S-128-080_P04004	1	Both	0.00177498	0.0403	P04004	S-128-080	VTN
S-118-121_P01275	2	Both	0.00219682	0.0968767	P01275	S-118-121	GCG
S-229-081_H0Y8L3;H0Y9D7	1	Both	0.00175836	0.03622	H0Y8L3;H0Y9D7	S-229-081	TGFBI
S-007-181_P07437;P68371;Q13509;Q13509-2	1	Both	0.00175402	0.03672	P07437;P68371;Q13509;Q13509-2	S-007-181	TUBB;TUBB3;TUBB4B
S-229-081_P08754	2	Both	0.00217075	0.17209	P08754	S-229-081	GNAI3
S-128-080_P09493-8	2	Both	0.00212747	0.08702	P09493-8	S-128-080	TPM1
S-007-181_P48740;P48740-2;P48740-3;P48740-4	1	Both	0.0017534	0.0314	P48740;P48740-2;P48740-3;P48740-4	S-007-181	MASP1
S-128-080_X6R3B1	1	Both	0.00175233	0.0305333	X6R3B1	S-128-080	F11
S-007-181_P13646;P13646-2;P13646-3	2	Both	0.0021047	0.08554	P13646;P13646-2;P13646-3	S-007-181	KRT13
S-007-181_Q16363;Q16363-2	1	Both	0.0017377	0.0423333	Q16363;Q16363-2	S-007-181	LAMA4
S-229-081_P48059-2	2	Both	0.00208434	0.08554	P48059-2	S-229-081	LIMS1
S-128-080_P28676	2	Both	0.00200461	0.113553	P28676	S-128-080	GCA
S-128-080_P16671	1	Both	0.00173682	0.03978	P16671	S-128-080	CD36
S-003-235_H3BRU6	2	Both	0.00199469	0.08206	H3BRU6	S-003-235	PCBP2
S-128-080_P00846	2	Both	0.00198898	0.08702	P00846	S-128-080	MT-ATP6
S-128-080_Q9NTK5	2	Both	0.00194071	0.08348	Q9NTK5	S-128-080	OLA1
S-118-121_P02042	2	Both	0.00193052	0.08206	P02042	S-118-121	HBD
S-229-081_P01023	1	Both	0.0017182	0.03211	P01023	S-229-081	A2M
S-003-235_O15204;O15204-2	1	Both	0.00171447	0.04081	O15204;O15204-2	S-003-235	ADAMDEC1
S-118-121_H7C3K3	2	Both	0.0019006	0.09146	H7C3K3	S-118-121	ACAP2
S-128-080_Q969X1	1	Both	0.00170327	0.05126	Q969X1	S-128-080	TMBIM1
S-229-081_H0YBE4	2	Both	0.0018793	0.09496	H0YBE4	S-229-081	GPX3
S-128-080_O00468-6	2	Both	0.00186883	0.08854	O00468-6	S-128-080	AGRN
S-128-080_P49746	1	Both	0.00170142	0.0341267	P49746	S-128-080	THBS3
S-229-081_P43405	2	Both	0.00186573	0.176617	P43405	S-229-081	SYK
S-229-081_P38571;P38571-2	1	Both	0.0016879	0.0417267	P38571;P38571-2	S-229-081	LIPA
S-118-121_Q13214;Q13214-2	2	Both	0.00184441	0.03895	Q13214;Q13214-2	S-118-121	SEMA3B
S-229-081_Q5TFM2	1	Both	0.00168741	0.04008	Q5TFM2	S-229-081	CFH
S-118-121_Q8NDZ4-2	2	Both	0.00182966	0.0395167	Q8NDZ4-2	S-118-121	DIPK2A
S-007-181_P05455	1	Both	0.00168105	0.06548	P05455	S-007-181	SSB
S-118-121_O14727-2;O14727-4	2	Both	0.00182561	0.09186	O14727-2;O14727-4	S-118-121	APAF1
S-118-121_Q96IY4	1	Both	0.00167616	0.07278	Q96IY4	S-118-121	CPB2
S-229-081_A0A0B4J1V0	1	Both	0.00166261	0.0396467	A0A0B4J1V0	S-229-081	IGHV3-15
S-128-080_P07437;P68371;Q13885;Q3ZCM7;Q9H4B7	2	Both	0.00181599	0.08294	P07437;P68371;Q13885;Q3ZCM7;Q9H4B7	S-128-080	TUBB;TUBB1;TUBB2A;TUBB4B;TUBB8
S-128-080_Q5JRX3;Q5JRX3-2	2	Both	0.00177192	0.09986	Q5JRX3;Q5JRX3-2	S-128-080	PITRM1
S-128-080_Q14019	2	Both	0.00176032	0.0934233	Q14019	S-128-080	COTL1
S-007-181_Q13347	2	Both	0.00175464	0.109763	Q13347	S-007-181	EIF3I
S-229-081_P07437	1	Both	0.00164289	0.02492	P07437	S-229-081	TUBB
S-007-181_P06753-2	1	Both	0.00163933	0.09988	P06753-2	S-007-181	TPM3
S-229-081_E9PI65	2	Both	0.00174886	0.0938	E9PI65	S-229-081	HSPA8
S-118-121_Q8WZA0-2	2	Both	0.0016896	0.08036	Q8WZA0-2	S-118-121	LZIC
S-007-181_Q9NPF2-2	1	Both	0.00161204	0.0739733	Q9NPF2-2	S-007-181	CHST11
S-118-121_Q7Z6Z7;Q7Z6Z7-3	2	Both	0.00168811	0.106053	Q7Z6Z7;Q7Z6Z7-3	S-118-121	HUWE1
S-229-081_P07195	1	Both	0.00160779	0.03978	P07195	S-229-081	LDHB
S-128-080_Q6EEV4;Q6EEV4-2	2	Both	0.00166585	0.09153	Q6EEV4;Q6EEV4-2	S-128-080	POLR2M
S-118-121_H7BZ72	2	Both	0.00166049	0.122103	H7BZ72	S-118-121	NOP58
S-229-081_P04278;P04278-2	2	Both	0.00161524	0.08794	P04278;P04278-2	S-229-081	SHBG
S-007-181_Q14766-2;Q14766-5	2	Both	0.0016038	0.0920067	Q14766-2;Q14766-5	S-007-181	LTBP1
S-007-181_P35998;P35998-2	2	Both	0.00160157	0.0906267	P35998;P35998-2	S-007-181	PSMC2
S-003-235_Q7L576;Q96F07;Q96F07-2	2	Both	0.00159096	0.08906	Q7L576;Q96F07;Q96F07-2	S-003-235	CYFIP1;CYFIP2
S-128-080_Q99715;Q99715-2	2	Both	0.00156452	0.09986	Q99715;Q99715-2	S-128-080	COL12A1
S-229-081_P00750;P00750-3	2	Both	0.00153827	0.0835	P00750;P00750-3	S-229-081	PLAT
S-118-121_Q15063-2;Q15063-3;Q15063-6	1	Both	0.00158438	0.03622	Q15063-2;Q15063-3;Q15063-6	S-118-121	POSTN
S-007-181_P62195-2	2	Both	0.0014763	0.0368733	P62195-2	S-007-181	PSMC5
S-003-235_P28676	2	Both	0.00144917	0.08554	P28676	S-003-235	GCA
S-229-081_P05156	1	Both	0.00156968	0.02708	P05156	S-229-081	CFI
S-229-081_Q9H8L6	1	Both	0.00156639	0.0586333	Q9H8L6	S-229-081	MMRN2
S-118-121_Q9NVA2-2	1	Both	0.00156599	0.0438	Q9NVA2-2	S-118-121	2024-09-11
S-229-081_P05155;P05155-2	2	Both	0.00144633	0.0248567	P05155;P05155-2	S-229-081	SERPING1
S-007-181_P02788	1	Both	0.0015293	0.04404	P02788	S-007-181	LTF
S-003-235_P14618;P14618-3	2	Both	0.00144294	0.02114	P14618;P14618-3	S-003-235	PKM
S-128-080_P01717	2	Both	0.0014315	0.01988	P01717	S-128-080	IGLV3-25
S-118-121_P05155	1	Both	0.0015289	0.02708	P05155	S-118-121	SERPING1
S-229-081_P25325;P25325-2	1	Both	0.00152033	0.03848	P25325;P25325-2	S-229-081	MPST
S-118-121_P35542	1	Both	0.00151482	0.03254	P35542	S-118-121	SAA4
S-007-181_P05204	2	Both	0.00142232	0.03394	P05204	S-007-181	HMGN2
S-007-181_C9JF17	2	Both	0.00140713	0.02456	C9JF17	S-007-181	APOD
S-118-121_O95445	1	Both	0.00151315	0.02492	O95445	S-118-121	APOM
S-128-080_P12259	1	Both	0.00149968	0.02708	P12259	S-128-080	F5
S-118-121_A0A0B4J1X5	2	Both	0.00140314	0.02842	A0A0B4J1X5	S-118-121	IGHV3-74
S-118-121_Q8NAA5;Q8NAA5-2	2	Both	0.00139983	0.09986	Q8NAA5;Q8NAA5-2	S-118-121	LRRC75A
S-229-081_Q658P3-2;Q658P3-4	1	Both	0.00149821	0.0365433	Q658P3-2;Q658P3-4	S-229-081	STEAP3
S-128-080_A0A0A0MS14	2	Both	0.00136346	0.03811	A0A0A0MS14	S-128-080	IGHV1-45
S-128-080_O95445	1	Both	0.00149517	0.01944	O95445	S-128-080	APOM
S-229-081_O60610	2	Both	0.00135701	0.102647	O60610	S-229-081	DIAPH1
S-003-235_Q9H2K8	1	Both	0.00147882	0.03092	Q9H2K8	S-003-235	TAOK3
S-128-080_Q3ZCW2	1	Both	0.00145018	0.05378	Q3ZCW2	S-128-080	LGALSL
S-229-081_I3L4Z0	2	Both	0.00135139	0.0230467	I3L4Z0	S-229-081	SERPINF1
S-007-181_P68366	1	Both	0.00144346	0.04182	P68366	S-007-181	TUBA4A
S-007-181_P19021;P19021-2;P19021-3;P19021-5	2	Both	0.00130959	0.02106	P19021;P19021-2;P19021-3;P19021-5	S-007-181	PAM
S-007-181_P62191;P62191-2	1	Both	0.00144246	0.02022	P62191;P62191-2	S-007-181	PSMC1
S-007-181_P10809	2	Both	0.00130416	0.08854	P10809	S-007-181	HSPD1
S-003-235_P07910	2	Both	0.00130204	0.02106	P07910	S-003-235	HNRNPC
S-229-081_P02743	1	Both	0.00143213	0.04333	P02743	S-229-081	APCS
S-118-121_P01042-3	2	Both	0.00129954	0.02106	P01042-3	S-118-121	KNG1
S-229-081_P06733	1	Both	0.00142425	0.03314	P06733	S-229-081	ENO1
S-003-235_P18206;P18206-2	2	Both	0.00129132	0.02096	P18206;P18206-2	S-003-235	VCL
S-229-081_H0YDD8	1	Both	0.00142288	0.03366	H0YDD8	S-229-081	RPLP2
S-007-181_P46734-2	2	Both	0.00128347	0.09203	P46734-2	S-007-181	MAP2K3
S-128-080_A0A3B3IQ51;A0A3B3IS00	1	Both	0.00140993	0.03382	A0A3B3IQ51;A0A3B3IS00	S-128-080	CFHR2
S-128-080_Q6NVY1;Q6NVY1-2	1	Both	0.00140159	0.02918	Q6NVY1;Q6NVY1-2	S-128-080	HIBCH
S-128-080_P03951;P03951-2;P03952	1	Both	0.00139982	0.0343	P03951;P03951-2;P03952	S-128-080	F11;KLKB1
S-118-121_Q9BXB4	1	Both	0.00139978	0.0414133	Q9BXB4	S-118-121	OSBPL11
S-003-235_Q08380	2	Both	0.00128187	0.0321267	Q08380	S-003-235	LGALS3BP
S-007-181_O43396	1	Both	0.00137057	0.02918	O43396	S-007-181	TXNL1
S-007-181_O00468-6	2	Both	0.00128087	0.0214	O00468-6	S-007-181	AGRN
S-007-181_A0A494BZS1	1	Both	0.00136813	0.05356	A0A494BZS1	S-007-181	NCF4
S-118-121_Q15848	2	Both	0.00126507	0.0212567	Q15848	S-118-121	ADIPOQ
S-229-081_H0YEG8;Q2L696	1	Both	0.00135726	0.04451	H0YEG8;Q2L696	S-229-081	NUCB2
S-118-121_P50395;P50395-2	2	Both	0.00123398	0.0951333	P50395;P50395-2	S-118-121	GDI2
S-118-121_P06858	2	Both	0.00122599	0.01988	P06858	S-118-121	LPL
S-229-081_P53618	2	Both	0.00122137	0.0263633	P53618	S-229-081	COPB1
S-003-235_Q7L591;Q7L591-4	1	Both	0.00135369	0.06116	Q7L591;Q7L591-4	S-003-235	DOK3
S-003-235_Q5TBB1	2	Both	0.00121681	0.02148	Q5TBB1	S-003-235	RNASEH2B
S-007-181_Q96KN2	1	Both	0.00135245	0.0343	Q96KN2	S-007-181	CNDP1
S-128-080_P15311;P26038;P35241;P35241-4;P35241-5	2	Both	0.00121591	0.02096	P15311;P26038;P35241;P35241-4;P35241-5	S-128-080	EZR;MSN;RDX
S-128-080_P61769	1	Both	0.00133896	0.03838	P61769	S-128-080	B2M
S-229-081_P47755;P52907	1	Both	0.00133865	0.0228867	P47755;P52907	S-229-081	CAPZA1;CAPZA2
S-229-081_A0A1B0GVU7	1	Both	0.00132725	0.02918	A0A1B0GVU7	S-229-081	TLN2
S-003-235_P78539-2	2	Both	0.00120808	0.09094	P78539-2	S-003-235	SRPX
S-007-181_P48643-2	1	Both	0.00131999	0.02932	P48643-2	S-007-181	CCT5
S-003-235_Q14258	1	Both	0.00131688	0.0488267	Q14258	S-003-235	TRIM25
S-229-081_P35637;P35637-2	1	Both	0.00131505	0.0363533	P35637;P35637-2	S-229-081	FUS
S-003-235_P06396;P06396-4	1	Both	0.00127986	0.07896	P06396;P06396-4	S-003-235	GSN
S-003-235_P06733	2	Both	0.00119721	0.01756	P06733	S-003-235	ENO1
S-128-080_A1L4H1	1	Both	0.00127979	0.01982	A1L4H1	S-128-080	SSC5D
S-007-181_H0YEG8;Q2L696	2	Both	0.00118576	0.02096	H0YEG8;Q2L696	S-007-181	NUCB2
S-118-121_O00391	1	Both	0.00125707	0.02019	O00391	S-118-121	QSOX1
S-128-080_P51828	2	Both	0.00117879	0.02345	P51828	S-128-080	ADCY7
S-229-081_Q15477	1	Both	0.00124824	0.0905333	Q15477	S-229-081	SKIV2L
S-128-080_P29122;P29122-2;P29122-7	1	Both	0.00124086	0.03671	P29122;P29122-2;P29122-7	S-128-080	PCSK6
S-229-081_P13688;P13688-10;P13688-2;P13688-8;P31997	2	Both	0.00117116	0.07732	P13688;P13688-10;P13688-2;P13688-8;P31997	S-229-081	CEACAM1;CEACAM8
S-118-121_Q8TF42	1	Both	0.00122721	0.04131	Q8TF42	S-118-121	UBASH3B
S-003-235_F8W696	2	Both	0.00117096	0.02106	F8W696	S-003-235	APOA1
S-118-121_Q16539	2	Both	0.00116937	0.08126	Q16539	S-118-121	MAPK14
S-118-121_A0A0C4DH33	2	Both	0.00116573	0.08882	A0A0C4DH33	S-118-121	IGHV1-24
S-229-081_P80188;P80188-2	1	Both	0.00122588	0.0527	P80188;P80188-2	S-229-081	LCN2
S-007-181_Q70J99;Q70J99-3	1	Both	0.00121958	0.02708	Q70J99;Q70J99-3	S-007-181	UNC13D
S-007-181_Q86VP6;Q86VP6-2	1	Both	0.00121508	0.02716	Q86VP6;Q86VP6-2	S-007-181	CAND1
S-003-235_P29279;P29279-2	2	Both	0.0011516	0.02096	P29279;P29279-2	S-003-235	CCN2
S-128-080_P10909-2;P10909-6	1	Both	0.00120874	0.02888	P10909-2;P10909-6	S-128-080	CLU
S-007-181_P00736	2	Both	0.00112173	0.01988	P00736	S-007-181	C1R
S-007-181_H7BXD5;H7C2Z6	1	Both	0.0011945	0.02502	H7BXD5;H7C2Z6	S-007-181	GCA
S-007-181_P12259	2	Both	0.00111999	0.02106	P12259	S-007-181	F5
S-229-081_Q12797-10	2	Both	0.00111894	0.02106	Q12797-10	S-229-081	ASPH
S-007-181_P62899;P62899-2;P62899-3	1	Both	0.00116901	0.0418167	P62899;P62899-2;P62899-3	S-007-181	RPL31
S-003-235_Q14766-2;Q14766-3;Q14766-4;Q14766-5;Q9NS15	2	Both	0.00111625	0.0224133	Q14766-2;Q14766-3;Q14766-4;Q14766-5;Q9NS15	S-003-235	LTBP1;LTBP3
S-118-121_Q9NQ38	1	Both	0.00116256	0.02708	Q9NQ38	S-118-121	SPINK5
S-229-081_P04908;P0C0S8;P20671;Q16777;Q6FI13;Q7L7L0;Q93077;Q96KK5;Q99878;Q9BTM1	1	Both	0.00116159	0.0207033	P04908;P0C0S8;P20671;Q16777;Q6FI13;Q7L7L0;Q93077;Q96KK5;Q99878;Q9BTM1	S-229-081	H2AFJ;HIST1H2AC;HIST1H2AD;HIST1H2AE;HIST1H2AH;HIST1H2AJ;HIST1H2AM;HIST2H2AA4;HIST2H2AC;HIST3H2A
S-128-080_P07437;P68371;Q13509;Q13509-2;Q13885;Q9BUF5	2	Both	0.00110501	0.02106	P07437;P68371;Q13509;Q13509-2;Q13885;Q9BUF5	S-128-080	TUBB;TUBB2A;TUBB3;TUBB4B;TUBB6
S-003-235_A0A3B3IU79	1	Both	0.00115635	0.0473	A0A3B3IU79	S-003-235	ITGA2B
S-229-081_O00602	1	Both	0.00115301	0.0172567	O00602	S-229-081	FCN1
S-229-081_P22105-1	1	Both	0.00115241	0.02328	P22105-1	S-229-081	TNXB
S-118-121_Q9BYZ8	2	Both	0.00109217	0.01988	Q9BYZ8	S-118-121	REG4
S-229-081_P31431;P31431-2	2	Both	0.00108779	0.01988	P31431;P31431-2	S-229-081	SDC4
S-229-081_P49368-2	1	Both	0.00114179	0.03978	P49368-2	S-229-081	CCT3
S-118-121_P01703	2	Both	0.00108586	0.02106	P01703	S-118-121	IGLV1-40
S-007-181_Q16513	1	Both	0.00113194	0.02912	Q16513	S-007-181	PKN2
S-118-121_P02452	1	Both	0.00112959	0.0343	P02452	S-118-121	COL1A1
S-128-080_P09871	1	Both	0.00112687	0.02924	P09871	S-128-080	C1S
S-128-080_P61204;P61204-2	1	Both	0.00111724	0.0528	P61204;P61204-2	S-128-080	ARF3
S-118-121_P41240	1	Both	0.00111622	0.02022	P41240	S-118-121	CSK
S-128-080_Q9Y5C1	2	Both	0.00108087	0.01988	Q9Y5C1	S-128-080	ANGPTL3
S-229-081_P09493-8	1	Both	0.0011093	0.03382	P09493-8	S-229-081	TPM1
S-229-081_P25774-2	2	Both	0.00106918	0.02102	P25774-2	S-229-081	CTSS
S-229-081_P60842;Q14240;Q14240-2	2	Both	0.0010521	0.02134	P60842;Q14240;Q14240-2	S-229-081	EIF4A1;EIF4A2
S-118-121_A0A5B9;P01850	2	Both	0.00103147	0.02242	A0A5B9;P01850	S-118-121	TRBC1;TRBC2
S-007-181_P35542	1	Both	0.00110835	0.02744	P35542	S-007-181	SAA4
S-007-181_P16278;P16278-3	2	Both	0.0010295	0.01988	P16278;P16278-3	S-007-181	GLB1
S-229-081_J3KNI6	1	Both	0.0011036	0.03382	J3KNI6	S-229-081	ITGB2
S-007-181_P28799-2;P28799-3	2	Both	0.00102614	0.0249133	P28799-2;P28799-3	S-007-181	GRN
S-229-081_P09172	2	Both	0.00102368	0.01996	P09172	S-229-081	DBH
S-007-181_Q08397	2	Both	0.00102349	0.01988	Q08397	S-007-181	LOXL1
S-128-080_Q8IYM9-2	1	Both	0.00110248	0.03814	Q8IYM9-2	S-128-080	TRIM22
S-118-121_P21291	1	Both	0.00109578	0.08969	P21291	S-118-121	CSRP1
S-003-235_P63000-2	2	Both	0.00102315	0.02002	P63000-2	S-003-235	RAC1
S-128-080_P00403	1	Both	0.00109561	0.04056	P00403	S-128-080	MT-CO2
S-118-121_Q8TEX9;Q8TEX9-2	1	Both	0.00109471	0.02492	Q8TEX9;Q8TEX9-2	S-118-121	IPO4
S-118-121_P47813	2	Both	0.00102013	0.08408	P47813	S-118-121	EIF1AX
S-229-081_P62304	1	Both	0.00109177	0.04527	P62304	S-229-081	SNRPE
S-128-080_G3V2N0;G3V3J9	1	Both	0.0010883	0.10737	G3V2N0;G3V3J9	S-128-080	GNG2
S-118-121_P27105;P27105-2	2	Both	0.00101573	0.02106	P27105;P27105-2	S-118-121	STOM
S-229-081_P26038	1	Both	0.00108127	0.02492	P26038	S-229-081	MSN
S-118-121_P08493;P08493-2	2	Both	0.00100425	0.02316	P08493;P08493-2	S-118-121	MGP
S-128-080_P29122-6	2	Both	0.00100376	0.01982	P29122-6	S-128-080	PCSK6
S-128-080_Q27J81	2	Both	0.00100228	0.02312	Q27J81	S-128-080	INF2
S-007-181_Q53H76-3	2	Both	0.000994165	0.01676	Q53H76-3	S-007-181	PLA1A
S-128-080_Q05707-3	2	Both	0.000992931	0.02106	Q05707-3	S-128-080	COL14A1
S-118-121_Q16539	1	Both	0.0010717	0.07876	Q16539	S-118-121	MAPK14
S-007-181_O75688;O75688-3	2	Both	0.000985915	0.02024	O75688;O75688-3	S-007-181	PPM1B
S-229-081_P48059-2	1	Both	0.00106082	0.02492	P48059-2	S-229-081	LIMS1
S-229-081_P06753;P06753-2;P06753-5;P07951;P07951-2;P07951-3;P67936;P67936-2	1	Both	0.00105644	0.04354	P06753;P06753-2;P06753-5;P07951;P07951-2;P07951-3;P67936;P67936-2	S-229-081	TPM2;TPM3;TPM4
S-007-181_P17812	1	Both	0.00105016	0.03768	P17812	S-007-181	CTPS1
S-007-181_P02671	2	Both	0.000977994	0.01982	P02671	S-007-181	FGA
S-229-081_P07359	1	Both	0.00104758	0.01944	P07359	S-229-081	GP1BA
S-007-181_Q99715;Q99715-2	2	Both	0.00097663	0.01982	Q99715;Q99715-2	S-007-181	COL12A1
S-118-121_P26927	1	Both	0.00103893	0.01864	P26927	S-118-121	MST1
S-007-181_P00325;P00325-2;P08319;P08319-2	1	Both	0.00103824	0.05062	P00325;P00325-2;P08319;P08319-2	S-007-181	ADH1B;ADH4
S-128-080_P60953	1	Both	0.00103147	0.03382	P60953	S-128-080	CDC42
S-007-181_E7ESF6	2	Both	0.000972878	0.01978	E7ESF6	S-007-181	LCP2
S-229-081_Q13619-2	1	Both	0.00101493	0.01944	Q13619-2	S-229-081	CUL4A
S-007-181_P07307;P07307-3	2	Both	0.000970845	0.01988	P07307;P07307-3	S-007-181	ASGR2
S-128-080_Q15063-2;Q15063-3;Q15063-6	2	Both	0.000970666	0.01672	Q15063-2;Q15063-3;Q15063-6	S-128-080	POSTN
S-128-080_P0C0S5;Q71UI9	1	Both	0.000995906	0.08474	P0C0S5;Q71UI9	S-128-080	H2AFV;H2AFZ
S-229-081_P01019	2	Both	0.000961699	0.0176	P01019	S-229-081	AGT
S-229-081_P07951;P07951-2;P67936-2	2	Both	0.000958537	0.08698	P07951;P07951-2;P67936-2	S-229-081	TPM2;TPM4
S-229-081_Q9UJU6-4	2	Both	0.000948214	0.01978	Q9UJU6-4	S-229-081	DBNL
S-118-121_P06331;P0DP08	2	Both	0.000948054	0.0200767	P06331;P0DP08	S-118-121	IGHV4-34;IGHV4-38-2
S-118-121_P01023;P20742;P20742-2	1	Both	0.000995638	0.02746	P01023;P20742;P20742-2	S-118-121	A2M;PZP
S-007-181_P10909-3	2	Both	0.00094221	0.02142	P10909-3	S-007-181	CLU
S-128-080_P48426;P48426-2	1	Both	0.000991302	0.0311133	P48426;P48426-2	S-128-080	PIP4K2A
S-003-235_P14678;P63162-2	1	Both	0.000948602	0.04354	P14678;P63162-2	S-003-235	SNRPB;SNRPN
S-229-081_Q7L523	1	Both	0.000941196	0.0343	Q7L523	S-229-081	RRAGA
S-007-181_P12111;P12111-2	1	Both	0.00093324	0.0149567	P12111;P12111-2	S-007-181	COL6A3
S-003-235_E7EWP9	2	Both	0.000941444	0.0211	E7EWP9	S-003-235	SPINK5
S-128-080_Q9UKU6	1	Both	0.000925832	0.02986	Q9UKU6	S-128-080	TRHDE
S-007-181_O43707;O43707-2;P12814-3;P12814-4	2	Both	0.000940477	0.01978	O43707;O43707-2;P12814-3;P12814-4	S-007-181	ACTN1;ACTN4
S-007-181_P14406	2	Both	0.000936322	0.1001	P14406	S-007-181	COX7A2
S-229-081_P23141;P23141-3	1	Both	0.000913697	0.0343	P23141;P23141-3	S-229-081	CES1
S-007-181_Q96RU3-2;Q96RU3-4;Q96RU3-5	1	Both	0.000911108	0.02492	Q96RU3-2;Q96RU3-4;Q96RU3-5	S-007-181	FNBP1
S-229-081_P62277	2	Both	0.000932024	0.01982	P62277	S-229-081	RPS13
S-229-081_Q86VP6;Q86VP6-2	1	Both	0.000897441	0.02918	Q86VP6;Q86VP6-2	S-229-081	CAND1
S-007-181_Q7L3B6	2	Both	0.000912472	0.01978	Q7L3B6	S-007-181	CDC37L1
S-229-081_P05556;P05556-2;P05556-3;P05556-4;P05556-5	2	Both	0.000911923	0.01638	P05556;P05556-2;P05556-3;P05556-4;P05556-5	S-229-081	ITGB1
S-229-081_P39060;P39060-1;P39060-2	2	Both	0.000909139	0.0168	P39060;P39060-1;P39060-2	S-229-081	COL18A1
S-003-235_Q7L591	1	Both	0.000890407	0.0398	Q7L591	S-003-235	DOK3
S-118-121_Q15555-3	1	Both	0.000884695	0.03382	Q15555-3	S-118-121	MAPRE2
S-229-081_M0QXZ3	1	Both	0.000878131	0.03382	M0QXZ3	S-229-081	C3
S-118-121_Q13576-2;Q13576-3	1	Both	0.000874151	0.02718	Q13576-2;Q13576-3	S-118-121	IQGAP2
S-007-181_Q07954	2	Both	0.000908173	0.01982	Q07954	S-007-181	LRP1
S-128-080_Q08722;Q08722-2;Q08722-3;Q08722-4	1	Both	0.000867907	0.02492	Q08722;Q08722-2;Q08722-3;Q08722-4	S-128-080	CD47
S-118-121_O75083;O75083-3	1	Both	0.000852632	0.04404	O75083;O75083-3	S-118-121	WDR1
S-229-081_Q9UKK3	1	Both	0.000852292	0.0368	Q9UKK3	S-229-081	PARP4
S-128-080_Q5XG92;Q5XG92-5	2	Both	0.000905532	0.02456	Q5XG92;Q5XG92-5	S-128-080	CES4A
S-128-080_O14786	2	Both	0.000899038	0.02026	O14786	S-128-080	NRP1
S-229-081_P61204;P61204-2	1	Both	0.000849965	0.07876	P61204;P61204-2	S-229-081	ARF3
S-128-080_P11171-3;Q9Y2J2;Q9Y2J2-2;Q9Y2J2-4	1	Both	0.000848301	0.02492	P11171-3;Q9Y2J2;Q9Y2J2-2;Q9Y2J2-4	S-128-080	EPB41;EPB41L3
S-128-080_J3KTH7	1	Both	0.000838432	0.02502	J3KTH7	S-128-080	FHOD1
S-007-181_P02745	1	Both	0.000837231	0.0148733	P02745	S-007-181	C1QA
S-229-081_Q14152	1	Both	0.000836649	0.0430333	Q14152	S-229-081	EIF3A
S-007-181_Q5T0M2	1	Both	0.000832594	0.03382	Q5T0M2	S-007-181	SFTPD
S-229-081_Q70J99;Q70J99-3	1	Both	0.000815848	0.03665	Q70J99;Q70J99-3	S-229-081	UNC13D
S-003-235_P02741	1	Both	0.000814945	0.02918	P02741	S-003-235	CRP
S-118-121_Q9UNF0	1	Both	0.000811915	0.02492	Q9UNF0	S-118-121	PACSIN2
S-007-181_P0DJI8;P0DJI9	1	Both	0.000800559	0.0158	P0DJI8;P0DJI9	S-007-181	SAA1;SAA2
S-007-181_P00451	2	Both	0.000879953	0.02106	P00451	S-007-181	F8
S-128-080_A2VEC9	1	Both	0.000798001	0.02492	A2VEC9	S-128-080	SSPO
S-229-081_P35579;P35749;P35749-2;P35749-3;P35749-4	2	Both	0.000874214	0.0128	P35579;P35749;P35749-2;P35749-3;P35749-4	S-229-081	MYH11;MYH9
S-128-080_Q7L576	1	Both	0.000793975	0.02522	Q7L576	S-128-080	CYFIP1
S-128-080_O75558	1	Both	0.000793685	0.02708	O75558	S-128-080	STX11
S-118-121_Q8N163;Q8N163-2	2	Both	0.000856401	0.02106	Q8N163;Q8N163-2	S-118-121	CCAR2
S-007-181_P00367	1	Both	0.000787486	0.01388	P00367	S-007-181	GLUD1
S-128-080_P68871	1	Both	0.000786989	0.01944	P68871	S-128-080	HBB
S-128-080_Q13829	1	Both	0.000782696	0.01944	Q13829	S-128-080	TNFAIP1
S-128-080_P04264;P35908;Q7Z794	1	Both	0.000779579	0.0343	P04264;P35908;Q7Z794	S-128-080	KRT1;KRT2;KRT77
S-003-235_Q9UBW5	2	Both	0.000856367	0.01988	Q9UBW5	S-003-235	BIN2
S-229-081_P02745	2	Both	0.000852352	0.01988	P02745	S-229-081	C1QA
S-007-181_O75439	2	Both	0.000844553	0.01638	O75439	S-007-181	PMPCB
S-128-080_P62888	1	Both	0.000766562	0.07308	P62888	S-128-080	RPL30
S-118-121_Q96IY4;Q96IY4-2	2	Both	0.000841877	0.01638	Q96IY4;Q96IY4-2	S-118-121	CPB2
S-118-121_P01599	2	Both	0.000831863	0.01992	P01599	S-118-121	IGKV1-17
S-128-080_P50281	2	Both	0.000828894	0.01988	P50281	S-128-080	MMP14
S-007-181_A0A494C0X7;D3DSM0	2	Both	0.000828818	0.02096	A0A494C0X7;D3DSM0	S-007-181	ITGB2
S-128-080_P60660;P60660-2	2	Both	0.000824591	0.01756	P60660;P60660-2	S-128-080	MYL6
S-007-181_Q4LDE5	1	Both	0.000765372	0.02492	Q4LDE5	S-007-181	SVEP1
S-118-121_P06732;P12277	2	Both	0.000824183	0.01988	P06732;P12277	S-118-121	CKB;CKM
S-229-081_P13727	2	Both	0.000820113	0.01756	P13727	S-229-081	PRG2
S-229-081_O75787;O75787-2	2	Both	0.000817403	0.01982	O75787;O75787-2	S-229-081	ATP6AP2
S-003-235_Q13418-3	2	Both	0.000813662	0.0128	Q13418-3	S-003-235	ILK
S-007-181_P54710	1	Both	0.000763793	0.01208	P54710	S-007-181	FXYD2
S-118-121_Q13829	1	Both	0.000748625	0.04008	Q13829	S-118-121	TNFAIP1
S-229-081_M0QYC8	1	Both	0.000748224	0.00968	M0QYC8	S-229-081	C3
S-229-081_P01011	2	Both	0.000811596	0.01638	P01011	S-229-081	SERPINA3
S-229-081_P02545-5	1	Both	0.000747628	0.01465	P02545-5	S-229-081	LMNA
S-229-081_P35625	2	Both	0.000801463	0.01982	P35625	S-229-081	TIMP3
S-128-080_P23396	1	Both	0.000746979	0.0646	P23396	S-128-080	RPS3
S-128-080_P48059-2	2	Both	0.000799733	0.01638	P48059-2	S-128-080	LIMS1
S-003-235_P48735;P48735-2	2	Both	0.000794156	0.02106	P48735;P48735-2	S-003-235	IDH2
S-118-121_P48061;P48061-2;P48061-3;P48061-4;P48061-5;P48061-6	1	Both	0.000745067	0.00968	P48061;P48061-2;P48061-3;P48061-4;P48061-5;P48061-6	S-118-121	CXCL12
S-003-235_P62249	1	Both	0.000741441	0.0213867	P62249	S-003-235	RPS16
S-229-081_E9PHK0	2	Both	0.00078713	0.02106	E9PHK0	S-229-081	CLEC3B
S-007-181_A6PVI2	1	Both	0.000734348	0.01493	A6PVI2	S-007-181	PLG
S-003-235_P00558-2	1	Both	0.000728005	0.01944	P00558-2	S-003-235	PGK1
S-118-121_P02749	2	Both	0.000784019	0.0224	P02749	S-118-121	APOH
S-128-080_P46977	1	Both	0.000726882	0.02492	P46977	S-128-080	STT3A
S-003-235_Q93091	2	Both	0.000783444	0.02106	Q93091	S-003-235	RNASE6
S-229-081_S4R400	1	Both	0.000724213	0.01944	S4R400	S-229-081	FOCAD
S-007-181_H0YD37	2	Both	0.000774742	0.09062	H0YD37	S-007-181	PDGFD
S-118-121_P11217;P11217-2	2	Both	0.000774143	0.0128	P11217;P11217-2	S-118-121	PYGM
S-128-080_K7EJT5;K7ELC4;K7EMH1;K7EP65;K7ERI7	1	Both	0.000711252	0.02492	K7EJT5;K7ELC4;K7EMH1;K7EP65;K7ERI7	S-128-080	RPL22
S-118-121_Q9H4M9;Q9NZN3;Q9NZN4	1	Both	0.000703524	0.03945	Q9H4M9;Q9NZN3;Q9NZN4	S-118-121	EHD1;EHD2;EHD3
S-007-181_P00734	1	Both	0.000699948	0.0129533	P00734	S-007-181	F2
S-128-080_P01210	1	Both	0.000697047	0.0550333	P01210	S-128-080	PENK
S-003-235_P04083	1	Both	0.00069118	0.02516	P04083	S-003-235	ANXA1
S-007-181_P02787	1	Both	0.000686691	0.01224	P02787	S-007-181	TF
S-128-080_H3BT58	2	Both	0.000765294	0.02504	H3BT58	S-128-080	COTL1
S-118-121_P19823	1	Both	0.000676179	0.0126	P19823	S-118-121	ITIH2
S-229-081_P61626	1	Both	0.000667974	0.01069	P61626	S-229-081	LYZ
S-128-080_A0A075B6K5;P80748	1	Both	0.000665381	0.00968	A0A075B6K5;P80748	S-128-080	IGLV3-21;IGLV3-9
S-128-080_P05141;P12236	1	Both	0.00066488	0.0145867	P05141;P12236	S-128-080	SLC25A5;SLC25A6
S-128-080_Q9Y277	1	Both	0.000664427	0.02492	Q9Y277	S-128-080	VDAC3
S-003-235_Q9H336	1	Both	0.000664252	0.02738	Q9H336	S-003-235	CRISPLD1
S-007-181_P58546	2	Both	0.000761069	0.01638	P58546	S-007-181	MTPN
S-118-121_O75326;O75326-2	2	Both	0.000755616	0.02106	O75326;O75326-2	S-118-121	SEMA7A
S-229-081_Q9UNH7;Q9UNH7-2	2	Both	0.000744537	0.02483	Q9UNH7;Q9UNH7-2	S-229-081	SNX6
S-229-081_P10451-3	2	Both	0.000744436	0.02106	P10451-3	S-229-081	SPP1
S-229-081_P11217;P11217-2	2	Both	0.000742211	0.0128	P11217;P11217-2	S-229-081	PYGM
S-003-235_P16219	2	Both	0.000739834	0.01988	P16219	S-003-235	ACADS
S-007-181_Q08380	1	Both	0.00065964	0.00996	Q08380	S-007-181	LGALS3BP
S-118-121_Q8IYI6	2	Both	0.000738197	0.02939	Q8IYI6	S-118-121	EXOC8
S-118-121_Q5JSH3;Q5JSH3-3	2	Both	0.000737979	0.13758	Q5JSH3;Q5JSH3-3	S-118-121	WDR44
S-128-080_A0A0B4J2B5	1	Both	0.000654591	0.01352	A0A0B4J2B5	S-128-080	IGHV3OR16-9
S-128-080_P60174;P60174-1	2	Both	0.000720228	0.01638	P60174;P60174-1	S-128-080	TPI1
S-128-080_Q13201-2	2	Both	0.000693442	0.0128	Q13201-2	S-128-080	MMRN1
S-229-081_P30044;P30044-2	1	Both	0.000653116	0.05078	P30044;P30044-2	S-229-081	PRDX5
S-007-181_P07900-2;Q58FG1	1	Both	0.000652766	0.00994	P07900-2;Q58FG1	S-007-181	HSP90AA1;HSP90AA4P
S-007-181_P35606;P35606-2	2	Both	0.000687711	0.01676	P35606;P35606-2	S-007-181	COPB2
S-007-181_P23528;Q9Y281	2	Both	0.000685662	0.01996	P23528;Q9Y281	S-007-181	CFL1;CFL2
S-003-235_A0A0A0MRJ7	1	Both	0.000651721	0.0122	A0A0A0MRJ7	S-003-235	F5
S-007-181_P54577	2	Both	0.000679378	0.01982	P54577	S-007-181	YARS
S-007-181_P37802;P37802-2	1	Both	0.000646037	0.02504	P37802;P37802-2	S-007-181	TAGLN2
S-007-181_P01344	1	Both	0.000643716	0.0120467	P01344	S-007-181	IGF2
S-229-081_P47756-2	1	Both	0.000636742	0.0156	P47756-2	S-229-081	CAPZB
S-128-080_P07305-2	2	Both	0.000663701	0.07522	P07305-2	S-128-080	H1F0
S-128-080_Q9Y6W5	2	Both	0.000660705	0.0199067	Q9Y6W5	S-128-080	WASF2
S-007-181_P12883;P13533	1	Both	0.000620353	0.0468867	P12883;P13533	S-007-181	MYH6;MYH7
S-118-121_X6R9L0	1	Both	0.000614008	0.00994	X6R9L0	S-118-121	DNAJC3
S-003-235_P55058-2	1	Both	0.0006124	0.00953	P55058-2	S-003-235	PLTP
S-007-181_P61086;P61086-2	2	Both	0.000660284	0.0128	P61086;P61086-2	S-007-181	UBE2K
S-118-121_A0A087WWA5	1	Both	0.000607364	0.01465	A0A087WWA5	S-118-121	TNXB
S-128-080_P15502-1;P15502-2;P15502-4	2	Both	0.000660224	0.01982	P15502-1;P15502-2;P15502-4	S-128-080	ELN
S-007-181_Q92522	1	Both	0.000603784	0.03382	Q92522	S-007-181	H1FX
S-128-080_P00915	1	Both	0.000590398	0.0141	P00915	S-128-080	CA1
S-128-080_P06241;P06241-2;P06241-3	2	Both	0.000658338	0.01978	P06241;P06241-2;P06241-3	S-128-080	FYN
S-128-080_Q9ULH1;Q9ULH1-2	2	Both	0.000654877	0.02106	Q9ULH1;Q9ULH1-2	S-128-080	ASAP1
S-128-080_J3KNB4	1	Both	0.000587887	0.00994	J3KNB4	S-128-080	CAMP
S-229-081_P02741	1	Both	0.000582301	0.00968	P02741	S-229-081	CRP
S-003-235_H0YND0	1	Both	0.000580458	0.01214	H0YND0	S-003-235	FBN1
S-003-235_P26927	2	Both	0.000642035	0.01978	P26927	S-003-235	MST1
S-128-080_P0DP04	2	Both	0.000639077	0.01978	P0DP04	S-128-080	IGHV3-43D
S-128-080_P25098	1	Both	0.000570789	0.008	P25098	S-128-080	GRK2
S-118-121_H0Y4A0	2	Both	0.000634563	0.02144	H0Y4A0	S-118-121	NRP1
S-007-181_P07711	1	Both	0.000563592	0.01096	P07711	S-007-181	CTSL
S-229-081_Q92820	1	Both	0.000551895	0.0218133	Q92820	S-229-081	GGH
S-118-121_C9J6K0	1	Both	0.00055048	0.008	C9J6K0	S-118-121	SPP2
S-007-181_P51884	1	Both	0.00054674	0.01032	P51884	S-007-181	LUM
S-229-081_Q6UXH9-2	2	Both	0.000629133	0.01676	Q6UXH9-2	S-229-081	PAMR1
S-128-080_P20340;P20340-2;Q9NRW1	2	Both	0.000626455	0.02456	P20340;P20340-2;Q9NRW1	S-128-080	RAB6A;RAB6B
S-003-235_Q14766-2;Q14766-3;Q14766-5	2	Both	0.000620371	0.0128	Q14766-2;Q14766-3;Q14766-5	S-003-235	LTBP1
S-128-080_O43432-3	2	Both	0.000612669	0.01676	O43432-3	S-128-080	EIF4G3
S-003-235_P23284	2	Both	0.000611824	0.01756	P23284	S-003-235	PPIB
S-007-181_P14866	2	Both	0.000605125	0.01978	P14866	S-007-181	HNRNPL
S-118-121_P05388	2	Both	0.000605037	0.01988	P05388	S-118-121	RPLP0
S-003-235_P05164	2	Both	0.000604698	0.0128	P05164	S-003-235	MPO
S-128-080_P60842;Q14240;Q14240-2	1	Both	0.000545021	0.01154	P60842;Q14240;Q14240-2	S-128-080	EIF4A1;EIF4A2
S-003-235_Q9NY15	2	Both	0.000594671	0.01978	Q9NY15	S-003-235	STAB1
S-118-121_A0A0C4DH68	1	Both	0.000540393	0.008	A0A0C4DH68	S-118-121	IGKV2-24
S-007-181_P05164-2	2	Both	0.000588573	0.0128	P05164-2	S-007-181	MPO
S-118-121_Q86UX2	1	Both	0.000539474	0.01016	Q86UX2	S-118-121	ITIH5
S-128-080_H0YEM4	2	Both	0.000577553	0.0132	H0YEM4	S-128-080	VWA3B
S-007-181_Q13620-1;Q13620-3	2	Both	0.000577524	0.01638	Q13620-1;Q13620-3	S-007-181	CUL4B
S-003-235_P62241	2	Both	0.000560855	0.02096	P62241	S-003-235	RPS8
S-003-235_P02760	1	Both	0.000538814	0.0077	P02760	S-003-235	AMBP
S-118-121_Q9HA38;Q9HA38-2	2	Both	0.000557997	0.01982	Q9HA38;Q9HA38-2	S-118-121	ZMAT3
S-118-121_P01009	1	Both	0.000537532	0.0119	P01009	S-118-121	SERPINA1
S-229-081_O14786	1	Both	0.000537399	0.00962	O14786	S-229-081	NRP1
S-128-080_P18085;P61204;P61204-2;P84085	2	Both	0.000554648	0.01935	P18085;P61204;P61204-2;P84085	S-128-080	ARF3;ARF4;ARF5
S-003-235_P36980-2	1	Both	0.00053286	0.0077	P36980-2	S-003-235	CFHR2
S-007-181_O75888;O75888-2;O75888-3	2	Both	0.000545245	0.00702	O75888;O75888-2;O75888-3	S-007-181	TNFSF13
S-128-080_P35241-4	2	Both	0.000543701	0.0128	P35241-4	S-128-080	RDX
S-229-081_O00187	1	Both	0.00053113	0.0079	O00187	S-229-081	MASP2
S-118-121_P15153;P63000	2	Both	0.000541873	0.01756	P15153;P63000	S-118-121	RAC1;RAC2
S-229-081_J3QLI9	1	Both	0.000530425	0.02708	J3QLI9	S-229-081	SNRPD1
S-118-121_P0CG04	1	Both	0.00053	0.01188	P0CG04	S-118-121	IGLC1
S-128-080_Q8NB66	2	Both	0.000538614	0.02096	Q8NB66	S-128-080	UNC13C
S-007-181_A0A0C4DH35	2	Both	0.000537028	0.01104	A0A0C4DH35	S-007-181	IGHV3-35
S-128-080_P07437;P68371	2	Both	0.000536355	0.0128	P07437;P68371	S-128-080	TUBB;TUBB4B
S-003-235_P14598	2	Both	0.000533878	0.01638	P14598	S-003-235	NCF1
S-003-235_Q9BQS7;Q9BQS7-2	1	Both	0.000528057	0.0148467	Q9BQS7;Q9BQS7-2	S-003-235	HEPH
S-229-081_Q7Z4U5-3	1	Both	0.000525895	0.008	Q7Z4U5-3	S-229-081	C6orf201
S-118-121_Q92608;Q92608-2	2	Both	0.000524316	0.01676	Q92608;Q92608-2	S-118-121	DOCK2
S-229-081_O95445	1	Both	0.000524392	0.01102	O95445	S-229-081	APOM
S-007-181_O00584	2	Both	0.000522718	0.01676	O00584	S-007-181	RNASET2
S-128-080_Q9ULV4;Q9ULV4-2	1	Both	0.000518333	0.01944	Q9ULV4;Q9ULV4-2	S-128-080	CORO1C
S-229-081_Q9Y2Y8	1	Both	0.000510856	0.0343	Q9Y2Y8	S-229-081	PRG3
S-007-181_P16188;P16189;P30456	2	Both	0.000516468	0.08564	P16188;P16189;P30456	S-007-181	HLA-A
S-118-121_H3BM21	2	Both	0.000511258	0.0199067	H3BM21	S-118-121
S-229-081_Q8N2S1-2;Q8N2S1-3	1	Both	0.00050782	0.00992	Q8N2S1-2;Q8N2S1-3	S-229-081	LTBP4
S-128-080_P08133;P08133-2	2	Both	0.000504178	0.0200333	P08133;P08133-2	S-128-080	ANXA6
S-229-081_A0A075B6K0;P01717;P01718	1	Both	0.00050737	0.01016	A0A075B6K0;P01717;P01718	S-229-081	IGLV3-16;IGLV3-25;IGLV3-27
S-229-081_P17844;P17844-2;Q92841;Q92841-1;Q92841-2;Q92841-3	2	Both	0.000501649	0.00698	P17844;P17844-2;Q92841;Q92841-1;Q92841-2;Q92841-3	S-229-081	DDX17;DDX5
S-118-121_O14791;O14791-2	2	Both	0.000491016	0.0128	O14791;O14791-2	S-118-121	APOL1
S-007-181_P23470	2	Both	0.00047893	0.00714667	P23470	S-007-181	PTPRG
S-003-235_P23352	1	Both	0.000506041	0.00982	P23352	S-003-235	ANOS1
S-128-080_P36578	1	Both	0.000497899	0.03978	P36578	S-128-080	RPL4
S-007-181_Q658P3-2;Q658P3-4	1	Both	0.000493414	0.0125533	Q658P3-2;Q658P3-4	S-007-181	STEAP3
S-003-235_P14618-3;P30613;P30613-2	2	Both	0.00047058	0.0128	P14618-3;P30613;P30613-2	S-003-235	PKLR;PKM
S-007-181_A0A0C4DH36	1	Both	0.000492993	0.01312	A0A0C4DH36	S-007-181	IGHV3-38
S-128-080_G3V1N2	1	Both	0.000486284	0.01004	G3V1N2	S-128-080	HBA2
S-007-181_Q9Y4G6	1	Both	0.000485156	0.00992	Q9Y4G6	S-007-181	TLN2
S-229-081_P01768;P0DP03	1	Both	0.000483189	0.00768	P01768;P0DP03	S-229-081	IGHV3-30;IGHV3-30-5
S-229-081_P19823	1	Both	0.000482521	0.02954	P19823	S-229-081	ITIH2
S-128-080_P39019	2	Both	0.000468308	0.0179	P39019	S-128-080	RPS19
S-007-181_O00571;O00571-2;O15523	1	Both	0.000481038	0.01096	O00571;O00571-2;O15523	S-007-181	DDX3X;DDX3Y
S-007-181_O15117-2;O15117-3	2	Both	0.00046688	0.00877	O15117-2;O15117-3	S-007-181	FYB1
S-128-080_P62304	1	Both	0.000480046	0.01944	P62304	S-128-080	SNRPE
S-128-080_H7C5H1	1	Both	0.000479055	0.01184	H7C5H1	S-128-080	CFB
S-007-181_Q9NRA1;Q9NRA1-4	2	Both	0.00046195	0.01988	Q9NRA1;Q9NRA1-4	S-007-181	PDGFC
S-007-181_H7C5R1	1	Both	0.000478166	0.01222	H7C5R1	S-007-181	CP
S-229-081_Q8NDA2	2	Both	0.000450323	0.0210733	Q8NDA2	S-229-081	HMCN2
S-003-235_P28065;P28065-2	1	Both	0.000476756	0.05078	P28065;P28065-2	S-003-235	PSMB9
S-007-181_P43490	1	Both	0.000475852	0.02708	P43490	S-007-181	NAMPT
S-007-181_K7EL96;K7ERZ3	1	Both	0.000474098	0.01002	K7EL96;K7ERZ3	S-007-181	PLIN3
S-229-081_H3BP20	2	Both	0.000439945	0.00704667	H3BP20	S-229-081	HEXA
S-003-235_P01834	1	Both	0.000473813	0.0101267	P01834	S-003-235	IGKC
S-003-235_P14866;P14866-2	1	Both	0.000473417	0.02724	P14866;P14866-2	S-003-235	HNRNPL
S-003-235_P15153;P63000	2	Both	0.000434462	0.01982	P15153;P63000	S-003-235	RAC1;RAC2
S-003-235_P14618-2	1	Both	0.000469797	0.01066	P14618-2	S-003-235	PKM
S-118-121_A4UGR9;A4UGR9-3	1	Both	0.000464081	0.00738	A4UGR9;A4UGR9-3	S-118-121	XIRP2
S-007-181_P13598	2	Both	0.000432044	0.02106	P13598	S-007-181	ICAM2
S-128-080_Q8IUE6	2	Both	0.000422436	0.0128	Q8IUE6	S-128-080	HIST2H2AB
S-229-081_A0A0B4J2B5	1	Both	0.000463775	0.00612	A0A0B4J2B5	S-229-081	IGHV3OR16-9
S-128-080_P40227;P40227-2	2	Both	0.000418007	0.02456	P40227;P40227-2	S-128-080	CCT6A
S-007-181_O94769	1	Both	0.000462225	0.0084	O94769	S-007-181	ECM2
S-007-181_P49747;P49747-2	2	Both	0.000415324	0.00702	P49747;P49747-2	S-007-181	COMP
S-003-235_P15502-1;P15502-2;P15502-4;P15502-7;P15502-8	2	Both	0.00041337	0.01982	P15502-1;P15502-2;P15502-4;P15502-7;P15502-8	S-003-235	ELN
S-229-081_P25311	1	Both	0.000460986	0.00968	P25311	S-229-081	AZGP1
S-118-121_O60256;O60256-4	2	Both	0.000411095	0.01978	O60256;O60256-4	S-118-121	PRPSAP2
S-128-080_A0A024R571	1	Both	0.000459092	0.02776	A0A024R571	S-128-080	EHD1
S-003-235_P08493;P08493-2	2	Both	0.000399898	0.00698	P08493;P08493-2	S-003-235	MGP
S-007-181_Q9UGM5-2	1	Both	0.00045876	0.008	Q9UGM5-2	S-007-181	FETUB
S-128-080_P29992;P50148	2	Both	0.000398622	0.00716	P29992;P50148	S-128-080	GNA11;GNAQ
S-003-235_P22314-2	2	Both	0.000397743	0.0894267	P22314-2	S-003-235	UBA1
S-229-081_P78371-2	1	Both	0.00045321	0.0343	P78371-2	S-229-081	CCT2
S-229-081_P04066	2	Both	0.000396883	0.00854	P04066	S-229-081	FUCA1
S-229-081_P62424	1	Both	0.000453125	0.01169	P62424	S-229-081	RPL7A
S-007-181_P04899;P08754;P63092;P63092-4;P63096	2	Both	0.000395294	0.00702	P04899;P08754;P63092;P63092-4;P63096	S-007-181	GNAI1;GNAI2;GNAI3;GNAS
S-007-181_P41218	1	Both	0.000452239	0.03302	P41218	S-007-181	MNDA
S-229-081_Q06033;Q06033-2	2	Both	0.000384536	0.00702	Q06033;Q06033-2	S-229-081	ITIH3
S-229-081_Q9BXJ3	1	Both	0.000450667	0.01463	Q9BXJ3	S-229-081	C1QTNF4
S-118-121_O60486	2	Both	0.000333668	0.02106	O60486	S-118-121	PLXNC1
S-229-081_P06732	1	Both	0.000449612	0.00678	P06732	S-229-081	CKM
S-007-181_P00558;P07205	1	Both	0.0004461	0.008	P00558;P07205	S-007-181	PGK1;PGK2
S-007-181_P05155;P05155-2	1	Both	0.00044562	0.00804	P05155;P05155-2	S-007-181	SERPING1
S-007-181_P58335-4	1	Both	0.000444575	0.01174	P58335-4	S-007-181	ANTXR2
S-007-181_P01876;P01877	1	Both	0.000439544	0.00612	P01876;P01877	S-007-181	IGHA1;IGHA2
S-128-080_P84095	1	Both	0.000429385	0.00968	P84095	S-128-080	RHOG
S-118-121_P13796	1	Both	0.000428055	0.00845	P13796	S-118-121	LCP1
S-118-121_Q86VP6	2	Both	0.000332342	0.0199	Q86VP6	S-118-121	CAND1
S-007-181_Q9H1Z8	1	Both	0.000426564	0.00768	Q9H1Z8	S-007-181	C2orf40
S-118-121_Q96RW7;Q96RW7-2	1	Both	0.000421962	0.00648	Q96RW7;Q96RW7-2	S-118-121	HMCN1
S-229-081_P01889;P10319;P30466;P30479;P30481;P30483;P30486;P30492;Q29718;Q31610	1	Both	0.000419862	0.008	P01889;P10319;P30466;P30479;P30481;P30483;P30486;P30492;Q29718;Q31610	S-229-081	HLA-B
S-118-121_Q9BQS8	1	Both	0.00041734	0.0061	Q9BQS8	S-118-121	FYCO1
S-128-080_Q9Y624	2	Both	0.000322951	0.01756	Q9Y624	S-128-080	F11R
S-003-235_Q12797-10	1	Both	0.000416697	0.00738	Q12797-10	S-003-235	ASPH
S-003-235_P19878;P19878-3	2	Both	0.000317903	0.00702	P19878;P19878-3	S-003-235	NCF2
S-007-181_Q14141;Q14141-2;Q14141-4	1	Both	0.000416577	0.0343	Q14141;Q14141-2;Q14141-4	S-007-181	2024-09-06
S-128-080_P29122-2	1	Both	0.000416267	0.00994	P29122-2	S-128-080	PCSK6
S-118-121_C9J3N8	2	Both	0.000306417	0.01988	C9J3N8	S-118-121	HSPB1
S-118-121_O14974-5	1	Both	0.000416202	0.00904	O14974-5	S-118-121	PPP1R12A
S-229-081_P14324-2	2	Both	0.000303813	0.00698	P14324-2	S-229-081	FDPS
S-118-121_P00325;P00325-2;P00326;P07327	2	Both	0.000300041	0.01978	P00325;P00325-2;P00326;P07327	S-118-121	ADH1A;ADH1B;ADH1C
S-007-181_P11171	2	Both	0.000299244	0.00703333	P11171	S-007-181	EPB41
S-229-081_P10909-2;P10909-3;P10909-6	1	Both	0.000415257	0.008	P10909-2;P10909-3;P10909-6	S-229-081	CLU
S-229-081_P01019	1	Both	0.000414917	0.00802	P01019	S-229-081	AGT
S-229-081_P24821-6	2	Both	0.000286931	0.00702	P24821-6	S-229-081	TNC
S-128-080_P62820;P62820-3	2	Both	0.00028649	0.02007	P62820;P62820-3	S-128-080	RAB1A
S-007-181_P55001-3	1	Both	0.000414889	0.00806	P55001-3	S-007-181	MFAP2
S-229-081_P07237	1	Both	0.000411455	0.008	P07237	S-229-081	P4HB
S-007-181_Q5TFM2	1	Both	0.000407921	0.0064	Q5TFM2	S-007-181	CFH
S-229-081_P02768-2	2	Both	0.000285478	0.00392	P02768-2	S-229-081	ALB
S-003-235_P62244	1	Both	0.000407757	0.02712	P62244	S-003-235	RPS15A
S-128-080_A0A494C0L6;C9JGI3	1	Both	0.000405471	0.0155133	A0A494C0L6;C9JGI3	S-128-080	TYMP
S-229-081_Q9BRK5;Q9BRK5-5	2	Both	0.000285117	0.00396	Q9BRK5;Q9BRK5-5	S-229-081	SDF4
S-118-121_P22692	2	Both	0.000278888	0.00362	P22692	S-118-121	IGFBP4
S-003-235_B0YIW2	1	Both	0.000405125	0.00866	B0YIW2	S-003-235	APOC3
S-128-080_Q15746;Q15746-11;Q15746-6;Q15746-7	2	Both	0.000270331	0.01676	Q15746;Q15746-11;Q15746-6;Q15746-7	S-128-080	MYLK
S-007-181_O75116;Q13464	1	Both	0.000405058	0.00996	O75116;Q13464	S-007-181	ROCK1;ROCK2
S-128-080_Q12797;Q12797-10	2	Both	0.000265069	0.00708	Q12797;Q12797-10	S-128-080	ASPH
S-118-121_P07711	1	Both	0.000404814	0.00598	P07711	S-118-121	CTSL
S-007-181_Q13201;Q13201-2	2	Both	0.000259462	0.0128	Q13201;Q13201-2	S-007-181	MMRN1
S-007-181_C9J7V5	1	Both	0.000404026	0.00598	C9J7V5	S-007-181	CFP
S-007-181_Q9UHF0;Q9UHF0-2;Q9UHF0-3	1	Both	0.000401176	0.00678	Q9UHF0;Q9UHF0-2;Q9UHF0-3	S-007-181	TAC3
S-229-081_P05455	2	Both	0.000255657	0.00702	P05455	S-229-081	SSB
S-229-081_Q5T985;Q5T987	1	Both	0.00039878	0.008	Q5T985;Q5T987	S-229-081	ITIH2
S-229-081_O43516;O43516-3	1	Both	0.000398146	0.00802	O43516;O43516-3	S-229-081	WIPF1
S-003-235_M0QYC8	2	Both	0.00025528	0.00396	M0QYC8	S-003-235	C3
S-003-235_P60709;P63261	1	Both	0.000395315	0.00738	P60709;P63261	S-003-235	ACTB;ACTG1
S-007-181_O43639	2	Both	0.000250571	0.00698	O43639	S-007-181	NCK2
S-007-181_O95497	2	Both	0.000246836	0.00396	O95497	S-007-181	VNN1
S-118-121_P60866;P60866-2	1	Both	0.000393475	0.00966	P60866;P60866-2	S-118-121	RPS20
S-007-181_Q9BWP8-10;Q9BWP8-5;Q9BWP8-6;Q9BWP8-7	2	Both	0.000240776	0.00396	Q9BWP8-10;Q9BWP8-5;Q9BWP8-6;Q9BWP8-7	S-007-181	COLEC11
S-229-081_Q92619	1	Both	0.000392711	0.0110333	Q92619	S-229-081	ARHGAP45
S-007-181_P31942-3	2	Both	0.000235668	0.004	P31942-3	S-007-181	HNRNPH3
S-118-121_P13611-2;P13611-5	2	Both	0.000233816	0.00396	P13611-2;P13611-5	S-118-121	VCAN
S-003-235_A0A075B7C0;K7EIV0;S4R3F9	2	Both	0.000231676	0.01988	A0A075B7C0;K7EIV0;S4R3F9	S-003-235	CAPNS1
S-229-081_P16112;P16112-2	1	Both	0.000392519	0.00648	P16112;P16112-2	S-229-081	ACAN
S-003-235_O95716;P20338;P61018-2;P61106;P62820;Q6IQ22;Q96AX2;Q96E17	2	Both	0.000229692	0.00358	O95716;P20338;P61018-2;P61106;P62820;Q6IQ22;Q96AX2;Q96E17	S-003-235	RAB12;RAB14;RAB1A;RAB37;RAB3C;RAB3D;RAB4A;RAB4B
S-118-121_P04899;P08754;P63092;P63092-4;P63096	2	Both	0.000222959	0.00358	P04899;P08754;P63092;P63092-4;P63096	S-118-121	GNAI1;GNAI2;GNAI3;GNAS
S-003-235_Q96RW7;Q96RW7-2	1	Both	0.000389042	0.0061	Q96RW7;Q96RW7-2	S-003-235	HMCN1
S-229-081_Q9P289;Q9P289-2	2	Both	0.000222032	0.09986	Q9P289;Q9P289-2	S-229-081	STK26
S-128-080_P12111	2	Both	0.000218174	0.021	P12111	S-128-080	COL6A3
S-007-181_Q12805;Q12805-3;Q12805-4;Q12805-5	1	Both	0.000388524	0.00994	Q12805;Q12805-3;Q12805-4;Q12805-5	S-007-181	EFEMP1
S-229-081_Q9BRK5	2	Both	0.000213838	0.00396	Q9BRK5	S-229-081	SDF4
S-007-181_O75688;P35813;P35813-3	1	Both	0.000386185	0.00648	O75688;P35813;P35813-3	S-007-181	PPM1A;PPM1B
S-229-081_Q16513	1	Both	0.000385401	0.0061	Q16513	S-229-081	PKN2
S-007-181_O75688;O75688-3	1	Both	0.000384987	0.01018	O75688;O75688-3	S-007-181	PPM1B
S-118-121_P61204-2	2	Both	0.000210946	0.08256	P61204-2	S-118-121	ARF3
S-118-121_O75116	1	Both	0.000381976	0.0840533	O75116	S-118-121	ROCK2
S-007-181_Q4LDE5	2	Both	0.000205253	0.00358	Q4LDE5	S-007-181	SVEP1
S-118-121_P68104	1	Both	0.000381627	0.00612	P68104	S-118-121	EEF1A1
S-229-081_Q9Y2S6	2	Both	0.000203808	0.00396	Q9Y2S6	S-229-081	TMA7
S-128-080_P15880	2	Both	0.000202331	0.00698	P15880	S-128-080	RPS2
S-229-081_F8W785	1	Both	0.00038116	0.00648	F8W785	S-229-081	GOLIM4
S-128-080_P24593	1	Both	0.000379942	0.00598	P24593	S-128-080	IGFBP5
S-128-080_H7C300	2	Both	0.000201901	0.00396	H7C300	S-128-080	PXDN
S-229-081_P21399	2	Both	0.000199536	0.00396	P21399	S-229-081	ACO1
S-007-181_Q8N128	1	Both	0.000377557	0.0061	Q8N128	S-007-181	FAM177A1
S-229-081_A0A494BZS1	2	Both	0.000197188	0.0115133	A0A494BZS1	S-229-081	NCF4
S-118-121_P10909-3	2	Both	0.000185651	0.00396	P10909-3	S-118-121	CLU
S-003-235_Q07666;Q07666-3	2	Both	0.00018551	0.02096	Q07666;Q07666-3	S-003-235	KHDRBS1
S-007-181_P15311;P26038;P35241;P35241-5	2	Both	0.000180552	0.00398667	P15311;P26038;P35241;P35241-5	S-007-181	EZR;MSN;RDX
S-003-235_P25774	1	Both	0.000376786	0.0061	P25774	S-003-235	CTSS
S-007-181_Q9UBP4	1	Both	0.000372755	0.00598	Q9UBP4	S-007-181	DKK3
S-003-235_Q9BXN1	1	Both	0.000371959	0.0061	Q9BXN1	S-003-235	ASPN
S-007-181_Q9UGM5;Q9UGM5-2	2	Both	0.000178652	0.00396	Q9UGM5;Q9UGM5-2	S-007-181	FETUB
S-128-080_P27918	2	Both	0.000174833	0.00358	P27918	S-128-080	CFP
S-118-121_M0QYC8	1	Both	0.000370446	0.0061	M0QYC8	S-118-121	C3
S-007-181_P08493;P08493-2	1	Both	0.000367936	0.00648	P08493;P08493-2	S-007-181	MGP
S-007-181_P27918	2	Both	0.000173794	0.00358	P27918	S-007-181	CFP
S-128-080_P00734	1	Both	0.000367343	0.00804	P00734	S-128-080	F2
S-003-235_P00451	2	Both	0.000172077	0.00358	P00451	S-003-235	F8
S-003-235_Q16627-2	1	Both	0.000366836	0.0061	Q16627-2	S-003-235	CCL14
S-007-181_Q9NZK5;Q9NZK5-2	2	Both	0.000169947	0.00702	Q9NZK5;Q9NZK5-2	S-007-181	ADA2
S-007-181_Q8IZF2;Q8IZF2-2;Q8IZF2-3	2	Both	0.000169237	0.00404	Q8IZF2;Q8IZF2-2;Q8IZF2-3	S-007-181	ADGRF5
S-229-081_P68366;Q9BQE3	2	Both	0.000169076	0.00698	P68366;Q9BQE3	S-229-081	TUBA1C;TUBA4A
S-007-181_Q08397	1	Both	0.000366512	0.008	Q08397	S-007-181	LOXL1
S-118-121_P02778	2	Both	0.000168944	0.00396	P02778	S-118-121	CXCL10
S-007-181_Q9BW30	1	Both	0.000365458	0.00806	Q9BW30	S-007-181	TPPP3
S-007-181_P29966	1	Both	0.000363359	0.01276	P29966	S-007-181	MARCKS
S-007-181_P08294	1	Both	0.000362348	0.00598	P08294	S-007-181	SOD3
S-128-080_Q02878	2	Both	0.000164154	0.0128	Q02878	S-128-080	RPL6
S-007-181_P46459;P46459-2	2	Both	0.000157953	0.00708	P46459;P46459-2	S-007-181	NSF
S-003-235_I3L4Z0	2	Both	0.000155951	0.00396	I3L4Z0	S-003-235	SERPINF1
S-007-181_Q6ZNJ1;Q6ZNJ1-2;Q6ZNJ1-3	2	Both	0.000155664	0.0074	Q6ZNJ1;Q6ZNJ1-2;Q6ZNJ1-3	S-007-181	NBEAL2
S-128-080_O00468-2;O00468-6	2	Both	0.000154632	0.00404	O00468-2;O00468-6	S-128-080	AGRN
S-118-121_Q9BPX6-4;Q9BPX6-5	1	Both	0.000361934	0.00847	Q9BPX6-4;Q9BPX6-5	S-118-121	MICU1
S-229-081_Q13753;Q13753-2	2	Both	0.000150801	0.00396	Q13753;Q13753-2	S-229-081	LAMC2
S-007-181_P68400	1	Both	0.000360819	0.00968	P68400	S-007-181	CSNK2A1
S-003-235_O95445	2	Both	0.000148379	0.00358	O95445	S-003-235	APOM
S-007-181_P41226	1	Both	0.000358378	0.0061	P41226	S-007-181	UBA7
S-118-121_O43150	1	Both	0.00035789	0.01944	O43150	S-118-121	ASAP2
S-118-121_Q99542	1	Both	0.000356083	0.00612	Q99542	S-118-121	MMP19
S-007-181_Q15904	1	Both	0.000355347	0.00598	Q15904	S-007-181	ATP6AP1
S-007-181_Q86X29-5;Q86X29-6	1	Both	0.000355241	0.00994	Q86X29-5;Q86X29-6	S-007-181	LSR
S-229-081_P02652	1	Both	0.000353752	0.00678	P02652	S-229-081	APOA2
S-003-235_P09668	1	Both	0.000349409	0.0061	P09668	S-003-235	CTSH
S-118-121_O00399	1	Both	0.000347962	0.00866	O00399	S-118-121	DCTN6
S-007-181_H0YAF9	2	Both	0.000147699	0.00396	H0YAF9	S-007-181	FST
S-229-081_P02788;P02788-2	1	Both	0.000347159	0.00598	P02788;P02788-2	S-229-081	LTF
S-007-181_Q92619	1	Both	0.000345896	0.00598	Q92619	S-007-181	ARHGAP45
S-128-080_P61247	2	Both	0.00014769	0.00413	P61247	S-128-080	RPS3A
S-128-080_P55072	2	Both	0.000146983	0.00396	P55072	S-128-080	VCP
S-118-121_A4UGR9;A4UGR9-2;A4UGR9-3	2	Both	0.000143552	0.00396	A4UGR9;A4UGR9-2;A4UGR9-3	S-118-121	XIRP2
S-128-080_P78539	2	Both	0.000142388	0.00396	P78539	S-128-080	SRPX
S-007-181_O14974-2;O14974-5	1	Both	0.000344997	0.0368	O14974-2;O14974-5	S-007-181	PPP1R12A
S-118-121_Q9NRN5-2	2	Both	0.000142041	0.004	Q9NRN5-2	S-118-121	OLFML3
S-128-080_Q7L523	2	Both	0.000141114	0.00396	Q7L523	S-128-080	RRAGA
S-118-121_A0A0C4DH29	2	Both	0.000138439	0.00396	A0A0C4DH29	S-118-121	IGHV1-3
S-007-181_P40429	1	Both	0.000344248	0.00764	P40429	S-007-181	RPL13A
S-003-235_Q00839;Q00839-2	2	Both	0.000131185	0.00358	Q00839;Q00839-2	S-003-235	HNRNPU
S-007-181_O00391	1	Both	0.000343629	0.0074	O00391	S-007-181	QSOX1
S-118-121_A2VEC9	1	Both	0.000342525	0.01944	A2VEC9	S-118-121	SSPO
S-229-081_O60231	2	Both	0.000129776	0.00396	O60231	S-229-081	DHX16
S-128-080_P01889;P13747;P30466;P30479;P30483;P30486;P30492;Q29718;Q31610;Q31612	2	Both	0.000129379	0.00396	P01889;P13747;P30466;P30479;P30483;P30486;P30492;Q29718;Q31610;Q31612	S-128-080	HLA-B;HLA-E
S-118-121_P10909-3;P10909-6	1	Both	0.000341148	0.00648	P10909-3;P10909-6	S-118-121	CLU
S-003-235_P23246	2	Both	0.000129128	0.00358	P23246	S-003-235	SFPQ
S-128-080_Q58FF3	2	Both	0.000126156	0.00702	Q58FF3	S-128-080	HSP90B2P
S-003-235_P10586;P10586-2	1	Both	0.000339533	0.00598	P10586;P10586-2	S-003-235	PTPRF
S-128-080_C9JPQ9;C9JU00	1	Both	0.000338567	0.00676	C9JPQ9;C9JU00	S-128-080	FGG
S-007-181_P43251-4	1	Both	0.000337261	0.0061	P43251-4	S-007-181	BTD
S-229-081_Q15942;Q15942-2	2	Both	0.000124691	0.00434	Q15942;Q15942-2	S-229-081	ZYX
S-128-080_E7ET33	2	Both	0.000122338	0.00396	E7ET33	S-128-080	ITIH3
S-007-181_P09493;P09493-5;P09493-8	2	Both	0.000117632	0.00396	P09493;P09493-5;P09493-8	S-007-181	TPM1
S-003-235_Q6UY14;Q6UY14-3	1	Both	0.00033501	0.00738	Q6UY14;Q6UY14-3	S-003-235	ADAMTSL4
S-003-235_Q6UY14	2	Both	0.000115734	0.00396	Q6UY14	S-003-235	ADAMTSL4
S-003-235_P0DOY2;P0DOY3	1	Both	0.000334699	0.00868	P0DOY2;P0DOY3	S-003-235	IGLC2;IGLC3
S-128-080_P30740;P30740-2;P50452;P50453	2	Both	0.000110273	0.00396	P30740;P30740-2;P50452;P50453	S-128-080	SERPINB1;SERPINB8;SERPINB9
S-007-181_Q32MZ4;Q32MZ4-2	1	Both	0.000333583	0.0116	Q32MZ4;Q32MZ4-2	S-007-181	LRRFIP1
S-128-080_Q9BXR6	1	Both	0.000333384	0.00678	Q9BXR6	S-128-080	CFHR5
S-007-181_P06681-3	1	Both	0.000331937	0.00598	P06681-3	S-007-181	C2
S-003-235_P26038	1	Both	0.000331734	0.0061	P26038	S-003-235	MSN
S-003-235_Q9Y6R7	2	Both	0.000106996	0.00396	Q9Y6R7	S-003-235	FCGBP
S-007-181_Q9NRA1-4	1	Both	0.000331405	0.00598	Q9NRA1-4	S-007-181	PDGFC
S-007-181_Q01459	1	Both	0.000330898	0.00738	Q01459	S-007-181	CTBS
S-007-181_P05455	2	Both	0.000103402	0.00396	P05455	S-007-181	SSB
S-128-080_P43250-2	2	Both	9.25472e-05	0.00702	P43250-2	S-128-080	GRK6
S-007-181_Q6UY14;Q6UY14-3	1	Both	0.000330588	0.00598	Q6UY14;Q6UY14-3	S-007-181	ADAMTSL4
S-003-235_A0AVT1	2	Both	8.65202e-05	0.00417	A0AVT1	S-003-235	UBA6
S-003-235_P35579;P35579-2;P35580;P35580-4	1	Both	0.000330297	0.00738	P35579;P35579-2;P35580;P35580-4	S-003-235	MYH10;MYH9
S-128-080_Q9BWP8-10;Q9BWP8-5;Q9BWP8-6;Q9BWP8-7	2	Both	8.60426e-05	0.00396	Q9BWP8-10;Q9BWP8-5;Q9BWP8-6;Q9BWP8-7	S-128-080	COLEC11
S-003-235_P08575-7;P08575-9	2	Both	7.85015e-05	0.00392	P08575-7;P08575-9	S-003-235	PTPRC
S-007-181_P26447	1	Both	0.000329987	0.00678	P26447	S-007-181	S100A4
S-229-081_P27918	1	Both	0.000327249	0.0064	P27918	S-229-081	CFP
S-007-181_G3XA98	2	Both	7.34375e-05	0.004	G3XA98	S-007-181	FBLN5
S-118-121_Q9Y6W3	1	Both	0.000327156	0.04131	Q9Y6W3	S-118-121	CAPN7
S-118-121_O00585	1	Both	0.000324589	0.0061	O00585	S-118-121	CCL21
S-118-121_Q9H9S5	2	Both	6.96788e-05	0.00396	Q9H9S5	S-118-121	FKRP
S-003-235_Q13790	1	Both	0.000322308	0.00738	Q13790	S-003-235	APOF
S-128-080_O43516;O43516-3	1	Both	0.000322161	0.0061	O43516;O43516-3	S-128-080	WIPF1
S-128-080_Q9NQC3-2;Q9NQC3-3	2	Both	6.52943e-05	0.00396	Q9NQC3-2;Q9NQC3-3	S-128-080	RTN4
S-229-081_Q9H4M9;Q9NZN3	1	Both	0.00032095	0.0079	Q9H4M9;Q9NZN3	S-229-081	EHD1;EHD3
S-118-121_Q99832	2	Both	6.09316e-05	0.00396	Q99832	S-118-121	CCT7
S-229-081_O94921;O94921-3;P24941;Q00535;Q00536-2;Q00537;Q00537-2;Q9NYV4;Q9NYV4-2;Q9NYV4-3	1	Both	0.000319915	0.00612	O94921;O94921-3;P24941;Q00535;Q00536-2;Q00537;Q00537-2;Q9NYV4;Q9NYV4-2;Q9NYV4-3	S-229-081	CDK12;CDK14;CDK16;CDK17;CDK2;CDK5
S-003-235_P47813	2	Both	5.80904e-05	0.00358	P47813	S-003-235	EIF1AX
S-003-235_O00186	1	Both	0.00031945	0.03634	O00186	S-003-235	STXBP3
S-007-181_A0A0C4DH25	1	Both	0.000319213	0.00738	A0A0C4DH25	S-007-181	IGKV3D-20
S-003-235_Q8NBP7;Q8NBP7-2	1	Both	0.00031717	0.0061	Q8NBP7;Q8NBP7-2	S-003-235	PCSK9
S-007-181_P68366;P68366-2;Q6PEY2;Q9BQE3;Q9NY65;Q9NY65-2	1	Both	0.000312583	0.00648	P68366;P68366-2;Q6PEY2;Q9BQE3;Q9NY65;Q9NY65-2	S-007-181	TUBA1C;TUBA3E;TUBA4A;TUBA8
S-118-121_M0QXZ3	1	Both	0.000311736	0.00396	M0QXZ3	S-118-121	C3
S-007-181_P19021;P19021-3;P19021-5	1	Both	0.000311482	0.00598	P19021;P19021-3;P19021-5	S-007-181	PAM
S-007-181_Q13200	1	Both	0.000311243	0.00802	Q13200	S-007-181	PSMD2
S-128-080_Q01844-2	2	Both	5.65398e-05	0.00392	Q01844-2	S-128-080	EWSR1
S-229-081_P24534;P29692-2;P29692-3	1	Both	0.00031058	0.00598	P24534;P29692-2;P29692-3	S-229-081	EEF1B2;EEF1D
S-128-080_P04899;P04899-3;P63096;P63096-2	1	Both	0.000310543	0.0061	P04899;P04899-3;P63096;P63096-2	S-128-080	GNAI1;GNAI2
S-118-121_A0A075B6I9;P04211	1	Both	0.000309576	0.00598	A0A075B6I9;P04211	S-118-121	IGLV7-43;IGLV7-46
S-118-121_P62304	2	Both	5.53376e-05	0.02108	P62304	S-118-121	SNRPE
S-007-181_Q96BX8	2	Both	5.18305e-05	0.00076	Q96BX8	S-007-181	MOB3A
S-118-121_Q15063-3	2	Both	4.41541e-05	0.00396	Q15063-3	S-118-121	POSTN
S-128-080_P27987	2	Both	4.04068e-05	0.00396	P27987	S-128-080	ITPKB
S-229-081_O00139-5	2	Both	3.31866e-05	0.00358	O00139-5	S-229-081	KIF2A
S-007-181_P62879	1	Both	0.000309329	0.0061	P62879	S-007-181	GNB2
S-118-121_H0Y300;H3BS21;J3QLC9	2	Both	3.05306e-05	0.00038	H0Y300;H3BS21;J3QLC9	S-118-121	HP
S-007-181_P08865	2	Both	2.98092e-05	0.00051	P08865	S-007-181	RPSA
S-118-121_Q9BYZ8	1	Both	0.000308313	0.0061	Q9BYZ8	S-118-121	REG4
S-007-181_P01034	2	Both	2.91176e-05	0.00038	P01034	S-007-181	CST3
S-007-181_P07585;P21810	1	Both	0.000307078	0.00612	P07585;P21810	S-007-181	BGN;DCN
S-007-181_O60229;O60229-6	2	Both	2.85666e-05	0.0004	O60229;O60229-6	S-007-181	KALRN
S-007-181_P14324-2	1	Both	0.000306246	0.00648	P14324-2	S-007-181	FDPS
S-118-121_P06312	2	Both	2.84324e-05	0.00038	P06312	S-118-121	IGKV4-1
S-229-081_P26641;P26641-2	1	Both	0.00030604	0.0061	P26641;P26641-2	S-229-081	EEF1G
S-229-081_P78417	1	Both	0.000305167	0.00598	P78417	S-229-081	GSTO1
S-128-080_P25098;P35626	2	Both	2.71613e-05	0.00042	P25098;P35626	S-128-080	GRK2;GRK3
[truncated: 495 more rows]

## Sheet: Case Def 1 Top 100
feature	CaseDef	Cohort	summary_imp	summary_inc	Protein.Group	Nanoparticle	Genes
S-118-121_O75339	1	Both	0.0697372	0.999993	O75339	S-118-121	CILP
S-229-081_Q02985;Q02985-2;Q92496;Q92496-3	1	Both	0.0682226	0.935487	Q02985;Q02985-2;Q92496;Q92496-3	S-229-081	CFHR3;CFHR4
S-007-181_Q8WWA0	1	Both	0.0644622	0.999987	Q8WWA0	S-007-181	ITLN1
S-003-235_Q9HCB6	1	Both	0.0639095	0.94432	Q9HCB6	S-003-235	SPON1
S-229-081_Q12884	1	Both	0.0597702	0.889747	Q12884	S-229-081	FAP
S-229-081_O60476;P33908	1	Both	0.057735	0.876567	O60476;P33908	S-229-081	MAN1A1;MAN1A2
S-003-235_Q92743	1	Both	0.057564	0.898313	Q92743	S-003-235	HTRA1
S-007-181_Q9Y3E7-2;Q9Y3E7-4	1	Both	0.0560088	0.996613	Q9Y3E7-2;Q9Y3E7-4	S-007-181	CHMP3
S-229-081_P60842;Q14240;Q14240-2	1	Both	0.0553397	0.7858	P60842;Q14240;Q14240-2	S-229-081	EIF4A1;EIF4A2
S-007-181_B5MCW2;G5E9G0	1	Both	0.0551419	0.922667	B5MCW2;G5E9G0	S-007-181	RPL3
S-128-080_P62424	1	Both	0.0535135	0.773047	P62424	S-128-080	RPL7A
S-003-235_Q7Z5R6	1	Both	0.0529537	0.970007	Q7Z5R6	S-003-235	APBB1IP
S-128-080_Q9H4M9;Q9NZN3	1	Both	0.0517803	0.8276	Q9H4M9;Q9NZN3	S-128-080	EHD1;EHD3
S-007-181_P62277	1	Both	0.0514755	0.92854	P62277	S-007-181	RPS13
S-118-121_P27169	1	Both	0.0501799	0.679927	P27169	S-118-121	PON1
S-118-121_P02787	1	Both	0.0499676	0.765733	P02787	S-118-121	TF
S-128-080_O14960	1	Both	0.047763	0.776713	O14960	S-128-080	LECT2
S-007-181_A8K7Q2;E9PKE3	1	Both	0.0476153	0.75044	A8K7Q2;E9PKE3	S-007-181	HSPA8
S-007-181_P07437;P68371;Q13509;Q13509-2;Q13885;Q3ZCM7;Q9BUF5;Q9H4B7	1	Both	0.0475806	0.770013	P07437;P68371;Q13509;Q13509-2;Q13885;Q3ZCM7;Q9BUF5;Q9H4B7	S-007-181	TUBB;TUBB1;TUBB2A;TUBB3;TUBB4B;TUBB6;TUBB8
S-229-081_P09172	1	Both	0.0461688	0.808827	P09172	S-229-081	DBH
S-118-121_Q12906;Q12906-2;Q12906-3;Q12906-4;Q12906-5;Q12906-6;Q12906-7	1	Both	0.0453208	0.80502	Q12906;Q12906-2;Q12906-3;Q12906-4;Q12906-5;Q12906-6;Q12906-7	S-118-121	ILF3
S-118-121_P04264	1	Both	0.0449405	0.82084	P04264	S-118-121	KRT1
S-003-235_P11021	1	Both	0.043825	0.717107	P11021	S-003-235	HSPA5
S-128-080_Q7L591-4	1	Both	0.0436548	0.999927	Q7L591-4	S-128-080	DOK3
S-003-235_C9JDE9	1	Both	0.0435407	0.9761	C9JDE9	S-003-235	ACAA1
S-229-081_A0A5B9;P01850	1	Both	0.042243	0.903527	A0A5B9;P01850	S-229-081	TRBC1;TRBC2
S-003-235_P62269	1	Both	0.04197	0.701347	P62269	S-003-235	RPS18
S-229-081_B4DPQ0;F5H2D0	1	Both	0.0418468	0.680567	B4DPQ0;F5H2D0	S-229-081	C1R
S-003-235_P48059-2;P48059-4	1	Both	0.0418254	0.7878	P48059-2;P48059-4	S-003-235	LIMS1
S-229-081_Q96JF0;Q96JF0-2	1	Both	0.0413699	0.943387	Q96JF0;Q96JF0-2	S-229-081	ST6GAL2
S-007-181_P11277;P11277-2	1	Both	0.0410315	0.581193	P11277;P11277-2	S-007-181	SPTB
S-007-181_A0A140T8Z8;A0A140T902;A0A140T9C0;A0A3B3ISX9	1	Both	0.0410089	0.65654	A0A140T8Z8;A0A140T902;A0A140T9C0;A0A3B3ISX9	S-007-181	TNXB
S-003-235_B4DY09	1	Both	0.039633	0.625493	B4DY09	S-003-235	ILF2
S-007-181_P23470	1	Both	0.0394349	0.652917	P23470	S-007-181	PTPRG
S-118-121_P00338-3	1	Both	0.0389281	0.73518	P00338-3	S-118-121	LDHA
S-118-121_A0A0C4DH36	1	Both	0.0387139	0.62764	A0A0C4DH36	S-118-121	IGHV3-38
S-229-081_P07951;P07951-2;P67936-2	1	Both	0.0384278	0.886267	P07951;P07951-2;P67936-2	S-229-081	TPM2;TPM4
S-003-235_O00391	1	Both	0.0375578	0.749787	O00391	S-003-235	QSOX1
S-007-181_P68371	1	Both	0.0362598	0.67264	P68371	S-007-181	TUBB4B
S-003-235_P15311;P26038;P35241;P35241-3;P35241-5	1	Both	0.0355741	0.65224	P15311;P26038;P35241;P35241-3;P35241-5	S-003-235	EZR;MSN;RDX
S-007-181_P81605	1	Both	0.0354779	0.846367	P81605	S-007-181	DCD
S-128-080_E9PIT3	1	Both	0.0350671	0.70912	E9PIT3	S-128-080	F2
S-128-080_P38935	1	Both	0.034877	0.695527	P38935	S-128-080	IGHMBP2
S-007-181_Q9NRN5-2	1	Both	0.0347591	0.608827	Q9NRN5-2	S-007-181	OLFML3
S-128-080_P05019	1	Both	0.0345533	0.65654	P05019	S-128-080	IGF1
S-007-181_Q9Y240	1	Both	0.0340382	0.634473	Q9Y240	S-007-181	CLEC11A
S-118-121_A0A140TA29;A0A3B3ISA6	1	Both	0.0340019	0.598407	A0A140TA29;A0A3B3ISA6	S-118-121	C4B
S-003-235_P37837	1	Both	0.0337336	0.646237	P37837	S-003-235	TALDO1
S-007-181_P04899;P04899-3;P63096;P63096-2	1	Both	0.0336128	0.566533	P04899;P04899-3;P63096;P63096-2	S-007-181	GNAI1;GNAI2
S-007-181_P02654	1	Both	0.0328953	0.703667	P02654	S-007-181	APOC1
S-118-121_O75563	1	Both	0.0328287	0.737027	O75563	S-118-121	SKAP2
S-003-235_Q6UXH9-2	1	Both	0.0326397	0.632453	Q6UXH9-2	S-003-235	PAMR1
S-128-080_O43707;P12814-3;P12814-4;P35609;Q08043	1	Both	0.0325941	0.617893	O43707;P12814-3;P12814-4;P35609;Q08043	S-128-080	ACTN1;ACTN2;ACTN3;ACTN4
S-128-080_P50991-2	1	Both	0.0323332	0.76256	P50991-2	S-128-080	CCT4
S-128-080_P06733	1	Both	0.0322634	0.55798	P06733	S-128-080	ENO1
S-003-235_P46781	1	Both	0.0318808	0.717773	P46781	S-003-235	RPS9
S-118-121_Q9NQ38-3	1	Both	0.0316755	0.452	Q9NQ38-3	S-118-121	SPINK5
S-003-235_P02656	1	Both	0.0315795	0.64248	P02656	S-003-235	APOC3
S-229-081_P35542	1	Both	0.0312588	0.591267	P35542	S-229-081	SAA4
S-003-235_P62277	1	Both	0.0307867	0.69642	P62277	S-003-235	RPS13
S-118-121_P0DJI8;P0DJI9	1	Both	0.0305051	0.580587	P0DJI8;P0DJI9	S-118-121	SAA1;SAA2
S-118-121_Q96CG8-3	1	Both	0.030223	0.5002	Q96CG8-3	S-118-121	CTHRC1
S-229-081_O15145	1	Both	0.0301044	0.585447	O15145	S-229-081	ARPC3
S-128-080_P14324-2	1	Both	0.0300455	0.482407	P14324-2	S-128-080	FDPS
S-118-121_Q9UNW1;Q9UNW1-4	1	Both	0.0298062	0.550067	Q9UNW1;Q9UNW1-4	S-118-121	MINPP1
S-118-121_P08697;P08697-2	1	Both	0.0291397	0.584973	P08697;P08697-2	S-118-121	SERPINF2
S-007-181_P02549	1	Both	0.0289245	0.47	P02549	S-007-181	SPTA1
S-118-121_P03973	1	Both	0.0285201	0.53417	P03973	S-118-121	SLPI
S-229-081_A0A0B4J1V0;A0A0B4J1V6;A0A0B4J1Y9	1	Both	0.0279561	0.46705	A0A0B4J1V0;A0A0B4J1V6;A0A0B4J1Y9	S-229-081	IGHV3-15;IGHV3-72;IGHV3-73
S-229-081_P08493;P08493-2	1	Both	0.0276019	0.62133	P08493;P08493-2	S-229-081	MGP
S-128-080_P00558;P00558-2;P07205	1	Both	0.0274492	0.54072	P00558;P00558-2;P07205	S-128-080	PGK1;PGK2
S-003-235_P12111-2;P12111-4	1	Both	0.0273511	0.484657	P12111-2;P12111-4	S-003-235	COL6A3
S-229-081_A0A024R0T9	1	Both	0.0270871	0.517833	A0A024R0T9	S-229-081	APOC4-APOC2
S-118-121_P60981;P60981-2	1	Both	0.0268762	0.567567	P60981;P60981-2	S-118-121	DSTN
S-229-081_Q9H3P2	1	Both	0.0267247	0.36988	Q9H3P2	S-229-081	NELFA
S-118-121_A8MVU1;P14598	1	Both	0.0265259	0.56854	A8MVU1;P14598	S-118-121	NCF1;NCF1C
S-118-121_Q12905	1	Both	0.0265013	0.47482	Q12905	S-118-121	ILF2
S-229-081_P37802;P37802-2	1	Both	0.0263582	0.700113	P37802;P37802-2	S-229-081	TAGLN2
S-229-081_Q96IY4	1	Both	0.0258299	0.616213	Q96IY4	S-229-081	CPB2
S-128-080_P61086;P61086-2	1	Both	0.0256769	0.52674	P61086;P61086-2	S-128-080	UBE2K
S-118-121_Q5QNW6-2	1	Both	0.0251686	0.426327	Q5QNW6-2	S-118-121	HIST2H2BF
S-003-235_H0Y8L3	1	Both	0.0251407	0.486353	H0Y8L3	S-003-235	TGFBI
S-007-181_Q9H1B5	1	Both	0.0249948	0.595893	Q9H1B5	S-007-181	XYLT2
S-007-181_Q9Y646	1	Both	0.0249674	0.460043	Q9Y646	S-007-181	CPQ
S-128-080_Q12797-3;Q12797-4	1	Both	0.024934	0.53692	Q12797-3;Q12797-4	S-128-080	ASPH
S-007-181_P49591	1	Both	0.0240824	0.837893	P49591	S-007-181	SARS
S-128-080_O43488	1	Both	0.0239256	0.716087	O43488	S-128-080	AKR7A2
S-229-081_Q9Y4G6	1	Both	0.0235272	0.54432	Q9Y4G6	S-229-081	TLN2
S-128-080_Q9Y2S6	1	Both	0.0234718	0.592247	Q9Y2S6	S-128-080	TMA7
S-007-181_O00571	1	Both	0.0234476	0.57215	O00571	S-007-181	DDX3X
S-118-121_Q03591;Q9BXR6	1	Both	0.0229882	0.445287	Q03591;Q9BXR6	S-118-121	CFHR1;CFHR5
S-007-181_Q92496	1	Both	0.0224908	0.380587	Q92496	S-007-181	CFHR4
S-128-080_O14672	1	Both	0.0219834	0.472813	O14672	S-128-080	ADAM10
S-128-080_Q96IY4	1	Both	0.0219801	0.520747	Q96IY4	S-128-080	CPB2
S-003-235_A0A3B3IU24	1	Both	0.0214792	0.422687	A0A3B3IU24	S-003-235	HTRA1
S-229-081_K7ER74	1	Both	0.0208059	0.369173	K7ER74	S-229-081	APOC4-APOC2
S-118-121_Q02388	1	Both	0.0207535	0.59814	Q02388	S-118-121	COL7A1
S-229-081_P50583	1	Both	0.0207087	0.53334	P50583	S-229-081	NUDT2
S-229-081_P80303;P80303-2	1	Both	0.0206768	0.45413	P80303;P80303-2	S-229-081	NUCB2
S-229-081_P07711	1	Both	0.0205466	0.27652	P07711	S-229-081	CTSL

## Sheet: Case Def 2 Top 100
Table S7. Summarized feature importance from the protein multimarker classifier in the BBC-CV for all subjects.
feature	CaseDef	Cohort	summary_imp	summary_inc	Protein.Group	Nanoparticle	Genes
S-007-181_P13796;P13797;P13797-2	2	Both	0.0724257	0.973313	P13796;P13797;P13797-2	S-007-181	LCP1;PLS3
S-007-181_O94985;O94985-2	2	Both	0.0680037	0.997473	O94985;O94985-2	S-007-181	CLSTN1
S-007-181_Q96DB5	2	Both	0.065079	0.999627	Q96DB5	S-007-181	RMDN1
S-229-081_P13796;P13797-2	2	Both	0.0639082	0.997047	P13796;P13797-2	S-229-081	LCP1;PLS3
S-003-235_H0Y8L3;H0Y9D7	2	Both	0.0636044	0.91784	H0Y8L3;H0Y9D7	S-003-235	TGFBI
S-003-235_H0Y8L3	2	Both	0.0635993	0.946127	H0Y8L3	S-003-235	TGFBI
S-128-080_P28799-2;P28799-3	2	Both	0.0627994	0.992267	P28799-2;P28799-3	S-128-080	GRN
S-229-081_P48740	2	Both	0.0601162	0.807337	P48740	S-229-081	MASP1
S-118-121_Q12805;Q12805-2;Q12805-3;Q12805-4	2	Both	0.0600692	0.995353	Q12805;Q12805-2;Q12805-3;Q12805-4	S-118-121	EFEMP1
S-229-081_Q01813	2	Both	0.0568835	0.941467	Q01813	S-229-081	PFKP
S-128-080_Q12797-3;Q12797-4	2	Both	0.0559402	0.987687	Q12797-3;Q12797-4	S-128-080	ASPH
S-229-081_O95965-2;O95965-3	2	Both	0.0555375	0.851173	O95965-2;O95965-3	S-229-081	ITGBL1
S-128-080_P01344	2	Both	0.0541526	0.724893	P01344	S-128-080	IGF2
S-229-081_P04792	2	Both	0.0522325	0.989033	P04792	S-229-081	HSPB1
S-229-081_P04899	2	Both	0.0513788	0.878807	P04899	S-229-081	GNAI2
S-003-235_P11233;P11234;P11234-2	2	Both	0.0511908	0.722493	P11233;P11234;P11234-2	S-003-235	RALA;RALB
S-007-181_O60234;P60983	2	Both	0.0505391	0.902973	O60234;P60983	S-007-181	GMFB;GMFG
S-128-080_P17301	2	Both	0.0504225	0.754067	P17301	S-128-080	ITGA2
S-118-121_A7E2Y1;P12882;P12883;P13533;P35579;P35579-2;P35580;P35580-4;P35749;P35749-2;P35749-3;P35749-4;Q9UKX2;Q9UKX3	2	Both	0.0494699	0.978247	A7E2Y1;P12882;P12883;P13533;P35579;P35579-2;P35580;P35580-4;P35749;P35749-2;P35749-3;P35749-4;Q9UKX2;Q9UKX3	S-118-121	MYH1;MYH10;MYH11;MYH13;MYH2;MYH6;MYH7;MYH7B;MYH9
S-007-181_P14324-2	2	Both	0.0490767	0.982893	P14324-2	S-007-181	FDPS
S-128-080_P04792	2	Both	0.0484587	0.99986	P04792	S-128-080	HSPB1
S-003-235_H0YK43	2	Both	0.0454099	0.81751	H0YK43	S-003-235	SNX1
S-007-181_A0A0C4DH36	2	Both	0.045125	0.917333	A0A0C4DH36	S-007-181	IGHV3-38
S-003-235_P29622	2	Both	0.0449462	0.739927	P29622	S-003-235	SERPINA4
S-229-081_E9PHY3	2	Both	0.0439888	0.988573	E9PHY3	S-229-081	DKK3
S-118-121_P0DMV8;P0DMV8-2;P11142;P34931;P54652	2	Both	0.0434437	0.78758	P0DMV8;P0DMV8-2;P11142;P34931;P54652	S-118-121	HSPA1A;HSPA1L;HSPA2;HSPA8
S-003-235_P15907-2	2	Both	0.0433439	0.925433	P15907-2	S-003-235	ST6GAL1
S-118-121_Q9HCB6	2	Both	0.0417682	0.67234	Q9HCB6	S-118-121	SPON1
S-007-181_P13796;P13796-2	2	Both	0.041538	0.71742	P13796;P13796-2	S-007-181	LCP1
S-118-121_Q9NQ38-3	2	Both	0.040785	0.688107	Q9NQ38-3	S-118-121	SPINK5
S-229-081_P54577	2	Both	0.0407559	0.871727	P54577	S-229-081	YARS
S-003-235_O00391	2	Both	0.0406062	0.760873	O00391	S-003-235	QSOX1
S-128-080_O00391	2	Both	0.0402852	0.742023	O00391	S-128-080	QSOX1
S-229-081_J3KTH7	2	Both	0.0402079	0.985073	J3KTH7	S-229-081	FHOD1
S-128-080_P02763	2	Both	0.040178	0.7216	P02763	S-128-080	ORM1
S-118-121_P13639	2	Both	0.0401105	0.4552	P13639	S-118-121	EEF2
S-007-181_O95965;O95965-2;O95965-3	2	Both	0.0399307	0.870127	O95965;O95965-2;O95965-3	S-007-181	ITGBL1
S-128-080_P55084;P55084-2	2	Both	0.03991	0.721947	P55084;P55084-2	S-128-080	HADHB
S-007-181_P01009	2	Both	0.0396082	0.749393	P01009	S-007-181	SERPINA1
S-003-235_P04792	2	Both	0.0394868	0.966787	P04792	S-003-235	HSPB1
S-229-081_P00367	2	Both	0.0394306	0.80886	P00367	S-229-081	GLUD1
S-229-081_P68366-2;Q9NY65-2	2	Both	0.038704	0.9564	P68366-2;Q9NY65-2	S-229-081	TUBA4A;TUBA8
S-007-181_P40227;P40227-2	2	Both	0.0376962	0.76528	P40227;P40227-2	S-007-181	CCT6A
S-118-121_O75339	2	Both	0.0375891	0.683273	O75339	S-118-121	CILP
S-007-181_Q8WZ42-2;Q8WZ42-7	2	Both	0.0372407	0.707393	Q8WZ42-2;Q8WZ42-7	S-007-181	TTN
S-007-181_P23352	2	Both	0.0369994	0.997473	P23352	S-007-181	ANOS1
S-007-181_Q9UNM6;Q9UNM6-2	2	Both	0.0364113	0.845187	Q9UNM6;Q9UNM6-2	S-007-181	PSMD13
S-128-080_P03950	2	Both	0.0363712	0.59504	P03950	S-128-080	ANG
S-128-080_P18065	2	Both	0.0359544	0.726647	P18065	S-128-080	IGFBP2
S-007-181_G3V2B9	2	Both	0.0350051	0.600637	G3V2B9	S-007-181	SERPINA1
S-007-181_P80188;P80188-2	2	Both	0.0343623	0.57044	P80188;P80188-2	S-007-181	LCN2
S-007-181_Q9Y3E7-2;Q9Y3E7-4	2	Both	0.0343266	0.722327	Q9Y3E7-2;Q9Y3E7-4	S-007-181	CHMP3
S-003-235_P01344	2	Both	0.033845	0.600673	P01344	S-003-235	IGF2
S-003-235_P22692-2	2	Both	0.0334095	0.529753	P22692-2	S-003-235	IGFBP4
S-229-081_P06733-2	2	Both	0.0318963	0.641607	P06733-2	S-229-081	ENO1
S-003-235_Q92743	2	Both	0.0318886	0.714367	Q92743	S-003-235	HTRA1
S-003-235_J3QSE5	2	Both	0.0317389	0.59842	J3QSE5	S-003-235	LCAT
S-007-181_A0A087WUM5;Q5VZR0	2	Both	0.031401	0.580853	A0A087WUM5;Q5VZR0	S-007-181	GLIPR2
S-007-181_O95967	2	Both	0.0311221	0.613753	O95967	S-007-181	EFEMP2
S-128-080_Q9Y2S6	2	Both	0.0311181	0.618467	Q9Y2S6	S-128-080	TMA7
S-007-181_Q9HCN6-3	2	Both	0.0305411	0.61846	Q9HCN6-3	S-007-181	GP6
S-128-080_P01042;P01042-2	2	Both	0.029947	0.576387	P01042;P01042-2	S-128-080	KNG1
S-229-081_P22692-2	2	Both	0.0298123	0.581333	P22692-2	S-229-081	IGFBP4
S-118-121_P00746	2	Both	0.0294808	0.343843	P00746	S-118-121	CFD
S-003-235_P62318;P62318-2	2	Both	0.0290756	0.61167	P62318;P62318-2	S-003-235	SNRPD3
S-128-080_P01833	2	Both	0.028961	0.538127	P01833	S-128-080	PIGR
S-229-081_P50395;P50395-2	2	Both	0.0286864	0.409753	P50395;P50395-2	S-229-081	GDI2
S-007-181_Q9Y4L1;Q9Y4L1-2	2	Both	0.0286214	0.55028	Q9Y4L1;Q9Y4L1-2	S-007-181	HYOU1
S-118-121_P13796	2	Both	0.028476	0.421707	P13796	S-118-121	LCP1
S-007-181_P08246	2	Both	0.028427	0.575753	P08246	S-007-181	ELANE
S-229-081_B4DTQ9;E7ERK4	2	Both	0.0282603	0.64796	B4DTQ9;E7ERK4	S-229-081	ANGPT1
S-118-121_P09429	2	Both	0.0281063	0.604293	P09429	S-118-121	HMGB1
S-003-235_P06733;P06733-2	2	Both	0.0277046	0.447513	P06733;P06733-2	S-003-235	ENO1
S-007-181_P62330	2	Both	0.0274218	0.47998	P62330	S-007-181	ARF6
S-007-181_P00167;P00167-2	2	Both	0.0272384	0.7211	P00167;P00167-2	S-007-181	CYB5A
S-128-080_P23284	2	Both	0.0269481	0.420013	P23284	S-128-080	PPIB
S-007-181_P51452-2	2	Both	0.026948	0.511033	P51452-2	S-007-181	DUSP3
S-007-181_Q13561;Q13561-2	2	Both	0.0266768	0.635027	Q13561;Q13561-2	S-007-181	DCTN2
S-007-181_P61626	2	Both	0.0266385	0.4978	P61626	S-007-181	LYZ
S-007-181_P02745	2	Both	0.0266015	0.428787	P02745	S-007-181	C1QA
S-003-235_Q9H4B7	2	Both	0.0263617	0.58122	Q9H4B7	S-003-235	TUBB1
S-229-081_P13489	2	Both	0.0263497	0.51944	P13489	S-229-081	RNH1
S-229-081_Q14135;Q14135-2;Q14135-4	2	Both	0.0260749	0.740833	Q14135;Q14135-2;Q14135-4	S-229-081	VGLL4
S-003-235_H0Y6P3	2	Both	0.025451	0.573767	H0Y6P3	S-003-235	MNDA
S-229-081_P01892;P10316;P10321;Q31612;Q95604	2	Both	0.0252087	0.692427	P01892;P10316;P10321;Q31612;Q95604	S-229-081	HLA-A;HLA-B;HLA-C
S-003-235_Q12797	2	Both	0.0249066	0.41624	Q12797	S-003-235	ASPH
S-128-080_P35442	2	Both	0.024515	0.478327	P35442	S-128-080	THBS2
S-003-235_Q12805;Q12805-2;Q12805-3;Q12805-4	2	Both	0.0243778	0.497413	Q12805;Q12805-2;Q12805-3;Q12805-4	S-003-235	EFEMP1
S-007-181_P20618	2	Both	0.0237492	0.475773	P20618	S-007-181	PSMB1
S-003-235_Q96HR3;Q96HR3-2	2	Both	0.0234344	0.372727	Q96HR3;Q96HR3-2	S-003-235	MED30
S-003-235_Q99988	2	Both	0.023212	0.65038	Q99988	S-003-235	GDF15
S-007-181_O60684;P52294	2	Both	0.0231084	0.48784	O60684;P52294	S-007-181	KPNA1;KPNA6
S-128-080_P26038;P35241;P35241-4;P35241-5	2	Both	0.0230458	0.453147	P26038;P35241;P35241-4;P35241-5	S-128-080	MSN;RDX
S-007-181_P04792	2	Both	0.0229572	0.413687	P04792	S-007-181	HSPB1
S-128-080_O95155;O95155-3	2	Both	0.022903	0.566967	O95155;O95155-3	S-128-080	UBE4B
S-118-121_Q96CG8-3	2	Both	0.0224715	0.451207	Q96CG8-3	S-118-121	CTHRC1
S-118-121_Q96DB5	2	Both	0.0223744	0.511037	Q96DB5	S-118-121	RMDN1
S-229-081_Q9GZP0	2	Both	0.0221082	0.384553	Q9GZP0	S-229-081	PDGFD
S-229-081_P03956	2	Both	0.0216925	0.677937	P03956	S-229-081	MMP1
S-118-121_Q99988	2	Both	0.0215002	0.6733	Q99988	S-118-121	GDF15
